# Supplementary material for: Proteomics of the Dark-Ventral-Patch Sexual Signal in Male Red Deer
Source: Animals (Basel). 2025 Jan 17;15(2):252. doi: 10.3390/ani15020252 (PMC11758638; doi:10.3390/ani15020252)
Supplement: Supplementary file 1 [file animals-15-00252-s001.zip]

Archive with 7 entries (7 files):
- 01-Suppl. Table S1.xlsx
- 02-Suppl. Table S2.xlsx
- 03-Suppl. Table S3.xlsx
- 04-Suppl. Table S4.xlsx
- 05-Suppl. Table S5.xlsx
- 06-Suppl. Table S6.xlsx
- Table S7 - List of differential abundant proteins of the antler samples of red deer.pdf
