# Supplementary material for: Proteomics of the Dark-Ventral-Patch Sexual Signal in Male Red Deer
Source: Animals (Basel). 2025 Jan 17;15(2):252. doi: 10.3390/ani15020252 (PMC11758638; doi:10.3390/ani15020252)
Supplement: Supplementary file 1 [file animals-15-00252-s001.zip › 01-Suppl. Table S1.xlsx]

## Sheet: S1
	Supplementary Table S1. Summary of Morphometric Data from Red Deer (Cervus elaphus hispanicus) Study Animals, Including Individuals and Their Populations of Origin
	animal code	procedence	sex	age (years)	jaw length (cm)	premolar wear (mm)	diastema (mm)	body size (cm)	thoracic perimeter (cm)	total ventral size (cm)	dark ventral patch width (cm)	points right antler	points left antler	crown left antler	crown right antler
1	CC16-MAY-21	MAY (Sierra de San Pedro, Cáceres, Extremadura) OPEN	female	11	26.8	4.9	78	178	114	-	-	-	-	-	-
2	CC16-MAY-23			5	26.8	7.5	79.7	172.5	127	-	-	-	-	-	-
3	CC16-MAY-25			3	25.5	11.7	70.25	169	116	-	-	-	-	-	-
4	CC16-MAY-26			8	27.4	7.35	79.9	174.5	121	-	-	-	-	-	-
5	CC16-MAY-27			5	25.5	8	79.9	167	120	-	-	-	-	-	-
6	CO16-TOR-23	TOR (Sierra Morena, Córdoba, Andalusia) OPEN		2	25.1	8.6	65.23	155	108	-	-	-	-	-	-
7	CO16-TOR-24			11	27.2	2.38	79.42	172	108	-	-	-	-	-	-
8	CO16-TOR-25			8	27.8	2	86.01	168	108	-	-	-	-	-	-
9	CO16-TOR-27			2	25.8	13.51	70.7	157	100	-	-	-	-	-	-
10	CC16-CV-21	CV (Sierra de San Pedro, Cáceres, Extremadura) FENCED		4	25.6	9.8	72.5	161	110	-	-	-	-	-	-
11	CC16-CV-22			4	25.9	9.6	75.4	170	111	-	-	-	-	-	-
12	CC16-CV-23			8	26.1	4.45	77.4	171	109	-	-	-	-	-	-
13	CC16-CV-30			1	22.5	-	68.6	158	106	-	-	-	-	-	-
14	CO16-VA-21	VA (Sierra Morena, Córdoba, Andalusia) FENCED		4	27.7	8.39	79.01	184	117	-	-	-	-	-	-
15	CO16-VA-22			2	27.8	10.41	79.93	181	108	-	-	-	-	-	-
16	CO16-VA-23			2	28.1	12.05	69.29	158	106	-	-	-	-	-	-
17	CO16-VA-24			6	27.4	6.32	79.71	168.5	117	-	-	-	-	-	-
18	CO16-VA-25			6	27.8	5.26	86.33	183	110	-	-	-	-	-	-
1	CO17-CR-1	CR (Sierra Morena, Córdoba, Andalusia) OPEN	male	-	-	-	-	160	106	62	12	3	3	1	1
2	CO17-CR-2			-	-	-	-	186	120	59	59	7	6	4	3
3	CO17-CR-3			2	28.7	11.1	83.54	191	120	57	14	4	4	2	2
4	CO17-CR-5			3	28.2	8.82	75.56	179	114	57	10	4	4	2	2
5	CO17-CR-7			2	26.7	10.31	76.36	166	120	53	15	4	5	2	2
6	CO17-CR-9			3	27.8	11.43	77.89	184	114	58	10	3	4	1	2
7	CO17-VIL-2	VIL (Sierra Morena, Córdoba, Andalusia) OPEN		2	27.5	9.83	73.37	155	108	57	9	3	3	1	2
8	CO17-VIL-3			2	26.5	10	69.25	158	106	59	14	3	3	1	1
9	CO17-VIL-8			2	27.2	10	69.85	-	-	-	-	-	-	-	-
10	CO17-VIL-11			4	27.6	9.8	69.66	-	-	-	-	3	3	1	1
11	CO17-VIL-13			2	25.4	10.73	71.96	-	-	-	-	-	-	-	-
12	CO17-CCH-1	CCH (Sierra Morena, Córdoba, Andalusia) FENCED		2	25	11.26	66.92	162	100	53	8	2	3	1	2
13	CO17-CCH-4			3	28.4	10.29	77.34	175	118	59	7	4	5	2	2
14	CO17-CCH-5			2	27	9.06	79.52	180	121	59.5	60	5	6	2	3
15	CO17-CCH-6			2	29.7	11.68	82.15	179.5	122	57	59	5	5	2	2
16	CO17-CCH-13			2	27.5	11.41	70.64	175	114	59	9	4	3	1	1
17	CO17-ESC-1	ESC (Sierra Morena, Córdoba, Andalusia) FENCED		-	-	-	-	188	124	70	20	5	5	2	2
18	CO17-ESC-2			-	-	-	-	184.5	118	70	30	6	6	5	4
19	CO17-ESC-3			4	29.8	8.8	87.3	181.5	125	57.5	34	6	7	3	4
20	CO17-ESC-4			8	29.5	2.55	85.13	186.5	116	64.5	27	4	4	2	2
21	CO17-ESC-6			5	29.4	4.83	90.33	180.5	128	73	73	6	-	3	-
