# Supplementary material for: Proteomics of the Dark-Ventral-Patch Sexual Signal in Male Red Deer
Source: Animals (Basel). 2025 Jan 17;15(2):252. doi: 10.3390/ani15020252 (PMC11758638; doi:10.3390/ani15020252)
Supplement: Supplementary file 1 [file animals-15-00252-s001.zip › 02-Suppl. Table S2.xlsx]

## Sheet: S2
Supplementary Table S2. Total proteins identified in the ventral area of the male and female subjects under study

## Sheet: CO16-MAY-21
Checked	Master	Accession	Description	uniprot-cervus	unirprot-all	Coverage	# Peptides	# PSMs	# Unique Peptides	# Protein Groups	# AAs	MW [kDa]	calc. pI	Score Sequest HT	# Peptides Sequest HT
FALSE	Master Protein	P35908	Keratin, type II cytoskeletal 2 epidermal OS=Homo sapiens GN=KRT2 PE=1 SV=2	FALSE	TRUE	41.0016	20	22	13	1	639	65.393	8	61.5571	20
FALSE	Master Protein	P04264	Keratin, type II cytoskeletal 1 OS=Homo sapiens GN=KRT1 PE=1 SV=6	FALSE	TRUE	33.8509	20	25	15	1	644	65.999	8.12	60.4814	20
FALSE	Master Protein	P13645	Keratin, type I cytoskeletal 10 OS=Homo sapiens GN=KRT10 PE=1 SV=6	FALSE	TRUE	27.226	14	21	6	1	584	58.792	5.21	52.2032	14
FALSE	Master Protein	P02533	Keratin, type I cytoskeletal 14 OS=Homo sapiens GN=KRT14 PE=1 SV=4	FALSE	TRUE	37.5	16	20	1	1	472	51.529	5.16	50.6327	16
FALSE	Master Protein	P02769	Serum albumin OS=Bos taurus GN=ALB PE=1 SV=4	FALSE	TRUE	34.7611	19	24	9	1	607	69.248	6.18	50.6104	19
FALSE	Master Protein	A0A212D5P0	ALB OS=Cervus elaphus hippelaphus OX=46360 GN=Celaphus_00017423 PE=3 SV=1	TRUE	FALSE	29.5868	17	21	6	1	605	69.036	6.28	49.4937	17
FALSE	Master Protein	A0A212DA24	Uncharacterized protein (Fragment) OS=Cervus elaphus hippelaphus OX=46360 GN=Celaphus_00001321 PE=3 SV=1	TRUE	FALSE	14.9385	16	20	2	1	1138	122.488	4.84	49.2033	16
FALSE	Master Protein	A0A212DF16	Uncharacterized protein OS=Cervus elaphus hippelaphus OX=46360 GN=Celaphus_00011447 PE=3 SV=1	TRUE	FALSE	28.8779	15	18	11	1	606	62.858	8.28	47.8738	15
FALSE	Master Protein	P49822	Serum albumin OS=Canis familiaris GN=ALB PE=1 SV=3	FALSE	TRUE	28.9474	15	18	10	1	608	68.56	5.69	44.5533	15
FALSE	Master Protein	Q6EIZ0	Keratin, type I cytoskeletal 10 OS=Canis familiaris GN=KRT10 PE=2 SV=1	FALSE	TRUE	24.1197	12	17	4	1	568	57.676	5.15	41.6289	12
FALSE	Master Protein	P08779	Keratin, type I cytoskeletal 16 OS=Homo sapiens GN=KRT16 PE=1 SV=4	FALSE	TRUE	30.2326	13	16	4	1	473	51.236	5.05	41.0069	13
FALSE	Master Protein	A0A212D6S5	KRT17 OS=Cervus elaphus hippelaphus OX=46360 GN=Celaphus_00001322 PE=3 SV=1	TRUE	TRUE	13.724	13	15	1	1	1348	149.398	5.27	38.1551	13
FALSE	Master Protein	A0A220IGB1	Adult beta-globin OS=Cervus elaphus OX=9860 PE=3 SV=1	TRUE	FALSE	64.8276	8	15	4	1	145	15.929	7.02	36.4906	8
FALSE	Master Protein	Q04695	Keratin, type I cytoskeletal 17 OS=Homo sapiens GN=KRT17 PE=1 SV=2	FALSE	TRUE	29.1667	12	14	2	1	432	48.076	5.02	34.877	12
FALSE	Master Protein	A0A212D6R3	KRT10 (Fragment) OS=Cervus elaphus hippelaphus OX=46360 GN=Celaphus_00001296 PE=3 SV=1	TRUE	FALSE	21.7699	12	15	5	1	565	58.68	5.08	33.9772	12
FALSE	Master Protein	A0A212D793	KRT19 OS=Cervus elaphus hippelaphus OX=46360 GN=Celaphus_00001320 PE=3 SV=1	TRUE	FALSE	12.7434	10	16	4	1	1130	123.814	4.84	29.2667	10
FALSE	Master Protein	P02538	Keratin, type II cytoskeletal 6A OS=Homo sapiens GN=KRT6A PE=1 SV=3	FALSE	TRUE	22.1631	11	11	4	1	564	60.008	8	28.4467	11
FALSE	Master Protein	P35527	Keratin, type I cytoskeletal 9 OS=Homo sapiens GN=KRT9 PE=1 SV=3	FALSE	TRUE	17.3355	8	10	8	1	623	62.027	5.24	27.4426	8
FALSE	Master Protein	A0A212C9V5	LTF OS=Cervus elaphus hippelaphus OX=46360 GN=Celaphus_00010613 PE=4 SV=1	TRUE	FALSE	24.3636	12	14	11	1	550	59.479	7.91	26.5623	12
FALSE	Master Protein	Q5XQN5	Keratin, type II cytoskeletal 5 OS=Bos taurus GN=KRT5 PE=1 SV=1	TRUE	TRUE	20.9651	12	12	2	1	601	62.898	7.81	25.2302	12
FALSE	Master Protein	P13646	Keratin, type I cytoskeletal 13 OS=Homo sapiens GN=KRT13 PE=1 SV=4	FALSE	TRUE	23.5808	8	10	4	1	458	49.557	4.96	21.7642	8
FALSE	Master Protein	P13647	Keratin, type II cytoskeletal 5 OS=Homo sapiens GN=KRT5 PE=1 SV=3	FALSE	TRUE	19.4915	11	11	1	1	590	62.34	7.74	21.3761	11
FALSE	Master Protein	Q6EIZ1	Keratin, type II cytoskeletal 2 epidermal OS=Canis familiaris GN=KRT2 PE=2 SV=1	FALSE	TRUE	11.3744	6	7	2	1	633	64.526	7.74	20.0176	6
FALSE	Master Protein	P02081	Hemoglobin fetal subunit beta OS=Bos taurus PE=1 SV=1	FALSE	TRUE	46.8966	6	9	1	1	145	15.849	7.03	19.9244	6
FALSE	Master Protein	C3K255	Polyribonucleotide nucleotidyltransferase OS=Pseudomonas fluorescens (strain SBW25) GN=pnp PE=3 SV=1	FALSE	TRUE	11.8402	7	9	7	1	701	74.889	5.4	19.004	7
FALSE	Master Protein	A5VXN3	Elongation factor Tu OS=Pseudomonas putida (strain F1 / ATCC 700007) GN=tuf PE=3 SV=1	FALSE	TRUE	25.1889	8	10	4	1	397	43.468	5.38	18.1502	8
FALSE	Master Protein	A0A212DEP7	Uncharacterized protein OS=Cervus elaphus hippelaphus OX=46360 GN=Celaphus_00011446 PE=3 SV=1	TRUE	FALSE	17.7824	7	8	5	1	478	52.582	6.24	18.1482	7
FALSE	Master Protein	A8GKK1	Elongation factor Tu 2 OS=Serratia proteamaculans (strain 568) GN=tuf2 PE=3 SV=1	FALSE	TRUE	17.0051	6	8	1	1	394	43.118	5.38	18.1096	6
FALSE	Master Protein	Q86Y46	Keratin, type II cytoskeletal 73 OS=Homo sapiens GN=KRT73 PE=1 SV=1	FALSE	TRUE	6.11111	3	6	1	1	540	58.887	7.23	17.7976	3
FALSE	Master Protein	Q6IFU7	Keratin, type I cytoskeletal 42 OS=Rattus norvegicus GN=Krt42 PE=3 SV=1	FALSE	TRUE	11.7257	5	6	1	1	452	50.182	5.16	17.0933	5
FALSE	Master Protein	Q2S8Z8	Elongation factor Tu OS=Hahella chejuensis (strain KCTC 2396) GN=tuf1 PE=3 SV=1	FALSE	TRUE	18.136	6	8	0	1	397	43.216	5.2	17.0922	6
FALSE	Master Protein	Q4K764	60 kDa chaperonin OS=Pseudomonas fluorescens (strain Pf-5 / ATCC BAA-477) GN=groL PE=3 SV=1	FALSE	TRUE	10.9689	6	7	1	1	547	57.029	5.1	16.7674	6
FALSE	Master Protein	C3K1A0	60 kDa chaperonin OS=Pseudomonas fluorescens (strain SBW25) GN=groL PE=3 SV=1	FALSE	TRUE	14.781	7	8	2	1	548	56.931	5.05	16.5299	7
FALSE	Master Protein	A0A212C0Q4	Uncharacterized protein (Fragment) OS=Cervus elaphus hippelaphus OX=46360 GN=Celaphus_00010171 PE=3 SV=1	TRUE	FALSE	21.7593	6	8	6	1	216	25.177	5.5	16.3135	6
FALSE	Master Protein	A0A212CIP3	TF OS=Cervus elaphus hippelaphus OX=46360 GN=Celaphus_00012935 PE=4 SV=1	TRUE	FALSE	19.8113	9	9	6	1	530	58.377	6.96	15.8076	9
FALSE	Master Protein	A4VHL6	Elongation factor Tu 1 OS=Pseudomonas stutzeri (strain A1501) GN=tuf1 PE=3 SV=1	FALSE	TRUE	17.1285	6	7	1	1	397	43.418	5.54	15.5724	6
FALSE	Master Protein	C3K6N0	Succinyl-CoA ligase [ADP-forming] subunit beta OS=Pseudomonas fluorescens (strain SBW25) GN=sucC PE=3 SV=1	FALSE	TRUE	22.6804	7	8	6	1	388	41.262	5.91	15.355	7
FALSE	Master Protein	P04751	Actin, alpha cardiac muscle 1 OS=Xenopus laevis GN=actc1 PE=2 SV=1	TRUE	TRUE	20.9549	6	7	2	1	377	41.989	5.39	14.83	6
FALSE	Master Protein	P02768	Serum albumin OS=Homo sapiens GN=ALB PE=1 SV=2	FALSE	TRUE	16.2562	8	9	6	1	609	69.321	6.28	14.6043	8
FALSE	Master Protein	A0A212DFF1	KRT4 OS=Cervus elaphus hippelaphus OX=46360 GN=Celaphus_00011442 PE=3 SV=1	TRUE	FALSE	12.8788	6	6	2	1	528	56.221	7.58	14.416	6
FALSE	Master Protein	P02024	Hemoglobin subunit beta OS=Gorilla gorilla gorilla GN=HBB PE=1 SV=2	FALSE	TRUE	31.2925	4	6	1	1	147	15.96	7.28	14.3275	4
FALSE	Master Protein	Q6D9J0	60 kDa chaperonin OS=Pectobacterium atrosepticum (strain SCRI 1043 / ATCC BAA-672) GN=groL PE=3 SV=1	FALSE	TRUE	8.74317	5	6	1	1	549	57.473	4.94	14.1784	5
FALSE	Master Protein	P02067	Hemoglobin subunit beta OS=Sus scrofa GN=HBB PE=1 SV=3	FALSE	TRUE	33.3333	4	6	0	1	147	16.155	7.68	13.9587	4
FALSE	Master Protein	A6VB57	60 kDa chaperonin OS=Pseudomonas aeruginosa (strain PA7) GN=groL PE=3 SV=1	FALSE	TRUE	10.0548	5	6	1	1	547	57.034	5.14	13.7736	5
FALSE	Master Protein	C3K2Y2	DNA-directed RNA polymerase subunit beta' OS=Pseudomonas fluorescens (strain SBW25) GN=rpoC PE=3 SV=1	FALSE	TRUE	4.5747	6	6	4	1	1399	154.528	7.2	13.6257	6
FALSE	Master Protein	P02572	Actin-42A OS=Drosophila melanogaster GN=Act42A PE=1 SV=3	TRUE	TRUE	26.5957	7	8	3	1	376	41.797	5.48	12.9872	7
FALSE	Master Protein	A5VXP0	DNA-directed RNA polymerase subunit beta OS=Pseudomonas putida (strain F1 / ATCC 700007) GN=rpoB PE=3 SV=1	FALSE	TRUE	4.42152	5	5	4	1	1357	150.898	5.8	12.9028	5
FALSE	Master Protein	Q29443	Serotransferrin OS=Bos taurus GN=TF PE=2 SV=1	FALSE	TRUE	5.25568	4	5	2	1	704	77.703	7.08	12.847	4
FALSE	Master Protein	C3K5Z6	Elongation factor Ts OS=Pseudomonas fluorescens (strain SBW25) GN=tsf PE=3 SV=1	FALSE	TRUE	14.6341	3	5	2	1	287	30.341	5.29	12.674	3
FALSE	Master Protein	C3K1E8	ATP synthase subunit alpha OS=Pseudomonas fluorescens (strain SBW25) GN=atpA PE=3 SV=1	FALSE	TRUE	12.0623	5	5	5	1	514	55.245	5.62	12.4191	5
FALSE	Master Protein	Q9I3D2	Dihydrolipoyllysine-residue succinyltransferase component of 2-oxoglutarate dehydrogenase complex OS=Pseudomonas aeruginosa (strain ATCC 15692 / PAO1 / 1C / PRS 101 / LMG 12228) GN=sucB PE=3 SV=1	FALSE	TRUE	3.42298	2	4	2	1	409	42.861	5.55	11.9305	2
FALSE	Master Protein	A0A212DFB7	KRT6A (Fragment) OS=Cervus elaphus hippelaphus OX=46360 GN=Celaphus_00011454 PE=3 SV=1	TRUE	TRUE	20.3008	5	5	2	1	266	31.191	5.16	11.5263	5
FALSE	Master Protein	Q88C57	Phosphate import ATP-binding protein PstB 2 OS=Pseudomonas putida (strain KT2440) GN=pstB2 PE=3 SV=2	FALSE	TRUE	12.9964	3	4	2	1	277	31.107	6.93	11.1102	3
FALSE	Master Protein	P12035	Keratin, type II cytoskeletal 3 OS=Homo sapiens GN=KRT3 PE=1 SV=3	FALSE	TRUE	7.64331	5	5	1	1	628	64.378	6.48	10.9106	5
FALSE	Master Protein	P02070	Hemoglobin subunit beta OS=Bos taurus GN=HBB PE=1 SV=1	FALSE	TRUE	32.4138	4	6	1	1	145	15.944	7.59	10.7008	4
FALSE	Master Protein	A0A212CRH2	PIGR OS=Cervus elaphus hippelaphus OX=46360 GN=Celaphus_00010768 PE=4 SV=1	TRUE	FALSE	8.0303	4	4	4	1	660	71.578	8.28	10.0123	4
FALSE	Master Protein	Q4TU70	Alpha hemoglobin chain OS=Cervus canadensis canadensis OX=9861 PE=3 SV=1	TRUE	FALSE	21.831	2	4	1	1	142	15.234	8.98	9.94253	2
FALSE	Master Protein	Q62I82	60 kDa chaperonin OS=Burkholderia mallei (strain ATCC 23344) GN=groL PE=3 SV=1	FALSE	TRUE	8	4	5	1	1	550	57.486	5.22	9.88997	4
FALSE	Master Protein	Q148H7	Keratin, type II cytoskeletal 79 OS=Bos taurus GN=KRT79 PE=2 SV=1	FALSE	TRUE	8.97196	4	4	2	1	535	57.685	7.46	9.87871	4
FALSE	Master Protein	A4WDC0	Serine hydroxymethyltransferase OS=Enterobacter sp. (strain 638) GN=glyA PE=3 SV=1	FALSE	TRUE	8.15348	3	4	2	1	417	45.462	6.42	9.71247	3
FALSE	Master Protein	A0A212D5P4	Uncharacterized protein OS=Cervus elaphus hippelaphus OX=46360 GN=Celaphus_00014534 PE=3 SV=1	TRUE	TRUE	10.6007	3	4	3	1	283	31.282	11.31	9.54324	3
FALSE	Master Protein	P60174	Triosephosphate isomerase OS=Homo sapiens GN=TPI1 PE=1 SV=3	FALSE	TRUE	16.7832	4	4	1	1	286	30.772	5.92	9.38649	4
FALSE	Master Protein	Q5E956	Triosephosphate isomerase OS=Bos taurus GN=TPI1 PE=2 SV=3	FALSE	TRUE	19.2771	4	4	1	1	249	26.673	6.92	9.09423	4
FALSE	Master Protein	P21200	Hemoglobin subunit alpha OS=Vulpes vulpes GN=HBA PE=1 SV=1	FALSE	TRUE	18.4397	2	3	2	1	141	15.251	8.06	8.98979	2
FALSE	Master Protein	Q45XH3	Hemoglobin subunit epsilon OS=Bradypus tridactylus GN=HBE1 PE=2 SV=3	FALSE	TRUE	16.3265	2	4	1	1	147	16.145	7.69	8.98121	2
FALSE	Master Protein	A0A212DFA2	Uncharacterized protein OS=Cervus elaphus hippelaphus OX=46360 GN=Celaphus_00011587 PE=4 SV=1	TRUE	FALSE	4.10142	4	4	4	1	1341	146.782	5.19	8.95044	4
FALSE	Master Protein	A1JJR4	Enolase OS=Yersinia enterocolitica serotype O:8 / biotype 1B (strain NCTC 13174 / 8081) GN=eno PE=3 SV=1	FALSE	TRUE	12.297	4	4	4	1	431	45.438	5.25	8.70628	4
FALSE	Master Protein	C5B7L0	Transaldolase OS=Edwardsiella ictaluri (strain 93-146) GN=tal PE=3 SV=1	FALSE	TRUE	10.4101	3	3	3	1	317	34.821	5.63	8.16357	3
FALSE	Master Protein	A8GLA8	Triosephosphate isomerase OS=Serratia proteamaculans (strain 568) GN=tpiA PE=3 SV=1	FALSE	TRUE	13.3333	3	4	3	1	255	26.626	6.21	7.97751	3
FALSE	Master Protein	Q9HZP6	Electron transfer flavoprotein subunit beta OS=Pseudomonas aeruginosa (strain ATCC 15692 / PAO1 / 1C / PRS 101 / LMG 12228) GN=etfB PE=3 SV=1	FALSE	TRUE	5.62249	2	3	2	1	249	26.36	8.98	7.97655	2
FALSE	Master Protein	P02765	Alpha-2-HS-glycoprotein OS=Homo sapiens GN=AHSG PE=1 SV=1	TRUE	TRUE	3.54223	2	3	2	1	367	39.3	5.72	7.80873	2
FALSE	Master Protein	P04845	Outer membrane protein A OS=Serratia marcescens GN=ompA PE=3 SV=1	FALSE	TRUE	11.9777	2	3	2	1	359	38.402	8.25	7.79459	2
FALSE	Master Protein	A8G7M4	ATP synthase subunit b OS=Serratia proteamaculans (strain 568) GN=atpF PE=3 SV=1	FALSE	TRUE	25	3	3	3	1	156	17.265	5.29	7.74509	3
FALSE	Master Protein	A8G8Y7	Malate dehydrogenase OS=Serratia proteamaculans (strain 568) GN=mdh PE=3 SV=1	FALSE	TRUE	11.5385	3	3	3	1	312	32.517	6.24	7.58289	3
FALSE	Master Protein	Q6D622	Major outer membrane lipoprotein OS=Pectobacterium atrosepticum (strain SCRI 1043 / ATCC BAA-672) GN=lpp PE=3 SV=1	FALSE	TRUE	48.7179	3	3	3	1	78	8.396	9.31	7.56002	3
FALSE	Master Protein	Q48ME3	Glycine dehydrogenase (decarboxylating) OS=Pseudomonas savastanoi pv. phaseolicola (strain 1448A / Race 6) GN=gcvP PE=3 SV=1	FALSE	TRUE	5.45073	4	4	4	1	954	103.608	6	7.42919	4
FALSE	Master Protein	P01012	Ovalbumin OS=Gallus gallus GN=SERPINB14 PE=1 SV=2	FALSE	TRUE	11.9171	3	4	3	1	386	42.854	5.29	7.40169	3
FALSE	Master Protein	A4VHQ5	DNA-directed RNA polymerase subunit alpha OS=Pseudomonas stutzeri (strain A1501) GN=rpoA PE=3 SV=1	FALSE	TRUE	9.60961	3	4	2	1	333	36.506	5.08	7.28112	3
FALSE	Master Protein	A1JS01	DNA-directed RNA polymerase subunit alpha OS=Yersinia enterocolitica serotype O:8 / biotype 1B (strain NCTC 13174 / 8081) GN=rpoA PE=3 SV=1	FALSE	TRUE	7.27273	2	3	1	1	330	36.573	5.06	7.27162	2
FALSE	Master Protein	P43753	Formate acetyltransferase OS=Haemophilus influenzae (strain ATCC 51907 / DSM 11121 / KW20 / Rd) GN=pflB PE=3 SV=2	FALSE	TRUE	4.54545	3	3	3	1	770	86.244	6.09	7.2683	3
FALSE	Master Protein	P14846	Carbamoyl-phosphate synthase large chain OS=Salmonella typhimurium (strain LT2 / SGSC1412 / ATCC 700720) GN=carB PE=3 SV=4	FALSE	TRUE	3.25581	3	3	3	1	1075	118.064	5.25	7.19448	3
FALSE	Master Protein	P01966	Hemoglobin subunit alpha OS=Bos taurus GN=HBA PE=1 SV=2	FALSE	TRUE	21.831	2	4	1	1	142	15.175	8.44	7.16811	2
FALSE	Master Protein	P52155	Transcription termination factor Rho OS=Pseudomonas fluorescens biotype C GN=rho PE=3 SV=1	FALSE	TRUE	8.11456	3	3	3	1	419	46.925	7.58	7.10329	3
FALSE	Master Protein	P31052	Dihydrolipoyl dehydrogenase OS=Pseudomonas putida GN=lpdG PE=1 SV=4	FALSE	TRUE	6.90377	3	3	3	1	478	49.865	6.32	7.08708	3
FALSE	Master Protein	C3JYT1	Aspartate--tRNA(Asp/Asn) ligase OS=Pseudomonas fluorescens (strain SBW25) GN=aspS PE=3 SV=1	FALSE	TRUE	6.93739	3	3	3	1	591	66.22	5.54	6.91039	3
FALSE	Master Protein	Q9AML4	Phosphate import ATP-binding protein PstB OS=Edwardsiella tarda GN=pstB PE=3 SV=1	FALSE	TRUE	11.1969	3	3	2	1	259	29.266	6.01	6.84422	3
FALSE	Master Protein	P40607	Adenylosuccinate synthetase OS=Vibrio parahaemolyticus serotype O3:K6 (strain RIMD 2210633) GN=purA PE=3 SV=3	FALSE	TRUE	6.621	3	3	3	1	438	47.663	5.55	6.80647	3
FALSE	Master Protein	Q51567	Succinyl-CoA ligase [ADP-forming] subunit alpha OS=Pseudomonas aeruginosa (strain ATCC 15692 / PAO1 / 1C / PRS 101 / LMG 12228) GN=sucD PE=3 SV=2	FALSE	TRUE	12.8814	3	3	2	1	295	30.247	6.14	6.7949	3
FALSE	Master Protein	C3K2W0	50S ribosomal protein L18 OS=Pseudomonas fluorescens (strain SBW25) GN=rplR PE=3 SV=1	FALSE	TRUE	31.0345	3	3	3	1	116	12.651	10.18	6.76643	3
FALSE	Master Protein	A0KQX8	ATP synthase subunit beta OS=Aeromonas hydrophila subsp. hydrophila (strain ATCC 7966 / DSM 30187 / JCM 1027 / KCTC 2358 / NCIMB 9240) GN=atpD PE=3 SV=1	FALSE	TRUE	6.49351	3	3	1	1	462	50.255	4.98	6.68747	3
FALSE	Master Protein	Q91883	78 kDa glucose-regulated protein OS=Xenopus laevis GN=hspa5 PE=2 SV=1	TRUE	TRUE	8.66261	4	4	3	1	658	72.591	5.07	6.68007	4
FALSE	Master Protein	A0A212DB90	Uncharacterized protein (Fragment) OS=Cervus elaphus hippelaphus OX=46360 GN=Celaphus_00000095 PE=4 SV=1	TRUE	FALSE	31.6129	3	3	3	1	155	15.934	8.07	6.64877	3
FALSE	Master Protein	C3K6H2	Acetyl-coenzyme A carboxylase carboxyl transferase subunit alpha OS=Pseudomonas fluorescens (strain SBW25) GN=accA PE=3 SV=1	FALSE	TRUE	12.381	3	3	3	1	315	34.868	6.13	6.56217	3
FALSE	Master Protein	A0A212DBT2	Uncharacterized protein (Fragment) OS=Cervus elaphus hippelaphus OX=46360 GN=Celaphus_00004130 PE=4 SV=1	TRUE	FALSE	7.94297	3	3	3	1	491	54.346	8.29	6.43608	3
FALSE	Master Protein	Q1R0I1	DNA-directed RNA polymerase subunit beta' OS=Chromohalobacter salexigens (strain DSM 3043 / ATCC BAA-138 / NCIMB 13768) GN=rpoC PE=3 SV=1	FALSE	TRUE	2.34875	3	3	1	1	1405	154.918	5.86	6.40774	3
FALSE	Master Protein	A8GYW2	Elongation factor Tu OS=Shewanella pealeana (strain ATCC 700345 / ANG-SQ1) GN=tuf1 PE=3 SV=1	FALSE	TRUE	7.86802	3	3	0	1	394	43.132	4.98	6.37118	3
FALSE	Master Protein	Q494C3	ATP synthase subunit beta OS=Blochmannia pennsylvanicus (strain BPEN) GN=atpD PE=3 SV=1	FALSE	TRUE	6.70996	3	3	1	1	462	50.818	5.63	6.2302	3
FALSE	Master Protein	P21379	Hemoglobin subunit alpha OS=Rangifer tarandus GN=HBA PE=1 SV=1	FALSE	TRUE	29.7872	3	4	2	1	141	15.092	8.94	6.08368	3
FALSE	Master Protein	A0A212DE23	Peptidoglycan-recognition protein OS=Cervus elaphus hippelaphus OX=46360 GN=Celaphus_00004635 PE=3 SV=1	TRUE	FALSE	12.5654	2	2	2	1	191	21.127	9.5	6.06689	2
FALSE	Master Protein	A0A212CIN6	CP (Fragment) OS=Cervus elaphus hippelaphus OX=46360 GN=Celaphus_00013028 PE=4 SV=1	TRUE	FALSE	5.27778	2	2	2	1	360	40.84	4.98	5.97317	2
FALSE	Master Protein	C3K1E5	ATP synthase epsilon chain OS=Pseudomonas fluorescens (strain SBW25) GN=atpC PE=3 SV=1	FALSE	TRUE	16.6667	2	2	2	1	138	14.558	5.11	5.94728	2
FALSE	Master Protein	C3K1L8	Nucleoside diphosphate kinase OS=Pseudomonas fluorescens (strain SBW25) GN=ndk PE=3 SV=1	FALSE	TRUE	21.9858	3	3	3	1	141	14.928	5.55	5.90707	3
FALSE	Master Protein	P19013	Keratin, type II cytoskeletal 4 OS=Homo sapiens GN=KRT4 PE=1 SV=4	FALSE	TRUE	6.55431	3	3	1	1	534	57.25	6.61	5.86565	3
FALSE	Master Protein	P00761	Trypsin OS=Sus scrofa PE=1 SV=1	FALSE	TRUE	12.987	2	4	2	1	231	24.394	7.18	5.86044	2
FALSE	Master Protein	A8GB93	Protein TolB OS=Serratia proteamaculans (strain 568) GN=tolB PE=3 SV=1	FALSE	TRUE	11.6279	4	4	4	1	430	45.918	8.21	5.79491	4
FALSE	Master Protein	A8G7M8	ATP synthase subunit beta OS=Serratia proteamaculans (strain 568) GN=atpD PE=3 SV=1	FALSE	TRUE	6.95652	3	3	1	1	460	50.133	5.07	5.77417	3
FALSE	Master Protein	A0A212DCE3	CKM OS=Cervus elaphus hippelaphus OX=46360 GN=Celaphus_00004610 PE=3 SV=1	TRUE	FALSE	11.8227	2	2	2	1	203	23.164	7.31	5.68448	2
FALSE	Master Protein	A0A212CZ96	HBA OS=Cervus elaphus hippelaphus OX=46360 GN=Celaphus_00006696 PE=3 SV=1	TRUE	FALSE	7.96915	2	3	1	1	389	42.739	8.07	5.68314	2
FALSE	Master Protein	C3JYS2	Protein TolB OS=Pseudomonas fluorescens (strain SBW25) GN=tolB PE=3 SV=1	FALSE	TRUE	9.46882	3	3	3	1	433	47.517	9.14	5.64824	3
FALSE	Master Protein	A6TEX7	Elongation factor Tu OS=Klebsiella pneumoniae subsp. pneumoniae (strain ATCC 700721 / MGH 78578) GN=tufA PE=3 SV=1	FALSE	TRUE	11.9289	4	4	1	1	394	43.219	5.45	5.62844	4
FALSE	Master Protein	P02788	Lactotransferrin OS=Homo sapiens GN=LTF PE=1 SV=6	FALSE	TRUE	6.76056	4	4	3	1	710	78.132	8.12	5.48155	4
FALSE	Master Protein	Q2M2I5	Keratin, type I cytoskeletal 24 OS=Homo sapiens GN=KRT24 PE=1 SV=1	FALSE	TRUE	4	2	2	2	1	525	55.053	4.96	5.46995	2
FALSE	Master Protein	C3K2M9	Gamma-glutamyl phosphate reductase OS=Pseudomonas fluorescens (strain SBW25) GN=proA PE=3 SV=1	FALSE	TRUE	5.93824	2	2	2	1	421	45.38	5.64	5.40999	2
FALSE	Master Protein	A0A212CJ76	Uncharacterized protein (Fragment) OS=Cervus elaphus hippelaphus OX=46360 GN=Celaphus_00013027 PE=4 SV=1	TRUE	FALSE	5.16854	2	2	2	1	445	50.281	6.34	5.34057	2
FALSE	Master Protein	Q9ZJL8	ATP-dependent Clp protease ATP-binding subunit ClpX OS=Helicobacter pylori (strain J99 / ATCC 700824) GN=clpX PE=3 SV=1	FALSE	TRUE	5.75221	2	2	2	1	452	51.134	6.7	5.23351	2
FALSE	Master Protein	Q3K437	ATP synthase subunit b OS=Pseudomonas fluorescens (strain Pf0-1) GN=atpF PE=3 SV=1	FALSE	TRUE	13.4615	2	2	2	1	156	16.964	6.02	5.20845	2
FALSE	Master Protein	C1DKK3	50S ribosomal protein L10 OS=Azotobacter vinelandii (strain DJ / ATCC BAA-1303) GN=rplJ PE=3 SV=1	FALSE	TRUE	13.253	2	2	2	1	166	17.534	9.44	5.19514	2
FALSE	Master Protein	A0A212DD20	TUBB3 OS=Cervus elaphus hippelaphus OX=46360 GN=Celaphus_00004074 PE=3 SV=1	TRUE	TRUE	4.65995	3	3	3	1	794	88.171	6.38	5.18311	3
FALSE	Master Protein	A1JID7	sn-glycerol-3-phosphate-binding periplasmic protein UgpB OS=Yersinia enterocolitica serotype O:8 / biotype 1B (strain NCTC 13174 / 8081) GN=ugpB PE=3 SV=1	FALSE	TRUE	7.0615	2	2	2	1	439	48.407	6.95	5.12487	2
FALSE	Master Protein	C3K2X9	Elongation factor G OS=Pseudomonas fluorescens (strain SBW25) GN=fusA PE=3 SV=1	FALSE	TRUE	3.99429	2	2	1	1	701	77.114	5.38	5.09424	2
FALSE	Master Protein	Q9TTK6	Membrane primary amine oxidase OS=Bos taurus GN=AOC3 PE=2 SV=3	FALSE	TRUE	2.49017	2	2	2	1	763	84.447	6.52	5.08288	2
FALSE	Master Protein	P02582	Actin-1 OS=Zea mays GN=ACT1 PE=3 SV=1	FALSE	TRUE	7.46667	2	2	1	1	375	41.591	5.39	5.07891	2
FALSE	Master Protein	Q4K5R9	Serine hydroxymethyltransferase 1 OS=Pseudomonas fluorescens (strain Pf-5 / ATCC BAA-477) GN=glyA1 PE=3 SV=1	FALSE	TRUE	5.51559	2	2	1	1	417	44.864	6.11	5.02163	2
FALSE	Master Protein	A8GKD1	Glucose-6-phosphate isomerase OS=Serratia proteamaculans (strain 568) GN=pgi PE=3 SV=1	FALSE	TRUE	4.74453	2	2	2	1	548	60.98	6.25	4.98679	2
FALSE	Master Protein	A0A212CZ49	Fructose-bisphosphate aldolase OS=Cervus elaphus hippelaphus OX=46360 GN=Celaphus_00007074 PE=3 SV=1	TRUE	TRUE	3.64078	2	2	2	1	412	44.711	8.15	4.98188	2
FALSE	Master Protein	A8GL54	Ketol-acid reductoisomerase OS=Serratia proteamaculans (strain 568) GN=ilvC PE=3 SV=1	FALSE	TRUE	7.73931	3	3	3	1	491	53.746	5.43	4.98018	3
FALSE	Master Protein	P11974	Pyruvate kinase PKM OS=Oryctolagus cuniculus GN=PKM PE=1 SV=4	TRUE	TRUE	5.64972	2	2	2	1	531	58.011	7.71	4.94914	2
FALSE	Master Protein	P00698	Lysozyme C OS=Gallus gallus GN=LYZ PE=1 SV=1	FALSE	TRUE	19.0476	2	2	2	1	147	16.228	9.07	4.94339	2
FALSE	Master Protein	B2VG94	50S ribosomal protein L10 OS=Erwinia tasmaniensis (strain DSM 17950 / Et1/99) GN=rplJ PE=3 SV=1	FALSE	TRUE	14.3713	2	2	2	1	167	17.931	8.98	4.91641	2
FALSE	Master Protein	Q9TUM0	Lactotransferrin OS=Camelus dromedarius GN=LTF PE=1 SV=1	TRUE	TRUE	3.10734	2	4	1	1	708	77.162	8.28	4.88417	2
FALSE	Master Protein	Q8K9T9	Pyruvate dehydrogenase E1 component OS=Buchnera aphidicola subsp. Schizaphis graminum (strain Sg) GN=aceE PE=3 SV=1	FALSE	TRUE	1.12613	1	2	1	1	888	101.393	8.56	4.86002	1
FALSE	Master Protein	P29361	14-3-3 protein zeta/delta OS=Ovis aries GN=YWHAZ PE=1 SV=1	FALSE	TRUE	9.79592	2	2	1	1	245	27.839	4.84	4.82372	2
FALSE	Master Protein	P23620	Phosphate regulon transcriptional regulatory protein PhoB OS=Pseudomonas aeruginosa (strain ATCC 15692 / PAO1 / 1C / PRS 101 / LMG 12228) GN=phoB PE=3 SV=2	FALSE	TRUE	6.9869	1	2	1	1	229	25.695	5.4	4.78186	1
FALSE	Master Protein	P05384	DNA-binding protein HU-beta OS=Pseudomonas aeruginosa (strain ATCC 15692 / PAO1 / 1C / PRS 101 / LMG 12228) GN=hupB PE=1 SV=3	FALSE	TRUE	32.2222	2	3	2	1	90	9.081	9.99	4.7567	2
FALSE	Master Protein	C3KDW7	ATP phosphoribosyltransferase regulatory subunit OS=Pseudomonas fluorescens (strain SBW25) GN=hisZ PE=3 SV=1	FALSE	TRUE	6.83544	2	2	2	1	395	42.687	5.03	4.74727	2
FALSE	Master Protein	P41142	Arginine deiminase OS=Pseudomonas putida GN=arcA PE=1 SV=1	FALSE	TRUE	5.2381	2	2	2	1	420	46.591	6.09	4.73089	2
FALSE	Master Protein	Q7VNA2	Elongation factor G OS=Haemophilus ducreyi (strain 35000HP / ATCC 700724) GN=fusA PE=3 SV=1	FALSE	TRUE	3.28103	2	2	2	1	701	77.031	5.14	4.72633	2
FALSE	Master Protein	Q889U1	Single-stranded DNA-binding protein OS=Pseudomonas syringae pv. tomato (strain DC3000) GN=ssb PE=3 SV=1	FALSE	TRUE	12.6984	2	2	2	1	189	20.961	6.18	4.59764	2
FALSE	Master Protein	C3K710	Deoxycytidine triphosphate deaminase OS=Pseudomonas fluorescens (strain SBW25) GN=dcd PE=3 SV=1	FALSE	TRUE	6.91489	1	2	1	1	188	21.231	5.69	4.57869	1
FALSE	Master Protein	P46259	Tubulin alpha-1 chain OS=Pisum sativum GN=TUBA1 PE=3 SV=1	FALSE	TRUE	5.53097	2	2	1	1	452	49.621	5.06	4.54682	2
FALSE	Master Protein	P0A2T6	cAMP-activated global transcriptional regulator CRP OS=Salmonella typhimurium (strain LT2 / SGSC1412 / ATCC 700720) GN=crp PE=1 SV=1	FALSE	TRUE	10.4762	2	2	2	1	210	23.641	8.25	4.53884	2
FALSE	Master Protein	Q02KR1	Phosphoenolpyruvate synthase OS=Pseudomonas aeruginosa (strain UCBPP-PA14) GN=ppsA PE=1 SV=1	FALSE	TRUE	3.16056	2	2	2	1	791	85.763	5.16	4.52086	2
FALSE	Master Protein	A8G911	Polyribonucleotide nucleotidyltransferase OS=Serratia proteamaculans (strain 568) GN=pnp PE=3 SV=1	FALSE	TRUE	2.69504	2	2	2	1	705	76.204	5.35	4.51275	2
FALSE	Master Protein	Q9KPF6	Dihydrolipoyl dehydrogenase OS=Vibrio cholerae serotype O1 (strain ATCC 39315 / El Tor Inaba N16961) GN=lpd PE=3 SV=1	FALSE	TRUE	5.47368	2	2	2	1	475	50.963	6.16	4.50536	2
FALSE	Master Protein	P69906	Hemoglobin subunit alpha OS=Pan paniscus GN=HBA1 PE=1 SV=2	FALSE	TRUE	21.831	2	3	1	1	142	15.248	8.68	4.49785	2
FALSE	Master Protein	C3K6H4	CTP synthase OS=Pseudomonas fluorescens (strain SBW25) GN=pyrG PE=3 SV=1	FALSE	TRUE	4.23573	2	2	2	1	543	59.66	5.94	4.4899	2
FALSE	Master Protein	A8GID0	Acetyl-coenzyme A carboxylase carboxyl transferase subunit alpha OS=Serratia proteamaculans (strain 568) GN=accA PE=3 SV=1	FALSE	TRUE	6.26959	2	2	2	1	319	35.416	6.71	4.48497	2
FALSE	Master Protein	C3JYI3	Phosphonoacetaldehyde hydrolase OS=Pseudomonas fluorescens (strain SBW25) GN=phnX PE=3 SV=1	FALSE	TRUE	8.72727	2	2	2	1	275	29.973	5.15	4.40471	2
FALSE	Master Protein	Q3KHB1	Elongation factor Ts OS=Pseudomonas fluorescens (strain Pf0-1) GN=tsf PE=3 SV=1	FALSE	TRUE	7.66551	2	2	1	1	287	30.454	5.3	4.39833	2
FALSE	Master Protein	P0A1V6	Ribose-phosphate pyrophosphokinase OS=Salmonella typhimurium (strain LT2 / SGSC1412 / ATCC 700720) GN=prs PE=3 SV=2	FALSE	TRUE	7.93651	2	2	2	1	315	34.195	5.44	4.3601	2
FALSE	Master Protein	A8GB83	Succinyl-CoA ligase [ADP-forming] subunit beta OS=Serratia proteamaculans (strain 568) GN=sucC PE=3 SV=1	FALSE	TRUE	6.70103	2	2	1	1	388	41.342	5.41	4.32646	2
FALSE	Master Protein	P41797	Heat shock protein SSA1 OS=Candida albicans (strain SC5314 / ATCC MYA-2876) GN=SSA1 PE=1 SV=2	FALSE	TRUE	4.26829	2	2	1	1	656	70.281	5.17	4.30166	2
FALSE	Master Protein	P43854	Amidophosphoribosyltransferase OS=Haemophilus influenzae (strain ATCC 51907 / DSM 11121 / KW20 / Rd) GN=purF PE=3 SV=2	FALSE	TRUE	4.9505	2	2	2	1	505	56.171	5.97	4.29546	2
FALSE	Master Protein	A4XYV6	Glutamate-1-semialdehyde 2,1-aminomutase OS=Pseudomonas mendocina (strain ymp) GN=hemL PE=3 SV=1	FALSE	TRUE	8.39161	2	2	1	1	429	45.423	5.99	4.2558	2
FALSE	Master Protein	A8G8W4	30S ribosomal protein S6 OS=Serratia proteamaculans (strain 568) GN=rpsF PE=3 SV=1	FALSE	TRUE	18.9394	2	2	2	1	132	15.2	5.38	4.24609	2
FALSE	Master Protein	J9UJQ1	Annexin OS=Cervus nippon hortulorum OX=92866 PE=2 SV=1	TRUE	TRUE	7.9646	2	2	2	1	339	38.588	7.31	4.2458	2
FALSE	Master Protein	Q9ALA4	Cell division protein FtsZ OS=Sodalis glossinidius GN=ftsZ PE=3 SV=1	FALSE	TRUE	6.99482	2	2	2	1	386	40.541	4.83	4.21858	2
FALSE	Master Protein	A1T0C5	30S ribosomal protein S5 OS=Psychromonas ingrahamii (strain 37) GN=rpsE PE=3 SV=1	FALSE	TRUE	11.3772	1	2	1	1	167	17.687	10.15	4.21577	1
FALSE	Master Protein	A9R4J2	Phosphoglycerate kinase OS=Yersinia pestis bv. Antiqua (strain Angola) GN=pgk PE=3 SV=1	FALSE	TRUE	7.23514	2	2	1	1	387	41.049	5.45	4.18075	2
FALSE	Master Protein	C3JXY0	Aspartate kinase OS=Pseudomonas fluorescens (strain SBW25) GN=PFLU_4747 PE=1 SV=1	FALSE	TRUE	5.81114	2	2	2	1	413	44.504	5.3	4.16251	2
FALSE	Master Protein	Q48D33	Elongation factor G OS=Pseudomonas savastanoi pv. phaseolicola (strain 1448A / Race 6) GN=fusA PE=3 SV=1	FALSE	TRUE	6.27675	3	3	2	1	701	77.18	5.34	4.15745	3
FALSE	Master Protein	C3K2K3	Glutamate-1-semialdehyde 2,1-aminomutase OS=Pseudomonas fluorescens (strain SBW25) GN=hemL PE=3 SV=1	FALSE	TRUE	6.55738	2	2	1	1	427	45.181	5.62	4.1403	2
FALSE	Master Protein	Q0VSM2	DNA-directed RNA polymerase subunit beta OS=Alcanivorax borkumensis (strain ATCC 700651 / DSM 11573 / NCIMB 13689 / SK2) GN=rpoB PE=3 SV=1	FALSE	TRUE	1.5942	2	2	1	1	1380	154.515	5.17	4.12875	2
FALSE	Master Protein	P19134	Serotransferrin OS=Oryctolagus cuniculus GN=TF PE=1 SV=4	FALSE	TRUE	3.88489	3	3	1	1	695	76.621	6.84	4.04373	3
FALSE	Master Protein	P01949	Hemoglobin subunit alpha OS=Erinaceus europaeus GN=HBA PE=1 SV=1	FALSE	TRUE	10.6383	1	1	1	1	141	15.113	8.68	4.00603	1
FALSE	Master Protein	P0AGE9	Succinyl-CoA ligase [ADP-forming] subunit alpha OS=Escherichia coli (strain K12) GN=sucD PE=1 SV=2	FALSE	TRUE	12.4567	3	3	2	1	289	29.759	6.79	3.99138	3
FALSE	Master Protein	Q9SAJ6	Glyceraldehyde-3-phosphate dehydrogenase GAPCP1, chloroplastic OS=Arabidopsis thaliana GN=GAPCP1 PE=1 SV=1	FALSE	TRUE	3.5545	1	1	1	1	422	44.803	8.63	3.92906	1
FALSE	Master Protein	Q076A6	Myosin-1 OS=Canis familiaris GN=MYH1 PE=3 SV=2	TRUE	TRUE	1.28932	2	2	2	1	1939	223.01	5.76	3.91578	2
FALSE	Master Protein	Q02413	Desmoglein-1 OS=Homo sapiens GN=DSG1 PE=1 SV=2	FALSE	TRUE	3.81316	3	3	3	1	1049	113.676	5.03	3.89963	3
FALSE	Master Protein	P34108	Tubulin beta chain OS=Naegleria gruberi PE=2 SV=1	TRUE	TRUE	5.54324	2	2	2	1	451	50.478	4.86	3.89269	2
FALSE	Master Protein	B4EUH8	Phosphoglycerate kinase OS=Proteus mirabilis (strain HI4320) GN=pgk PE=3 SV=1	FALSE	TRUE	5.16796	2	2	1	1	387	41.197	5.14	3.8563	2
FALSE	Master Protein	C3K426	Argininosuccinate lyase OS=Pseudomonas fluorescens (strain SBW25) GN=argH PE=3 SV=1	FALSE	TRUE	4.9569	2	2	2	1	464	51.545	5.86	3.71818	2
FALSE	Master Protein	O18874	Minor allergen Can f 2 OS=Canis familiaris PE=1 SV=1	FALSE	TRUE	15	2	2	2	1	180	20.217	5.02	3.7016	2
FALSE	Master Protein	P06733	Alpha-enolase OS=Homo sapiens GN=ENO1 PE=1 SV=2	FALSE	TRUE	6.45161	2	2	2	1	434	47.139	7.39	3.69784	2
FALSE	Master Protein	Q1QSX0	Chaperone protein DnaK OS=Chromohalobacter salexigens (strain DSM 3043 / ATCC BAA-138 / NCIMB 13768) GN=dnaK PE=3 SV=1	FALSE	TRUE	3.88199	2	2	2	1	644	68.756	4.7	3.50381	2
FALSE	Master Protein	A6YLM6	Fatty acid-binding protein, adipocyte OS=Cervus elaphus GN=FABP4 PE=2 SV=1	TRUE	TRUE	9.84848	1	1	1	1	132	14.578	5.66	3.46003	1
FALSE	Master Protein	A7MMB9	10 kDa chaperonin OS=Cronobacter sakazakii (strain ATCC BAA-894) GN=groS PE=3 SV=1	FALSE	TRUE	14.433	1	1	1	1	97	10.381	5.24	3.45317	1
FALSE	Master Protein	P05109	Protein S100-A8 OS=Homo sapiens GN=S100A8 PE=1 SV=1	FALSE	TRUE	11.828	1	1	1	1	93	10.828	7.03	3.30206	1
FALSE	Master Protein	A4XQQ4	30S ribosomal protein S9 OS=Pseudomonas mendocina (strain ymp) GN=rpsI PE=3 SV=1	FALSE	TRUE	11.5385	1	1	1	1	130	14.637	11.08	3.30129	1
FALSE	Master Protein	A0A212DHZ3	HPX (Fragment) OS=Cervus elaphus hippelaphus OX=46360 GN=Celaphus_00009140 PE=4 SV=1	TRUE	FALSE	5.88235	1	1	1	1	187	21.077	7.23	3.29872	1
FALSE	Master Protein	A0A212DCV8	Uncharacterized protein OS=Cervus elaphus hippelaphus OX=46360 GN=Celaphus_00004356 PE=4 SV=1	TRUE	FALSE	11.1111	1	1	1	1	117	12.66	4.48	3.22783	1
FALSE	Master Protein	Q03456	Ferric uptake regulation protein OS=Pseudomonas aeruginosa (strain ATCC 15692 / PAO1 / 1C / PRS 101 / LMG 12228) GN=fur PE=1 SV=1	FALSE	TRUE	8.20896	1	1	1	1	134	15.225	5.97	3.21345	1
FALSE	Master Protein	C3K1K0	GMP synthase [glutamine-hydrolyzing] OS=Pseudomonas fluorescens (strain SBW25) GN=guaA PE=3 SV=1	FALSE	TRUE	1.90476	1	1	1	1	525	58.398	5.71	3.21139	1
FALSE	Master Protein	A4JAQ0	50S ribosomal protein L14 OS=Burkholderia vietnamiensis (strain G4 / LMG 22486) GN=rplN PE=3 SV=1	FALSE	TRUE	9.83607	1	1	1	1	122	13.429	10.27	3.20453	1
FALSE	Master Protein	O67588	Chaperone protein ClpB OS=Aquifex aeolicus (strain VF5) GN=clpB PE=3 SV=1	FALSE	TRUE	0.994036	1	1	1	1	1006	114.467	5.62	3.19308	1
FALSE	Master Protein	P01002	Double-headed protease inhibitor, submandibular gland OS=Canis familiaris PE=1 SV=1	FALSE	TRUE	8.69565	1	1	1	1	115	12.766	7.93	3.12372	1
FALSE	Master Protein	A8GKK3	30S ribosomal protein S7 OS=Serratia proteamaculans (strain 568) GN=rpsG PE=3 SV=1	FALSE	TRUE	7.69231	1	1	1	1	156	17.613	10.3	3.10291	1
FALSE	Master Protein	Q59633	UTP--glucose-1-phosphate uridylyltransferase OS=Pseudomonas aeruginosa GN=galU PE=3 SV=1	FALSE	TRUE	7.16846	1	1	1	1	279	30.92	5.45	3.08111	1
FALSE	Master Protein	A1JTD0	ATP synthase subunit delta OS=Yersinia enterocolitica serotype O:8 / biotype 1B (strain NCTC 13174 / 8081) GN=atpH PE=3 SV=1	FALSE	TRUE	6.21469	1	1	1	1	177	19.439	5.24	3.07037	1
FALSE	Master Protein	A4W897	2,3-bisphosphoglycerate-dependent phosphoglycerate mutase OS=Enterobacter sp. (strain 638) GN=gpmA PE=3 SV=1	FALSE	TRUE	4.8	1	1	1	1	250	28.301	5.73	3.01769	1
FALSE	Master Protein	P11221	Major outer membrane lipoprotein OS=Pseudomonas aeruginosa (strain ATCC 15692 / PAO1 / 1C / PRS 101 / LMG 12228) GN=oprI PE=3 SV=1	FALSE	TRUE	13.253	1	1	1	1	83	8.829	8.18	2.9903	1
FALSE	Master Protein	Q88P16	Phosphoribosylformylglycinamidine synthase OS=Pseudomonas putida (strain KT2440) GN=purL PE=3 SV=1	FALSE	TRUE	1.00077	1	1	1	1	1299	140.73	5.08	2.9366	1
FALSE	Master Protein	P21599	Pyruvate kinase II OS=Escherichia coli (strain K12) GN=pykA PE=1 SV=3	FALSE	TRUE	2.5	1	1	1	1	480	51.325	6.68	2.92367	1
FALSE	Master Protein	P0ADE6	Uncharacterized protein YgaU OS=Escherichia coli (strain K12) GN=ygaU PE=1 SV=2	FALSE	TRUE	6.71141	1	1	1	1	149	16.053	6	2.91709	1
FALSE	Master Protein	C6DE12	50S ribosomal protein L9 OS=Pectobacterium carotovorum subsp. carotovorum (strain PC1) GN=rplI PE=3 SV=1	FALSE	TRUE	7.33333	1	1	1	1	150	15.744	6	2.86109	1
FALSE	Master Protein	A1KUG4	Proline--tRNA ligase OS=Neisseria meningitidis serogroup C / serotype 2a (strain ATCC 700532 / DSM 15464 / FAM18) GN=proS PE=3 SV=1	FALSE	TRUE	2.2807	1	1	1	1	570	62.928	5.29	2.85465	1
FALSE	Master Protein	Q1QAF5	3-isopropylmalate dehydrogenase OS=Psychrobacter cryohalolentis (strain K5) GN=leuB PE=3 SV=1	FALSE	TRUE	3.81471	1	1	1	1	367	39.175	4.73	2.8315	1
FALSE	Master Protein	A5W0D9	Alanine--tRNA ligase OS=Pseudomonas putida (strain F1 / ATCC 700007) GN=alaS PE=3 SV=2	FALSE	TRUE	1.373	1	1	1	1	874	94.652	5.5	2.82903	1
FALSE	Master Protein	P0A9Q7	Aldehyde-alcohol dehydrogenase OS=Escherichia coli (strain K12) GN=adhE PE=1 SV=2	FALSE	TRUE	1.12233	1	1	1	1	891	96.067	6.79	2.82582	1
FALSE	Master Protein	Q8ZJ06	Single-stranded DNA-binding protein OS=Yersinia pestis GN=ssb PE=3 SV=1	FALSE	TRUE	5.49451	1	1	1	1	182	19.152	5.31	2.81531	1
FALSE	Master Protein	Q3KH92	Enolase OS=Pseudomonas fluorescens (strain Pf0-1) GN=eno PE=3 SV=1	FALSE	TRUE	2.7972	1	1	1	1	429	45.513	5.08	2.81466	1
FALSE	Master Protein	P02648	Apolipoprotein A-I OS=Canis familiaris GN=APOA1 PE=1 SV=2	FALSE	TRUE	4.13534	1	1	1	1	266	30.178	5.3	2.8036	1
FALSE	Master Protein	A0A212DGB9	RPLP2 OS=Cervus elaphus hippelaphus OX=46360 GN=Celaphus_00013103 PE=3 SV=1	TRUE	TRUE	10.4348	1	1	1	1	115	11.672	4.54	2.80336	1
FALSE	Master Protein	P81605	Dermcidin OS=Homo sapiens GN=DCD PE=1 SV=2	FALSE	TRUE	10	1	1	1	1	110	11.277	6.54	2.80087	1
FALSE	Master Protein	P00921	Carbonic anhydrase 2 OS=Bos taurus GN=CA2 PE=1 SV=3	FALSE	TRUE	3.84615	1	1	1	1	260	29.096	6.92	2.79667	1
FALSE	Master Protein	P0AG82	Phosphate-binding protein PstS OS=Escherichia coli (strain K12) GN=pstS PE=1 SV=1	FALSE	TRUE	3.75723	1	1	1	1	346	37.001	8.47	2.79244	1
FALSE	Master Protein	A1WF56	ATP synthase subunit alpha OS=Verminephrobacter eiseniae (strain EF01-2) GN=atpA PE=3 SV=1	FALSE	TRUE	2.04842	1	1	1	1	537	57.529	6.58	2.78321	1
FALSE	Master Protein	P0A1R6	DNA-binding protein HU-alpha OS=Salmonella typhimurium (strain LT2 / SGSC1412 / ATCC 700720) GN=hupA PE=3 SV=1	FALSE	TRUE	14.4444	1	1	1	1	90	9.515	9.58	2.77816	1
FALSE	Master Protein	A1JSF6	Fe/S biogenesis protein NfuA OS=Yersinia enterocolitica serotype O:8 / biotype 1B (strain NCTC 13174 / 8081) GN=nfuA PE=3 SV=1	FALSE	TRUE	6.28272	1	1	1	1	191	21.061	4.7	2.77793	1
FALSE	Master Protein	Q3ZCJ8	Dipeptidyl peptidase 1 OS=Bos taurus GN=CTSC PE=2 SV=1	FALSE	TRUE	2.37581	1	1	1	1	463	51.915	7.62	2.7713	1
FALSE	Master Protein	A7FFY5	Nucleoside diphosphate kinase OS=Yersinia pseudotuberculosis serotype O:1b (strain IP 31758) GN=ndk PE=3 SV=1	FALSE	TRUE	11.9718	1	1	1	1	142	15.521	5.26	2.75854	1
FALSE	Master Protein	P32733	Kunitz-type trypsin inhibitor alpha chain OS=Prosopis juliflora PE=1 SV=1	FALSE	TRUE	10.219	1	1	1	1	137	15.459	7.87	2.75775	1
FALSE	Master Protein	Q48E77	Translation initiation factor IF-2 OS=Pseudomonas savastanoi pv. phaseolicola (strain 1448A / Race 6) GN=infB PE=3 SV=1	FALSE	TRUE	1.66074	1	1	1	1	843	90.741	6.93	2.74242	1
FALSE	Master Protein	A0A212D2K0	C3 OS=Cervus elaphus hippelaphus OX=46360 GN=Celaphus_00003265 PE=4 SV=1	TRUE	FALSE	1.36054	1	1	1	1	1470	164.32	6.76	2.73488	1
FALSE	Master Protein	C3K2Y7	50S ribosomal protein L11 OS=Pseudomonas fluorescens (strain SBW25) GN=rplK PE=3 SV=1	FALSE	TRUE	9.79021	1	1	1	1	143	14.903	9.8	2.72317	1
FALSE	Master Protein	C6TBN2	Probable aldo-keto reductase 1 OS=Glycine max GN=AKR1 PE=2 SV=1	FALSE	TRUE	3.75723	1	1	1	1	346	38.229	6.57	2.71263	1
FALSE	Master Protein	P00338	L-lactate dehydrogenase A chain OS=Homo sapiens GN=LDHA PE=1 SV=2	FALSE	TRUE	3.01205	1	1	1	1	332	36.665	8.27	2.70403	1
FALSE	Master Protein	P06959	Dihydrolipoyllysine-residue acetyltransferase component of pyruvate dehydrogenase complex OS=Escherichia coli (strain K12) GN=aceF PE=1 SV=3	FALSE	TRUE	1.74603	1	1	1	1	630	66.055	5.17	2.70382	1
FALSE	Master Protein	B0R6S2	Glycerol kinase OS=Halobacterium salinarum (strain ATCC 29341 / DSM 671 / R1) GN=glpK PE=3 SV=1	FALSE	TRUE	2.15686	1	1	1	1	510	55.735	4.48	2.70104	1
FALSE	Master Protein	A4XZ87	50S ribosomal protein L2 OS=Pseudomonas mendocina (strain ymp) GN=rplB PE=3 SV=1	FALSE	TRUE	4.0146	1	1	1	1	274	29.733	11.15	2.69091	1
FALSE	Master Protein	A6U5Y5	UDP-N-acetylglucosamine 1-carboxyvinyltransferase OS=Sinorhizobium medicae (strain WSM419) GN=murA PE=3 SV=1	FALSE	TRUE	2.32558	1	1	1	1	430	45.481	6.87	2.68411	1
FALSE	Master Protein	P45599	Ferric uptake regulation protein OS=Klebsiella pneumoniae GN=fur PE=3 SV=2	FALSE	TRUE	8.3871	1	1	1	1	155	17.768	6.68	2.68205	1
FALSE	Master Protein	P13035	Aerobic glycerol-3-phosphate dehydrogenase OS=Escherichia coli (strain K12) GN=glpD PE=1 SV=3	FALSE	TRUE	1.79641	1	1	1	1	501	56.715	7.44	2.67765	1
FALSE	Master Protein	A4VHP4	30S ribosomal protein S8 OS=Pseudomonas stutzeri (strain A1501) GN=rpsH PE=3 SV=1	FALSE	TRUE	9.23077	1	1	1	1	130	13.99	9.54	2.67136	1
FALSE	Master Protein	P02537	Keratin-3, type I cytoskeletal 51 kDa OS=Xenopus laevis PE=2 SV=1	FALSE	TRUE	1.85185	1	1	1	1	486	51.857	5.2	2.65079	1
FALSE	Master Protein	A8GHV1	GMP synthase [glutamine-hydrolyzing] OS=Serratia proteamaculans (strain 568) GN=guaA PE=3 SV=1	FALSE	TRUE	2.66667	1	1	1	1	525	58.543	5.5	2.62843	1
FALSE	Master Protein	C5BF98	Malate dehydrogenase OS=Edwardsiella ictaluri (strain 93-146) GN=mdh PE=3 SV=1	FALSE	TRUE	5.12821	1	1	1	1	312	32.328	5.34	2.62613	1
FALSE	Master Protein	C3K703	2-C-methyl-D-erythritol 2,4-cyclodiphosphate synthase OS=Pseudomonas fluorescens (strain SBW25) GN=ispF PE=3 SV=1	FALSE	TRUE	8.9172	1	1	1	1	157	16.742	6.96	2.61028	1
FALSE	Master Protein	Q8GVD0	Beta-glucosidase OS=Olea europaea GN=GLU PE=1 SV=1	FALSE	TRUE	2.17786	1	1	1	1	551	62.854	6.77	2.60981	1
FALSE	Master Protein	B1JBA9	Probable cytosol aminopeptidase OS=Pseudomonas putida (strain W619) GN=pepA PE=3 SV=1	FALSE	TRUE	2.41449	1	1	1	1	497	52.445	7.9	2.60076	1
FALSE	Master Protein	P25311	Zinc-alpha-2-glycoprotein OS=Homo sapiens GN=AZGP1 PE=1 SV=2	FALSE	TRUE	4.02685	1	1	1	1	298	34.237	6.05	2.59162	1
FALSE	Master Protein	P0A912	Peptidoglycan-associated lipoprotein OS=Escherichia coli (strain K12) GN=pal PE=1 SV=1	FALSE	TRUE	5.78035	1	1	1	1	173	18.812	6.8	2.59002	1
FALSE	Master Protein	Q9I2V5	Aconitate hydratase B OS=Pseudomonas aeruginosa (strain ATCC 15692 / PAO1 / 1C / PRS 101 / LMG 12228) GN=acnB PE=3 SV=1	FALSE	TRUE	1.72612	1	1	1	1	869	93.569	5.38	2.58441	1
FALSE	Master Protein	C3JYD3	Cysteine--tRNA ligase OS=Pseudomonas fluorescens (strain SBW25) GN=cysS PE=3 SV=1	FALSE	TRUE	3.0303	1	1	1	1	462	51.635	5.74	2.57778	1
FALSE	Master Protein	A8GKJ0	50S ribosomal protein L16 OS=Serratia proteamaculans (strain 568) GN=rplP PE=3 SV=1	FALSE	TRUE	10.2941	1	1	1	1	136	15.329	11.06	2.56258	1
FALSE	Master Protein	C3JZN4	50S ribosomal protein L20 OS=Pseudomonas fluorescens (strain SBW25) GN=rplT PE=3 SV=1	FALSE	TRUE	8.47458	1	1	1	1	118	13.348	11.59	2.55462	1
FALSE	Master Protein	A8GCH4	Integration host factor subunit beta OS=Serratia proteamaculans (strain 568) GN=ihfB PE=3 SV=1	FALSE	TRUE	11.7021	1	1	1	1	94	10.511	9.04	2.552	1
FALSE	Master Protein	Q96UF2	Glyceraldehyde-3-phosphate dehydrogenase 2 OS=Mucor circinelloides f. lusitanicus GN=GPD2 PE=3 SV=1	FALSE	TRUE	5.02959	1	1	1	1	338	35.841	5.77	2.53938	1
FALSE	Master Protein	Q3V5W6	Glutamine synthetase OS=Pseudomonas taetrolens GN=glnA PE=1 SV=1	FALSE	TRUE	2.5641	1	1	1	1	468	51.734	5.3	2.5376	1
FALSE	Master Protein	A4VJS3	Uridylate kinase OS=Pseudomonas stutzeri (strain A1501) GN=pyrH PE=3 SV=1	FALSE	TRUE	4.45344	1	1	1	1	247	26.545	5.68	2.53695	1
FALSE	Master Protein	P33109	Aspartate ammonia-lyase OS=Serratia marcescens GN=aspA PE=3 SV=1	FALSE	TRUE	2.30126	1	1	1	1	478	52.51	5.36	2.53665	1
FALSE	Master Protein	P22226	Cathelicidin-1 OS=Bos taurus GN=CATHL1 PE=1 SV=2	FALSE	TRUE	10.3226	1	1	1	1	155	17.589	7.65	2.53631	1
FALSE	Master Protein	O46375	Transthyretin OS=Bos taurus GN=TTR PE=1 SV=1	FALSE	TRUE	8.84354	1	1	1	1	147	15.717	6.3	2.51417	1
FALSE	Master Protein	Q59637	Pyruvate dehydrogenase E1 component OS=Pseudomonas aeruginosa (strain ATCC 15692 / PAO1 / 1C / PRS 101 / LMG 12228) GN=aceE PE=3 SV=2	FALSE	TRUE	1.36054	1	1	1	1	882	99.501	5.82	2.51251	1
FALSE	Master Protein	Q9KUP2	Transketolase 1 OS=Vibrio cholerae serotype O1 (strain ATCC 39315 / El Tor Inaba N16961) GN=tkt1 PE=3 SV=2	FALSE	TRUE	1.80451	1	1	1	1	665	71.567	5.85	2.50299	1
FALSE	Master Protein	P51888	Prolargin OS=Homo sapiens GN=PRELP PE=1 SV=1	FALSE	TRUE	3.14136	1	1	1	1	382	43.782	9.38	2.48458	1
FALSE	Master Protein	P45363	Acetyl-CoA acetyltransferase OS=Thiocystis violacea GN=phbA PE=3 SV=1	FALSE	TRUE	3.29949	1	1	1	1	394	40.871	5.74	2.45483	1
FALSE	Master Protein	A1JJR3	CTP synthase OS=Yersinia enterocolitica serotype O:8 / biotype 1B (strain NCTC 13174 / 8081) GN=pyrG PE=3 SV=1	FALSE	TRUE	1.83486	1	1	1	1	545	60.252	6.01	2.42813	1
FALSE	Master Protein	Q73NE3	ATP-dependent protease ATPase subunit HslU OS=Treponema denticola (strain ATCC 35405 / CIP 103919 / DSM 14222) GN=hslU PE=3 SV=1	FALSE	TRUE	2.47423	1	1	1	1	485	54.034	5.4	2.42385	1
FALSE	Master Protein	A8G8G3	Bifunctional purine biosynthesis protein PurH OS=Serratia proteamaculans (strain 568) GN=purH PE=3 SV=1	FALSE	TRUE	2.45747	1	1	1	1	529	57.299	5.57	2.41654	1
FALSE	Master Protein	A8GC80	ATP phosphoribosyltransferase OS=Serratia proteamaculans (strain 568) GN=hisG PE=3 SV=1	FALSE	TRUE	3.67893	1	1	1	1	299	33.326	5.63	2.41053	1
FALSE	Master Protein	Q9KAD7	Transketolase OS=Bacillus halodurans (strain ATCC BAA-125 / DSM 18197 / FERM 7344 / JCM 9153 / C-125) GN=tkt PE=3 SV=1	FALSE	TRUE	1.5015	1	1	1	1	666	72.068	5.17	2.40097	1
FALSE	Master Protein	A7ML85	Argininosuccinate synthase OS=Cronobacter sakazakii (strain ATCC BAA-894) GN=argG PE=3 SV=1	FALSE	TRUE	3.20988	1	1	1	1	405	44.773	5.55	2.394	1
FALSE	Master Protein	P0AC43	Succinate dehydrogenase flavoprotein subunit OS=Escherichia coli O157:H7 GN=sdhA PE=3 SV=1	FALSE	TRUE	1.87075	1	1	1	1	588	64.381	6.27	2.37599	1
FALSE	Master Protein	A0A212C541	Uncharacterized protein OS=Cervus elaphus hippelaphus OX=46360 GN=Celaphus_00018420 PE=3 SV=1	TRUE	TRUE	3.32481	1	1	1	1	391	44.422	4.89	2.35491	1
FALSE	Master Protein	O18873	Major allergen Can f 1 OS=Canis familiaris PE=1 SV=1	FALSE	TRUE	5.74713	1	1	1	1	174	19.236	6.33	2.349	1
FALSE	Master Protein	P48678	Prelamin-A/C OS=Mus musculus GN=Lmna PE=1 SV=2	TRUE	TRUE	1.35338	1	1	1	1	665	74.193	6.98	2.348	1
FALSE	Master Protein	P17897	Lysozyme C-1 OS=Mus musculus GN=Lyz1 PE=1 SV=1	TRUE	TRUE	8.10811	1	1	1	1	148	16.783	9.41	2.34569	1
FALSE	Master Protein	Q66F11	Valine--tRNA ligase OS=Yersinia pseudotuberculosis serotype I (strain IP32953) GN=valS PE=3 SV=1	FALSE	TRUE	1.1399	1	1	1	1	965	109.515	5.49	2.3417	1
FALSE	Master Protein	Q20X88	60 kDa chaperonin 2 OS=Rhodopseudomonas palustris (strain BisB18) GN=groL2 PE=3 SV=1	FALSE	TRUE	4.35572	2	2	2	1	551	57.825	5.64	2.31809	2
FALSE	Master Protein	A6VVI2	Argininosuccinate synthase OS=Marinomonas sp. (strain MWYL1) GN=argG PE=3 SV=1	FALSE	TRUE	3.17073	1	1	1	1	410	45.987	5.24	2.31706	1
FALSE	Master Protein	P24163	Glyceraldehyde-3-phosphate dehydrogenase (Fragment) OS=Enterobacter aerogenes GN=gap PE=3 SV=1	FALSE	TRUE	4.08163	1	1	1	1	294	31.428	6.7	2.30257	1
FALSE	Master Protein	Q86YZ3	Hornerin OS=Homo sapiens GN=HRNR PE=1 SV=2	FALSE	TRUE	7.15789	3	3	3	1	2850	282.228	10.04	2.29847	3
FALSE	Master Protein	Q3K745	UDP-N-acetylmuramate--L-alanine ligase OS=Pseudomonas fluorescens (strain Pf0-1) GN=murC PE=3 SV=1	FALSE	TRUE	2.88066	1	1	1	1	486	52.504	5.85	2.29699	1
FALSE	Master Protein	Q42961	Phosphoglycerate kinase, chloroplastic OS=Nicotiana tabacum PE=2 SV=1	FALSE	TRUE	6.23701	2	2	2	1	481	50.146	8.38	2.29445	2
FALSE	Master Protein	A0KF27	30S ribosomal protein S3 OS=Aeromonas hydrophila subsp. hydrophila (strain ATCC 7966 / DSM 30187 / JCM 1027 / KCTC 2358 / NCIMB 9240) GN=rpsC PE=3 SV=1	FALSE	TRUE	5.06329	1	1	1	1	237	26.117	10.39	2.27663	1
FALSE	Master Protein	A0A212CS37	Uncharacterized protein OS=Cervus elaphus hippelaphus OX=46360 GN=Celaphus_00015504 PE=3 SV=1	TRUE	TRUE	2.40385	1	1	1	1	416	46.008	6.39	2.27566	1
FALSE	Master Protein	P0A251	Alkyl hydroperoxide reductase subunit C OS=Salmonella typhimurium (strain LT2 / SGSC1412 / ATCC 700720) GN=ahpC PE=1 SV=2	FALSE	TRUE	8.55615	1	1	1	1	187	20.734	5.17	2.25297	1
FALSE	Master Protein	C3KED7	Phosphoribosylaminoimidazole-succinocarboxamide synthase OS=Pseudomonas fluorescens (strain SBW25) GN=purC PE=3 SV=1	FALSE	TRUE	4.21941	1	1	1	1	237	26.862	5.64	2.25239	1
FALSE	Master Protein	Q4U0F3	Heat shock 70 kDa protein 1B OS=Bos mutus grunniens GN=HSPA1B PE=2 SV=1	FALSE	TRUE	2.96412	1	1	1	1	641	70.21	5.73	2.24698	1
FALSE	Master Protein	P34923	Glyceraldehyde-3-phosphate dehydrogenase, cytosolic OS=Physcomitrella patens subsp. patens GN=GAPC PE=2 SV=1	FALSE	TRUE	3.21637	1	1	1	1	342	36.739	6.65	2.24478	1
FALSE	Master Protein	C3KDR8	Glucans biosynthesis protein D OS=Pseudomonas fluorescens (strain SBW25) GN=opgD PE=3 SV=1	FALSE	TRUE	2.40296	1	1	1	1	541	60.485	6.38	2.24436	1
FALSE	Master Protein	A8GK02	30S ribosomal protein S9 OS=Serratia proteamaculans (strain 568) GN=rpsI PE=3 SV=1	FALSE	TRUE	20.7692	2	2	2	1	130	14.754	11.09	2.23692	2
FALSE	Master Protein	A4XR11	Ketol-acid reductoisomerase OS=Pseudomonas mendocina (strain ymp) GN=ilvC PE=3 SV=1	FALSE	TRUE	4.73373	1	1	1	1	338	36.273	5.69	2.23663	1
FALSE	Master Protein	P41575	6-phosphogluconate dehydrogenase, decarboxylating (Fragment) OS=Raoultella planticola GN=gnd PE=3 SV=1	FALSE	TRUE	2.47191	1	1	1	1	445	48.799	5.58	2.23134	1
FALSE	Master Protein	P09763	50S ribosomal protein L11 OS=Serratia marcescens GN=rplK PE=3 SV=2	FALSE	TRUE	9.85915	1	1	1	1	142	14.899	9.63	2.23064	1
FALSE	Master Protein	P14165	Citrate synthase OS=Pseudomonas aeruginosa (strain ATCC 15692 / PAO1 / 1C / PRS 101 / LMG 12228) GN=gltA PE=3 SV=2	FALSE	TRUE	2.33645	1	1	1	1	428	47.664	6.96	2.22581	1
FALSE	Master Protein	O88989	Malate dehydrogenase, cytoplasmic OS=Rattus norvegicus GN=Mdh1 PE=1 SV=3	TRUE	TRUE	5.08982	1	1	1	1	334	36.46	6.58	2.21698	1
FALSE	Master Protein	Q3SKD9	Lysine--tRNA ligase OS=Thiobacillus denitrificans (strain ATCC 25259) GN=lysS PE=3 SV=1	FALSE	TRUE	2.19561	1	1	1	1	501	56.885	5.6	2.21219	1
FALSE	Master Protein	Q3KIX8	30S ribosomal protein S6 OS=Pseudomonas fluorescens (strain Pf0-1) GN=rpsF PE=3 SV=1	FALSE	TRUE	7.04225	1	1	1	1	142	16.45	4.96	2.20815	1
FALSE	Master Protein	A1JT88	Enoyl-[acyl-carrier-protein] reductase [NADH] OS=Yersinia enterocolitica serotype O:8 / biotype 1B (strain NCTC 13174 / 8081) GN=fabV PE=3 SV=1	FALSE	TRUE	3.25815	1	1	1	1	399	43.529	5.41	2.20393	1
FALSE	Master Protein	Q87WP3	Carbamoyl-phosphate synthase small chain OS=Pseudomonas syringae pv. tomato (strain DC3000) GN=carA PE=3 SV=1	FALSE	TRUE	3.43915	1	1	1	1	378	40.644	5.88	2.19356	1
FALSE	Master Protein	A0A212DHF2	Transgelin (Fragment) OS=Cervus elaphus hippelaphus OX=46360 GN=Celaphus_00008951 PE=3 SV=1	TRUE	TRUE	5.36585	1	1	1	1	205	22.948	8.84	2.19338	1
FALSE	Master Protein	P01070	Trypsin inhibitor A OS=Glycine max GN=KTI3 PE=1 SV=2	FALSE	TRUE	4.62963	1	1	1	1	216	23.99	5.11	2.19138	1
FALSE	Master Protein	A0A212DD04	A1BG OS=Cervus elaphus hippelaphus OX=46360 GN=Celaphus_00004945 PE=4 SV=1	TRUE	FALSE	2.81426	1	1	1	1	533	56.954	5.91	2.18606	1
FALSE	Master Protein	A8GFZ8	D-cysteine desulfhydrase OS=Serratia proteamaculans (strain 568) GN=dcyD PE=3 SV=1	FALSE	TRUE	3.63636	1	1	1	1	330	35.41	5.16	2.1811	1
FALSE	Master Protein	C3KEC6	Adenylate kinase OS=Pseudomonas fluorescens (strain SBW25) GN=adk PE=3 SV=1	FALSE	TRUE	4.65116	1	1	1	1	215	23.251	6.42	2.1773	1
FALSE	Master Protein	P58607	Chaperone protein Skp OS=Yersinia pestis GN=skp PE=3 SV=1	FALSE	TRUE	5.45455	1	1	1	1	165	18.268	9.44	2.15273	1
FALSE	Master Protein	P52477	Multidrug resistance protein MexA OS=Pseudomonas aeruginosa (strain ATCC 15692 / PAO1 / 1C / PRS 101 / LMG 12228) GN=mexA PE=1 SV=1	FALSE	TRUE	3.65535	1	1	1	1	383	40.945	8.72	2.14506	1
FALSE	Master Protein	A0A212C101	Uncharacterized protein (Fragment) OS=Cervus elaphus hippelaphus OX=46360 GN=Celaphus_00010175 PE=3 SV=1	TRUE	FALSE	6.45161	1	1	1	1	155	17.875	5.39	2.14311	1
FALSE	Master Protein	A0A212D0A9	EEF2 (Fragment) OS=Cervus elaphus hippelaphus OX=46360 GN=Celaphus_00003328 PE=4 SV=1	TRUE	TRUE	1.1399	1	1	1	1	965	107.345	8.59	2.14306	1
FALSE	Master Protein	C3KAH3	Arginine--tRNA ligase OS=Pseudomonas fluorescens (strain SBW25) GN=argS PE=3 SV=1	FALSE	TRUE	1.90311	1	1	1	1	578	63.549	5.55	2.1428	1
FALSE	Master Protein	O83004	Glycerol-3-phosphate dehydrogenase OS=Pseudomonas tolaasii GN=glpD PE=3 SV=1	FALSE	TRUE	1.94932	1	1	1	1	513	57.008	8.87	2.13222	1
FALSE	Master Protein	O77642	14-3-3 protein sigma OS=Ovis aries GN=SFN PE=2 SV=1	FALSE	TRUE	16.5323	3	3	2	1	248	27.832	4.72	2.12755	3
FALSE	Master Protein	P16687	Alpha-D-ribose 1-methylphosphonate 5-triphosphate synthase subunit PhnI OS=Escherichia coli (strain K12) GN=phnI PE=1 SV=2	FALSE	TRUE	2.54237	1	1	1	1	354	38.829	5.05	2.12589	1
FALSE	Master Protein	Q3K5Y4	30S ribosomal protein S7 OS=Pseudomonas fluorescens (strain Pf0-1) GN=rpsG PE=3 SV=1	FALSE	TRUE	7.64331	1	1	1	1	157	17.566	10.17	2.11603	1
FALSE	Master Protein	Q9HZP7	Electron transfer flavoprotein subunit alpha OS=Pseudomonas aeruginosa (strain ATCC 15692 / PAO1 / 1C / PRS 101 / LMG 12228) GN=etfA PE=3 SV=1	FALSE	TRUE	2.91262	1	1	1	1	309	31.404	5.14	2.11008	1
FALSE	Master Protein	A1JIX0	Ribosome-binding factor A OS=Yersinia enterocolitica serotype O:8 / biotype 1B (strain NCTC 13174 / 8081) GN=rbfA PE=3 SV=1	FALSE	TRUE	7.35294	1	1	1	1	136	15.267	6.83	2.08662	1
FALSE	Master Protein	C3K307	Indole-3-glycerol phosphate synthase OS=Pseudomonas fluorescens (strain SBW25) GN=trpC PE=3 SV=1	FALSE	TRUE	3.95683	1	1	1	1	278	30.252	5.1	2.08649	1
FALSE	Master Protein	P38539	Methanol dehydrogenase [cytochrome c] subunit 1 OS=Methylophilus methylotrophus PE=1 SV=2	FALSE	TRUE	1.91972	1	1	1	1	573	62.595	7.96	2.0859	1
FALSE	Master Protein	P81708	Lysozyme C, milk isozyme OS=Canis familiaris PE=1 SV=1	FALSE	TRUE	10.8527	1	1	1	1	129	14.462	8.29	2.08408	1
FALSE	Master Protein	A8GAB6	Phosphoheptose isomerase OS=Serratia proteamaculans (strain 568) GN=gmhA PE=3 SV=1	FALSE	TRUE	6.73575	1	1	1	1	193	20.858	6.21	2.0805	1
FALSE	Master Protein	P37798	Biotin carboxylase OS=Pseudomonas aeruginosa (strain ATCC 15692 / PAO1 / 1C / PRS 101 / LMG 12228) GN=accC PE=1 SV=1	FALSE	TRUE	2.89532	1	1	1	1	449	48.857	6.33	2.06924	1
FALSE	Master Protein	P16678	Putative phosphonates utilization ATP-binding protein PhnK OS=Escherichia coli (strain K12) GN=phnK PE=1 SV=1	FALSE	TRUE	5.95238	1	1	1	1	252	27.814	6.81	2.0674	1
FALSE	Master Protein	P41148	Endoplasmin OS=Canis familiaris GN=HSP90B1 PE=1 SV=1	FALSE	TRUE	1.74129	1	1	1	1	804	92.456	4.87	2.06309	1
FALSE	Master Protein	B0KK67	50S ribosomal protein L3 OS=Pseudomonas putida (strain GB-1) GN=rplC PE=3 SV=1	FALSE	TRUE	4.73934	1	1	1	1	211	22.589	9.92	2.05329	1
FALSE	Master Protein	Q4KJR8	2,3-bisphosphoglycerate-independent phosphoglycerate mutase OS=Pseudomonas fluorescens (strain Pf-5 / ATCC BAA-477) GN=gpmI PE=3 SV=1	FALSE	TRUE	2.72904	1	1	1	1	513	55.557	5.31	2.04646	1
FALSE	Master Protein	A1JL09	Phosphoribosylaminoimidazole-succinocarboxamide synthase OS=Yersinia enterocolitica serotype O:8 / biotype 1B (strain NCTC 13174 / 8081) GN=purC PE=3 SV=1	FALSE	TRUE	4.21941	1	1	1	1	237	26.956	5.15	2.041	1
FALSE	Master Protein	P19007	Haptoglobin OS=Oryctolagus cuniculus GN=HP PE=1 SV=2	FALSE	TRUE	3.45821	1	1	1	1	347	38.845	6.13	2.03538	1
FALSE	Master Protein	C3JY83	NADH-quinone oxidoreductase subunit C/D OS=Pseudomonas fluorescens (strain SBW25) GN=nuoC PE=3 SV=1	FALSE	TRUE	2.18855	1	1	1	1	594	67.66	6.33	2.03165	1
FALSE	Master Protein	P44474	Rod shape-determining protein MreB OS=Haemophilus influenzae (strain ATCC 51907 / DSM 11121 / KW20 / Rd) GN=mreB PE=3 SV=1	FALSE	TRUE	2.5641	1	1	1	1	351	37.593	5.48	2.02832	1
FALSE	Master Protein	P0A992	Fructose-bisphosphate aldolase class 1 OS=Escherichia coli O6:H1 (strain CFT073 / ATCC 700928 / UPEC) GN=fbaB PE=3 SV=2	FALSE	TRUE	2.85714	1	1	1	1	350	38.085	6.73	2.02603	1
FALSE	Master Protein	A0LNQ8	NAD(P)H dehydrogenase (quinone) OS=Syntrophobacter fumaroxidans (strain DSM 10017 / MPOB) GN=Sfum_3387 PE=3 SV=1	FALSE	TRUE	4.41176	1	1	1	1	204	21.665	7.12	2.02463	1
FALSE	Master Protein	P46295	40S ribosomal protein S14 OS=Chlamydomonas reinhardtii GN=RPS14 PE=3 SV=1	TRUE	TRUE	7.18954	1	1	1	1	153	16.292	10.32	2.02293	1
FALSE	Master Protein	B7UX51	Molecular chaperone Hsp31 and glyoxalase 3 OS=Pseudomonas aeruginosa (strain LESB58) GN=hchA PE=3 SV=1	FALSE	TRUE	5.15464	1	1	1	1	291	31.934	6.18	2.02103	1
FALSE	Master Protein	Q888C6	Ribose-phosphate pyrophosphokinase OS=Pseudomonas syringae pv. tomato (strain DC3000) GN=prs PE=3 SV=1	FALSE	TRUE	4.47284	1	1	1	1	313	34.127	6.06	2.01735	1
FALSE	Master Protein	A7MJN1	UPF0265 protein ESA_01212 OS=Cronobacter sakazakii (strain ATCC BAA-894) GN=ESA_01212 PE=3 SV=1	FALSE	TRUE	11.6071	1	1	1	1	112	13.201	8.82	2.01602	1
FALSE	Master Protein	A0KL52	Adenylate kinase OS=Aeromonas hydrophila subsp. hydrophila (strain ATCC 7966 / DSM 30187 / JCM 1027 / KCTC 2358 / NCIMB 9240) GN=adk PE=3 SV=1	FALSE	TRUE	4.6729	1	1	1	1	214	23.098	5.94	2.00358	1
FALSE	Master Protein	A0A212CY74	MYLPF OS=Cervus elaphus hippelaphus OX=46360 GN=Celaphus_00007099 PE=4 SV=1	TRUE	TRUE	7.18232	1	1	1	1	181	20.44	4.83	1.98827	1
FALSE	Master Protein	A5W0T9	Cell division protein ZipA OS=Pseudomonas putida (strain F1 / ATCC 700007) GN=zipA PE=3 SV=1	FALSE	TRUE	4.0404	1	1	1	1	297	32.829	5.88	1.98457	1
FALSE	Master Protein	P0A2H9	Thiol:disulfide interchange protein DsbA OS=Salmonella typhimurium (strain LT2 / SGSC1412 / ATCC 700720) GN=dsbA PE=1 SV=1	FALSE	TRUE	5.31401	1	1	1	1	207	22.897	5.95	1.9808	1
FALSE	Master Protein	C3KDE0	UDP-3-O-[3-hydroxymyristoyl] N-acetylglucosamine deacetylase OS=Pseudomonas fluorescens (strain SBW25) GN=lpxC PE=3 SV=1	FALSE	TRUE	3.30033	1	1	1	1	303	33.197	5.06	1.9764	1
FALSE	Master Protein	Q9I6M5	Glutarate-semialdehyde dehydrogenase DavD OS=Pseudomonas aeruginosa (strain ATCC 15692 / PAO1 / 1C / PRS 101 / LMG 12228) GN=davD PE=1 SV=1	FALSE	TRUE	2.27743	1	1	1	1	483	51.59	5.76	1.97381	1
FALSE	Master Protein	A0A212CLE1	PIP (Fragment) OS=Cervus elaphus hippelaphus OX=46360 GN=Celaphus_00012356 PE=4 SV=1	TRUE	FALSE	20.7792	1	1	1	1	77	8.777	7.88	1.9629	1
FALSE	Master Protein	C6D8W9	Aminomethyltransferase OS=Pectobacterium carotovorum subsp. carotovorum (strain PC1) GN=gcvT PE=3 SV=1	FALSE	TRUE	2.42588	1	1	1	1	371	40.761	5.95	1.96146	1
FALSE	Master Protein	C6DA44	NADH-quinone oxidoreductase subunit C/D OS=Pectobacterium carotovorum subsp. carotovorum (strain PC1) GN=nuoC PE=3 SV=1	FALSE	TRUE	1.83639	1	1	1	1	599	68.762	6.33	1.95797	1
FALSE	Master Protein	Q8C5L3	CCR4-NOT transcription complex subunit 2 OS=Mus musculus GN=Cnot2 PE=1 SV=2	TRUE	TRUE	2.77778	1	1	1	1	540	59.673	7.66	1.95779	1
FALSE	Master Protein	Q2HJ86	Tubulin alpha-1D chain OS=Bos taurus GN=TUBA1D PE=1 SV=1	TRUE	TRUE	7.74336	2	2	1	1	452	50.251	5.03	1.954	2
FALSE	Master Protein	A8GL77	Soluble pyridine nucleotide transhydrogenase OS=Serratia proteamaculans (strain 568) GN=sthA PE=3 SV=1	FALSE	TRUE	4.08602	1	1	1	1	465	51.186	6.67	1.94784	1
FALSE	Master Protein	A8G9U7	Glutamate-1-semialdehyde 2,1-aminomutase OS=Serratia proteamaculans (strain 568) GN=hemL PE=3 SV=1	FALSE	TRUE	3.0303	1	1	1	1	429	45.842	5.64	1.94613	1
FALSE	Master Protein	A8GIF0	UPF0325 protein Spro_3794 OS=Serratia proteamaculans (strain 568) GN=Spro_3794 PE=3 SV=1	FALSE	TRUE	18.6047	2	2	2	1	129	15.199	7.43	1.93738	2
FALSE	Master Protein	P0AD98	Leu/Ile/Val-binding protein OS=Escherichia coli O157:H7 GN=livJ PE=3 SV=1	FALSE	TRUE	3.81471	1	1	1	1	367	39.052	5.8	1.93632	1
FALSE	Master Protein	C3K7D6	Fructose-1,6-bisphosphatase class 1 OS=Pseudomonas fluorescens (strain SBW25) GN=fbp PE=3 SV=1	FALSE	TRUE	4.46429	1	1	1	1	336	37.081	5.68	1.93455	1
FALSE	Master Protein	A0A212CQF3	CA6 OS=Cervus elaphus hippelaphus OX=46360 GN=Celaphus_00010983 PE=4 SV=1	TRUE	FALSE	5.97015	1	1	1	1	201	22.663	6.33	1.93453	1
FALSE	Master Protein	A1JS11	30S ribosomal protein S5 OS=Yersinia enterocolitica serotype O:8 / biotype 1B (strain NCTC 13174 / 8081) GN=rpsE PE=3 SV=1	FALSE	TRUE	19.7605	2	2	2	1	167	17.523	10.05	1.93406	2
FALSE	Master Protein	P0A9Z6	Nitrogen regulatory protein P-II 1 OS=Shigella flexneri GN=glnB PE=3 SV=1	FALSE	TRUE	9.82143	1	1	1	1	112	12.418	5.34	1.92202	1
FALSE	Master Protein	A4W844	Glucosamine-6-phosphate deaminase OS=Enterobacter sp. (strain 638) GN=nagB PE=3 SV=1	FALSE	TRUE	5.26316	1	1	1	1	266	29.468	6.92	1.90944	1
FALSE	Master Protein	A8GAN7	6,7-dimethyl-8-ribityllumazine synthase OS=Serratia proteamaculans (strain 568) GN=ribH PE=3 SV=1	FALSE	TRUE	7.69231	1	1	1	1	156	16.153	5.5	1.8941	1
FALSE	Master Protein	A0A212CMB3	Uncharacterized protein (Fragment) OS=Cervus elaphus hippelaphus OX=46360 GN=Celaphus_00017128 PE=4 SV=1	TRUE	FALSE	3.39367	1	1	1	1	442	48.175	6.43	1.88977	1
FALSE	Master Protein	P78386	Keratin, type II cuticular Hb5 OS=Homo sapiens GN=KRT85 PE=1 SV=1	TRUE	TRUE	2.36686	1	1	1	1	507	55.766	6.55	1.88042	1
FALSE	Master Protein	C3KDX1	30S ribosomal protein S20 OS=Pseudomonas fluorescens (strain SBW25) GN=rpsT PE=3 SV=1	FALSE	TRUE	15.2174	1	1	1	1	92	10.078	10.92	1.87234	1
FALSE	Master Protein	B2VE71	Phosphoribosylformylglycinamidine cyclo-ligase OS=Erwinia tasmaniensis (strain DSM 17950 / Et1/99) GN=purM PE=3 SV=1	FALSE	TRUE	8.95954	2	2	2	1	346	36.847	5.01	1.86623	2
FALSE	Master Protein	Q95182	Major allergen Equ c 1 OS=Equus caballus PE=1 SV=1	FALSE	TRUE	5.34759	1	1	1	1	187	21.682	4.67	1.85245	1
FALSE	Master Protein	Q51342	Amidophosphoribosyltransferase OS=Pseudomonas aeruginosa (strain ATCC 15692 / PAO1 / 1C / PRS 101 / LMG 12228) GN=purF PE=3 SV=3	FALSE	TRUE	2.19561	1	1	1	1	501	55.335	6.8	1.8505	1
FALSE	Master Protein	Q9HU65	Glutamine synthetase OS=Pseudomonas aeruginosa (strain ATCC 15692 / PAO1 / 1C / PRS 101 / LMG 12228) GN=glnA PE=1 SV=1	FALSE	TRUE	2.98507	1	1	1	1	469	51.912	5.3	1.84622	1
FALSE	Master Protein	P15357	Ubiquitin-40S ribosomal protein S27a OS=Drosophila melanogaster GN=RpS27A PE=1 SV=2	TRUE	TRUE	10.2564	1	1	1	1	156	17.929	9.77	1.84598	1
FALSE	Master Protein	Q3KKF2	Glycine--tRNA ligase alpha subunit OS=Pseudomonas fluorescens (strain Pf0-1) GN=glyQ PE=3 SV=1	FALSE	TRUE	5.04732	1	1	1	1	317	36.196	5.05	1.84471	1
FALSE	Master Protein	A1JMF6	Outer-membrane lipoprotein carrier protein OS=Yersinia enterocolitica serotype O:8 / biotype 1B (strain NCTC 13174 / 8081) GN=lolA PE=3 SV=1	FALSE	TRUE	6.40394	1	1	1	1	203	22.385	7.37	1.84407	1
FALSE	Master Protein	B0T3D1	Succinyl-CoA ligase [ADP-forming] subunit beta OS=Caulobacter sp. (strain K31) GN=sucC PE=3 SV=1	FALSE	TRUE	2.75689	1	1	1	1	399	41.999	5.87	1.84093	1
FALSE	Master Protein	A5A6K9	Heat shock protein HSP 90-alpha OS=Pan troglodytes GN=HSP90AA1 PE=2 SV=1	FALSE	TRUE	1.63711	1	1	1	1	733	84.72	5.01	1.83199	1
FALSE	Master Protein	Q52987	Alpha-D-ribose 1-methylphosphonate 5-phosphate C-P-lyase OS=Rhizobium meliloti (strain 1021) GN=phnJ PE=3 SV=1	FALSE	TRUE	5.38721	1	1	1	1	297	33.362	5.44	1.81352	1
FALSE	Master Protein	C3K605	UDP-3-O-acylglucosamine N-acyltransferase OS=Pseudomonas fluorescens (strain SBW25) GN=lpxD PE=3 SV=1	FALSE	TRUE	3.7037	1	1	1	1	351	36.124	6.11	1.80734	1
FALSE	Master Protein	Q3K9Y9	Probable transcriptional regulatory protein Pfl01_3677 OS=Pseudomonas fluorescens (strain Pf0-1) GN=Pfl01_3677 PE=3 SV=1	FALSE	TRUE	5.12821	1	1	1	1	234	25.041	5.07	1.80557	1
FALSE	Master Protein	O87924	Glycerol kinase OS=Pseudomonas tolaasii GN=glpK PE=3 SV=1	FALSE	TRUE	2.58449	1	1	1	1	503	55.733	5.77	1.80454	1
FALSE	Master Protein	B0KMF7	Glutamate 5-kinase OS=Pseudomonas putida (strain GB-1) GN=proB PE=3 SV=1	FALSE	TRUE	2.95699	1	1	1	1	372	39.62	7.14	1.80161	1
FALSE	Master Protein	P07737	Profilin-1 OS=Homo sapiens GN=PFN1 PE=1 SV=2	FALSE	TRUE	10	1	1	1	1	140	15.045	8.27	1.79632	1
FALSE	Master Protein	P60900	Proteasome subunit alpha type-6 OS=Homo sapiens GN=PSMA6 PE=1 SV=1	TRUE	TRUE	5.28455	1	1	1	1	246	27.382	6.76	1.78821	1
FALSE	Master Protein	D4A5U3	Protein-glutamine gamma-glutamyltransferase E OS=Rattus norvegicus GN=Tgm3 PE=3 SV=1	TRUE	TRUE	1.8759	1	1	1	1	693	77.182	6.89	1.78572	1
FALSE	Master Protein	P55243	Glucose-1-phosphate adenylyltransferase large subunit 3, chloroplastic/amyloplastic OS=Solanum tuberosum GN=AGPS3 PE=2 SV=1	FALSE	TRUE	2.89855	1	1	1	1	483	53.569	8.79	1.78405	1
FALSE	Master Protein	P01591	Immunoglobulin J chain OS=Homo sapiens GN=JCHAIN PE=1 SV=4	FALSE	TRUE	7.54717	1	1	1	1	159	18.087	5.24	1.77726	1
FALSE	Master Protein	P0A1P7	Glutamine synthetase OS=Salmonella typhi GN=glnA PE=3 SV=2	FALSE	TRUE	2.98507	1	1	1	1	469	51.753	5.6	1.7614	1
FALSE	Master Protein	P29508	Serpin B3 OS=Homo sapiens GN=SERPINB3 PE=1 SV=2	FALSE	TRUE	3.07692	1	1	1	1	390	44.537	6.81	1.75977	1
FALSE	Master Protein	A0A212D8J1	Uncharacterized protein OS=Cervus elaphus hippelaphus OX=46360 GN=Celaphus_00000681 PE=4 SV=1	TRUE	FALSE	13.4831	1	1	1	1	89	9.284	9.04	1.75654	1
FALSE	Master Protein	O24047	Malate dehydrogenase, cytoplasmic OS=Mesembryanthemum crystallinum GN=MDH PE=2 SV=1	FALSE	TRUE	3.61446	1	1	1	1	332	35.475	6.43	1.75366	1
FALSE	Master Protein	P04406	Glyceraldehyde-3-phosphate dehydrogenase OS=Homo sapiens GN=GAPDH PE=1 SV=3	FALSE	TRUE	9.25373	2	2	2	1	335	36.03	8.46	1.75109	2
FALSE	Master Protein	P05307	Protein disulfide-isomerase OS=Bos taurus GN=P4HB PE=1 SV=1	TRUE	TRUE	3.13725	1	1	1	1	510	57.23	4.91	1.75091	1
FALSE	Master Protein	Q08632	Short-chain type dehydrogenase/reductase OS=Picea abies PE=2 SV=1	FALSE	TRUE	3.32103	1	1	1	1	271	28.707	5.94	1.7463	1
FALSE	Master Protein	A5F2T1	Glutamine--tRNA ligase OS=Vibrio cholerae serotype O1 (strain ATCC 39541 / Classical Ogawa 395 / O395) GN=glnS PE=3 SV=1	FALSE	TRUE	1.97842	1	1	1	1	556	64.077	5.53	1.73679	1
FALSE	Master Protein	P01965	Hemoglobin subunit alpha OS=Sus scrofa GN=HBA PE=1 SV=1	FALSE	TRUE	10.6383	1	1	1	1	141	15.03	8.7	1.72581	1
FALSE	Master Protein	Q58EN8	Vacuolar protein sorting-associated protein 33B OS=Danio rerio GN=vps33b PE=2 SV=1	FALSE	TRUE	1.45867	1	1	1	1	617	70.384	6.51	1.72304	1
FALSE	Master Protein	P33570	Transketolase 2 OS=Escherichia coli (strain K12) GN=tktB PE=1 SV=1	FALSE	TRUE	1.34933	1	1	1	1	667	72.997	6.29	1.72247	1
FALSE	Master Protein	A4XVK6	Adenine phosphoribosyltransferase OS=Pseudomonas mendocina (strain ymp) GN=apt PE=3 SV=1	FALSE	TRUE	5.49451	1	1	1	1	182	20.075	4.91	1.72205	1
FALSE	Master Protein	Q3K9H0	Transaldolase OS=Pseudomonas fluorescens (strain Pf0-1) GN=tal PE=3 SV=1	FALSE	TRUE	3.24675	1	1	1	1	308	33.725	5.87	1.70957	1
FALSE	Master Protein	A8G9H7	Thymidine phosphorylase OS=Serratia proteamaculans (strain 568) GN=deoA PE=3 SV=1	FALSE	TRUE	3.18182	1	1	1	1	440	46.806	5.35	1.70697	1
FALSE	Master Protein	B1J2R3	Glucans biosynthesis protein G OS=Pseudomonas putida (strain W619) GN=opgG PE=3 SV=1	FALSE	TRUE	2.24525	1	1	1	1	579	64.58	6.67	1.70243	1
FALSE	Master Protein	A8GL86	Phosphoenolpyruvate carboxylase OS=Serratia proteamaculans (strain 568) GN=ppc PE=3 SV=1	FALSE	TRUE	1.48064	1	1	1	1	878	98.335	6.14	1.69565	1
FALSE	Master Protein	Q3T0D0	Heterogeneous nuclear ribonucleoprotein K OS=Bos taurus GN=HNRNPK PE=2 SV=1	FALSE	TRUE	2.58621	1	1	1	1	464	50.987	5.26	1.68086	1
FALSE	Master Protein	A8G9H8	Phosphopentomutase OS=Serratia proteamaculans (strain 568) GN=deoB PE=3 SV=1	FALSE	TRUE	3.6855	1	1	1	1	407	44.245	5.17	1.67888	1
FALSE	Master Protein	A0A212D8V0	FGG OS=Cervus elaphus hippelaphus OX=46360 GN=Celaphus_00000578 PE=4 SV=1	TRUE	FALSE	2.8103	1	1	1	1	427	48.552	6.18	1.6728	1
FALSE	Master Protein	A0A212CG51	CHIA OS=Cervus elaphus hippelaphus OX=46360 GN=Celaphus_00002190 PE=3 SV=1	TRUE	FALSE	4.33673	1	1	1	1	392	43.121	4.87	1.67277	1
FALSE	Master Protein	A4WCI8	GTP cyclohydrolase 1 OS=Enterobacter sp. (strain 638) GN=folE PE=3 SV=1	FALSE	TRUE	7.20721	1	1	1	1	222	24.801	7.18	1.6679	1
FALSE	Master Protein	B0KM36	Ubiquinone/menaquinone biosynthesis C-methyltransferase UbiE OS=Pseudomonas putida (strain GB-1) GN=ubiE PE=3 SV=1	FALSE	TRUE	5.46875	1	1	1	1	256	28.466	8.84	1.6674	1
FALSE	Master Protein	A0A212DDW3	Uncharacterized protein OS=Cervus elaphus hippelaphus OX=46360 GN=Celaphus_00004407 PE=4 SV=1	TRUE	FALSE	0.40568	1	1	1	1	2465	261.334	5.11	1.66327	1
FALSE	Master Protein	Q14103	Heterogeneous nuclear ribonucleoprotein D0 OS=Homo sapiens GN=HNRNPD PE=1 SV=1	TRUE	TRUE	3.94366	1	1	1	1	355	38.41	7.81	1.64858	1
FALSE	Master Protein	A1JIU6	Fructose-1,6-bisphosphatase class 1 OS=Yersinia enterocolitica serotype O:8 / biotype 1B (strain NCTC 13174 / 8081) GN=fbp PE=3 SV=1	FALSE	TRUE	4.74777	1	1	1	1	337	36.835	5.91	1.6336	1
FALSE	Master Protein	P43238	Allergen Ara h 1, clone P41B OS=Arachis hypogaea PE=1 SV=1	FALSE	TRUE	2.23642	1	1	1	1	626	71.302	7.06	1.6173	1
FALSE	Master Protein	P0A283	Glucose-specific phosphotransferase enzyme IIA component OS=Salmonella typhimurium (strain LT2 / SGSC1412 / ATCC 700720) GN=crr PE=3 SV=2	FALSE	TRUE	8.28402	1	1	1	1	169	18.236	4.84	1.61692	1
FALSE	Master Protein	P17329	Glyceraldehyde-3-phosphate dehydrogenase 2 OS=Caenorhabditis elegans GN=gpd-2 PE=3 SV=2	FALSE	TRUE	4.10557	1	1	1	1	341	36.433	7.27	1.61602	1
FALSE	Master Protein	E3SU11	Thaumatin-like protein OS=Olea europaea PE=1 SV=1	FALSE	TRUE	7.07965	1	1	1	1	226	24.711	5.26	1.60408	1
FALSE	Master Protein	A4XPF3	Adenosylhomocysteinase OS=Pseudomonas mendocina (strain ymp) GN=ahcY PE=3 SV=1	FALSE	TRUE	2.77186	1	1	1	1	469	51.297	5.77	1.60354	1
FALSE	Master Protein	P0AFH9	Osmotically-inducible protein Y OS=Escherichia coli O6:H1 (strain CFT073 / ATCC 700928 / UPEC) GN=osmY PE=3 SV=1	FALSE	TRUE	4.97512	1	1	1	1	201	21.061	6.81	1.60021	1
FALSE	Master Protein	B4F1I9	50S ribosomal protein L22 OS=Proteus mirabilis (strain HI4320) GN=rplV PE=3 SV=1	FALSE	TRUE	12.7273	1	1	1	1	110	12.134	10.18	0	1
FALSE	Master Protein	P09831	Glutamate synthase [NADPH] large chain OS=Escherichia coli (strain K12) GN=gltB PE=1 SV=3	FALSE	TRUE	1.07672	1	1	1	1	1486	163.194	6.6	0	1
FALSE	Master Protein	A4WGF6	ATP synthase epsilon chain OS=Enterobacter sp. (strain 638) GN=atpC PE=3 SV=1	FALSE	TRUE	12.2302	1	1	1	1	139	15.049	6.07	0	1
FALSE	Master Protein	Q4KHL4	Lysine--tRNA ligase OS=Pseudomonas fluorescens (strain Pf-5 / ATCC BAA-477) GN=lysS PE=3 SV=1	FALSE	TRUE	3	1	1	1	1	500	57.081	5.24	0	1
FALSE	Master Protein	P0AA01	Transcription termination/antitermination protein NusG OS=Escherichia coli O6:H1 (strain CFT073 / ATCC 700928 / UPEC) GN=nusG PE=3 SV=2	FALSE	TRUE	6.07735	1	1	1	1	181	20.532	6.81	0	1
FALSE	Master Protein	A0A212CNQ0	PRDX3 OS=Cervus elaphus hippelaphus OX=46360 GN=Celaphus_00008734 PE=4 SV=1	TRUE	TRUE	3.02267	1	1	1	1	397	42.863	9.63	0	1
FALSE	Master Protein	A2SFS2	UPF0502 protein Mpe_A1449 OS=Methylibium petroleiphilum (strain PM1) GN=Mpe_A1449 PE=3 SV=1	FALSE	TRUE	8.15451	1	1	1	1	233	25.137	6.7	0	1
FALSE	Master Protein	B8ER20	60 kDa chaperonin OS=Methylocella silvestris (strain BL2 / DSM 15510 / NCIMB 13906) GN=groL PE=3 SV=1	FALSE	TRUE	2.55941	1	1	1	1	547	57.573	5.24	0	1
FALSE	Master Protein	C3K2V0	50S ribosomal protein L17 OS=Pseudomonas fluorescens (strain SBW25) GN=rplQ PE=3 SV=1	FALSE	TRUE	11.7188	1	1	1	1	128	14.407	10.59	0	1
FALSE	Master Protein	P27726	Glyceraldehyde-3-phosphate dehydrogenase OS=Pseudomonas aeruginosa (strain ATCC 15692 / PAO1 / 1C / PRS 101 / LMG 12228) GN=gap PE=3 SV=3	FALSE	TRUE	5.08982	1	1	1	1	334	36.148	6.64	0	1
FALSE	Master Protein	A8GLB0	ATP-dependent 6-phosphofructokinase OS=Serratia proteamaculans (strain 568) GN=pfkA PE=3 SV=1	FALSE	TRUE	5.625	1	1	1	1	320	35.045	5.49	0	1
FALSE	Master Protein	B9HBA8	Biotin carboxylase 1, chloroplastic OS=Populus trichocarpa GN=POPTRDRAFT_831870 PE=2 SV=1	FALSE	TRUE	2.84091	1	1	1	1	528	57.67	7.3	0	1
FALSE	Master Protein	A4VLX7	Ubiquinone biosynthesis O-methyltransferase OS=Pseudomonas stutzeri (strain A1501) GN=ubiG PE=3 SV=1	FALSE	TRUE	5.17241	1	1	1	1	232	25.638	5.77	0	1
FALSE	Master Protein	A8GDR6	Undecaprenyl-phosphate 4-deoxy-4-formamido-L-arabinose transferase OS=Serratia proteamaculans (strain 568) GN=arnC PE=3 SV=1	FALSE	TRUE	3.98773	1	1	1	1	326	36.204	6.16	0	1
FALSE	Master Protein	P08199	Nucleolin OS=Mesocricetus auratus GN=NCL PE=1 SV=2	TRUE	TRUE	1.96078	1	1	1	1	714	77.082	4.74	0	1
FALSE	Master Protein	Q7UMW2	Bifunctional enzyme CysN/CysC OS=Rhodopirellula baltica (strain DSM 10527 / NCIMB 13988 / SH1) GN=cysNC PE=3 SV=1	FALSE	TRUE	2.16383	1	1	1	1	647	71.126	5.59	0	1
FALSE	Master Protein	Q4ZWY9	30S ribosomal protein S16 OS=Pseudomonas syringae pv. syringae (strain B728a) GN=rpsP PE=3 SV=1	FALSE	TRUE	12.9412	1	1	1	1	85	9.574	10.2	0	1
FALSE	Master Protein	A0A212CML8	Uncharacterized protein OS=Cervus elaphus hippelaphus OX=46360 GN=Celaphus_00016923 PE=3 SV=1	TRUE	FALSE	3.63636	1	1	1	1	275	31.654	5.31	0	1
FALSE	Master Protein	P12111	Collagen alpha-3(VI) chain OS=Homo sapiens GN=COL6A3 PE=1 SV=5	FALSE	TRUE	0.409191	1	1	1	1	3177	343.457	6.68	0	1
FALSE	Master Protein	A6VF33	ATP synthase gamma chain OS=Pseudomonas aeruginosa (strain PA7) GN=atpG PE=3 SV=1	FALSE	TRUE	4.8951	1	1	1	1	286	31.533	7.87	0	1
FALSE	Master Protein	Q8G3N6	Inosine-5'-monophosphate dehydrogenase OS=Bifidobacterium longum (strain NCC 2705) GN=guaB PE=3 SV=1	FALSE	TRUE	2.20183	1	1	1	1	545	58.226	6.13	0	1
FALSE	Master Protein	P0A121	DNA polymerase III subunit beta OS=Pseudomonas putida GN=dnaN PE=3 SV=1	FALSE	TRUE	4.63215	1	1	1	1	367	40.693	5.25	0	1
FALSE	Master Protein	Q4KJL7	Sec-independent protein translocase protein TatA OS=Pseudomonas fluorescens (strain Pf-5 / ATCC BAA-477) GN=tatA PE=3 SV=1	FALSE	TRUE	11.828	1	1	1	1	93	10.269	7.42	0	1
FALSE	Master Protein	C3JYK1	Trigger factor OS=Pseudomonas fluorescens (strain SBW25) GN=tig PE=3 SV=1	FALSE	TRUE	3.89908	1	1	1	1	436	48.316	4.82	0	1
FALSE	Master Protein	Q9HZ71	30S ribosomal protein S1 OS=Pseudomonas aeruginosa (strain ATCC 15692 / PAO1 / 1C / PRS 101 / LMG 12228) GN=rpsA PE=3 SV=1	FALSE	TRUE	2.50447	1	1	1	1	559	61.832	4.93	0	1
FALSE	Master Protein	Q58DK5	Delta-aminolevulinic acid dehydratase OS=Bos taurus GN=ALAD PE=2 SV=1	TRUE	TRUE	4.86322	1	1	1	1	329	36.058	6.98	0	1
FALSE	Master Protein	C3KE70	50S ribosomal protein L9 OS=Pseudomonas fluorescens (strain SBW25) GN=rplI PE=3 SV=1	FALSE	TRUE	9.45946	1	1	1	1	148	15.488	5.55	0	1
FALSE	Master Protein	A1U5G5	CCA-adding enzyme OS=Marinobacter hydrocarbonoclasticus (strain ATCC 700491 / DSM 11845 / VT8) GN=cca PE=3 SV=1	FALSE	TRUE	5.63003	1	1	1	1	373	41.561	6.29	0	1
FALSE	Master Protein	Q88NA1	Tryptophan--tRNA ligase OS=Pseudomonas putida (strain KT2440) GN=trpS PE=3 SV=1	FALSE	TRUE	2.89532	1	1	1	1	449	49.267	5.69	0	1

## Sheet: CO16-MAY-23
Checked	Master	Accession	Description	uniprot-cervus	unirprot-all	Coverage	# Peptides	# PSMs	# Unique Peptides	# Protein Groups	# AAs	MW [kDa]	calc. pI	Score Sequest HT	# Peptides Sequest HT
FALSE	Master Protein	A0A212D9T7	MYH1 (Fragment) OS=Cervus elaphus hippelaphus OX=46360 GN=Celaphus_00001033 PE=3 SV=1	TRUE	FALSE	53.9428	94	206	15	1	1433	164.685	6.13	643.002	94
FALSE	Master Protein	Q28641	Myosin-4 OS=Oryctolagus cuniculus GN=MYH4 PE=2 SV=1	FALSE	TRUE	41.3829	98	193	4	1	1938	222.926	5.81	593.231	98
FALSE	Master Protein	Q9BE41	Myosin-2 OS=Bos taurus GN=MYH2 PE=2 SV=1	FALSE	TRUE	42.2165	96	185	2	1	1940	223.18	5.8	576.659	96
FALSE	Master Protein	Q076A7	Myosin-2 OS=Canis familiaris GN=MYH2 PE=3 SV=1	FALSE	TRUE	39.0722	87	166	0	1	1940	223.072	5.81	505.134	87
FALSE	Master Protein	A0A212D5P0	ALB OS=Cervus elaphus hippelaphus OX=46360 GN=Celaphus_00017423 PE=3 SV=1	TRUE	FALSE	78.0165	65	188	8	1	605	69.036	6.28	496.916	65
FALSE	Master Protein	A0A220IGB1	Adult beta-globin OS=Cervus elaphus OX=9860 PE=3 SV=1	TRUE	FALSE	97.2414	18	166	2	1	145	15.929	7.02	490.118	18
FALSE	Master Protein	A0A212D7H3	MYH1 (Fragment) OS=Cervus elaphus hippelaphus OX=46360 GN=Celaphus_00001034 PE=3 SV=1	TRUE	TRUE	28.6856	89	148	4	1	3127	359.621	6.13	462.002	89
FALSE	Master Protein	X2GM95	Serum albumin (Fragment) OS=Cervus nippon OX=9863 PE=2 SV=1	TRUE	FALSE	70.669	57	169	1	1	583	66.107	5.67	450.979	57
FALSE	Master Protein	P13535	Myosin-8 OS=Homo sapiens GN=MYH8 PE=1 SV=3	FALSE	TRUE	21.4765	53	110	3	1	1937	222.625	5.74	339.906	53
FALSE	Master Protein	P13538	Myosin heavy chain, skeletal muscle, adult OS=Gallus gallus PE=1 SV=4	FALSE	TRUE	23.0015	56	110	1	1	1939	223.006	5.82	320.663	56
FALSE	Master Protein	P79293	Myosin-7 OS=Sus scrofa GN=MYH7 PE=2 SV=2	FALSE	TRUE	33.1783	69	112	37	1	1935	223.16	5.74	319.463	69
FALSE	Master Protein	P68139	Actin, alpha skeletal muscle OS=Gallus gallus GN=ACTA1 PE=1 SV=1	TRUE	TRUE	54.9072	22	109	8	1	377	42.024	5.39	306.277	22
FALSE	Master Protein	P02769	Serum albumin OS=Bos taurus GN=ALB PE=1 SV=4	FALSE	TRUE	53.2125	39	106	9	1	607	69.248	6.18	277.748	39
FALSE	Master Protein	P14639	Serum albumin OS=Ovis aries GN=ALB PE=1 SV=1	FALSE	TRUE	32.9489	29	93	2	1	607	69.143	6.15	235.69	29
FALSE	Master Protein	A0A220IG99	Adult beta-globin OS=Dama dama OX=30532 PE=3 SV=1	TRUE	FALSE	95.8621	17	82	2	1	145	16.013	6.73	206.276	17
FALSE	Master Protein	A0A212DAA2	FGA OS=Cervus elaphus hippelaphus OX=46360 GN=Celaphus_00000577 PE=4 SV=1	TRUE	FALSE	37.9973	31	58	22	1	729	80.376	5.8	179.362	31
FALSE	Master Protein	P53467	Actin, larval muscle-type OS=Molgula oculata PE=3 SV=1	FALSE	TRUE	29.8942	13	64	1	1	378	42.019	5.39	163.912	13
FALSE	Master Protein	A0A220IGA3	Adult beta-globin OS=Cervus canadensis OX=1574408 PE=3 SV=1	TRUE	FALSE	86.8966	12	60	1	1	145	16.001	7.06	156.62	12
FALSE	Master Protein	P07837	Actin, muscle-type A2 OS=Bombyx mori PE=3 SV=1	FALSE	TRUE	38.5638	16	63	3	1	376	41.776	5.48	154.819	16
FALSE	Master Protein	A0A212DF16	Uncharacterized protein OS=Cervus elaphus hippelaphus OX=46360 GN=Celaphus_00011447 PE=3 SV=1	TRUE	FALSE	65.6766	35	48	27	1	606	62.858	8.28	151	35
FALSE	Master Protein	P04264	Keratin, type II cytoskeletal 1 OS=Homo sapiens GN=KRT1 PE=1 SV=6	FALSE	TRUE	54.0373	31	44	21	1	644	65.999	8.12	138.395	31
FALSE	Master Protein	A0A220IGA4	Adult beta-globin OS=Rangifer tarandus OX=9870 PE=3 SV=1	TRUE	FALSE	73.1034	13	54	1	1	145	16.111	7.02	131.087	13
FALSE	Master Protein	P58775	Tropomyosin beta chain OS=Rattus norvegicus GN=Tpm2 PE=1 SV=1	FALSE	TRUE	68.662	27	46	12	1	284	32.817	4.7	130.125	27
FALSE	Master Protein	Q5KR49	Tropomyosin alpha-1 chain OS=Bos taurus GN=TPM1 PE=2 SV=1	FALSE	TRUE	75.7042	29	42	5	1	284	32.675	4.74	126.953	29
FALSE	Master Protein	A0A212D7J2	FGB (Fragment) OS=Cervus elaphus hippelaphus OX=46360 GN=Celaphus_00000576 PE=4 SV=1	TRUE	FALSE	56.7033	23	41	23	1	455	51.759	7.94	124.223	23
FALSE	Master Protein	A0A212D3W3	FN1 OS=Cervus elaphus hippelaphus OX=46360 GN=Celaphus_00015077 PE=4 SV=1	TRUE	FALSE	17.8072	30	37	21	1	2572	282.022	6.05	114.033	30
FALSE	Master Protein	P53457	Actin-3 OS=Diphyllobothrium dendriticum GN=ACT3 PE=2 SV=1	FALSE	TRUE	28.382	12	45	1	1	377	41.885	5.58	111.312	12
FALSE	Master Protein	A0A212D6R3	KRT10 (Fragment) OS=Cervus elaphus hippelaphus OX=46360 GN=Celaphus_00001296 PE=3 SV=1	TRUE	FALSE	36.9912	22	38	12	1	565	58.68	5.08	111.046	22
FALSE	Master Protein	A0A212DA24	Uncharacterized protein (Fragment) OS=Cervus elaphus hippelaphus OX=46360 GN=Celaphus_00001321 PE=3 SV=1	TRUE	FALSE	28.3831	27	37	13	1	1138	122.488	4.84	108.26	27
FALSE	Master Protein	P35908	Keratin, type II cytoskeletal 2 epidermal OS=Homo sapiens GN=KRT2 PE=1 SV=2	FALSE	TRUE	49.1393	28	38	20	1	639	65.393	8	105.167	28
FALSE	Master Protein	Q0III9	Alpha-actinin-3 OS=Bos taurus GN=ACTN3 PE=2 SV=1	FALSE	TRUE	34.2952	29	36	5	1	901	103.086	5.45	104.478	29
FALSE	Master Protein	P10365	Actin OS=Thermomyces lanuginosus PE=3 SV=1	FALSE	TRUE	39.2	13	41	1	1	375	41.609	5.68	102.273	13
FALSE	Master Protein	A0A212D8V0	FGG OS=Cervus elaphus hippelaphus OX=46360 GN=Celaphus_00000578 PE=4 SV=1	TRUE	FALSE	44.0281	19	35	19	1	427	48.552	6.18	89.3537	19
FALSE	Master Protein	P13645	Keratin, type I cytoskeletal 10 OS=Homo sapiens GN=KRT10 PE=1 SV=6	FALSE	TRUE	38.0137	21	34	10	1	584	58.792	5.21	88.3217	21
FALSE	Master Protein	A0A212CU54	TPM1 OS=Cervus elaphus hippelaphus OX=46360 GN=Celaphus_00006250 PE=3 SV=1	TRUE	FALSE	50	19	29	1	1	248	28.704	4.77	87.2437	19
FALSE	Master Protein	P02074	Hemoglobin subunit beta-3 OS=Odocoileus virginianus virginianus GN=HBB PE=1 SV=1	FALSE	TRUE	47.5862	6	35	1	1	145	15.814	7.2	87.0547	6
FALSE	Master Protein	A0A212CD52	Uncharacterized protein (Fragment) OS=Cervus elaphus hippelaphus OX=46360 GN=Celaphus_00014132 PE=4 SV=1	TRUE	FALSE	27.8846	25	30	6	1	1040	120.265	5.12	86.7816	25
FALSE	Master Protein	P21379	Hemoglobin subunit alpha OS=Rangifer tarandus GN=HBA PE=1 SV=1	FALSE	TRUE	70.2128	8	33	2	1	141	15.092	8.94	86.6783	8
FALSE	Master Protein	P08835	Serum albumin OS=Sus scrofa GN=ALB PE=1 SV=2	FALSE	TRUE	19.6046	17	35	2	1	607	69.647	6.49	85.9965	17
FALSE	Master Protein	P08779	Keratin, type I cytoskeletal 16 OS=Homo sapiens GN=KRT16 PE=1 SV=4	FALSE	TRUE	46.0888	19	31	11	1	473	51.236	5.05	84.7	19
FALSE	Master Protein	P02533	Keratin, type I cytoskeletal 14 OS=Homo sapiens GN=KRT14 PE=1 SV=4	FALSE	TRUE	48.0932	20	29	4	1	472	51.529	5.16	83.3415	20
FALSE	Master Protein	P35579	Myosin-9 OS=Homo sapiens GN=MYH9 PE=1 SV=4	FALSE	TRUE	12.398	22	28	1	1	1960	226.392	5.6	82.1811	22
FALSE	Master Protein	Q4TU70	Alpha hemoglobin chain OS=Cervus canadensis canadensis OX=9861 PE=3 SV=1	TRUE	FALSE	61.9718	7	29	1	1	142	15.234	8.98	80.7726	7
FALSE	Master Protein	A0A212DH10	ACTN3 OS=Cervus elaphus hippelaphus OX=46360 GN=Celaphus_00013227 PE=4 SV=1	TRUE	FALSE	39.4303	22	28	1	1	667	76.553	5.27	79.9287	22
FALSE	Master Protein	A0A212DF80	KRT5 OS=Cervus elaphus hippelaphus OX=46360 GN=Celaphus_00011453 PE=3 SV=1	TRUE	FALSE	38.2155	24	28	4	1	594	62.515	7.81	76.7897	24
FALSE	Master Protein	A0A212CY74	MYLPF OS=Cervus elaphus hippelaphus OX=46360 GN=Celaphus_00007099 PE=4 SV=1	TRUE	TRUE	64.6409	12	27	12	1	181	20.44	4.83	74.5053	12
FALSE	Master Protein	P13647	Keratin, type II cytoskeletal 5 OS=Homo sapiens GN=KRT5 PE=1 SV=3	FALSE	TRUE	35.5932	24	28	5	1	590	62.34	7.74	74.0834	24
FALSE	Master Protein	Q62812	Myosin-9 OS=Rattus norvegicus GN=Myh9 PE=1 SV=3	FALSE	TRUE	11.6777	21	26	1	1	1961	226.197	5.6	72.9911	21
FALSE	Master Protein	P02538	Keratin, type II cytoskeletal 6A OS=Homo sapiens GN=KRT6A PE=1 SV=3	FALSE	TRUE	37.9433	22	28	2	1	564	60.008	8	72.0166	22
FALSE	Master Protein	P04259	Keratin, type II cytoskeletal 6B OS=Homo sapiens GN=KRT6B PE=1 SV=5	FALSE	TRUE	37.234	22	28	2	1	564	60.03	8	71.1361	22
FALSE	Master Protein	A0A212CZ49	Fructose-bisphosphate aldolase OS=Cervus elaphus hippelaphus OX=46360 GN=Celaphus_00007074 PE=3 SV=1	TRUE	FALSE	44.4175	18	23	5	1	412	44.711	8.15	70.4064	18
FALSE	Master Protein	P06753	Tropomyosin alpha-3 chain OS=Homo sapiens GN=TPM3 PE=1 SV=2	FALSE	TRUE	54.386	19	27	4	1	285	32.93	4.72	70.1323	19
FALSE	Master Protein	Q562R1	Beta-actin-like protein 2 OS=Homo sapiens GN=ACTBL2 PE=1 SV=2	FALSE	TRUE	18.3511	6	27	1	1	376	41.976	5.59	69.7983	6
FALSE	Master Protein	P06732	Creatine kinase M-type OS=Homo sapiens GN=CKM PE=1 SV=2	TRUE	TRUE	25.9843	13	22	8	1	381	43.074	7.25	69.6067	13
FALSE	Master Protein	P05065	Fructose-bisphosphate aldolase A OS=Rattus norvegicus GN=Aldoa PE=1 SV=2	FALSE	TRUE	40.6593	15	21	2	1	364	39.327	8.09	68.3039	15
FALSE	Master Protein	A0A212CIP3	TF OS=Cervus elaphus hippelaphus OX=46360 GN=Celaphus_00012935 PE=4 SV=1	TRUE	FALSE	39.0566	20	24	14	1	530	58.377	6.96	67.1588	20
FALSE	Master Protein	A0A212D2K0	C3 OS=Cervus elaphus hippelaphus OX=46360 GN=Celaphus_00003265 PE=4 SV=1	TRUE	FALSE	21.4966	24	27	8	1	1470	164.32	6.76	66.6193	24
FALSE	Master Protein	P02561	Tropomyosin alpha-4 chain OS=Equus caballus GN=TPM4 PE=1 SV=2	FALSE	TRUE	40.7258	13	25	1	1	248	28.505	4.68	65.9052	13
FALSE	Master Protein	P15429	Beta-enolase OS=Rattus norvegicus GN=Eno3 PE=1 SV=3	FALSE	TRUE	43.7788	16	20	11	1	434	46.984	7.44	63.9278	16
FALSE	Master Protein	A0A212CZ96	HBA OS=Cervus elaphus hippelaphus OX=46360 GN=Celaphus_00006696 PE=3 SV=1	TRUE	FALSE	19.5373	7	24	2	1	389	42.739	8.07	62.2562	7
FALSE	Master Protein	A0A212DFL6	Uncharacterized protein OS=Cervus elaphus hippelaphus OX=46360 GN=Celaphus_00011443 PE=3 SV=1	TRUE	FALSE	25.0429	16	22	5	1	583	60.626	6.95	61.3056	16
FALSE	Master Protein	P0CH25	Hemoglobin subunit alpha-1 OS=Capra hircus GN=HBA1 PE=1 SV=1	FALSE	TRUE	53.5211	6	23	1	1	142	15.155	8.68	60.5439	6
FALSE	Master Protein	P02070	Hemoglobin subunit beta OS=Bos taurus GN=HBB PE=1 SV=1	FALSE	TRUE	42.7586	6	26	1	1	145	15.944	7.59	59.6556	6
FALSE	Master Protein	A0A212DFN1	ATP synthase subunit beta OS=Cervus elaphus hippelaphus OX=46360 GN=Celaphus_00011700 PE=3 SV=1	TRUE	TRUE	33.5227	12	21	12	1	528	56.223	5.27	59.2562	12
FALSE	Master Protein	P00761	Trypsin OS=Sus scrofa PE=1 SV=1	FALSE	TRUE	21.645	3	20	3	1	231	24.394	7.18	58.1166	3
FALSE	Master Protein	P35527	Keratin, type I cytoskeletal 9 OS=Homo sapiens GN=KRT9 PE=1 SV=3	FALSE	TRUE	32.9053	14	18	14	1	623	62.027	5.24	58.1089	14
FALSE	Master Protein	A0A212D3R8	MYL1 (Fragment) OS=Cervus elaphus hippelaphus OX=46360 GN=Celaphus_00015088 PE=4 SV=1	TRUE	FALSE	54.491	10	21	2	1	167	18.627	4.77	57.6575	10
FALSE	Master Protein	P02067	Hemoglobin subunit beta OS=Sus scrofa GN=HBB PE=1 SV=3	FALSE	TRUE	63.2653	7	22	3	1	147	16.155	7.68	56.265	7
FALSE	Master Protein	A0A212CV09	Spectrin beta chain OS=Cervus elaphus hippelaphus OX=46360 GN=Celaphus_00006080 PE=3 SV=1	TRUE	FALSE	10.5652	19	20	19	1	2300	264.756	5.33	56.035	19
FALSE	Master Protein	A0A212DGZ3	Alpha-1,4 glucan phosphorylase OS=Cervus elaphus hippelaphus OX=46360 GN=Celaphus_00013314 PE=3 SV=1	TRUE	FALSE	26.1364	17	20	1	1	792	91.186	6.9	55.1725	17
FALSE	Master Protein	P02672	Fibrinogen alpha chain OS=Bos taurus GN=FGA PE=1 SV=5	FALSE	TRUE	13.4959	10	19	1	1	615	66.971	7.17	55.0907	10
FALSE	Master Protein	P79334	Glycogen phosphorylase, muscle form OS=Bos taurus GN=PYGM PE=1 SV=3	FALSE	TRUE	24.5843	17	20	1	1	842	97.232	7.11	54.6654	17
FALSE	Master Protein	P21333	Filamin-A OS=Homo sapiens GN=FLNA PE=1 SV=4	FALSE	TRUE	12.0892	18	19	5	1	2647	280.564	6.06	52.7866	18
FALSE	Master Protein	Q2UVX4	Complement C3 OS=Bos taurus GN=C3 PE=1 SV=2	FALSE	TRUE	14.3287	19	21	3	1	1661	187.135	6.84	52.4167	19
FALSE	Master Protein	A2ASS6	Titin OS=Mus musculus GN=Ttn PE=1 SV=1	FALSE	TRUE	0.698606	20	20	6	1	35213	3904.05	6.2	51.9474	20
FALSE	Master Protein	Q63610	Tropomyosin alpha-3 chain OS=Rattus norvegicus GN=Tpm3 PE=1 SV=2	FALSE	TRUE	45.1613	14	21	2	1	248	28.989	4.78	51.7974	14
FALSE	Master Protein	A0A212CTC3	Pyruvate kinase (Fragment) OS=Cervus elaphus hippelaphus OX=46360 GN=Celaphus_00006562 PE=3 SV=1	TRUE	FALSE	35.5513	17	20	8	1	526	57	6.6	51.5666	17
FALSE	Master Protein	Q8WZ42	Titin OS=Homo sapiens GN=TTN PE=1 SV=4	FALSE	TRUE	0.756914	20	20	6	1	34350	3813.65	6.35	51.5133	20
FALSE	Master Protein	Q5E956	Triosephosphate isomerase OS=Bos taurus GN=TPI1 PE=2 SV=3	FALSE	TRUE	61.4458	13	17	5	1	249	26.673	6.92	51.2795	13
FALSE	Master Protein	Q3ZC55	Alpha-actinin-2 OS=Bos taurus GN=ACTN2 PE=2 SV=1	FALSE	TRUE	24.3848	16	19	9	1	894	103.713	5.45	51.0282	16
FALSE	Master Protein	P68873	Hemoglobin subunit beta OS=Pan troglodytes GN=HBB PE=1 SV=2	FALSE	TRUE	48.9796	6	21	2	1	147	15.988	7.28	50.6278	6
FALSE	Master Protein	A0A212D426	DES OS=Cervus elaphus hippelaphus OX=46360 GN=Celaphus_00015012 PE=3 SV=1	TRUE	TRUE	35.1129	15	17	11	1	487	55.147	5.33	50.5006	15
FALSE	Master Protein	P02075	Hemoglobin subunit beta OS=Ovis aries GN=HBB PE=1 SV=2	FALSE	TRUE	40.6897	5	21	1	1	145	16.063	7.3	50.3025	5
FALSE	Master Protein	Q29443	Serotransferrin OS=Bos taurus GN=TF PE=2 SV=1	FALSE	TRUE	14.6307	10	16	3	1	704	77.703	7.08	49.6053	10
FALSE	Master Protein	A0A212D6S5	KRT17 OS=Cervus elaphus hippelaphus OX=46360 GN=Celaphus_00001322 PE=3 SV=1	TRUE	TRUE	14.1691	13	17	1	1	1348	149.398	5.27	49.1117	13
FALSE	Master Protein	A0JNJ5	Myosin light chain 1/3, skeletal muscle isoform OS=Bos taurus GN=MYL1 PE=2 SV=1	FALSE	TRUE	53.125	9	18	1	1	192	20.919	5.02	49.1092	9
FALSE	Master Protein	P02190	Myoglobin OS=Ovis aries GN=MB PE=1 SV=2	FALSE	TRUE	62.3377	9	16	9	1	154	17.044	7.43	47.197	9
FALSE	Master Protein	P02033	Hemoglobin subunit beta OS=Piliocolobus badius GN=HBB PE=1 SV=1	FALSE	TRUE	36.9863	4	19	1	1	146	15.86	7.28	46.6346	4
FALSE	Master Protein	A0A212CMB3	Uncharacterized protein (Fragment) OS=Cervus elaphus hippelaphus OX=46360 GN=Celaphus_00017128 PE=4 SV=1	TRUE	FALSE	18.7783	10	16	10	1	442	48.175	6.43	45.305	10
FALSE	Master Protein	A0A212DCE3	CKM OS=Cervus elaphus hippelaphus OX=46360 GN=Celaphus_00004610 PE=3 SV=1	TRUE	FALSE	45.3202	10	18	5	1	203	23.164	7.31	44.468	10
FALSE	Master Protein	A0A212CH81	SPTA1 (Fragment) OS=Cervus elaphus hippelaphus OX=46360 GN=Celaphus_00001845 PE=4 SV=1	TRUE	FALSE	12.4309	13	16	11	1	1448	168.578	5	44.4295	13
FALSE	Master Protein	A5VXN3	Elongation factor Tu OS=Pseudomonas putida (strain F1 / ATCC 700007) GN=tuf PE=3 SV=1	FALSE	TRUE	38.2872	12	16	4	1	397	43.468	5.38	43.5193	12
FALSE	Master Protein	Q8BTM8	Filamin-A OS=Mus musculus GN=Flna PE=1 SV=5	FALSE	TRUE	9.06687	14	15	1	1	2647	281.046	6.04	42.6882	14
FALSE	Master Protein	Q3T0P6	Phosphoglycerate kinase 1 OS=Bos taurus GN=PGK1 PE=2 SV=3	FALSE	TRUE	37.8897	11	15	11	1	417	44.509	8.27	42.4547	11
FALSE	Master Protein	P10893	Hemoglobin subunit beta OS=Lutra lutra GN=HBB PE=1 SV=1	FALSE	TRUE	42.4658	5	19	1	1	146	15.94	8.05	42.2052	5
FALSE	Master Protein	Q2U7A3	Actin OS=Aspergillus oryzae (strain ATCC 42149 / RIB 40) GN=act1 PE=3 SV=1	FALSE	TRUE	14.1333	5	18	1	1	375	41.663	5.76	41.3414	5
FALSE	Master Protein	Q45XI8	Hemoglobin subunit delta OS=Trichechus manatus GN=HBD PE=2 SV=3	FALSE	TRUE	29.932	4	18	1	1	147	16.3	7.28	41.1812	4
FALSE	Master Protein	B3EWD2	Hemoglobin subunit beta OS=Sciurus carolinensis PE=1 SV=1	FALSE	TRUE	28.0822	4	18	1	1	146	15.904	7.25	39.4969	4
FALSE	Master Protein	P49064	Serum albumin OS=Felis catus GN=ALB PE=1 SV=1	FALSE	TRUE	11.8421	8	15	1	1	608	68.615	5.66	38.8895	8
FALSE	Master Protein	C3K1E8	ATP synthase subunit alpha OS=Pseudomonas fluorescens (strain SBW25) GN=atpA PE=3 SV=1	FALSE	TRUE	22.3735	12	14	8	1	514	55.245	5.62	36.4118	12
FALSE	Master Protein	Q4R4X4	Vimentin OS=Macaca fascicularis GN=VIM PE=2 SV=3	TRUE	TRUE	23.3906	11	13	7	1	466	53.676	5.12	36.3712	11
FALSE	Master Protein	P09542	Myosin light chain 3 OS=Mus musculus GN=Myl3 PE=1 SV=4	TRUE	TRUE	35.2941	8	12	4	1	204	22.407	5.1	35.2855	8
FALSE	Master Protein	Q08DP0	Phosphoglucomutase-1 OS=Bos taurus GN=PGM1 PE=2 SV=1	FALSE	TRUE	26.6904	12	12	12	1	562	61.551	6.81	34.0629	12
FALSE	Master Protein	A0A212DFB7	KRT6A (Fragment) OS=Cervus elaphus hippelaphus OX=46360 GN=Celaphus_00011454 PE=3 SV=1	TRUE	FALSE	30.8271	9	12	1	1	266	31.191	5.16	33.5688	9
FALSE	Master Protein	A0A212CS37	Uncharacterized protein OS=Cervus elaphus hippelaphus OX=46360 GN=Celaphus_00015504 PE=3 SV=1	TRUE	FALSE	19.2308	9	13	9	1	416	46.008	6.39	32.5711	9
FALSE	Master Protein	A0A212C7P2	PLG (Fragment) OS=Cervus elaphus hippelaphus OX=46360 GN=Celaphus_00019151 PE=3 SV=1	TRUE	FALSE	29.7568	15	16	11	1	699	78.483	7.33	32.5628	15
FALSE	Master Protein	P60174	Triosephosphate isomerase OS=Homo sapiens GN=TPI1 PE=1 SV=3	FALSE	TRUE	37.7622	9	11	1	1	286	30.772	5.92	32.1774	9
FALSE	Master Protein	C3K6N0	Succinyl-CoA ligase [ADP-forming] subunit beta OS=Pseudomonas fluorescens (strain SBW25) GN=sucC PE=3 SV=1	FALSE	TRUE	32.732	12	12	12	1	388	41.262	5.91	31.4703	12
FALSE	Master Protein	A0A212DEP7	Uncharacterized protein OS=Cervus elaphus hippelaphus OX=46360 GN=Celaphus_00011446 PE=3 SV=1	TRUE	FALSE	18.41	9	11	6	1	478	52.582	6.24	31.2785	9
FALSE	Master Protein	P69906	Hemoglobin subunit alpha OS=Pan paniscus GN=HBA1 PE=1 SV=2	FALSE	TRUE	28.169	3	14	1	1	142	15.248	8.68	31.1981	3
FALSE	Master Protein	Q48D34	Elongation factor Tu OS=Pseudomonas savastanoi pv. phaseolicola (strain 1448A / Race 6) GN=tuf PE=3 SV=1	FALSE	TRUE	31.9899	10	11	3	1	397	43.418	5.54	30.9794	10
FALSE	Master Protein	P02768	Serum albumin OS=Homo sapiens GN=ALB PE=1 SV=2	FALSE	TRUE	17.734	10	14	5	1	609	69.321	6.28	30.77	10
FALSE	Master Protein	Q86Y46	Keratin, type II cytoskeletal 73 OS=Homo sapiens GN=KRT73 PE=1 SV=1	FALSE	TRUE	7.77778	6	10	1	1	540	58.887	7.23	30.0713	6
FALSE	Master Protein	P19120	Heat shock cognate 71 kDa protein OS=Bos taurus GN=HSPA8 PE=1 SV=2	FALSE	TRUE	18.6154	10	11	8	1	650	71.196	5.52	29.843	10
FALSE	Master Protein	A8G8E0	Elongation factor Tu 1 OS=Serratia proteamaculans (strain 568) GN=tuf1 PE=3 SV=1	FALSE	TRUE	24.6193	7	10	1	1	394	43.161	5.38	29.7336	7
FALSE	Master Protein	P05094	Alpha-actinin-1 OS=Gallus gallus GN=ACTN1 PE=1 SV=3	FALSE	TRUE	13.7738	10	11	2	1	893	103.097	5.38	28.5212	10
FALSE	Master Protein	A0A212D1B1	PRDX2 OS=Cervus elaphus hippelaphus OX=46360 GN=Celaphus_00003121 PE=4 SV=1	TRUE	FALSE	31.3131	5	8	4	1	198	21.791	5.6	28.4246	5
FALSE	Master Protein	P02751	Fibronectin OS=Homo sapiens GN=FN1 PE=1 SV=4	FALSE	TRUE	6.16094	10	10	1	1	2386	262.46	5.71	28.3501	10
FALSE	Master Protein	Q6IFV3	Keratin, type I cytoskeletal 15 OS=Rattus norvegicus GN=Krt15 PE=1 SV=1	FALSE	TRUE	8.72483	4	11	1	1	447	48.84	4.86	28.2479	4
FALSE	Master Protein	A0A212DBF7	MYL2 OS=Cervus elaphus hippelaphus OX=46360 GN=Celaphus_00000325 PE=4 SV=1	TRUE	FALSE	35.3741	6	10	6	1	147	16.847	4.64	28.2235	6
FALSE	Master Protein	A0A212DB90	Uncharacterized protein (Fragment) OS=Cervus elaphus hippelaphus OX=46360 GN=Celaphus_00000095 PE=4 SV=1	TRUE	FALSE	47.7419	6	11	6	1	155	15.934	8.07	28.182	6
FALSE	Master Protein	P11974	Pyruvate kinase PKM OS=Oryctolagus cuniculus GN=PKM PE=1 SV=4	FALSE	TRUE	19.3974	10	11	1	1	531	58.011	7.71	27.8978	10
FALSE	Master Protein	A0A212D1T8	CKMT2 OS=Cervus elaphus hippelaphus OX=46360 GN=Celaphus_00003844 PE=3 SV=1	TRUE	TRUE	19.8091	6	10	6	1	419	47.289	8.32	27.6035	6
FALSE	Master Protein	Q4U0F3	Heat shock 70 kDa protein 1B OS=Bos mutus grunniens GN=HSPA1B PE=2 SV=1	FALSE	TRUE	15.1326	7	9	5	1	641	70.21	5.73	27.1076	7
FALSE	Master Protein	A8GKK1	Elongation factor Tu 2 OS=Serratia proteamaculans (strain 568) GN=tuf2 PE=3 SV=1	FALSE	TRUE	23.0964	7	9	1	1	394	43.118	5.38	26.9261	7
FALSE	Master Protein	C3K1E6	ATP synthase subunit beta OS=Pseudomonas fluorescens (strain SBW25) GN=atpD PE=3 SV=1	FALSE	TRUE	32.3144	10	11	10	1	458	49.459	5.01	26.4863	10
FALSE	Master Protein	A0A212CI11	AHSG OS=Cervus elaphus hippelaphus OX=46360 GN=Celaphus_00012581 PE=3 SV=1	TRUE	FALSE	20.3343	7	9	2	1	359	38.144	5.66	26.1988	7
FALSE	Master Protein	A5D7D1	Alpha-actinin-4 OS=Bos taurus GN=ACTN4 PE=2 SV=1	FALSE	TRUE	12.2942	9	10	1	1	911	104.862	5.44	24.2343	9
FALSE	Master Protein	A0A212CKW6	FLNC OS=Cervus elaphus hippelaphus OX=46360 GN=Celaphus_00012234 PE=4 SV=1	TRUE	FALSE	5.41778	10	10	10	1	2621	278.386	6.04	23.2533	10
FALSE	Master Protein	P10096	Glyceraldehyde-3-phosphate dehydrogenase OS=Bos taurus GN=GAPDH PE=1 SV=4	TRUE	TRUE	37.2372	9	10	7	1	333	35.845	8.35	22.9182	9
FALSE	Master Protein	Q6D9J0	60 kDa chaperonin OS=Pectobacterium atrosepticum (strain SCRI 1043 / ATCC BAA-672) GN=groL PE=3 SV=1	FALSE	TRUE	18.3971	7	8	3	1	549	57.473	4.94	22.5709	7
FALSE	Master Protein	P33097	Aspartate aminotransferase, cytoplasmic OS=Bos taurus GN=GOT1 PE=1 SV=3	FALSE	TRUE	16.707	7	8	7	1	413	46.37	7.49	22.3464	7
FALSE	Master Protein	Q3K7L6	60 kDa chaperonin OS=Pseudomonas fluorescens (strain Pf0-1) GN=groL PE=3 SV=1	FALSE	TRUE	19.5255	7	8	4	1	548	56.803	5.08	22.1661	7
FALSE	Master Protein	A0A212CCJ4	VWF OS=Cervus elaphus hippelaphus OX=46360 GN=Celaphus_00013895 PE=4 SV=1	TRUE	FALSE	12.7321	9	10	8	1	1131	122.461	6.05	21.6898	9
FALSE	Master Protein	Q7SIH1	Alpha-2-macroglobulin OS=Bos taurus GN=A2M PE=1 SV=2	FALSE	TRUE	7.48344	8	8	5	1	1510	167.47	6.02	21.0272	8
FALSE	Master Protein	A0A212D9C4	Anion exchange protein OS=Cervus elaphus hippelaphus OX=46360 GN=Celaphus_00001234 PE=3 SV=1	TRUE	FALSE	7.21868	5	8	5	1	942	105.554	5.25	20.4068	5
FALSE	Master Protein	Q3MHN5	Vitamin D-binding protein OS=Bos taurus GN=GC PE=2 SV=1	FALSE	TRUE	19.6203	5	6	5	1	474	53.307	5.52	19.8379	5
FALSE	Master Protein	A0A212D9K1	Fructose-bisphosphate aldolase OS=Cervus elaphus hippelaphus OX=46360 GN=Celaphus_00000762 PE=3 SV=1	TRUE	TRUE	11.8681	3	5	2	1	455	49.376	8	19.8318	3
FALSE	Master Protein	A0A212DE30	Uncharacterized protein (Fragment) OS=Cervus elaphus hippelaphus OX=46360 GN=Celaphus_00004766 PE=4 SV=1	TRUE	FALSE	11.4773	7	7	5	1	880	98.087	6.64	19.5822	7
FALSE	Master Protein	A0A212DGV4	L-lactate dehydrogenase OS=Cervus elaphus hippelaphus OX=46360 GN=Celaphus_00013539 PE=4 SV=1	TRUE	FALSE	18.8579	8	9	8	1	753	82.163	9.07	19.3144	8
FALSE	Master Protein	A1JJR4	Enolase OS=Yersinia enterocolitica serotype O:8 / biotype 1B (strain NCTC 13174 / 8081) GN=eno PE=3 SV=1	FALSE	TRUE	18.5615	5	6	5	1	431	45.438	5.25	19.0512	5
FALSE	Master Protein	P05384	DNA-binding protein HU-beta OS=Pseudomonas aeruginosa (strain ATCC 15692 / PAO1 / 1C / PRS 101 / LMG 12228) GN=hupB PE=1 SV=3	FALSE	TRUE	35.5556	3	6	3	1	90	9.081	9.99	19.0151	3
FALSE	Master Protein	P12763	Alpha-2-HS-glycoprotein OS=Bos taurus GN=AHSG PE=1 SV=2	FALSE	TRUE	20.3343	7	8	2	1	359	38.394	5.5	18.8772	7
FALSE	Master Protein	P20305	Gelsolin (Fragment) OS=Sus scrofa GN=GSN PE=1 SV=1	FALSE	TRUE	11.0104	6	7	6	1	772	84.723	6.32	18.8737	6
FALSE	Master Protein	A0A212CML8	Uncharacterized protein OS=Cervus elaphus hippelaphus OX=46360 GN=Celaphus_00016923 PE=3 SV=1	TRUE	FALSE	21.4545	4	6	4	1	275	31.654	5.31	18.6218	4
FALSE	Master Protein	P05787	Keratin, type II cytoskeletal 8 OS=Homo sapiens GN=KRT8 PE=1 SV=7	FALSE	TRUE	10.766	6	7	1	1	483	53.671	5.59	18.56	6
FALSE	Master Protein	Q0I5X1	ATP synthase subunit alpha OS=Haemophilus somnus (strain 129Pt) GN=atpA PE=3 SV=1	FALSE	TRUE	11.6959	6	7	0	1	513	55.756	5.63	18.0423	6
FALSE	Master Protein	Q48D33	Elongation factor G OS=Pseudomonas savastanoi pv. phaseolicola (strain 1448A / Race 6) GN=fusA PE=3 SV=1	FALSE	TRUE	11.8402	6	6	2	1	701	77.18	5.34	17.9714	6
FALSE	Master Protein	A0A212DD04	A1BG OS=Cervus elaphus hippelaphus OX=46360 GN=Celaphus_00004945 PE=4 SV=1	TRUE	FALSE	17.0732	7	7	7	1	533	56.954	5.91	17.602	7
FALSE	Master Protein	A8G8Y7	Malate dehydrogenase OS=Serratia proteamaculans (strain 568) GN=mdh PE=3 SV=1	FALSE	TRUE	23.3974	6	6	6	1	312	32.517	6.24	17.5651	6
FALSE	Master Protein	A0A212CIC4	FETUB (Fragment) OS=Cervus elaphus hippelaphus OX=46360 GN=Celaphus_00012582 PE=4 SV=1	TRUE	FALSE	15.1261	5	7	5	1	357	39.552	6.4	17.2047	5
FALSE	Master Protein	P04845	Outer membrane protein A OS=Serratia marcescens GN=ompA PE=3 SV=1	FALSE	TRUE	20.8914	4	5	4	1	359	38.402	8.25	16.9026	4
FALSE	Master Protein	P19140	Alpha-enolase OS=Anas platyrhynchos GN=ENO1 PE=2 SV=2	TRUE	TRUE	20.0461	6	6	1	1	434	47.21	6.8	16.8444	6
FALSE	Master Protein	P31052	Dihydrolipoyl dehydrogenase OS=Pseudomonas putida GN=lpdG PE=1 SV=4	FALSE	TRUE	12.1339	4	6	4	1	478	49.865	6.32	16.7252	4
FALSE	Master Protein	B7N6D8	Serine hydroxymethyltransferase OS=Escherichia coli O17:K52:H18 (strain UMN026 / ExPEC) GN=glyA PE=3 SV=1	FALSE	TRUE	13.4293	4	5	2	1	417	45.274	6.48	16.4547	4
FALSE	Master Protein	Q32LG3	Malate dehydrogenase, mitochondrial OS=Bos taurus GN=MDH2 PE=1 SV=1	FALSE	TRUE	31.9527	8	8	8	1	338	35.646	8.54	16.414	8
FALSE	Master Protein	Q3T149	Heat shock protein beta-1 OS=Bos taurus GN=HSPB1 PE=2 SV=1	FALSE	TRUE	35.8209	5	6	5	1	201	22.379	6.4	16.3024	5
FALSE	Master Protein	P24722	Creatine kinase, testis isozyme OS=Oncorhynchus mykiss GN=tck1 PE=2 SV=1	FALSE	TRUE	10.1828	4	5	2	1	383	42.977	6.67	16.0851	4
FALSE	Master Protein	C3K5Z6	Elongation factor Ts OS=Pseudomonas fluorescens (strain SBW25) GN=tsf PE=3 SV=1	FALSE	TRUE	18.4669	4	5	3	1	287	30.341	5.29	16.0468	4
FALSE	Master Protein	P27425	Serotransferrin OS=Equus caballus GN=TF PE=2 SV=1	FALSE	TRUE	7.2238	5	6	1	1	706	78.044	7.14	15.7187	5
FALSE	Master Protein	P19015	Hemoglobin subunit alpha OS=Hippopotamus amphibius GN=HBA PE=1 SV=1	FALSE	TRUE	22.695	3	7	1	1	141	15.241	8.66	15.6266	3
FALSE	Master Protein	B0KPI3	Nucleoside diphosphate kinase OS=Pseudomonas putida (strain GB-1) GN=ndk PE=3 SV=1	FALSE	TRUE	40.4255	4	5	4	1	141	14.944	5.55	15.6197	4
FALSE	Master Protein	A0A212C9V5	LTF OS=Cervus elaphus hippelaphus OX=46360 GN=Celaphus_00010613 PE=4 SV=1	TRUE	FALSE	13.8182	5	6	4	1	550	59.479	7.91	15.2818	5
FALSE	Master Protein	Q148H7	Keratin, type II cytoskeletal 79 OS=Bos taurus GN=KRT79 PE=2 SV=1	FALSE	TRUE	8.78505	5	6	2	1	535	57.685	7.46	15.237	5
FALSE	Master Protein	Q6CZW5	Elongation factor G OS=Pectobacterium atrosepticum (strain SCRI 1043 / ATCC BAA-672) GN=fusA PE=3 SV=1	FALSE	TRUE	10.5114	5	5	2	1	704	77.431	5.38	15.1667	5
FALSE	Master Protein	A0A212CE91	CA3 OS=Cervus elaphus hippelaphus OX=46360 GN=Celaphus_00016458 PE=4 SV=1	TRUE	FALSE	25.3378	5	6	5	1	296	33.162	8.85	15.0036	5
FALSE	Master Protein	Q4KIF2	Polyribonucleotide nucleotidyltransferase OS=Pseudomonas fluorescens (strain Pf-5 / ATCC BAA-477) GN=pnp PE=3 SV=1	FALSE	TRUE	9.38834	5	5	1	1	703	75.115	5.25	14.9893	5
FALSE	Master Protein	Q3ZBD7	Glucose-6-phosphate isomerase OS=Bos taurus GN=GPI PE=2 SV=4	FALSE	TRUE	15.2603	5	6	5	1	557	62.815	7.71	14.9843	5
FALSE	Master Protein	A0A212DG79	TNNT3 OS=Cervus elaphus hippelaphus OX=46360 GN=Celaphus_00013114 PE=4 SV=1	TRUE	TRUE	6.37786	4	5	4	1	831	91.758	8.92	14.9045	4
FALSE	Master Protein	P09571	Serotransferrin OS=Sus scrofa GN=TF PE=1 SV=2	FALSE	TRUE	6.32184	3	5	1	1	696	76.918	7.14	14.6843	3
FALSE	Master Protein	Q3KH92	Enolase OS=Pseudomonas fluorescens (strain Pf0-1) GN=eno PE=3 SV=1	FALSE	TRUE	16.0839	4	4	4	1	429	45.513	5.08	14.5244	4
FALSE	Master Protein	P19483	ATP synthase subunit alpha, mitochondrial OS=Bos taurus GN=ATP5A1 PE=1 SV=1	FALSE	TRUE	14.1049	6	6	4	1	553	59.683	9.19	14.497	6
FALSE	Master Protein	Q51567	Succinyl-CoA ligase [ADP-forming] subunit alpha OS=Pseudomonas aeruginosa (strain ATCC 15692 / PAO1 / 1C / PRS 101 / LMG 12228) GN=sucD PE=3 SV=2	FALSE	TRUE	16.9492	4	6	4	1	295	30.247	6.14	14.4374	4
FALSE	Master Protein	P01965	Hemoglobin subunit alpha OS=Sus scrofa GN=HBA PE=1 SV=1	FALSE	TRUE	30.4965	3	6	2	1	141	15.03	8.7	14.2617	3
FALSE	Master Protein	C3JYR1	Glycine dehydrogenase (decarboxylating) OS=Pseudomonas fluorescens (strain SBW25) GN=gcvP PE=3 SV=1	FALSE	TRUE	9.30233	6	6	6	1	946	102.176	6	14.1702	6
FALSE	Master Protein	C3K2X9	Elongation factor G OS=Pseudomonas fluorescens (strain SBW25) GN=fusA PE=3 SV=1	FALSE	TRUE	9.27247	5	5	1	1	701	77.114	5.38	13.9107	5
FALSE	Master Protein	Q32KV0	Phosphoglycerate mutase 2 OS=Bos taurus GN=PGAM2 PE=2 SV=1	FALSE	TRUE	22.1344	6	6	6	1	253	28.667	8.88	13.7553	6
FALSE	Master Protein	A0A212DHP9	APOA1 OS=Cervus elaphus hippelaphus OX=46360 GN=Celaphus_00008946 PE=3 SV=1	TRUE	TRUE	22.2642	4	4	4	1	265	30.217	5.97	13.7552	4
FALSE	Master Protein	P27768	Troponin I, fast skeletal muscle OS=Rattus norvegicus GN=Tnni2 PE=1 SV=2	FALSE	TRUE	28.022	4	5	1	1	182	21.315	8.72	13.6928	4
FALSE	Master Protein	A6YF56	Serum albumin OS=Mesocricetus auratus GN=ALB PE=1 SV=1	FALSE	TRUE	9.04605	4	4	1	1	608	68.181	6.35	13.4616	4
FALSE	Master Protein	C3K255	Polyribonucleotide nucleotidyltransferase OS=Pseudomonas fluorescens (strain SBW25) GN=pnp PE=3 SV=1	FALSE	TRUE	8.98716	5	5	1	1	701	74.889	5.4	13.4134	5
FALSE	Master Protein	C3K225	Ketol-acid reductoisomerase OS=Pseudomonas fluorescens (strain SBW25) GN=ilvC PE=3 SV=1	FALSE	TRUE	17.4556	4	5	4	1	338	36.188	5.69	13.2376	4
FALSE	Master Protein	P48788	Troponin I, fast skeletal muscle OS=Homo sapiens GN=TNNI2 PE=1 SV=2	FALSE	TRUE	21.978	4	5	1	1	182	21.325	8.73	13.1643	4
FALSE	Master Protein	A0A212DHZ3	HPX (Fragment) OS=Cervus elaphus hippelaphus OX=46360 GN=Celaphus_00009140 PE=4 SV=1	TRUE	FALSE	25.6684	3	4	3	1	187	21.077	7.23	13.1091	3
FALSE	Master Protein	A1JTC8	ATP synthase subunit alpha OS=Yersinia enterocolitica serotype O:8 / biotype 1B (strain NCTC 13174 / 8081) GN=atpA PE=3 SV=1	FALSE	TRUE	9.74659	5	5	2	1	513	55.09	5.85	13.0928	5
FALSE	Master Protein	C3KDW8	Adenylosuccinate synthetase OS=Pseudomonas fluorescens (strain SBW25) GN=purA PE=3 SV=1	FALSE	TRUE	13.0536	4	5	4	1	429	46.535	5.73	12.9606	4
FALSE	Master Protein	O46412	Superoxide dismutase [Cu-Zn] OS=Cervus elaphus GN=SOD1 PE=2 SV=3	FALSE	TRUE	25.6579	4	5	4	1	152	15.819	7.01	12.6538	4
FALSE	Master Protein	C7EDP2	Heat shock 70kDa protein 5 isoform 2 OS=Cervus elaphus OX=9860 GN=HSPA5 PE=2 SV=1	TRUE	TRUE	10.229	5	5	3	1	655	72.379	5.24	12.628	5
FALSE	Master Protein	P24753	Glyceraldehyde-3-phosphate dehydrogenase (Fragment) OS=Serratia odorifera GN=gap PE=3 SV=1	FALSE	TRUE	17.6871	3	4	2	1	294	31.354	5.92	12.5965	3
FALSE	Master Protein	Q7VNA2	Elongation factor G OS=Haemophilus ducreyi (strain 35000HP / ATCC 700724) GN=fusA PE=3 SV=1	FALSE	TRUE	5.56348	3	4	1	1	701	77.031	5.14	12.4492	3
FALSE	Master Protein	A0A212C9H1	PDHB (Fragment) OS=Cervus elaphus hippelaphus OX=46360 GN=Celaphus_00010408 PE=4 SV=1	TRUE	TRUE	16.9856	5	6	5	1	418	45.332	7.72	12.2798	5
FALSE	Master Protein	A5VXP1	DNA-directed RNA polymerase subunit beta' OS=Pseudomonas putida (strain F1 / ATCC 700007) GN=rpoC PE=3 SV=1	FALSE	TRUE	4.93209	5	6	2	1	1399	154.673	7.21	12.2645	5
FALSE	Master Protein	A0A212C1G3	Uncharacterized protein (Fragment) OS=Cervus elaphus hippelaphus OX=46360 GN=Celaphus_00015717 PE=4 SV=1	TRUE	FALSE	6.96662	4	4	1	1	689	79.018	6.21	11.9021	4
FALSE	Master Protein	C3JYS2	Protein TolB OS=Pseudomonas fluorescens (strain SBW25) GN=tolB PE=3 SV=1	FALSE	TRUE	14.5497	5	5	5	1	433	47.517	9.14	11.747	5
FALSE	Master Protein	A0A212C0Q4	Uncharacterized protein (Fragment) OS=Cervus elaphus hippelaphus OX=46360 GN=Celaphus_00010171 PE=3 SV=1	TRUE	FALSE	10.6481	4	4	4	1	216	25.177	5.5	11.6425	4
FALSE	Master Protein	P02537	Keratin-3, type I cytoskeletal 51 kDa OS=Xenopus laevis PE=2 SV=1	FALSE	TRUE	5.34979	2	4	2	1	486	51.857	5.2	11.6139	2
FALSE	Master Protein	B6D985	Haptoglobin OS=Cervus elaphus GN=HP PE=2 SV=1	FALSE	TRUE	16.75	6	6	6	1	400	44.662	7.56	11.5987	6
FALSE	Master Protein	P0AG82	Phosphate-binding protein PstS OS=Escherichia coli (strain K12) GN=pstS PE=1 SV=1	FALSE	TRUE	11.2717	4	4	4	1	346	37.001	8.47	11.5804	4
FALSE	Master Protein	A0A212D7B8	Amine oxidase OS=Cervus elaphus hippelaphus OX=46360 GN=Celaphus_00001373 PE=3 SV=1	TRUE	FALSE	7.74278	5	6	5	1	762	84.347	5.78	11.4649	5
FALSE	Master Protein	P26039	Talin-1 OS=Mus musculus GN=Tln1 PE=1 SV=2	FALSE	TRUE	2.36128	4	4	4	1	2541	269.653	6.18	11.4539	4
FALSE	Master Protein	P12344	Aspartate aminotransferase, mitochondrial OS=Bos taurus GN=GOT2 PE=1 SV=2	FALSE	TRUE	11.1628	4	4	4	1	430	47.483	9.07	11.4347	4
FALSE	Master Protein	A0A212D8M7	APOH OS=Cervus elaphus hippelaphus OX=46360 GN=Celaphus_00001705 PE=4 SV=1	TRUE	FALSE	14.3216	3	4	3	1	398	44.293	8.75	11.3541	3
FALSE	Master Protein	Q87UP6	Polyphosphate kinase OS=Pseudomonas syringae pv. tomato (strain DC3000) GN=ppk PE=3 SV=1	FALSE	TRUE	7.74457	4	4	4	1	736	82.641	7.03	11.2224	4
FALSE	Master Protein	P02549	Spectrin alpha chain, erythrocytic 1 OS=Homo sapiens GN=SPTA1 PE=1 SV=5	FALSE	TRUE	1.77759	3	4	1	1	2419	279.842	5.05	11.2131	3
FALSE	Master Protein	Q9BGI3	Peroxiredoxin-2 OS=Bos taurus GN=PRDX2 PE=2 SV=1	FALSE	TRUE	15.0754	3	4	2	1	199	21.932	5.6	11.1151	3
FALSE	Master Protein	C5B7L0	Transaldolase OS=Edwardsiella ictaluri (strain 93-146) GN=tal PE=3 SV=1	FALSE	TRUE	15.4574	4	4	1	1	317	34.821	5.63	11.0668	4
FALSE	Master Protein	G0Z3A2	Catalase OS=Cervus nippon OX=9863 GN=CAT PE=2 SV=1	TRUE	FALSE	8.5389	4	4	4	1	527	59.99	7.17	11.0365	4
FALSE	Master Protein	A6TWI4	Elongation factor Tu 1 OS=Alkaliphilus metalliredigens (strain QYMF) GN=tuf1 PE=3 SV=1	FALSE	TRUE	11.0831	3	4	1	1	397	43.678	5.15	10.9724	3
FALSE	Master Protein	A1KB29	Elongation factor Tu OS=Azoarcus sp. (strain BH72) GN=tuf1 PE=3 SV=1	FALSE	TRUE	10.8586	3	4	2	1	396	43.089	5.62	10.9275	3
FALSE	Master Protein	A0A212CSV2	SERPINA3-5 (Fragment) OS=Cervus elaphus hippelaphus OX=46360 GN=Celaphus_00015515 PE=3 SV=1	TRUE	FALSE	12.1495	3	3	2	1	321	35.248	7.23	10.8764	3
FALSE	Master Protein	Q62234	Myomesin-1 OS=Mus musculus GN=Myom1 PE=1 SV=2	FALSE	TRUE	3.83923	4	5	3	1	1667	185.349	6.16	10.5784	4
FALSE	Master Protein	C3K275	Chaperone protein DnaK OS=Pseudomonas fluorescens (strain SBW25) GN=dnaK PE=3 SV=1	FALSE	TRUE	10.0313	4	4	4	1	638	68.158	5.01	10.5041	4
FALSE	Master Protein	Q14324	Myosin-binding protein C, fast-type OS=Homo sapiens GN=MYBPC2 PE=1 SV=2	FALSE	TRUE	3.94391	4	4	2	1	1141	127.991	7.52	10.4936	4
FALSE	Master Protein	Q9I3F5	Aconitate hydratase A OS=Pseudomonas aeruginosa (strain ATCC 15692 / PAO1 / 1C / PRS 101 / LMG 12228) GN=acnA PE=3 SV=1	FALSE	TRUE	3.95604	4	4	4	1	910	99.086	5.64	10.4703	4
FALSE	Master Protein	A6YLM6	Fatty acid-binding protein, adipocyte OS=Cervus elaphus GN=FABP4 PE=2 SV=1	TRUE	TRUE	19.697	3	4	3	1	132	14.578	5.66	10.398	3
FALSE	Master Protein	P22226	Cathelicidin-1 OS=Bos taurus GN=CATHL1 PE=1 SV=2	FALSE	TRUE	29.6774	3	4	3	1	155	17.589	7.65	10.394	3
FALSE	Master Protein	Q9QXS1	Plectin OS=Mus musculus GN=Plec PE=1 SV=3	FALSE	TRUE	1.10851	5	5	5	1	4691	533.861	5.96	10.3814	5
FALSE	Master Protein	P06868	Plasminogen OS=Bos taurus GN=PLG PE=1 SV=2	FALSE	TRUE	7.63547	5	5	1	1	812	91.157	7.5	10.3613	5
FALSE	Master Protein	A0A212CD20	A2M (Fragment) OS=Cervus elaphus hippelaphus OX=46360 GN=Celaphus_00013976 PE=4 SV=1	TRUE	FALSE	7.05563	5	5	2	1	737	81.13	5.36	10.1708	5
FALSE	Master Protein	P69897	Tubulin beta-5 chain OS=Rattus norvegicus GN=Tubb5 PE=1 SV=1	TRUE	TRUE	11.4865	4	4	2	1	444	49.639	4.89	9.8858	4
FALSE	Master Protein	Q5E946	Protein deglycase DJ-1 OS=Bos taurus GN=PARK7 PE=2 SV=1	FALSE	TRUE	24.3386	3	4	3	1	189	20.023	7.33	9.76815	3
FALSE	Master Protein	P48678	Prelamin-A/C OS=Mus musculus GN=Lmna PE=1 SV=2	FALSE	TRUE	5.71429	4	4	4	1	665	74.193	6.98	9.67667	4
FALSE	Master Protein	Q02357	Ankyrin-1 OS=Mus musculus GN=Ank1 PE=1 SV=2	FALSE	TRUE	2.73899	4	4	2	1	1862	204.101	6.55	9.67165	4
FALSE	Master Protein	B5DGQ7	Beta-enolase OS=Salmo salar GN=ENO3 PE=1 SV=1	TRUE	TRUE	7.60369	4	4	0	1	434	47.257	7.08	9.57281	4
FALSE	Master Protein	B7LQ20	Glyceraldehyde-3-phosphate dehydrogenase OS=Escherichia fergusonii (strain ATCC 35469 / DSM 13698 / CDC 0568-73) GN=gapA PE=3 SV=1	FALSE	TRUE	11.1782	3	3	1	1	331	35.518	7.11	9.53537	3
FALSE	Master Protein	A0A212CR39	PRDX6 OS=Cervus elaphus hippelaphus OX=46360 GN=Celaphus_00011126 PE=4 SV=1	TRUE	TRUE	21.875	5	5	2	1	224	25.051	6.38	9.35116	5
FALSE	Master Protein	Q4K5R9	Serine hydroxymethyltransferase 1 OS=Pseudomonas fluorescens (strain Pf-5 / ATCC BAA-477) GN=glyA1 PE=3 SV=1	FALSE	TRUE	10.7914	3	3	2	1	417	44.864	6.11	9.26104	3
FALSE	Master Protein	J9UJQ1	Annexin OS=Cervus nippon hortulorum OX=92866 PE=2 SV=1	TRUE	TRUE	12.9794	3	3	1	1	339	38.588	7.31	9.23141	3
FALSE	Master Protein	A0A212CQC9	CFH (Fragment) OS=Cervus elaphus hippelaphus OX=46360 GN=Celaphus_00010787 PE=4 SV=1	TRUE	FALSE	8.89621	3	3	3	1	607	68.18	6.52	9.1679	3
FALSE	Master Protein	A9R462	Elongation factor G OS=Yersinia pestis bv. Antiqua (strain Angola) GN=fusA PE=3 SV=1	FALSE	TRUE	6.69516	3	3	1	1	702	77.488	5.43	9.06912	3
FALSE	Master Protein	A8G7M4	ATP synthase subunit b OS=Serratia proteamaculans (strain 568) GN=atpF PE=3 SV=1	FALSE	TRUE	24.359	3	3	3	1	156	17.265	5.29	9.00567	3
FALSE	Master Protein	Q7N8Y4	Chaperone protein DnaK OS=Photorhabdus luminescens subsp. laumondii (strain TT01) GN=dnaK PE=3 SV=1	FALSE	TRUE	4.87421	2	3	1	1	636	68.818	4.89	8.79146	2
FALSE	Master Protein	C3K2Y3	DNA-directed RNA polymerase subunit beta OS=Pseudomonas fluorescens (strain SBW25) GN=rpoB PE=3 SV=1	FALSE	TRUE	3.24245	3	3	2	1	1357	150.923	5.92	8.70526	3
FALSE	Master Protein	Q91060	Tubulin alpha chain OS=Notophthalmus viridescens PE=2 SV=1	TRUE	TRUE	10.6667	4	4	2	1	450	50.061	5.06	8.67569	4
FALSE	Master Protein	P49819	Dihydrolipoyl dehydrogenase, mitochondrial OS=Canis familiaris GN=DLD PE=1 SV=1	FALSE	TRUE	6.87623	3	3	3	1	509	54.119	7.84	8.6526	3
FALSE	Master Protein	B4F2V5	Chaperone protein DnaK OS=Proteus mirabilis (strain HI4320) GN=dnaK PE=3 SV=1	FALSE	TRUE	4.36817	2	3	1	1	641	69.241	4.93	8.60928	2
FALSE	Master Protein	Q0VSM1	DNA-directed RNA polymerase subunit beta' OS=Alcanivorax borkumensis (strain ATCC 700651 / DSM 11573 / NCIMB 13689 / SK2) GN=rpoC PE=3 SV=1	FALSE	TRUE	3.42857	4	5	1	1	1400	155.427	6.3	8.54389	4
FALSE	Master Protein	A0A212C711	MYOM1 (Fragment) OS=Cervus elaphus hippelaphus OX=46360 GN=Celaphus_00017688 PE=4 SV=1	TRUE	FALSE	7.12788	5	5	4	1	954	106.073	7.9	8.53947	5
FALSE	Master Protein	Q3K4F5	Phosphate import ATP-binding protein PstB OS=Pseudomonas fluorescens (strain Pf0-1) GN=pstB PE=3 SV=1	FALSE	TRUE	14.4404	3	3	2	1	277	31.142	7.03	8.50928	3
FALSE	Master Protein	Q00872	Myosin-binding protein C, slow-type OS=Homo sapiens GN=MYBPC1 PE=1 SV=2	FALSE	TRUE	3.15513	3	3	2	1	1141	128.214	6.04	8.48447	3
FALSE	Master Protein	Q9HZP6	Electron transfer flavoprotein subunit beta OS=Pseudomonas aeruginosa (strain ATCC 15692 / PAO1 / 1C / PRS 101 / LMG 12228) GN=etfB PE=3 SV=1	FALSE	TRUE	11.6466	2	3	2	1	249	26.36	8.98	8.42778	2
FALSE	Master Protein	P0A9Q7	Aldehyde-alcohol dehydrogenase OS=Escherichia coli (strain K12) GN=adhE PE=1 SV=2	FALSE	TRUE	6.06061	4	4	4	1	891	96.067	6.79	8.37641	4
FALSE	Master Protein	Q5QVT4	60 kDa chaperonin OS=Idiomarina loihiensis (strain ATCC BAA-735 / DSM 15497 / L2-TR) GN=groL PE=3 SV=1	FALSE	TRUE	7.48175	3	3	1	1	548	57.636	4.87	8.35719	3
FALSE	Master Protein	Q02KR1	Phosphoenolpyruvate synthase OS=Pseudomonas aeruginosa (strain UCBPP-PA14) GN=ppsA PE=1 SV=1	FALSE	TRUE	4.29836	3	3	3	1	791	85.763	5.16	8.25583	3
FALSE	Master Protein	A0A212CRI1	CFH (Fragment) OS=Cervus elaphus hippelaphus OX=46360 GN=Celaphus_00010783 PE=4 SV=1	TRUE	FALSE	37.931	3	3	3	1	116	13.213	7.5	8.17351	3
FALSE	Master Protein	P13981	Arginine deiminase OS=Pseudomonas aeruginosa (strain ATCC 15692 / PAO1 / 1C / PRS 101 / LMG 12228) GN=arcA PE=1 SV=2	FALSE	TRUE	8.13397	3	3	3	1	418	46.407	5.76	8.09257	3
FALSE	Master Protein	A0A212CMY9	Uncharacterized protein (Fragment) OS=Cervus elaphus hippelaphus OX=46360 GN=Celaphus_00017124 PE=4 SV=1	TRUE	FALSE	5.47945	2	3	2	1	511	56.147	6.7	8.04151	2
FALSE	Master Protein	P00570	Adenylate kinase isoenzyme 1 OS=Bos taurus GN=AK1 PE=1 SV=2	FALSE	TRUE	15.9794	3	3	3	1	194	21.65	8.32	7.97571	3
FALSE	Master Protein	A0A212DFI3	Glycerol-3-phosphate dehydrogenase [NAD(+)] OS=Cervus elaphus hippelaphus OX=46360 GN=Celaphus_00011504 PE=3 SV=1	TRUE	TRUE	8.02292	2	2	2	1	349	37.574	6.79	7.93226	2
FALSE	Master Protein	P07355	Annexin A2 OS=Homo sapiens GN=ANXA2 PE=1 SV=2	FALSE	TRUE	12.9794	3	3	1	1	339	38.58	7.75	7.92454	3
FALSE	Master Protein	P17697	Clusterin OS=Bos taurus GN=CLU PE=1 SV=1	FALSE	TRUE	7.97267	4	4	4	1	439	51.081	6.04	7.79066	4
FALSE	Master Protein	A0A212CC12	ITIH2 (Fragment) OS=Cervus elaphus hippelaphus OX=46360 GN=Celaphus_00007451 PE=4 SV=1	TRUE	FALSE	4.65368	3	3	3	1	924	103.262	6.9	7.66873	3
FALSE	Master Protein	A1JJD0	Transaldolase OS=Yersinia enterocolitica serotype O:8 / biotype 1B (strain NCTC 13174 / 8081) GN=tal PE=3 SV=1	FALSE	TRUE	15.4574	3	3	1	1	317	35.107	5.62	7.66641	3
FALSE	Master Protein	Q59633	UTP--glucose-1-phosphate uridylyltransferase OS=Pseudomonas aeruginosa GN=galU PE=3 SV=1	FALSE	TRUE	14.6953	2	2	2	1	279	30.92	5.45	7.61502	2
FALSE	Master Protein	A4WEX9	Polyribonucleotide nucleotidyltransferase OS=Enterobacter sp. (strain 638) GN=pnp PE=3 SV=1	FALSE	TRUE	5.20394	3	3	3	1	711	76.909	5.21	7.57379	3
FALSE	Master Protein	A8LJR6	ATP synthase subunit alpha 2 OS=Dinoroseobacter shibae (strain DSM 16493 / NCIMB 14021 / DFL 12) GN=atpA2 PE=3 SV=1	FALSE	TRUE	6.64062	3	3	0	1	512	55.019	5.85	7.56835	3
FALSE	Master Protein	B0BRM0	Transaldolase OS=Actinobacillus pleuropneumoniae serotype 3 (strain JL03) GN=tal PE=3 SV=1	FALSE	TRUE	13.9683	3	3	1	1	315	34.758	5.01	7.55625	3
FALSE	Master Protein	P48644	Retinal dehydrogenase 1 OS=Bos taurus GN=ALDH1A1 PE=2 SV=3	TRUE	TRUE	6.58683	4	4	4	1	501	54.771	6.65	7.55563	4
FALSE	Master Protein	Q5B2V1	Heat shock 70 kDa protein OS=Emericella nidulans (strain FGSC A4 / ATCC 38163 / CBS 112.46 / NRRL 194 / M139) GN=hsp70 PE=1 SV=1	FALSE	TRUE	6.67702	3	3	2	1	644	69.874	5.14	7.55478	3
FALSE	Master Protein	A8G8V4	Adenylosuccinate synthetase OS=Serratia proteamaculans (strain 568) GN=purA PE=3 SV=1	FALSE	TRUE	10.6481	3	3	3	1	432	47.1	5.8	7.55418	3
FALSE	Master Protein	C3JYT1	Aspartate--tRNA(Asp/Asn) ligase OS=Pseudomonas fluorescens (strain SBW25) GN=aspS PE=3 SV=1	FALSE	TRUE	8.46024	3	3	3	1	591	66.22	5.54	7.47954	3
FALSE	Master Protein	Q4K734	Glycerol kinase OS=Pseudomonas fluorescens (strain Pf-5 / ATCC BAA-477) GN=glpK PE=3 SV=1	FALSE	TRUE	7.78443	3	3	1	1	501	55.491	5.49	7.45937	3
FALSE	Master Protein	A0A212CSV5	SERPINA3-5 (Fragment) OS=Cervus elaphus hippelaphus OX=46360 GN=Celaphus_00015510 PE=3 SV=1	TRUE	FALSE	14.3396	3	3	2	1	265	29.331	6.79	7.45015	3
FALSE	Master Protein	P18258	Tubulin alpha-1 chain OS=Paracentrotus lividus PE=2 SV=1	FALSE	TRUE	10.3982	4	4	2	1	452	50.177	5.03	7.42962	4
FALSE	Master Protein	P02587	Troponin C, skeletal muscle OS=Sus scrofa GN=TNNC2 PE=1 SV=2	FALSE	TRUE	23.2704	3	3	3	1	159	18.013	4.2	7.41161	3
FALSE	Master Protein	Q3KHB1	Elongation factor Ts OS=Pseudomonas fluorescens (strain Pf0-1) GN=tsf PE=3 SV=1	FALSE	TRUE	9.05923	3	3	2	1	287	30.454	5.3	7.3082	3
FALSE	Master Protein	A0A212CQN3	SERPINC1 OS=Cervus elaphus hippelaphus OX=46360 GN=Celaphus_00011133 PE=3 SV=1	TRUE	FALSE	10.5747	4	4	4	1	435	49.088	6.65	7.30756	4
FALSE	Master Protein	P26234	Vinculin OS=Sus scrofa GN=VCL PE=1 SV=4	FALSE	TRUE	2.81938	3	3	3	1	1135	123.867	5.81	7.30666	3
FALSE	Master Protein	Q3KHZ4	UDP-N-acetylglucosamine 1-carboxyvinyltransferase OS=Pseudomonas fluorescens (strain Pf0-1) GN=murA PE=3 SV=1	FALSE	TRUE	9.02613	3	3	3	1	421	44.934	5.73	7.29487	3
FALSE	Master Protein	P41583	6-phosphogluconate dehydrogenase, decarboxylating (Fragment) OS=Citrobacter freundii GN=gnd PE=3 SV=1	FALSE	TRUE	6.96629	3	3	1	1	445	48.802	5.33	7.28551	3
FALSE	Master Protein	Q2PFL9	Peroxiredoxin-6 OS=Macaca fascicularis GN=PRDX6 PE=2 SV=3	FALSE	TRUE	22.7679	4	4	1	1	224	24.995	6.02	7.27263	4
FALSE	Master Protein	Q9I3D2	Dihydrolipoyllysine-residue succinyltransferase component of 2-oxoglutarate dehydrogenase complex OS=Pseudomonas aeruginosa (strain ATCC 15692 / PAO1 / 1C / PRS 101 / LMG 12228) GN=sucB PE=3 SV=1	FALSE	TRUE	3.42298	2	2	2	1	409	42.861	5.55	7.21641	2
FALSE	Master Protein	A0A212DB97	SERPINF2 OS=Cervus elaphus hippelaphus OX=46360 GN=Celaphus_00000838 PE=3 SV=1	TRUE	FALSE	2.64228	1	2	1	1	492	54.496	5.95	7.1651	1
FALSE	Master Protein	Q3K7I5	Glycerol kinase OS=Pseudomonas fluorescens (strain Pf0-1) GN=glpK PE=3 SV=1	FALSE	TRUE	6.8	3	3	1	1	500	55.593	5.68	6.99129	3
FALSE	Master Protein	P80012	von Willebrand factor (Fragment) OS=Bos taurus GN=VWF PE=1 SV=2	FALSE	TRUE	2.88154	3	3	2	1	937	102.531	5.6	6.97314	3
FALSE	Master Protein	A0A212D7G0	Uncharacterized protein OS=Cervus elaphus hippelaphus OX=46360 GN=Celaphus_00001230 PE=3 SV=1	TRUE	FALSE	4.3617	3	3	3	1	940	103.984	6.14	6.93734	3
FALSE	Master Protein	A8GLA8	Triosephosphate isomerase OS=Serratia proteamaculans (strain 568) GN=tpiA PE=3 SV=1	FALSE	TRUE	14.902	3	3	3	1	255	26.626	6.21	6.89135	3
FALSE	Master Protein	A0A212C1P4	HSPD1 OS=Cervus elaphus hippelaphus OX=46360 GN=Celaphus_00016005 PE=3 SV=1	TRUE	TRUE	9.07504	3	3	3	1	573	60.937	6.04	6.83725	3
FALSE	Master Protein	P02453	Collagen alpha-1(I) chain OS=Bos taurus GN=COL1A1 PE=1 SV=3	FALSE	TRUE	1.50376	1	2	1	1	1463	138.854	5.78	6.82673	1
FALSE	Master Protein	P0CB67	NADH-ubiquinone oxidoreductase 75 kDa subunit, mitochondrial OS=Pongo abelii GN=NDUFS1 PE=2 SV=1	TRUE	TRUE	3.57634	2	2	2	1	727	79.441	6.23	6.70278	2
FALSE	Master Protein	A8GHW9	Nucleoside diphosphate kinase OS=Serratia proteamaculans (strain 568) GN=ndk PE=3 SV=1	FALSE	TRUE	28.3688	2	2	1	1	141	15.591	5.3	6.57565	2
FALSE	Master Protein	P41575	6-phosphogluconate dehydrogenase, decarboxylating (Fragment) OS=Raoultella planticola GN=gnd PE=3 SV=1	FALSE	TRUE	7.41573	3	3	1	1	445	48.799	5.58	6.55994	3
FALSE	Master Protein	Q04619	Heat shock cognate protein HSP 90-beta OS=Gallus gallus GN=HSP90AB1 PE=2 SV=1	TRUE	TRUE	4	2	2	2	1	725	83.375	5.02	6.55827	2
FALSE	Master Protein	Q12Q48	Serine hydroxymethyltransferase OS=Shewanella denitrificans (strain OS217 / ATCC BAA-1090 / DSM 15013) GN=glyA PE=3 SV=1	FALSE	TRUE	7.19424	2	2	1	1	417	45.133	6.42	6.51901	2
FALSE	Master Protein	P0AB71	Fructose-bisphosphate aldolase class 2 OS=Escherichia coli (strain K12) GN=fbaA PE=1 SV=2	FALSE	TRUE	8.6351	2	2	2	1	359	39.123	5.86	6.43396	2
FALSE	Master Protein	A0A212C2X4	Uncharacterized protein OS=Cervus elaphus hippelaphus OX=46360 GN=Celaphus_00019367 PE=4 SV=1	TRUE	FALSE	15.0943	3	3	2	1	212	24.047	6.8	6.41623	3
FALSE	Master Protein	A0A212CMB8	Uncharacterized protein (Fragment) OS=Cervus elaphus hippelaphus OX=46360 GN=Celaphus_00018597 PE=3 SV=1	TRUE	FALSE	13.0159	3	3	3	1	315	33.911	7.69	6.38909	3
FALSE	Master Protein	Q5JXB2	Putative ubiquitin-conjugating enzyme E2 N-like OS=Homo sapiens GN=UBE2NL PE=1 SV=1	FALSE	TRUE	20.2614	2	2	2	1	153	17.366	5.92	6.36175	2
FALSE	Master Protein	P00698	Lysozyme C OS=Gallus gallus GN=LYZ PE=1 SV=1	FALSE	TRUE	19.0476	2	2	2	1	147	16.228	9.07	6.31176	2
FALSE	Master Protein	Q3K612	DNA-directed RNA polymerase subunit alpha OS=Pseudomonas fluorescens (strain Pf0-1) GN=rpoA PE=3 SV=1	FALSE	TRUE	9.90991	3	3	3	1	333	36.609	5.03	6.30501	3
FALSE	Master Protein	A0A212CSM8	SERPINA3-8 (Fragment) OS=Cervus elaphus hippelaphus OX=46360 GN=Celaphus_00015516 PE=3 SV=1	TRUE	FALSE	25.2174	2	2	2	1	115	12.579	5.21	6.27353	2
FALSE	Master Protein	C3K2Y6	50S ribosomal protein L1 OS=Pseudomonas fluorescens (strain SBW25) GN=rplA PE=3 SV=1	FALSE	TRUE	18.6147	3	3	2	1	231	24.061	9.61	6.25383	3
FALSE	Master Protein	A0A212CWY8	Uncharacterized protein OS=Cervus elaphus hippelaphus OX=46360 GN=Celaphus_00005190 PE=3 SV=1	TRUE	FALSE	15.5779	2	2	2	1	199	22.883	9.19	6.1753	2
FALSE	Master Protein	A0A212CNQ9	Uncharacterized protein OS=Cervus elaphus hippelaphus OX=46360 GN=Celaphus_00008295 PE=4 SV=1	TRUE	FALSE	2.82258	2	2	2	1	1240	130.617	9.41	6.15418	2
FALSE	Master Protein	Q3SZV7	Hemopexin OS=Bos taurus GN=HPX PE=2 SV=1	FALSE	TRUE	4.79303	2	2	2	1	459	52.176	7.8	6.12029	2
FALSE	Master Protein	Q6CZ31	sn-glycerol-3-phosphate-binding periplasmic protein UgpB OS=Pectobacterium atrosepticum (strain SCRI 1043 / ATCC BAA-672) GN=ugpB PE=3 SV=1	FALSE	TRUE	7.88288	2	2	2	1	444	48.887	8.35	6.09647	2
FALSE	Master Protein	A6U6I5	60 kDa chaperonin 1 OS=Sinorhizobium medicae (strain WSM419) GN=groL1 PE=3 SV=1	FALSE	TRUE	5.87156	3	3	2	1	545	57.668	5.07	6.07287	3
FALSE	Master Protein	A0A212C287	Uncharacterized protein (Fragment) OS=Cervus elaphus hippelaphus OX=46360 GN=Celaphus_00015880 PE=4 SV=1	TRUE	FALSE	0.808766	2	2	2	1	3833	444.604	9.19	6.02094	2
FALSE	Master Protein	Q87WP4	Carbamoyl-phosphate synthase large chain OS=Pseudomonas syringae pv. tomato (strain DC3000) GN=carB PE=3 SV=1	FALSE	TRUE	5.21901	4	4	4	1	1073	117.516	5.26	5.94833	4
FALSE	Master Protein	A0A212C778	DSG1 OS=Cervus elaphus hippelaphus OX=46360 GN=Celaphus_00017628 PE=4 SV=1	TRUE	FALSE	2.43191	2	2	1	1	1028	110.403	4.91	5.93396	2
FALSE	Master Protein	A0A212DA65	ALDH2 OS=Cervus elaphus hippelaphus OX=46360 GN=Celaphus_00000250 PE=3 SV=1	TRUE	TRUE	5.84906	2	2	2	1	530	57.466	8.02	5.89045	2
FALSE	Master Protein	Q02413	Desmoglein-1 OS=Homo sapiens GN=DSG1 PE=1 SV=2	FALSE	TRUE	2.85987	2	2	1	1	1049	113.676	5.03	5.88344	2
FALSE	Master Protein	A4XZ73	30S ribosomal protein S5 OS=Pseudomonas mendocina (strain ymp) GN=rpsE PE=3 SV=1	FALSE	TRUE	19.8795	2	2	2	1	166	17.651	9.99	5.84663	2
FALSE	Master Protein	Q1PHW0	Phosphatidylethanolamine-binding protein OS=Cervus elaphus OX=9860 PE=2 SV=1	TRUE	FALSE	18.1287	2	2	2	1	171	18.881	8.68	5.84619	2
FALSE	Master Protein	C3JXY0	Aspartate kinase OS=Pseudomonas fluorescens (strain SBW25) GN=PFLU_4747 PE=1 SV=1	FALSE	TRUE	6.2954	2	2	2	1	413	44.504	5.3	5.82561	2
FALSE	Master Protein	P54296	Myomesin-2 OS=Homo sapiens GN=MYOM2 PE=1 SV=2	FALSE	TRUE	1.56997	2	2	2	1	1465	164.792	6.19	5.81034	2
FALSE	Master Protein	P00921	Carbonic anhydrase 2 OS=Bos taurus GN=CA2 PE=1 SV=3	FALSE	TRUE	8.84615	2	2	2	1	260	29.096	6.92	5.66555	2
FALSE	Master Protein	Q3SX44	N(G),N(G)-dimethylarginine dimethylaminohydrolase 2 OS=Bos taurus GN=DDAH2 PE=2 SV=1	FALSE	TRUE	12.9825	2	2	1	1	285	29.761	6.01	5.62258	2
FALSE	Master Protein	Q3K437	ATP synthase subunit b OS=Pseudomonas fluorescens (strain Pf0-1) GN=atpF PE=3 SV=1	FALSE	TRUE	13.4615	2	2	2	1	156	16.964	6.02	5.52698	2
FALSE	Master Protein	A0A212CQV1	C4BPA OS=Cervus elaphus hippelaphus OX=46360 GN=Celaphus_00010776 PE=4 SV=1	TRUE	FALSE	14.8718	2	2	2	1	195	21.994	6.21	5.4814	2
FALSE	Master Protein	Q9HZP7	Electron transfer flavoprotein subunit alpha OS=Pseudomonas aeruginosa (strain ATCC 15692 / PAO1 / 1C / PRS 101 / LMG 12228) GN=etfA PE=3 SV=1	FALSE	TRUE	9.06149	2	2	2	1	309	31.404	5.14	5.45162	2
FALSE	Master Protein	P01012	Ovalbumin OS=Gallus gallus GN=SERPINB14 PE=1 SV=2	FALSE	TRUE	8.54922	2	2	2	1	386	42.854	5.29	5.44515	2
FALSE	Master Protein	Q6D622	Major outer membrane lipoprotein OS=Pectobacterium atrosepticum (strain SCRI 1043 / ATCC BAA-672) GN=lpp PE=3 SV=1	FALSE	TRUE	33.3333	2	2	1	1	78	8.396	9.31	5.44493	2
FALSE	Master Protein	P05304	Tubulin beta chain OS=Giardia intestinalis PE=2 SV=3	TRUE	TRUE	5.60538	2	2	1	1	446	49.924	4.93	5.43772	2
FALSE	Master Protein	P31800	Cytochrome b-c1 complex subunit 1, mitochondrial OS=Bos taurus GN=UQCRC1 PE=1 SV=2	FALSE	TRUE	3.95833	1	2	1	1	480	52.702	6.38	5.41871	1
FALSE	Master Protein	O54438	3-oxoacyl-[acyl-carrier-protein] reductase FabG OS=Pseudomonas aeruginosa (strain ATCC 15692 / PAO1 / 1C / PRS 101 / LMG 12228) GN=fabG PE=1 SV=1	FALSE	TRUE	8.50202	2	2	2	1	247	25.569	6.6	5.4011	2
FALSE	Master Protein	A0A212DE23	Peptidoglycan-recognition protein OS=Cervus elaphus hippelaphus OX=46360 GN=Celaphus_00004635 PE=3 SV=1	TRUE	FALSE	18.3246	2	2	2	1	191	21.127	9.5	5.3976	2
FALSE	Master Protein	A8GD00	UPF0312 protein Spro_1887 OS=Serratia proteamaculans (strain 568) GN=Spro_1887 PE=3 SV=1	FALSE	TRUE	9.89583	2	2	2	1	192	20.886	7.55	5.38681	2
FALSE	Master Protein	Q889V9	50S ribosomal protein L5 OS=Pseudomonas syringae pv. tomato (strain DC3000) GN=rplE PE=3 SV=1	FALSE	TRUE	9.49721	2	2	1	1	179	20.407	9.8	5.37935	2
FALSE	Master Protein	Q02DZ3	Phosphate-binding protein PstS OS=Pseudomonas aeruginosa (strain UCBPP-PA14) GN=pstS PE=1 SV=1	FALSE	TRUE	8.04954	3	3	3	1	323	34.452	9.09	5.33919	3
FALSE	Master Protein	A8G8E7	DNA-directed RNA polymerase subunit beta OS=Serratia proteamaculans (strain 568) GN=rpoB PE=3 SV=1	FALSE	TRUE	1.86289	2	2	1	1	1342	150.245	5.29	5.33325	2
FALSE	Master Protein	A0A212D8R5	SERPIND1 OS=Cervus elaphus hippelaphus OX=46360 GN=Celaphus_00000057 PE=3 SV=1	TRUE	FALSE	6.45161	2	2	2	1	496	55.211	6.96	5.27046	2
FALSE	Master Protein	P0A912	Peptidoglycan-associated lipoprotein OS=Escherichia coli (strain K12) GN=pal PE=1 SV=1	FALSE	TRUE	13.8728	2	2	2	1	173	18.812	6.8	5.2668	2
FALSE	Master Protein	Q48GW3	Fatty acid oxidation complex subunit alpha OS=Pseudomonas savastanoi pv. phaseolicola (strain 1448A / Race 6) GN=fadB PE=3 SV=1	FALSE	TRUE	3.7448	2	2	2	1	721	77.581	5.68	5.26328	2
FALSE	Master Protein	P31151	Protein S100-A7 OS=Homo sapiens GN=S100A7 PE=1 SV=4	FALSE	TRUE	23.7624	2	2	2	1	101	11.464	6.77	5.23468	2
FALSE	Master Protein	Q74X11	Chaperone protein ClpB OS=Yersinia pestis GN=clpB PE=3 SV=2	FALSE	TRUE	3.26721	2	2	2	1	857	95.585	5.82	5.20507	2
FALSE	Master Protein	A8GHL5	Phosphoribosylaminoimidazole-succinocarboxamide synthase OS=Serratia proteamaculans (strain 568) GN=purC PE=3 SV=1	FALSE	TRUE	9.2827	2	2	2	1	237	27.194	5.16	5.20107	2
FALSE	Master Protein	Q9AML4	Phosphate import ATP-binding protein PstB OS=Edwardsiella tarda GN=pstB PE=3 SV=1	FALSE	TRUE	11.1969	2	2	1	1	259	29.266	6.01	5.15785	2
FALSE	Master Protein	P0A2T6	cAMP-activated global transcriptional regulator CRP OS=Salmonella typhimurium (strain LT2 / SGSC1412 / ATCC 700720) GN=crp PE=1 SV=1	FALSE	TRUE	10.4762	2	2	2	1	210	23.641	8.25	5.15238	2
FALSE	Master Protein	A0A212DFG2	MYBPC1 (Fragment) OS=Cervus elaphus hippelaphus OX=46360 GN=Celaphus_00011792 PE=4 SV=1	TRUE	FALSE	8.9404	2	2	2	1	302	34.349	8.35	5.14925	2
FALSE	Master Protein	P29361	14-3-3 protein zeta/delta OS=Ovis aries GN=YWHAZ PE=1 SV=1	FALSE	TRUE	13.0612	2	2	2	1	245	27.839	4.84	5.09126	2
FALSE	Master Protein	A0A212CNC6	ORM1 OS=Cervus elaphus hippelaphus OX=46360 GN=Celaphus_00016902 PE=4 SV=1	TRUE	FALSE	11.8812	2	2	2	1	202	23.269	5.66	5.08999	2
FALSE	Master Protein	Q7MHK7	Transketolase 1 OS=Vibrio vulnificus (strain YJ016) GN=tkt1 PE=3 SV=2	FALSE	TRUE	3.16265	2	2	2	1	664	71.709	5.35	5.0872	2
FALSE	Master Protein	Q3K5Y4	30S ribosomal protein S7 OS=Pseudomonas fluorescens (strain Pf0-1) GN=rpsG PE=3 SV=1	FALSE	TRUE	15.2866	2	2	2	1	157	17.566	10.17	5.07402	2
FALSE	Master Protein	P02938	Major outer membrane lipoprotein OS=Serratia marcescens GN=lpp PE=3 SV=1	FALSE	TRUE	31.1688	2	2	1	1	77	8.234	8.84	5.05791	2
FALSE	Master Protein	A0A212C9K1	Uncharacterized protein OS=Cervus elaphus hippelaphus OX=46360 GN=Celaphus_00010598 PE=3 SV=1	TRUE	FALSE	15.625	2	2	2	1	192	21.236	8.51	5.01826	2
FALSE	Master Protein	A0A212DCJ8	BLVRB OS=Cervus elaphus hippelaphus OX=46360 GN=Celaphus_00004397 PE=4 SV=1	TRUE	FALSE	15.7025	2	2	2	1	121	13.373	7.01	4.9958	2
FALSE	Master Protein	Q8ZJ06	Single-stranded DNA-binding protein OS=Yersinia pestis GN=ssb PE=3 SV=1	FALSE	TRUE	13.1868	2	2	2	1	182	19.152	5.31	4.98098	2
FALSE	Master Protein	A8GIE5	Elongation factor Ts OS=Serratia proteamaculans (strain 568) GN=tsf PE=3 SV=1	FALSE	TRUE	8.83392	2	2	2	1	283	30.393	5.2	4.97099	2
FALSE	Master Protein	A0A212DI17	NDUFS3 OS=Cervus elaphus hippelaphus OX=46360 GN=Celaphus_00009386 PE=3 SV=1	TRUE	FALSE	16.2879	3	3	3	1	264	30.159	7.46	4.96186	3
FALSE	Master Protein	P11221	Major outer membrane lipoprotein OS=Pseudomonas aeruginosa (strain ATCC 15692 / PAO1 / 1C / PRS 101 / LMG 12228) GN=oprI PE=3 SV=1	FALSE	TRUE	25.3012	2	2	2	1	83	8.829	8.18	4.94969	2
FALSE	Master Protein	P01044	Kininogen-1 OS=Bos taurus GN=KNG1 PE=1 SV=1	FALSE	TRUE	2.73752	2	2	1	1	621	68.847	6.62	4.9382	2
FALSE	Master Protein	P34923	Glyceraldehyde-3-phosphate dehydrogenase, cytosolic OS=Physcomitrella patens subsp. patens GN=GAPC PE=2 SV=1	FALSE	TRUE	5.55556	2	2	1	1	342	36.739	6.65	4.9343	2
FALSE	Master Protein	A0A212D5P4	Uncharacterized protein OS=Cervus elaphus hippelaphus OX=46360 GN=Celaphus_00014534 PE=3 SV=1	TRUE	TRUE	7.06714	2	2	2	1	283	31.282	11.31	4.91104	2
FALSE	Master Protein	P21599	Pyruvate kinase II OS=Escherichia coli (strain K12) GN=pykA PE=1 SV=3	FALSE	TRUE	5.83333	2	2	1	1	480	51.325	6.68	4.89193	2
FALSE	Master Protein	P48818	Very long-chain specific acyl-CoA dehydrogenase, mitochondrial OS=Bos taurus GN=ACADVL PE=2 SV=3	TRUE	TRUE	3.51145	2	2	2	1	655	70.604	8.54	4.88067	2
FALSE	Master Protein	A1JKR7	Nucleoside diphosphate kinase OS=Yersinia enterocolitica serotype O:8 / biotype 1B (strain NCTC 13174 / 8081) GN=ndk PE=3 SV=1	FALSE	TRUE	21.9858	2	2	1	1	141	15.535	5.52	4.87559	2
FALSE	Master Protein	Q86TD4	Sarcalumenin OS=Homo sapiens GN=SRL PE=2 SV=2	TRUE	TRUE	2.25322	2	2	2	1	932	100.727	4.4	4.86983	2
FALSE	Master Protein	Q9LKI8	Tubulin beta chain OS=Thalassiosira weissflogii PE=2 SV=1	FALSE	TRUE	4.96614	2	2	1	1	443	49.488	4.94	4.82417	2
FALSE	Master Protein	P09948	Citrate synthase OS=Rickettsia prowazekii (strain Madrid E) GN=gltA PE=3 SV=1	FALSE	TRUE	4.12844	1	2	1	1	436	49.292	7.08	4.7987	1
FALSE	Master Protein	P43924	Pyruvate kinase OS=Haemophilus influenzae (strain ATCC 51907 / DSM 11121 / KW20 / Rd) GN=pykA PE=3 SV=2	FALSE	TRUE	5.23013	2	2	1	1	478	51.022	6.73	4.77321	2
FALSE	Master Protein	A1JIH8	50S ribosomal protein L10 OS=Yersinia enterocolitica serotype O:8 / biotype 1B (strain NCTC 13174 / 8081) GN=rplJ PE=3 SV=1	FALSE	TRUE	16.1677	2	2	2	1	167	17.741	8.66	4.74193	2
FALSE	Master Protein	P12829	Myosin light chain 4 OS=Homo sapiens GN=MYL4 PE=1 SV=3	FALSE	TRUE	12.1827	2	2	1	1	197	21.551	5.03	4.72852	2
FALSE	Master Protein	Q889U1	Single-stranded DNA-binding protein OS=Pseudomonas syringae pv. tomato (strain DC3000) GN=ssb PE=3 SV=1	FALSE	TRUE	12.6984	2	2	2	1	189	20.961	6.18	4.72177	2
FALSE	Master Protein	C3K7N8	Recombination-associated protein RdgC OS=Pseudomonas fluorescens (strain SBW25) GN=rdgC PE=3 SV=1	FALSE	TRUE	10.7843	2	2	2	1	306	34.16	5	4.71943	2
FALSE	Master Protein	A1X151	F-actin-capping protein subunit alpha-2 OS=Echinops telfairi GN=CAPZA2 PE=3 SV=1	TRUE	TRUE	8.74126	2	2	2	1	286	32.919	5.85	4.71672	2
FALSE	Master Protein	P04406	Glyceraldehyde-3-phosphate dehydrogenase OS=Homo sapiens GN=GAPDH PE=1 SV=3	FALSE	TRUE	13.4328	3	3	1	1	335	36.03	8.46	4.71063	3
FALSE	Master Protein	C3K2W4	50S ribosomal protein L5 OS=Pseudomonas fluorescens (strain SBW25) GN=rplE PE=3 SV=1	FALSE	TRUE	10.6145	2	2	1	1	179	20.49	9.72	4.70248	2
FALSE	Master Protein	C3K5Z8	Ribosome-recycling factor OS=Pseudomonas fluorescens (strain SBW25) GN=frr PE=3 SV=1	FALSE	TRUE	11.8919	2	3	2	1	185	20.297	8.29	4.65436	2
FALSE	Master Protein	A0A212CDE1	Uncharacterized protein (Fragment) OS=Cervus elaphus hippelaphus OX=46360 GN=Celaphus_00013978 PE=4 SV=1	TRUE	FALSE	2.1611	2	2	2	1	1018	112.642	6.39	4.64959	2
FALSE	Master Protein	Q93HX6	Glucosaminate ammonia-lyase OS=Pseudomonas fluorescens PE=1 SV=2	FALSE	TRUE	7.5	2	2	2	1	320	33.886	5.2	4.62972	2
FALSE	Master Protein	A1JPR0	Phosphoglycerate kinase OS=Yersinia enterocolitica serotype O:8 / biotype 1B (strain NCTC 13174 / 8081) GN=pgk PE=3 SV=1	FALSE	TRUE	8.01034	2	2	2	1	387	41.071	5.35	4.58553	2
FALSE	Master Protein	A4VJT7	Acetyl-coenzyme A carboxylase carboxyl transferase subunit alpha OS=Pseudomonas stutzeri (strain A1501) GN=accA PE=3 SV=1	FALSE	TRUE	10.7595	2	2	2	1	316	35.094	5.88	4.57416	2
FALSE	Master Protein	P52155	Transcription termination factor Rho OS=Pseudomonas fluorescens biotype C GN=rho PE=3 SV=1	FALSE	TRUE	7.63723	2	2	1	1	419	46.925	7.58	4.56674	2
FALSE	Master Protein	Q9TUM0	Lactotransferrin OS=Camelus dromedarius GN=LTF PE=1 SV=1	TRUE	TRUE	3.10734	2	2	1	1	708	77.162	8.28	4.54568	2
FALSE	Master Protein	P50257	Elongation factor 1-alpha S OS=Porphyra purpurea GN=TEF-S PE=2 SV=1	TRUE	TRUE	3.68932	2	2	2	1	515	56.612	9.22	4.4961	2
FALSE	Master Protein	P0A296	Transcription termination factor Rho OS=Salmonella typhi GN=rho PE=3 SV=1	FALSE	TRUE	5.72792	2	2	1	1	419	46.964	7.25	4.48854	2
FALSE	Master Protein	P05109	Protein S100-A8 OS=Homo sapiens GN=S100A8 PE=1 SV=1	FALSE	TRUE	11.828	1	2	1	1	93	10.828	7.03	4.43349	1
FALSE	Master Protein	P27105	Erythrocyte band 7 integral membrane protein OS=Homo sapiens GN=STOM PE=1 SV=3	FALSE	TRUE	10.7639	2	2	2	1	288	31.711	7.88	4.38596	2
FALSE	Master Protein	A0A212CEZ4	Pyruvate kinase OS=Cervus elaphus hippelaphus OX=46360 GN=Celaphus_00001925 PE=3 SV=1	TRUE	FALSE	4.56942	2	2	1	1	569	61.331	5.82	4.37468	2
FALSE	Master Protein	A0A212CAV8	Tubulin beta chain OS=Cervus elaphus hippelaphus OX=46360 GN=Celaphus_00007787 PE=3 SV=1	TRUE	FALSE	4.87805	2	2	1	1	451	49.959	5.06	4.34919	2
FALSE	Master Protein	Q3KF15	Acetyl-coenzyme A carboxylase carboxyl transferase subunit beta OS=Pseudomonas fluorescens (strain Pf0-1) GN=accD PE=3 SV=1	FALSE	TRUE	5.88235	2	2	2	1	306	33.434	8.24	4.31094	2
FALSE	Master Protein	A8GKH4	30S ribosomal protein S4 OS=Serratia proteamaculans (strain 568) GN=rpsD PE=3 SV=1	FALSE	TRUE	13.1068	2	2	2	1	206	23.575	10.08	4.31077	2
FALSE	Master Protein	P02788	Lactotransferrin OS=Homo sapiens GN=LTF PE=1 SV=6	FALSE	TRUE	3.52113	2	2	1	1	710	78.132	8.12	4.28318	2
FALSE	Master Protein	A0A212D4I5	CFB OS=Cervus elaphus hippelaphus OX=46360 GN=Celaphus_00014436 PE=3 SV=1	TRUE	TRUE	2.91971	2	2	2	1	822	91.931	7.56	4.27411	2
FALSE	Master Protein	A0A212CSJ5	ETFA OS=Cervus elaphus hippelaphus OX=46360 GN=Celaphus_00015328 PE=4 SV=1	TRUE	FALSE	11.2462	2	2	2	1	329	34.667	8.73	4.20399	2
FALSE	Master Protein	A1JPN3	Glycine dehydrogenase (decarboxylating) OS=Yersinia enterocolitica serotype O:8 / biotype 1B (strain NCTC 13174 / 8081) GN=gcvP PE=3 SV=1	FALSE	TRUE	2.91971	2	2	2	1	959	104.611	6.04	4.19164	2
FALSE	Master Protein	A0A212DH88	GSTP1 (Fragment) OS=Cervus elaphus hippelaphus OX=46360 GN=Celaphus_00013184 PE=4 SV=1	TRUE	TRUE	12.381	2	2	2	1	210	23.657	7.3	4.14423	2
FALSE	Master Protein	A0A212CJ25	Uncharacterized protein OS=Cervus elaphus hippelaphus OX=46360 GN=Celaphus_00012585 PE=4 SV=1	TRUE	FALSE	3.28467	2	2	1	1	548	61.015	6.9	4.14276	2
FALSE	Master Protein	A0A212D556	CLIC1 (Fragment) OS=Cervus elaphus hippelaphus OX=46360 GN=Celaphus_00014444 PE=4 SV=1	TRUE	TRUE	9.06667	2	2	1	1	375	40.058	6.01	4.11581	2
FALSE	Master Protein	A0A212C3G0	Uncharacterized protein OS=Cervus elaphus hippelaphus OX=46360 GN=Celaphus_00019368 PE=4 SV=1	TRUE	FALSE	7.61155	2	2	1	1	381	41.069	8.03	4.07783	2
FALSE	Master Protein	P50397	Rab GDP dissociation inhibitor beta OS=Bos taurus GN=GDI2 PE=2 SV=3	TRUE	TRUE	4.49438	2	2	2	1	445	50.456	6.25	3.99655	2
FALSE	Master Protein	A8G8E4	50S ribosomal protein L1 OS=Serratia proteamaculans (strain 568) GN=rplA PE=3 SV=1	FALSE	TRUE	11.1111	2	2	1	1	234	24.704	9.64	3.99294	2
FALSE	Master Protein	P15357	Ubiquitin-40S ribosomal protein S27a OS=Drosophila melanogaster GN=RpS27A PE=1 SV=2	FALSE	TRUE	24.359	3	3	3	1	156	17.929	9.77	3.98881	3
FALSE	Master Protein	A0A212CQ02	LDB3 OS=Cervus elaphus hippelaphus OX=46360 GN=Celaphus_00008363 PE=4 SV=1	TRUE	FALSE	7.28643	2	2	2	1	398	42.773	8.9	3.93844	2
FALSE	Master Protein	C3KE70	50S ribosomal protein L9 OS=Pseudomonas fluorescens (strain SBW25) GN=rplI PE=3 SV=1	FALSE	TRUE	10.1351	1	1	1	1	148	15.488	5.55	3.87728	1
FALSE	Master Protein	C3K2X5	50S ribosomal protein L4 OS=Pseudomonas fluorescens (strain SBW25) GN=rplD PE=3 SV=1	FALSE	TRUE	15.5	2	2	2	1	200	21.987	9.83	3.86626	2
FALSE	Master Protein	Q80VJ3	2'-deoxynucleoside 5'-phosphate N-hydrolase 1 OS=Mus musculus GN=Dnph1 PE=1 SV=2	FALSE	TRUE	8.09249	1	1	1	1	173	18.966	5.38	3.83722	1
FALSE	Master Protein	C3K5J5	Enoyl-[acyl-carrier-protein] reductase [NADH] OS=Pseudomonas fluorescens (strain SBW25) GN=fabV PE=3 SV=1	FALSE	TRUE	6.80101	1	1	1	1	397	42.933	5.12	3.80784	1
FALSE	Master Protein	A4VHN7	50S ribosomal protein L16 OS=Pseudomonas stutzeri (strain A1501) GN=rplP PE=3 SV=1	FALSE	TRUE	16.7883	2	2	2	1	137	15.395	11.34	3.75398	2
FALSE	Master Protein	P02001	Hemoglobin subunit alpha-D OS=Gallus gallus GN=HBAD PE=1 SV=1	FALSE	TRUE	11.3475	1	3	1	1	141	15.685	7.59	3.73696	1
FALSE	Master Protein	B0KRA9	ATP synthase gamma chain OS=Pseudomonas putida (strain GB-1) GN=atpG PE=3 SV=1	FALSE	TRUE	7.34266	1	1	1	1	286	31.539	8.62	3.65808	1
FALSE	Master Protein	P45599	Ferric uptake regulation protein OS=Klebsiella pneumoniae GN=fur PE=3 SV=2	FALSE	TRUE	8.3871	1	1	1	1	155	17.768	6.68	3.64145	1
FALSE	Master Protein	A0KEC3	Chromosomal replication initiator protein DnaA OS=Aeromonas hydrophila subsp. hydrophila (strain ATCC 7966 / DSM 30187 / JCM 1027 / KCTC 2358 / NCIMB 9240) GN=dnaA PE=3 SV=1	FALSE	TRUE	3.07018	1	1	1	1	456	51.833	8.21	3.6189	1
FALSE	Master Protein	A8G8G3	Bifunctional purine biosynthesis protein PurH OS=Serratia proteamaculans (strain 568) GN=purH PE=3 SV=1	FALSE	TRUE	2.45747	1	1	1	1	529	57.299	5.57	3.51476	1
FALSE	Master Protein	O54724	Polymerase I and transcript release factor OS=Mus musculus GN=Ptrf PE=1 SV=1	FALSE	TRUE	2.80612	1	1	1	1	392	43.927	5.52	3.48881	1
FALSE	Master Protein	Q9KPF6	Dihydrolipoyl dehydrogenase OS=Vibrio cholerae serotype O1 (strain ATCC 39315 / El Tor Inaba N16961) GN=lpd PE=3 SV=1	FALSE	TRUE	2.94737	1	1	1	1	475	50.963	6.16	3.48639	1
FALSE	Master Protein	A8GA14	S-ribosylhomocysteine lyase OS=Serratia proteamaculans (strain 568) GN=luxS PE=3 SV=1	FALSE	TRUE	7.60234	1	1	1	1	171	19.438	6	3.38983	1
FALSE	Master Protein	A0A212CD23	Aconitate hydratase, mitochondrial OS=Cervus elaphus hippelaphus OX=46360 GN=Celaphus_00013755 PE=3 SV=1	TRUE	TRUE	1.693	1	1	1	1	886	97.076	8.7	3.37144	1
FALSE	Master Protein	A0A212DI41	CRYAB OS=Cervus elaphus hippelaphus OX=46360 GN=Celaphus_00008904 PE=3 SV=1	TRUE	TRUE	5.71429	1	1	1	1	175	20.054	7.33	3.34737	1
FALSE	Master Protein	A0A212DCV8	Uncharacterized protein OS=Cervus elaphus hippelaphus OX=46360 GN=Celaphus_00004356 PE=4 SV=1	TRUE	FALSE	11.1111	1	1	1	1	117	12.66	4.48	3.30256	1
FALSE	Master Protein	O97680	Thioredoxin OS=Bos taurus GN=TXN PE=3 SV=3	TRUE	TRUE	12.381	1	1	1	1	105	11.805	5.03	3.2971	1
FALSE	Master Protein	P08308	Ornithine carbamoyltransferase, catabolic OS=Pseudomonas aeruginosa (strain ATCC 15692 / PAO1 / 1C / PRS 101 / LMG 12228) GN=arcB PE=1 SV=3	FALSE	TRUE	5.65476	1	1	1	1	336	38.084	6.6	3.2876	1
FALSE	Master Protein	O88989	Malate dehydrogenase, cytoplasmic OS=Rattus norvegicus GN=Mdh1 PE=1 SV=3	TRUE	TRUE	5.08982	1	1	1	1	334	36.46	6.58	3.25437	1
FALSE	Master Protein	P22256	4-aminobutyrate aminotransferase GabT OS=Escherichia coli (strain K12) GN=gabT PE=1 SV=1	FALSE	TRUE	3.75587	1	1	1	1	426	45.746	6.16	3.22353	1
FALSE	Master Protein	E3SU11	Thaumatin-like protein OS=Olea europaea PE=1 SV=1	FALSE	TRUE	7.07965	1	1	1	1	226	24.711	5.26	3.21702	1
FALSE	Master Protein	P31133	Putrescine-binding periplasmic protein OS=Escherichia coli (strain K12) GN=potF PE=1 SV=3	FALSE	TRUE	4.05405	1	1	1	1	370	40.814	6.2	3.19658	1
FALSE	Master Protein	P18902	Retinol-binding protein 4 OS=Bos taurus GN=RBP4 PE=1 SV=1	TRUE	TRUE	6.01093	1	1	1	1	183	21.055	5.68	3.17517	1
FALSE	Master Protein	A0A212C1Z9	Uncharacterized protein (Fragment) OS=Cervus elaphus hippelaphus OX=46360 GN=Celaphus_00015707 PE=4 SV=1	TRUE	FALSE	8.02139	1	1	1	1	187	20.829	9.23	3.17116	1
FALSE	Master Protein	A0A212CNQ0	PRDX3 OS=Cervus elaphus hippelaphus OX=46360 GN=Celaphus_00008734 PE=4 SV=1	TRUE	TRUE	3.52645	1	1	1	1	397	42.863	9.63	3.15554	1
FALSE	Master Protein	P0A1A6	Branched-chain-amino-acid aminotransferase OS=Salmonella typhi GN=ilvE PE=3 SV=2	FALSE	TRUE	5.17799	1	1	1	1	309	34.031	5.85	3.12719	1
FALSE	Master Protein	Q2KIT0	Protein HP-20 homolog OS=Bos taurus PE=2 SV=1	FALSE	TRUE	6.28272	1	1	1	1	191	20.633	8.59	3.10296	1
FALSE	Master Protein	A4VQY0	Glutamate-1-semialdehyde 2,1-aminomutase OS=Pseudomonas stutzeri (strain A1501) GN=hemL PE=3 SV=1	FALSE	TRUE	4.91803	1	1	1	1	427	45.311	5.77	3.09542	1
FALSE	Master Protein	A0A212CM59	Uncharacterized protein OS=Cervus elaphus hippelaphus OX=46360 GN=Celaphus_00017129 PE=4 SV=1	TRUE	FALSE	9.52381	1	1	1	1	168	18.313	4.6	3.06368	1
FALSE	Master Protein	Q88JJ0	Phosphate import ATP-binding protein PstB 1 OS=Pseudomonas putida (strain KT2440) GN=pstB1 PE=3 SV=1	FALSE	TRUE	4.6595	1	1	1	1	279	30.915	8.84	3.05701	1
FALSE	Master Protein	A8G7M7	ATP synthase gamma chain OS=Serratia proteamaculans (strain 568) GN=atpG PE=3 SV=1	FALSE	TRUE	10.1045	2	2	2	1	287	31.525	8.88	3.04242	2
FALSE	Master Protein	A4W6R0	UPF0325 protein Ent638_0703 OS=Enterobacter sp. (strain 638) GN=Ent638_0703 PE=3 SV=1	FALSE	TRUE	9.30233	1	1	1	1	129	15.219	7.43	3.01875	1
FALSE	Master Protein	A0A212CIM7	HRG OS=Cervus elaphus hippelaphus OX=46360 GN=Celaphus_00012584 PE=4 SV=1	TRUE	TRUE	3.8835	1	1	1	1	412	46.579	7.87	3.00201	1
FALSE	Master Protein	A0A212CC82	Uncharacterized protein (Fragment) OS=Cervus elaphus hippelaphus OX=46360 GN=Celaphus_00014012 PE=4 SV=1	TRUE	TRUE	3.0303	1	1	1	1	396	44.753	6.51	2.99446	1
FALSE	Master Protein	P33672	Proteasome subunit beta type-3 OS=Bos taurus GN=PSMB3 PE=1 SV=3	TRUE	TRUE	7.80488	1	1	1	1	205	22.977	6.55	2.96309	1
FALSE	Master Protein	A8W3D6	Ribulose bisphosphate carboxylase large chain OS=Cuscuta exaltata GN=rbcL PE=3 SV=1	FALSE	TRUE	1.80723	1	1	1	1	498	55.415	6.65	2.95972	1
FALSE	Master Protein	A0A212D931	VTN OS=Cervus elaphus hippelaphus OX=46360 GN=Celaphus_00000755 PE=4 SV=1	TRUE	FALSE	2.5	1	1	1	1	480	54.484	6.13	2.95681	1
FALSE	Master Protein	P12109	Collagen alpha-1(VI) chain OS=Homo sapiens GN=COL6A1 PE=1 SV=3	FALSE	TRUE	1.84825	1	1	1	1	1028	108.462	5.43	2.95397	1
FALSE	Master Protein	P06702	Protein S100-A9 OS=Homo sapiens GN=S100A9 PE=1 SV=1	FALSE	TRUE	11.4035	1	1	1	1	114	13.234	6.13	2.93078	1
FALSE	Master Protein	Q4S5X1	Citrate synthase, mitochondrial OS=Tetraodon nigroviridis GN=cs PE=3 SV=1	TRUE	TRUE	3.41151	1	1	1	1	469	51.978	8.18	2.92733	1
FALSE	Master Protein	Q47XA7	Chaperone protein HtpG OS=Colwellia psychrerythraea (strain 34H / ATCC BAA-681) GN=htpG PE=3 SV=1	FALSE	TRUE	2.14395	1	1	1	1	653	73.347	4.96	2.88328	1
FALSE	Master Protein	P01040	Cystatin-A OS=Homo sapiens GN=CSTA PE=1 SV=1	FALSE	TRUE	12.2449	1	1	1	1	98	11	5.5	2.87563	1
FALSE	Master Protein	P0AD98	Leu/Ile/Val-binding protein OS=Escherichia coli O157:H7 GN=livJ PE=3 SV=1	FALSE	TRUE	3.81471	1	1	1	1	367	39.052	5.8	2.86221	1
FALSE	Master Protein	Q48E77	Translation initiation factor IF-2 OS=Pseudomonas savastanoi pv. phaseolicola (strain 1448A / Race 6) GN=infB PE=3 SV=1	FALSE	TRUE	1.66074	1	1	1	1	843	90.741	6.93	2.85804	1
FALSE	Master Protein	Q86YZ3	Hornerin OS=Homo sapiens GN=HRNR PE=1 SV=2	FALSE	TRUE	4.35088	2	2	2	1	2850	282.228	10.04	2.84918	2
FALSE	Master Protein	C6DA44	NADH-quinone oxidoreductase subunit C/D OS=Pectobacterium carotovorum subsp. carotovorum (strain PC1) GN=nuoC PE=3 SV=1	FALSE	TRUE	1.83639	1	1	1	1	599	68.762	6.33	2.83273	1
FALSE	Master Protein	P0AEZ5	Septum site-determining protein MinD OS=Escherichia coli O157:H7 GN=minD PE=3 SV=2	FALSE	TRUE	5.18519	1	1	1	1	270	29.596	5.38	2.83206	1
FALSE	Master Protein	A5IKS6	tRNA N6-adenosine threonylcarbamoyltransferase OS=Thermotoga petrophila (strain RKU-1 / ATCC BAA-488 / DSM 13995) GN=tsaD PE=3 SV=1	FALSE	TRUE	4.28135	1	1	1	1	327	35.703	6.81	2.8214	1
FALSE	Master Protein	C3KDR8	Glucans biosynthesis protein D OS=Pseudomonas fluorescens (strain SBW25) GN=opgD PE=3 SV=1	FALSE	TRUE	2.40296	1	1	1	1	541	60.485	6.38	2.80801	1
FALSE	Master Protein	P36683	Aconitate hydratase B OS=Escherichia coli (strain K12) GN=acnB PE=1 SV=3	FALSE	TRUE	1.04046	1	1	1	1	865	93.439	5.4	2.80064	1
FALSE	Master Protein	C3K6E1	50S ribosomal protein L13 OS=Pseudomonas fluorescens (strain SBW25) GN=rplM PE=3 SV=1	FALSE	TRUE	7.04225	1	1	1	1	142	15.695	9.7	2.79179	1
FALSE	Master Protein	P13413	Troponin I, slow skeletal muscle OS=Rattus norvegicus GN=Tnni1 PE=1 SV=2	FALSE	TRUE	5.88235	1	1	1	1	187	21.711	9.58	2.77775	1
FALSE	Master Protein	A8GL54	Ketol-acid reductoisomerase OS=Serratia proteamaculans (strain 568) GN=ilvC PE=3 SV=1	FALSE	TRUE	2.44399	1	1	1	1	491	53.746	5.43	2.77426	1
FALSE	Master Protein	P11179	Dihydrolipoyllysine-residue succinyltransferase component of 2-oxoglutarate dehydrogenase complex, mitochondrial OS=Bos taurus GN=DLST PE=1 SV=2	TRUE	TRUE	2.63736	1	1	1	1	455	48.942	8.95	2.77086	1
FALSE	Master Protein	Q1QDJ5	Aspartyl/glutamyl-tRNA(Asn/Gln) amidotransferase subunit B OS=Psychrobacter cryohalolentis (strain K5) GN=gatB PE=3 SV=1	FALSE	TRUE	2.94695	1	1	1	1	509	56.041	5.08	2.76903	1
FALSE	Master Protein	C3JZN6	Translation initiation factor IF-3 OS=Pseudomonas fluorescens (strain SBW25) GN=infC PE=3 SV=1	FALSE	TRUE	7.10383	1	1	1	1	183	20.837	9.52	2.74546	1
FALSE	Master Protein	C3JYI3	Phosphonoacetaldehyde hydrolase OS=Pseudomonas fluorescens (strain SBW25) GN=phnX PE=3 SV=1	FALSE	TRUE	4.72727	1	1	1	1	275	29.973	5.15	2.74068	1
FALSE	Master Protein	Q3K9Y9	Probable transcriptional regulatory protein Pfl01_3677 OS=Pseudomonas fluorescens (strain Pf0-1) GN=Pfl01_3677 PE=3 SV=1	FALSE	TRUE	5.12821	1	1	1	1	234	25.041	5.07	2.73556	1
FALSE	Master Protein	Q0VCX1	Complement C1s subcomponent OS=Bos taurus GN=C1S PE=2 SV=2	FALSE	TRUE	2.03193	1	1	1	1	689	76.56	5.08	2.72794	1
FALSE	Master Protein	P05307	Protein disulfide-isomerase OS=Bos taurus GN=P4HB PE=1 SV=1	TRUE	TRUE	3.13725	1	1	1	1	510	57.23	4.91	2.72452	1
FALSE	Master Protein	A1JIP2	10 kDa chaperonin OS=Yersinia enterocolitica serotype O:8 / biotype 1B (strain NCTC 13174 / 8081) GN=groS PE=3 SV=1	FALSE	TRUE	14.433	1	1	1	1	97	10.404	5.95	2.72287	1
FALSE	Master Protein	A0A212C993	LAMB2 OS=Cervus elaphus hippelaphus OX=46360 GN=Celaphus_00010508 PE=4 SV=1	TRUE	FALSE	1.04712	1	1	1	1	1910	205.949	6.7	2.70739	1
FALSE	Master Protein	P00567	Creatine kinase B-type OS=Oryctolagus cuniculus GN=CKB PE=2 SV=1	TRUE	TRUE	2.62467	1	1	1	1	381	42.636	5.58	2.69398	1
FALSE	Master Protein	Q01465	Rod shape-determining protein MreB OS=Bacillus subtilis (strain 168) GN=mreB PE=3 SV=3	FALSE	TRUE	3.56083	1	1	1	1	337	35.894	5.21	2.69352	1
FALSE	Master Protein	Q87VU3	Biosynthetic arginine decarboxylase OS=Pseudomonas syringae pv. tomato (strain DC3000) GN=speA PE=3 SV=1	FALSE	TRUE	1.56986	1	1	1	1	637	71.334	5.6	2.69107	1
FALSE	Master Protein	A4XQQ4	30S ribosomal protein S9 OS=Pseudomonas mendocina (strain ymp) GN=rpsI PE=3 SV=1	FALSE	TRUE	11.5385	1	1	1	1	130	14.637	11.08	2.67981	1
FALSE	Master Protein	P81246	Protein disulfide-isomerase A3 (Fragments) OS=Papio hamadryas GN=PDIA3 PE=1 SV=1	FALSE	TRUE	35.8974	1	1	1	1	39	4.084	3.69	2.67809	1
FALSE	Master Protein	A4Y0K5	50S ribosomal protein L28 OS=Pseudomonas mendocina (strain ymp) GN=rpmB PE=3 SV=1	FALSE	TRUE	17.9487	1	1	1	1	78	9.003	11.72	2.67677	1
FALSE	Master Protein	A5W975	Pantothenate synthetase OS=Pseudomonas putida (strain F1 / ATCC 700007) GN=panC PE=3 SV=1	FALSE	TRUE	5.22648	1	1	1	1	287	31.16	7.12	2.67615	1
FALSE	Master Protein	A0A212CG46	Uncharacterized protein (Fragment) OS=Cervus elaphus hippelaphus OX=46360 GN=Celaphus_00001846 PE=4 SV=1	TRUE	FALSE	10	1	1	1	1	160	18.811	5.1	2.6758	1
FALSE	Master Protein	A0A212CQ10	CFH OS=Cervus elaphus hippelaphus OX=46360 GN=Celaphus_00010786 PE=4 SV=1	TRUE	FALSE	9.90991	1	1	1	1	111	13.146	8.31	2.67391	1
FALSE	Master Protein	C1DKK3	50S ribosomal protein L10 OS=Azotobacter vinelandii (strain DJ / ATCC BAA-1303) GN=rplJ PE=3 SV=1	FALSE	TRUE	6.62651	1	1	1	1	166	17.534	9.44	2.62548	1
FALSE	Master Protein	A0A212C2Y8	MYOM2 OS=Cervus elaphus hippelaphus OX=46360 GN=Celaphus_00019207 PE=4 SV=1	TRUE	FALSE	2.04638	1	1	1	1	733	83.11	6.65	2.62404	1
FALSE	Master Protein	Q88P16	Phosphoribosylformylglycinamidine synthase OS=Pseudomonas putida (strain KT2440) GN=purL PE=3 SV=1	FALSE	TRUE	1.00077	1	1	1	1	1299	140.73	5.08	2.61624	1
FALSE	Master Protein	C3JYK1	Trigger factor OS=Pseudomonas fluorescens (strain SBW25) GN=tig PE=3 SV=1	FALSE	TRUE	2.29358	1	1	1	1	436	48.316	4.82	2.61133	1
FALSE	Master Protein	Q59637	Pyruvate dehydrogenase E1 component OS=Pseudomonas aeruginosa (strain ATCC 15692 / PAO1 / 1C / PRS 101 / LMG 12228) GN=aceE PE=3 SV=2	FALSE	TRUE	1.13379	1	1	1	1	882	99.501	5.82	2.60953	1
FALSE	Master Protein	A0A212DEG1	ATP-dependent 6-phosphofructokinase OS=Cervus elaphus hippelaphus OX=46360 GN=Celaphus_00011556 PE=3 SV=1	TRUE	TRUE	1.53846	1	1	1	1	780	85.467	8.16	2.59667	1
FALSE	Master Protein	C3KED7	Phosphoribosylaminoimidazole-succinocarboxamide synthase OS=Pseudomonas fluorescens (strain SBW25) GN=purC PE=3 SV=1	FALSE	TRUE	5.06329	1	1	1	1	237	26.862	5.64	2.5843	1
FALSE	Master Protein	Q7UJI2	Peptide methionine sulfoxide reductase MsrA 2 OS=Rhodopirellula baltica (strain DSM 10527 / NCIMB 13988 / SH1) GN=msrA2 PE=3 SV=1	FALSE	TRUE	8.33333	1	1	1	1	168	19.088	5.1	2.57612	1
FALSE	Master Protein	C3K249	Glucose-6-phosphate isomerase OS=Pseudomonas fluorescens (strain SBW25) GN=pgi PE=3 SV=1	FALSE	TRUE	1.98556	1	1	1	1	554	61.384	6.8	2.56334	1
FALSE	Master Protein	P55052	Fatty acid-binding protein, epidermal OS=Bos taurus GN=FABP5 PE=1 SV=4	TRUE	TRUE	10.3704	1	1	1	1	135	15.065	7.69	2.54257	1
FALSE	Master Protein	C3JZN4	50S ribosomal protein L20 OS=Pseudomonas fluorescens (strain SBW25) GN=rplT PE=3 SV=1	FALSE	TRUE	8.47458	1	1	1	1	118	13.348	11.59	2.53887	1
FALSE	Master Protein	Q60AY8	Integration host factor subunit alpha OS=Methylococcus capsulatus (strain ATCC 33009 / NCIMB 11132 / Bath) GN=ihfA PE=3 SV=1	FALSE	TRUE	9.09091	1	1	1	1	110	12.297	9.35	2.53811	1
FALSE	Master Protein	A0A212DF66	LUM OS=Cervus elaphus hippelaphus OX=46360 GN=Celaphus_00011367 PE=4 SV=1	TRUE	TRUE	2.33918	1	1	1	1	342	38.829	6.46	2.53277	1
FALSE	Master Protein	P16678	Putative phosphonates utilization ATP-binding protein PhnK OS=Escherichia coli (strain K12) GN=phnK PE=1 SV=1	FALSE	TRUE	5.95238	1	1	1	1	252	27.814	6.81	2.52893	1
FALSE	Master Protein	Q3V5W6	Glutamine synthetase OS=Pseudomonas taetrolens GN=glnA PE=1 SV=1	FALSE	TRUE	2.5641	1	1	1	1	468	51.734	5.3	2.52739	1
FALSE	Master Protein	A0A212CJ19	CP (Fragment) OS=Cervus elaphus hippelaphus OX=46360 GN=Celaphus_00013026 PE=3 SV=1	TRUE	FALSE	1.16279	1	1	1	1	946	107.399	6.19	2.5243	1
FALSE	Master Protein	A0A212CBJ4	Proteasome subunit alpha type OS=Cervus elaphus hippelaphus OX=46360 GN=Celaphus_00007771 PE=3 SV=1	TRUE	TRUE	4.15094	1	1	1	1	265	29.642	8.84	2.52159	1
FALSE	Master Protein	P52680	DNA-binding protein HU-alpha OS=Serratia marcescens GN=hupA PE=3 SV=1	FALSE	TRUE	31.1111	2	2	2	1	90	9.529	9.58	2.51991	2
FALSE	Master Protein	C3KAH3	Arginine--tRNA ligase OS=Pseudomonas fluorescens (strain SBW25) GN=argS PE=3 SV=1	FALSE	TRUE	1.90311	1	1	1	1	578	63.549	5.55	2.51445	1
FALSE	Master Protein	A8GIV0	Phosphoglycerate kinase OS=Serratia proteamaculans (strain 568) GN=pgk PE=3 SV=1	FALSE	TRUE	2.84974	1	1	1	1	386	41.368	5.24	2.51009	1
FALSE	Master Protein	P81605	Dermcidin OS=Homo sapiens GN=DCD PE=1 SV=2	FALSE	TRUE	10	1	1	1	1	110	11.277	6.54	2.50921	1
FALSE	Master Protein	Q5EA79	Aldose 1-epimerase OS=Bos taurus GN=GALM PE=2 SV=1	TRUE	TRUE	4.38596	1	1	1	1	342	37.591	6.33	2.49635	1
FALSE	Master Protein	Q1QAF5	3-isopropylmalate dehydrogenase OS=Psychrobacter cryohalolentis (strain K5) GN=leuB PE=3 SV=1	FALSE	TRUE	3.81471	1	1	1	1	367	39.175	4.73	2.49113	1
FALSE	Master Protein	P0AC53	Glucose-6-phosphate 1-dehydrogenase OS=Escherichia coli (strain K12) GN=zwf PE=1 SV=1	FALSE	TRUE	1.62933	1	1	1	1	491	55.669	5.76	2.49082	1
FALSE	Master Protein	A8GKK3	30S ribosomal protein S7 OS=Serratia proteamaculans (strain 568) GN=rpsG PE=3 SV=1	FALSE	TRUE	7.69231	1	1	1	1	156	17.613	10.3	2.47874	1
FALSE	Master Protein	C3K476	Orotate phosphoribosyltransferase OS=Pseudomonas fluorescens (strain SBW25) GN=pyrE PE=3 SV=1	FALSE	TRUE	6.07477	1	1	1	1	214	23.079	5.87	2.46961	1
FALSE	Master Protein	P11047	Laminin subunit gamma-1 OS=Homo sapiens GN=LAMC1 PE=1 SV=3	FALSE	TRUE	0.870106	1	1	1	1	1609	177.489	5.12	2.46285	1
FALSE	Master Protein	A0A212CJH4	COL6A2 OS=Cervus elaphus hippelaphus OX=46360 GN=Celaphus_00012835 PE=4 SV=1	TRUE	FALSE	5.84795	1	1	1	1	171	18.804	6.8	2.45817	1
FALSE	Master Protein	P16116	Aldose reductase OS=Bos taurus GN=AKR1B1 PE=1 SV=1	FALSE	TRUE	3.49206	1	1	1	1	315	35.896	6.14	2.45066	1
FALSE	Master Protein	A0A212CFV2	TMOD4 OS=Cervus elaphus hippelaphus OX=46360 GN=Celaphus_00002037 PE=4 SV=1	TRUE	TRUE	4.05797	1	1	1	1	345	39.174	4.78	2.44918	1
FALSE	Master Protein	B6ZCF1	Phosphate-specific transport system accessory protein PhoU OS=Serratia marcescens GN=phoU PE=3 SV=1	FALSE	TRUE	3.29218	1	1	1	1	243	27.575	6	2.44192	1
FALSE	Master Protein	P0A251	Alkyl hydroperoxide reductase subunit C OS=Salmonella typhimurium (strain LT2 / SGSC1412 / ATCC 700720) GN=ahpC PE=1 SV=2	FALSE	TRUE	8.55615	1	1	1	1	187	20.734	5.17	2.44084	1
FALSE	Master Protein	A1JK26	50S ribosomal protein L19 OS=Yersinia enterocolitica serotype O:8 / biotype 1B (strain NCTC 13174 / 8081) GN=rplS PE=3 SV=1	FALSE	TRUE	12.5	1	1	1	1	120	13.725	10.77	2.42883	1
FALSE	Master Protein	P0ADE6	Uncharacterized protein YgaU OS=Escherichia coli (strain K12) GN=ygaU PE=1 SV=2	FALSE	TRUE	6.71141	1	1	1	1	149	16.053	6	2.42123	1
FALSE	Master Protein	C6DE12	50S ribosomal protein L9 OS=Pectobacterium carotovorum subsp. carotovorum (strain PC1) GN=rplI PE=3 SV=1	FALSE	TRUE	7.33333	1	1	1	1	150	15.744	6	2.41594	1
FALSE	Master Protein	A0A212CGK0	GSTM1 OS=Cervus elaphus hippelaphus OX=46360 GN=Celaphus_00002224 PE=4 SV=1	TRUE	TRUE	2.93454	1	1	1	1	443	51.713	7.3	2.38813	1
FALSE	Master Protein	P0ABD9	Biotin carboxyl carrier protein of acetyl-CoA carboxylase OS=Escherichia coli O6:H1 (strain CFT073 / ATCC 700928 / UPEC) GN=accB PE=3 SV=1	FALSE	TRUE	5.76923	1	1	1	1	156	16.676	4.65	2.38545	1
FALSE	Master Protein	A8H2H4	Probable phosphatase Spea_1436 OS=Shewanella pealeana (strain ATCC 700345 / ANG-SQ1) GN=Spea_1436 PE=3 SV=2	FALSE	TRUE	3.61446	1	1	1	1	249	27.037	5.77	2.38324	1
FALSE	Master Protein	A4VMG3	Elongation factor P OS=Pseudomonas stutzeri (strain A1501) GN=efp PE=3 SV=1	FALSE	TRUE	6.38298	1	1	1	1	188	21.108	4.94	2.37927	1
FALSE	Master Protein	P17153	Annexin A5 OS=Gallus gallus GN=ANXA5 PE=1 SV=2	FALSE	TRUE	2.80374	1	1	1	1	321	36.176	5.82	2.37711	1
FALSE	Master Protein	A4XYV6	Glutamate-1-semialdehyde 2,1-aminomutase OS=Pseudomonas mendocina (strain ymp) GN=hemL PE=3 SV=1	FALSE	TRUE	5.12821	1	1	1	1	429	45.423	5.99	2.37683	1
FALSE	Master Protein	C3K2K3	Glutamate-1-semialdehyde 2,1-aminomutase OS=Pseudomonas fluorescens (strain SBW25) GN=hemL PE=3 SV=1	FALSE	TRUE	3.27869	1	1	1	1	427	45.181	5.62	2.37014	1
FALSE	Master Protein	A0A212CA18	CLEC3B OS=Cervus elaphus hippelaphus OX=46360 GN=Celaphus_00010625 PE=4 SV=1	TRUE	FALSE	10.396	1	1	1	1	202	21.996	5.94	2.36713	1
FALSE	Master Protein	A0A212CFR1	Transgelin OS=Cervus elaphus hippelaphus OX=46360 GN=Celaphus_00001829 PE=3 SV=1	TRUE	TRUE	6.03015	1	1	1	1	199	22.411	8.56	2.36689	1
FALSE	Master Protein	A0A212CHM9	AKR1A1 OS=Cervus elaphus hippelaphus OX=46360 GN=Celaphus_00002602 PE=4 SV=1	TRUE	TRUE	4.61538	1	1	1	1	325	36.533	7.27	2.36317	1
FALSE	Master Protein	A0A212CCX5	Uncharacterized protein OS=Cervus elaphus hippelaphus OX=46360 GN=Celaphus_00014154 PE=4 SV=1	TRUE	FALSE	6.97674	1	1	1	1	215	22.967	5.33	2.36282	1
FALSE	Master Protein	B3PK60	30S ribosomal protein S11 OS=Cellvibrio japonicus (strain Ueda107) GN=rpsK PE=3 SV=1	FALSE	TRUE	9.16031	1	1	1	1	131	13.881	10.45	2.35886	1
FALSE	Master Protein	Q60994	Adiponectin OS=Mus musculus GN=Adipoq PE=1 SV=2	TRUE	TRUE	4.04858	1	1	1	1	247	26.792	5.57	2.35763	1
FALSE	Master Protein	A4W897	2,3-bisphosphoglycerate-dependent phosphoglycerate mutase OS=Enterobacter sp. (strain 638) GN=gpmA PE=3 SV=1	FALSE	TRUE	4.4	1	1	1	1	250	28.301	5.73	2.3471	1
FALSE	Master Protein	A8GAB6	Phosphoheptose isomerase OS=Serratia proteamaculans (strain 568) GN=gmhA PE=3 SV=1	FALSE	TRUE	6.21762	1	1	1	1	193	20.858	6.21	2.34459	1
FALSE	Master Protein	A4VJS3	Uridylate kinase OS=Pseudomonas stutzeri (strain A1501) GN=pyrH PE=3 SV=1	FALSE	TRUE	4.45344	1	1	1	1	247	26.545	5.68	2.33105	1
FALSE	Master Protein	A4WCI8	GTP cyclohydrolase 1 OS=Enterobacter sp. (strain 638) GN=folE PE=3 SV=1	FALSE	TRUE	7.20721	1	1	1	1	222	24.801	7.18	2.32352	1
FALSE	Master Protein	A0A212D364	Uncharacterized protein OS=Cervus elaphus hippelaphus OX=46360 GN=Celaphus_00014744 PE=4 SV=1	TRUE	FALSE	1.00883	1	1	1	1	1586	167.231	7.47	2.32222	1
FALSE	Master Protein	Q60C67	ATP-dependent Clp protease ATP-binding subunit ClpX 1 OS=Methylococcus capsulatus (strain ATCC 33009 / NCIMB 11132 / Bath) GN=clpX1 PE=3 SV=1	FALSE	TRUE	1.65877	1	1	1	1	422	46.408	5.45	2.31605	1
FALSE	Master Protein	A6VVI2	Argininosuccinate synthase OS=Marinomonas sp. (strain MWYL1) GN=argG PE=3 SV=1	FALSE	TRUE	3.17073	1	1	1	1	410	45.987	5.24	2.31361	1
FALSE	Master Protein	P21108	Ribose-phosphate pyrophosphokinase 3 OS=Homo sapiens GN=PRPS1L1 PE=1 SV=2	TRUE	TRUE	4.08805	1	1	1	1	318	34.817	6.35	2.31185	1
FALSE	Master Protein	A6V1C2	2,3,4,5-tetrahydropyridine-2,6-dicarboxylate N-succinyltransferase OS=Pseudomonas aeruginosa (strain PA7) GN=dapD PE=3 SV=1	FALSE	TRUE	2.61628	1	1	1	1	344	35.951	5.85	2.3093	1
FALSE	Master Protein	P0A992	Fructose-bisphosphate aldolase class 1 OS=Escherichia coli O6:H1 (strain CFT073 / ATCC 700928 / UPEC) GN=fbaB PE=3 SV=2	FALSE	TRUE	2.85714	1	1	1	1	350	38.085	6.73	2.30895	1
FALSE	Master Protein	A0A212D2Q6	ATP5D OS=Cervus elaphus hippelaphus OX=46360 GN=Celaphus_00003554 PE=3 SV=1	TRUE	TRUE	5.35714	1	1	1	1	168	17.612	5.53	2.30828	1
FALSE	Master Protein	P02754	Beta-lactoglobulin OS=Bos taurus GN=LGB PE=1 SV=3	FALSE	TRUE	15.7303	2	2	2	1	178	19.87	5.02	2.30326	2
FALSE	Master Protein	Q03456	Ferric uptake regulation protein OS=Pseudomonas aeruginosa (strain ATCC 15692 / PAO1 / 1C / PRS 101 / LMG 12228) GN=fur PE=1 SV=1	FALSE	TRUE	9.70149	1	1	1	1	134	15.225	5.97	2.301	1
FALSE	Master Protein	Q48QJ1	Glycine--tRNA ligase beta subunit OS=Pseudomonas savastanoi pv. phaseolicola (strain 1448A / Race 6) GN=glyS PE=3 SV=1	FALSE	TRUE	1.16959	1	1	1	1	684	74.806	5.83	2.28034	1
FALSE	Master Protein	P07014	Succinate dehydrogenase iron-sulfur subunit OS=Escherichia coli (strain K12) GN=sdhB PE=1 SV=1	FALSE	TRUE	5.46218	1	1	1	1	238	26.752	6.73	2.27269	1
FALSE	Master Protein	P18760	Cofilin-1 OS=Mus musculus GN=Cfl1 PE=1 SV=3	TRUE	TRUE	6.62651	1	1	1	1	166	18.548	8.09	2.26687	1
FALSE	Master Protein	P33109	Aspartate ammonia-lyase OS=Serratia marcescens GN=aspA PE=3 SV=1	FALSE	TRUE	1.88285	1	1	1	1	478	52.51	5.36	2.25415	1
FALSE	Master Protein	C3K1E9	ATP synthase subunit delta OS=Pseudomonas fluorescens (strain SBW25) GN=atpH PE=3 SV=1	FALSE	TRUE	6.17978	1	1	1	1	178	19.246	5.95	2.23979	1
FALSE	Master Protein	P19661	Cathelicidin-3 OS=Bos taurus GN=CATHL3 PE=1 SV=2	TRUE	TRUE	4.21053	1	1	1	1	190	21.554	10.87	2.23685	1
FALSE	Master Protein	Q6B855	Transketolase OS=Bos taurus GN=TKT PE=2 SV=1	FALSE	TRUE	2.88925	1	1	1	1	623	67.863	7.65	2.23533	1
FALSE	Master Protein	A1SYW1	Uridylate kinase OS=Psychromonas ingrahamii (strain 37) GN=pyrH PE=3 SV=1	FALSE	TRUE	4.41767	1	1	1	1	249	26.986	6.93	2.23353	1
FALSE	Master Protein	Q9KAD7	Transketolase OS=Bacillus halodurans (strain ATCC BAA-125 / DSM 18197 / FERM 7344 / JCM 9153 / C-125) GN=tkt PE=3 SV=1	FALSE	TRUE	1.5015	1	1	1	1	666	72.068	5.17	2.21843	1
FALSE	Master Protein	A6UZ15	Phosphoglycerate kinase OS=Pseudomonas aeruginosa (strain PA7) GN=pgk PE=3 SV=1	FALSE	TRUE	2.84238	1	1	1	1	387	40.379	5.43	2.2181	1
FALSE	Master Protein	P0A121	DNA polymerase III subunit beta OS=Pseudomonas putida GN=dnaN PE=3 SV=1	FALSE	TRUE	2.17984	1	1	1	1	367	40.693	5.25	2.21767	1
FALSE	Master Protein	P07954	Fumarate hydratase, mitochondrial OS=Homo sapiens GN=FH PE=1 SV=3	FALSE	TRUE	3.52941	1	1	1	1	510	54.602	8.76	2.20919	1
FALSE	Master Protein	C3K2V0	50S ribosomal protein L17 OS=Pseudomonas fluorescens (strain SBW25) GN=rplQ PE=3 SV=1	FALSE	TRUE	11.7188	1	1	1	1	128	14.407	10.59	2.20655	1
FALSE	Master Protein	Q3K9H0	Transaldolase OS=Pseudomonas fluorescens (strain Pf0-1) GN=tal PE=3 SV=1	FALSE	TRUE	3.57143	1	1	1	1	308	33.725	5.87	2.20652	1
FALSE	Master Protein	P68252	14-3-3 protein gamma OS=Bos taurus GN=YWHAG PE=1 SV=2	FALSE	TRUE	5.66802	1	1	1	1	247	28.235	4.89	2.19895	1
FALSE	Master Protein	B9DHQ0	Tubulin alpha-5 chain OS=Arabidopsis thaliana GN=TUBA5 PE=1 SV=2	FALSE	TRUE	2.88889	1	1	1	1	450	49.622	5.1	2.19534	1
FALSE	Master Protein	A4Y186	ATP synthase epsilon chain OS=Pseudomonas mendocina (strain ymp) GN=atpC PE=3 SV=1	FALSE	TRUE	6.25	1	1	1	1	144	15.313	5.34	2.19486	1
FALSE	Master Protein	O76011	Keratin, type I cuticular Ha4 OS=Homo sapiens GN=KRT34 PE=2 SV=2	FALSE	TRUE	3.89908	1	1	1	1	436	49.392	5.06	2.19313	1
FALSE	Master Protein	Q2KJ32	Selenium-binding protein 1 OS=Bos taurus GN=SELENBP1 PE=1 SV=1	FALSE	TRUE	3.81356	1	1	1	1	472	52.522	6.48	2.19032	1
FALSE	Master Protein	Q15084	Protein disulfide-isomerase A6 OS=Homo sapiens GN=PDIA6 PE=1 SV=1	TRUE	TRUE	2.95455	1	1	1	1	440	48.091	5.08	2.18461	1
FALSE	Master Protein	O14983	Sarcoplasmic/endoplasmic reticulum calcium ATPase 1 OS=Homo sapiens GN=ATP2A1 PE=1 SV=1	TRUE	TRUE	1.4985	1	1	1	1	1001	110.182	5.16	2.17778	1
FALSE	Master Protein	P37798	Biotin carboxylase OS=Pseudomonas aeruginosa (strain ATCC 15692 / PAO1 / 1C / PRS 101 / LMG 12228) GN=accC PE=1 SV=1	FALSE	TRUE	2.89532	1	1	1	1	449	48.857	6.33	2.17575	1
FALSE	Master Protein	A0A212DAD9	Proteasome subunit beta type OS=Cervus elaphus hippelaphus OX=46360 GN=Celaphus_00000921 PE=3 SV=1	TRUE	TRUE	4.1841	1	1	1	1	239	25.445	4.92	2.17493	1
FALSE	Master Protein	P27735	Threonine synthase OS=Serratia marcescens GN=thrC PE=3 SV=1	FALSE	TRUE	3.0303	1	1	1	1	429	47.064	5.81	2.17094	1
FALSE	Master Protein	O83004	Glycerol-3-phosphate dehydrogenase OS=Pseudomonas tolaasii GN=glpD PE=3 SV=1	FALSE	TRUE	1.94932	1	1	1	1	513	57.008	8.87	2.16674	1
FALSE	Master Protein	O75112	LIM domain-binding protein 3 OS=Homo sapiens GN=LDB3 PE=1 SV=2	TRUE	TRUE	1.23796	1	1	1	1	727	77.086	8.13	2.1653	1
FALSE	Master Protein	C3KDE0	UDP-3-O-[3-hydroxymyristoyl] N-acetylglucosamine deacetylase OS=Pseudomonas fluorescens (strain SBW25) GN=lpxC PE=3 SV=1	FALSE	TRUE	6.27063	1	1	1	1	303	33.197	5.06	2.16196	1
FALSE	Master Protein	P03974	Transitional endoplasmic reticulum ATPase OS=Sus scrofa GN=VCP PE=1 SV=5	FALSE	TRUE	2.72953	2	2	2	1	806	89.233	5.26	2.1487	2
FALSE	Master Protein	P79136	F-actin-capping protein subunit beta OS=Bos taurus GN=CAPZB PE=1 SV=1	FALSE	TRUE	4.65116	1	1	1	1	301	33.72	6.43	2.14429	1
FALSE	Master Protein	A5W7V2	Protein RecA OS=Pseudomonas putida (strain F1 / ATCC 700007) GN=recA PE=3 SV=1	FALSE	TRUE	3.09859	1	1	1	1	355	37.521	5.67	2.13908	1
FALSE	Master Protein	P0AC43	Succinate dehydrogenase flavoprotein subunit OS=Escherichia coli O157:H7 GN=sdhA PE=3 SV=1	FALSE	TRUE	1.87075	1	1	1	1	588	64.381	6.27	2.13801	1
FALSE	Master Protein	P53655	Superoxide dismutase [Mn] OS=Yersinia enterocolitica GN=sodA PE=3 SV=1	FALSE	TRUE	6.76329	1	1	1	1	207	23.215	6.74	2.1352	1
FALSE	Master Protein	P31025	Lipocalin-1 OS=Homo sapiens GN=LCN1 PE=1 SV=1	FALSE	TRUE	6.25	1	1	1	1	176	19.238	5.58	2.13325	1
FALSE	Master Protein	A5W6G9	3-ketoacyl-CoA thiolase OS=Pseudomonas putida (strain F1 / ATCC 700007) GN=fadA PE=3 SV=1	FALSE	TRUE	2.30179	1	1	1	1	391	41.56	7.03	2.12768	1
FALSE	Master Protein	Q6BV94	ATP-dependent RNA helicase MRH4, mitochondrial OS=Debaryomyces hansenii (strain ATCC 36239 / CBS 767 / JCM 1990 / NBRC 0083 / IGC 2968) GN=MRH4 PE=3 SV=1	FALSE	TRUE	1.68634	1	1	1	1	593	66.834	9.74	2.12643	1
FALSE	Master Protein	A0A212C6Y8	Transthyretin OS=Cervus elaphus hippelaphus OX=46360 GN=Celaphus_00017633 PE=3 SV=1	TRUE	FALSE	6.12245	1	1	1	1	147	15.959	5.87	2.10506	1
FALSE	Master Protein	P0A7B0	Inorganic pyrophosphatase OS=Escherichia coli O157:H7 GN=ppa PE=3 SV=2	FALSE	TRUE	5.11364	1	1	1	1	176	19.691	5.17	2.10267	1
FALSE	Master Protein	Q9UBF9	Myotilin OS=Homo sapiens GN=MYOT PE=1 SV=2	FALSE	TRUE	1.80723	1	1	1	1	498	55.361	9.07	2.10242	1
FALSE	Master Protein	A3D9T2	Dihydroxy-acid dehydratase OS=Shewanella baltica (strain OS155 / ATCC BAA-1091) GN=ilvD PE=3 SV=1	FALSE	TRUE	2.5641	1	1	1	1	624	66.255	6.02	2.09154	1
FALSE	Master Protein	Q5D862	Filaggrin-2 OS=Homo sapiens GN=FLG2 PE=1 SV=1	FALSE	TRUE	0.501882	1	1	1	1	2391	247.928	8.31	2.09096	1
FALSE	Master Protein	P23004	Cytochrome b-c1 complex subunit 2, mitochondrial OS=Bos taurus GN=UQCRC2 PE=1 SV=2	FALSE	TRUE	2.86976	1	1	1	1	453	48.119	8.73	2.07619	1
FALSE	Master Protein	P0ACY4	Uncharacterized protein YeaG OS=Escherichia coli O6:H1 (strain CFT073 / ATCC 700928 / UPEC) GN=yeaG PE=3 SV=1	FALSE	TRUE	1.39752	1	1	1	1	644	74.434	5.85	2.07447	1
FALSE	Master Protein	A0A212DGZ8	CTSD OS=Cervus elaphus hippelaphus OX=46360 GN=Celaphus_00013113 PE=3 SV=1	TRUE	FALSE	12.9496	1	1	1	1	139	14.833	4.68	2.072	1
FALSE	Master Protein	Q60854	Serpin B6 OS=Mus musculus GN=Serpinb6 PE=1 SV=1	FALSE	TRUE	2.1164	1	1	1	1	378	42.571	5.74	2.06988	1
FALSE	Master Protein	O62823	Alpha-S1-casein OS=Bubalus bubalis GN=CSN1S1 PE=2 SV=2	FALSE	TRUE	5.60748	1	1	1	1	214	24.311	4.89	2.06593	1
FALSE	Master Protein	Q47NE4	Ornithine carbamoyltransferase OS=Thermobifida fusca (strain YX) GN=argF PE=3 SV=1	FALSE	TRUE	2.39521	1	1	1	1	334	36.905	5.03	2.06574	1
FALSE	Master Protein	P15246	Protein-L-isoaspartate(D-aspartate) O-methyltransferase OS=Bos taurus GN=PCMT1 PE=1 SV=2	TRUE	TRUE	3.96476	1	1	1	1	227	24.55	7.58	2.05499	1
FALSE	Master Protein	P0ABU2	Ribosome-binding ATPase YchF OS=Escherichia coli (strain K12) GN=ychF PE=1 SV=2	FALSE	TRUE	2.47934	1	1	1	1	363	39.642	4.96	2.05268	1
FALSE	Master Protein	Q2W0E8	2,3,4,5-tetrahydropyridine-2,6-dicarboxylate N-succinyltransferase OS=Magnetospirillum magneticum (strain AMB-1 / ATCC 700264) GN=dapD PE=3 SV=1	FALSE	TRUE	2.85714	1	1	1	1	280	29.476	6.11	2.05041	1
FALSE	Master Protein	P61626	Lysozyme C OS=Homo sapiens GN=LYZ PE=1 SV=1	FALSE	TRUE	6.08108	1	1	1	1	148	16.526	9.16	2.04606	1
FALSE	Master Protein	P0AC72	Glutaredoxin-4 OS=Shigella flexneri GN=grxD PE=3 SV=1	FALSE	TRUE	11.3043	1	1	1	1	115	12.87	4.75	2.03909	1
FALSE	Master Protein	P01621	Ig kappa chain V-III region NG9 (Fragment) OS=Homo sapiens PE=2 SV=1	FALSE	TRUE	9	1	1	1	1	100	10.722	6.52	2.03839	1
FALSE	Master Protein	P04654	Alpha-S2-casein OS=Ovis aries GN=CSN1S2 PE=2 SV=1	FALSE	TRUE	4.93274	1	1	1	1	223	26.315	7.85	2.0299	1
FALSE	Master Protein	P45363	Acetyl-CoA acetyltransferase OS=Thiocystis violacea GN=phbA PE=3 SV=1	FALSE	TRUE	3.29949	1	1	1	1	394	40.871	5.74	2.02671	1
FALSE	Master Protein	P35487	Pyruvate dehydrogenase E1 component subunit alpha, testis-specific form, mitochondrial OS=Mus musculus GN=Pdha2 PE=1 SV=1	FALSE	TRUE	2.30179	1	1	1	1	391	43.385	8.5	2.01173	1
FALSE	Master Protein	A4XZ87	50S ribosomal protein L2 OS=Pseudomonas mendocina (strain ymp) GN=rplB PE=3 SV=1	FALSE	TRUE	4.0146	1	1	1	1	274	29.733	11.15	2.00995	1
FALSE	Master Protein	A7VJC2	Heterogeneous nuclear ribonucleoproteins A2/B1 OS=Rattus norvegicus GN=Hnrnpa2b1 PE=1 SV=1	TRUE	TRUE	2.83286	1	1	1	1	353	37.455	8.95	1.9977	1
FALSE	Master Protein	A2Y5G8	Probable histone H2A.4 OS=Oryza sativa subsp. indica GN=OsI_019561 PE=3 SV=1	TRUE	TRUE	5.52147	1	1	1	1	163	16.961	10.68	1.99475	1
FALSE	Master Protein	P10515	Dihydrolipoyllysine-residue acetyltransferase component of pyruvate dehydrogenase complex, mitochondrial OS=Homo sapiens GN=DLAT PE=1 SV=3	TRUE	TRUE	2.62751	1	1	1	1	647	68.953	7.84	1.99334	1
FALSE	Master Protein	Q9BGI2	Peroxiredoxin-4 OS=Bos taurus GN=PRDX4 PE=2 SV=1	FALSE	TRUE	4.37956	1	1	1	1	274	30.722	6.44	1.99242	1
FALSE	Master Protein	B9KPJ0	Ribose-phosphate pyrophosphokinase OS=Rhodobacter sphaeroides (strain KD131 / KCTC 12085) GN=prs PE=3 SV=1	FALSE	TRUE	3.57143	1	1	1	1	336	36.624	6.33	1.98115	1
FALSE	Master Protein	A8GHX6	Peptidase B OS=Serratia proteamaculans (strain 568) GN=pepB PE=3 SV=1	FALSE	TRUE	2.08817	1	1	1	1	431	46.243	6.14	1.97523	1
FALSE	Master Protein	B0KNV6	3-hydroxydecanoyl-[acyl-carrier-protein] dehydratase OS=Pseudomonas putida (strain GB-1) GN=fabA PE=3 SV=1	FALSE	TRUE	5.84795	1	1	1	1	171	18.723	6.92	1.96443	1
FALSE	Master Protein	Q0ZQK6	Peptidyl-prolyl cis-trans isomerase A OS=Symphalangus syndactylus GN=PPIA PE=3 SV=3	TRUE	TRUE	5.45455	1	1	1	1	165	18.001	7.81	1.94556	1
FALSE	Master Protein	A0A212D4U0	Uncharacterized protein OS=Cervus elaphus hippelaphus OX=46360 GN=Celaphus_00014274 PE=4 SV=1	TRUE	FALSE	6.04027	1	1	1	1	149	17.105	6.95	1.94219	1
FALSE	Master Protein	A0A212CVC0	Purine nucleoside phosphorylase OS=Cervus elaphus hippelaphus OX=46360 GN=Celaphus_00006379 PE=3 SV=1	TRUE	FALSE	5.90278	1	1	1	1	288	32.066	6.68	1.93954	1
FALSE	Master Protein	A5W8N5	UPF0234 protein Pput_4372 OS=Pseudomonas putida (strain F1 / ATCC 700007) GN=Pput_4372 PE=3 SV=1	FALSE	TRUE	6.8323	1	1	1	1	161	18.55	7.2	1.93717	1
FALSE	Master Protein	Q9I2V5	Aconitate hydratase B OS=Pseudomonas aeruginosa (strain ATCC 15692 / PAO1 / 1C / PRS 101 / LMG 12228) GN=acnB PE=3 SV=1	FALSE	TRUE	1.72612	1	1	1	1	869	93.569	5.38	1.93348	1
FALSE	Master Protein	P51824	ADP-ribosylation factor 1 OS=Solanum tuberosum PE=2 SV=2	TRUE	TRUE	5.07614	1	1	1	1	197	22.616	7.37	1.93008	1
FALSE	Master Protein	P10802	Dihydrolipoyllysine-residue acetyltransferase component of pyruvate dehydrogenase complex OS=Azotobacter vinelandii PE=1 SV=3	FALSE	TRUE	1.88088	1	2	1	1	638	65.005	5.47	1.92203	1
FALSE	Master Protein	Q6LU31	GMP synthase [glutamine-hydrolyzing] OS=Photobacterium profundum GN=guaA PE=3 SV=1	FALSE	TRUE	2.27704	1	1	1	1	527	58.614	5.02	1.92127	1
FALSE	Master Protein	Q8ZHG8	Biosynthetic arginine decarboxylase OS=Yersinia pestis GN=speA PE=3 SV=1	FALSE	TRUE	2.88316	1	1	1	1	659	74.057	5.02	1.92118	1
FALSE	Master Protein	O97572	Ras-related protein Rab-7a OS=Oryctolagus cuniculus GN=RAB7A PE=2 SV=1	FALSE	TRUE	6.76329	1	1	1	1	207	23.535	7.71	1.91694	1
FALSE	Master Protein	P13556	Nitrogen regulatory protein P-II OS=Rhodobacter capsulatus GN=glnB PE=3 SV=1	FALSE	TRUE	9.82143	1	1	1	1	112	12.293	5.15	1.91311	1
FALSE	Master Protein	Q48D51	50S ribosomal protein L6 OS=Pseudomonas savastanoi pv. phaseolicola (strain 1448A / Race 6) GN=rplF PE=3 SV=1	FALSE	TRUE	8.93855	1	1	1	1	179	19.506	9.76	1.89934	1
FALSE	Master Protein	C6D8W9	Aminomethyltransferase OS=Pectobacterium carotovorum subsp. carotovorum (strain PC1) GN=gcvT PE=3 SV=1	FALSE	TRUE	2.42588	1	1	1	1	371	40.761	5.95	1.89585	1
FALSE	Master Protein	A6TEW5	50S ribosomal protein L16 OS=Klebsiella pneumoniae subsp. pneumoniae (strain ATCC 700721 / MGH 78578) GN=rplP PE=3 SV=1	FALSE	TRUE	11.7647	1	1	1	1	136	15.24	11.05	1.89078	1
FALSE	Master Protein	A0A212CF50	Calsequestrin OS=Cervus elaphus hippelaphus OX=46360 GN=Celaphus_00001818 PE=3 SV=1	TRUE	TRUE	2.01511	1	1	1	1	397	45.12	4.16	1.88248	1
FALSE	Master Protein	P0A9Y9	Cold shock-like protein CspC OS=Salmonella typhimurium (strain LT2 / SGSC1412 / ATCC 700720) GN=cspC PE=3 SV=2	FALSE	TRUE	24.6377	1	1	1	1	69	7.398	7.24	1.87824	1
FALSE	Master Protein	A0A212DHF2	Transgelin (Fragment) OS=Cervus elaphus hippelaphus OX=46360 GN=Celaphus_00008951 PE=3 SV=1	TRUE	TRUE	5.36585	1	1	1	1	205	22.948	8.84	1.87031	1
FALSE	Master Protein	C3K6G5	Probable cytosol aminopeptidase OS=Pseudomonas fluorescens (strain SBW25) GN=pepA PE=3 SV=1	FALSE	TRUE	2.82258	1	1	1	1	496	52.403	7.66	1.85614	1
FALSE	Master Protein	A0A212C8Y6	APEH OS=Cervus elaphus hippelaphus OX=46360 GN=Celaphus_00010565 PE=4 SV=1	TRUE	FALSE	2.05479	1	1	1	1	730	80.96	5.34	1.85096	1
FALSE	Master Protein	P06959	Dihydrolipoyllysine-residue acetyltransferase component of pyruvate dehydrogenase complex OS=Escherichia coli (strain K12) GN=aceF PE=1 SV=3	FALSE	TRUE	1.74603	1	1	1	1	630	66.055	5.17	1.84306	1
FALSE	Master Protein	P04394	NADH dehydrogenase [ubiquinone] flavoprotein 2, mitochondrial OS=Bos taurus GN=NDUFV2 PE=1 SV=3	FALSE	TRUE	5.22088	1	1	1	1	249	27.29	8.06	1.83255	1
FALSE	Master Protein	Q9BZH6	WD repeat-containing protein 11 OS=Homo sapiens GN=WDR11 PE=1 SV=1	FALSE	TRUE	0.653595	1	1	1	1	1224	136.598	6.92	1.82655	1
FALSE	Master Protein	P0A2S0	Leucine-responsive regulatory protein OS=Salmonella typhimurium (strain LT2 / SGSC1412 / ATCC 700720) GN=lrp PE=3 SV=2	FALSE	TRUE	4.87805	1	1	1	1	164	18.845	8.78	1.81869	1
FALSE	Master Protein	A0A212D686	AFM OS=Cervus elaphus hippelaphus OX=46360 GN=Celaphus_00017425 PE=3 SV=1	TRUE	FALSE	2.45499	1	1	1	1	611	70.459	5.39	1.81724	1
FALSE	Master Protein	Q48NT5	Chaperone SurA OS=Pseudomonas savastanoi pv. phaseolicola (strain 1448A / Race 6) GN=surA PE=3 SV=2	FALSE	TRUE	2.1028	1	1	1	1	428	47.399	5.83	1.80823	1
FALSE	Master Protein	P08132	Annexin A4 OS=Sus scrofa GN=ANXA4 PE=1 SV=2	TRUE	TRUE	3.44828	1	1	1	1	319	35.806	5.92	1.80324	1
FALSE	Master Protein	Q87WP3	Carbamoyl-phosphate synthase small chain OS=Pseudomonas syringae pv. tomato (strain DC3000) GN=carA PE=3 SV=1	FALSE	TRUE	2.6455	1	1	1	1	378	40.644	5.88	1.77976	1
FALSE	Master Protein	A5W0D9	Alanine--tRNA ligase OS=Pseudomonas putida (strain F1 / ATCC 700007) GN=alaS PE=3 SV=2	FALSE	TRUE	1.02975	1	1	1	1	874	94.652	5.5	1.7778	1
FALSE	Master Protein	C3JY83	NADH-quinone oxidoreductase subunit C/D OS=Pseudomonas fluorescens (strain SBW25) GN=nuoC PE=3 SV=1	FALSE	TRUE	2.18855	1	1	1	1	594	67.66	6.33	1.77725	1
FALSE	Master Protein	P24163	Glyceraldehyde-3-phosphate dehydrogenase (Fragment) OS=Enterobacter aerogenes GN=gap PE=3 SV=1	FALSE	TRUE	4.08163	1	1	1	1	294	31.428	6.7	1.77469	1
FALSE	Master Protein	A4VGX6	Argininosuccinate lyase OS=Pseudomonas stutzeri (strain A1501) GN=argH PE=3 SV=1	FALSE	TRUE	2.37069	1	1	1	1	464	51.396	5.77	1.77181	1
FALSE	Master Protein	C6DI79	Argininosuccinate lyase OS=Pectobacterium carotovorum subsp. carotovorum (strain PC1) GN=argH PE=3 SV=1	FALSE	TRUE	2.62582	1	1	1	1	457	50.426	5.4	1.76878	1
FALSE	Master Protein	A0A212C784	Uncharacterized protein OS=Cervus elaphus hippelaphus OX=46360 GN=Celaphus_00017689 PE=4 SV=1	TRUE	TRUE	6.32184	1	1	1	1	174	20.069	4.67	1.76727	1
FALSE	Master Protein	P02930	Outer membrane protein TolC OS=Escherichia coli (strain K12) GN=tolC PE=1 SV=3	FALSE	TRUE	3.24544	1	1	1	1	493	53.708	5.66	1.76625	1
FALSE	Master Protein	B0U239	UDP-3-O-acylglucosamine N-acyltransferase OS=Xylella fastidiosa (strain M12) GN=lpxD PE=3 SV=1	FALSE	TRUE	2.07101	1	1	1	1	338	35.709	7.55	1.75603	1
FALSE	Master Protein	Q88NF9	Probable malate:quinone oxidoreductase 2 OS=Pseudomonas putida (strain KT2440) GN=mqo2 PE=3 SV=1	FALSE	TRUE	2.46679	1	1	1	1	527	58.081	6.19	1.75554	1
FALSE	Master Protein	P27726	Glyceraldehyde-3-phosphate dehydrogenase OS=Pseudomonas aeruginosa (strain ATCC 15692 / PAO1 / 1C / PRS 101 / LMG 12228) GN=gap PE=3 SV=3	FALSE	TRUE	5.08982	1	1	1	1	334	36.148	6.64	1.75219	1
FALSE	Master Protein	A5WA09	Adenosylhomocysteinase OS=Pseudomonas putida (strain F1 / ATCC 700007) GN=ahcY PE=3 SV=1	FALSE	TRUE	2.98507	1	1	1	1	469	51.414	5.64	1.74945	1
FALSE	Master Protein	P07003	Pyruvate dehydrogenase [ubiquinone] OS=Escherichia coli (strain K12) GN=poxB PE=1 SV=1	FALSE	TRUE	1.3986	1	1	1	1	572	61.972	6.28	1.74774	1
FALSE	Master Protein	A1JS08	50S ribosomal protein L15 OS=Yersinia enterocolitica serotype O:8 / biotype 1B (strain NCTC 13174 / 8081) GN=rplO PE=3 SV=1	FALSE	TRUE	9.02778	1	1	1	1	144	15.158	11.12	1.74681	1
FALSE	Master Protein	A9WED9	NADH-quinone oxidoreductase subunit B 1 OS=Chloroflexus aurantiacus (strain ATCC 29366 / DSM 635 / J-10-fl) GN=nuoB1 PE=3 SV=1	FALSE	TRUE	6.06061	1	1	1	1	264	29.089	6.24	1.74172	1
FALSE	Master Protein	P36955	Pigment epithelium-derived factor OS=Homo sapiens GN=SERPINF1 PE=1 SV=4	FALSE	TRUE	2.87081	1	1	1	1	418	46.283	6.38	1.7271	1
FALSE	Master Protein	C5B7M4	Isoleucine--tRNA ligase OS=Edwardsiella ictaluri (strain 93-146) GN=ileS PE=3 SV=1	FALSE	TRUE	0.949367	1	1	1	1	948	105.724	5.76	1.72699	1
FALSE	Master Protein	A0A212DGD4	NDUFS8 OS=Cervus elaphus hippelaphus OX=46360 GN=Celaphus_00013175 PE=3 SV=1	TRUE	TRUE	6.14334	1	1	1	1	293	31.927	8.53	1.6738	1
FALSE	Master Protein	A1JN84	FMN-dependent NADH-azoreductase OS=Yersinia enterocolitica serotype O:8 / biotype 1B (strain NCTC 13174 / 8081) GN=azoR PE=3 SV=1	FALSE	TRUE	3.9801	1	1	1	1	201	21.809	5.21	1.6579	1
FALSE	Master Protein	O35501	Stress-70 protein, mitochondrial OS=Cricetulus griseus GN=HSPA9 PE=2 SV=1	FALSE	TRUE	2.79823	1	1	1	1	679	73.685	6.16	1.64302	1
FALSE	Master Protein	P0AA01	Transcription termination/antitermination protein NusG OS=Escherichia coli O6:H1 (strain CFT073 / ATCC 700928 / UPEC) GN=nusG PE=3 SV=2	FALSE	TRUE	6.07735	1	1	1	1	181	20.532	6.81	1.61882	1
FALSE	Master Protein	O70456	14-3-3 protein sigma OS=Mus musculus GN=Sfn PE=1 SV=2	FALSE	TRUE	5.24194	1	1	1	1	248	27.689	4.78	1.61452	1
FALSE	Master Protein	C3K2F6	tRNA/tmRNA (uracil-C(5))-methyltransferase OS=Pseudomonas fluorescens (strain SBW25) GN=trmA PE=3 SV=1	FALSE	TRUE	3.89972	1	1	1	1	359	40.867	6.76	0	1
FALSE	Master Protein	A8GA13	Glutamate--cysteine ligase OS=Serratia proteamaculans (strain 568) GN=gshA PE=3 SV=1	FALSE	TRUE	3.46154	1	1	1	1	520	58.744	5.3	0	1
FALSE	Master Protein	C3K2V2	30S ribosomal protein S4 OS=Pseudomonas fluorescens (strain SBW25) GN=rpsD PE=3 SV=1	FALSE	TRUE	8.25243	1	1	1	1	206	23.062	9.79	0	1
FALSE	Master Protein	Q02NB5	Isocitrate dehydrogenase [NADP] OS=Pseudomonas aeruginosa (strain UCBPP-PA14) GN=icd PE=1 SV=1	FALSE	TRUE	2.39234	1	1	1	1	418	45.548	5.24	0	1
FALSE	Master Protein	A0A212CFM7	Uncharacterized protein (Fragment) OS=Cervus elaphus hippelaphus OX=46360 GN=Celaphus_00002010 PE=4 SV=1	TRUE	FALSE	2.9595	1	1	1	1	642	69.344	7.23	0	1
FALSE	Master Protein	E9Q557	Desmoplakin OS=Mus musculus GN=Dsp PE=1 SV=1	TRUE	TRUE	0.763094	1	2	1	1	2883	332.706	6.8	0	1
FALSE	Master Protein	A8G8W4	30S ribosomal protein S6 OS=Serratia proteamaculans (strain 568) GN=rpsF PE=3 SV=1	FALSE	TRUE	9.84848	1	1	1	1	132	15.2	5.38	0	1
FALSE	Master Protein	O66434	50S ribosomal protein L2 OS=Aquifex aeolicus (strain VF5) GN=rplB PE=3 SV=1	FALSE	TRUE	5.59211	1	1	1	1	304	34.572	10.42	0	1
FALSE	Master Protein	P11171	Protein 4.1 OS=Homo sapiens GN=EPB41 PE=1 SV=4	TRUE	TRUE	1.85185	1	1	1	1	864	96.957	5.58	0	1
FALSE	Master Protein	A0A212DFC4	RAP1B OS=Cervus elaphus hippelaphus OX=46360 GN=Celaphus_00011617 PE=4 SV=1	TRUE	TRUE	4.74138	1	1	1	1	232	26.166	5.58	0	1
FALSE	Master Protein	A8G9H8	Phosphopentomutase OS=Serratia proteamaculans (strain 568) GN=deoB PE=3 SV=1	FALSE	TRUE	2.7027	1	1	1	1	407	44.245	5.17	0	1
FALSE	Master Protein	A1JRA1	UDP-N-acetylglucosamine 1-carboxyvinyltransferase OS=Yersinia enterocolitica serotype O:8 / biotype 1B (strain NCTC 13174 / 8081) GN=murA PE=3 SV=1	FALSE	TRUE	2.8436	1	1	1	1	422	44.78	5.78	0	1
FALSE	Master Protein	Q60932	Voltage-dependent anion-selective channel protein 1 OS=Mus musculus GN=Vdac1 PE=1 SV=3	FALSE	TRUE	6.41892	1	1	1	1	296	32.331	8.43	0	1
FALSE	Master Protein	P57668	Probable thiol peroxidase OS=Pseudomonas aeruginosa (strain ATCC 15692 / PAO1 / 1C / PRS 101 / LMG 12228) GN=tpx PE=3 SV=1	FALSE	TRUE	10.9091	1	1	1	1	165	17.223	5.26	0	1
FALSE	Master Protein	Q7VRV7	NADH-quinone oxidoreductase subunit G OS=Blochmannia floridanus GN=nuoG PE=3 SV=1	FALSE	TRUE	1.0627	1	1	1	1	941	107.225	7.71	0	1
FALSE	Master Protein	O50274	Bifunctional enzyme CysN/CysC OS=Pseudomonas aeruginosa (strain ATCC 15692 / PAO1 / 1C / PRS 101 / LMG 12228) GN=cysNC PE=3 SV=1	FALSE	TRUE	2.8436	1	1	1	1	633	69.226	5.85	0	1
FALSE	Master Protein	A1WWV4	Translation initiation factor IF-1 OS=Halorhodospira halophila (strain DSM 244 / SL1) GN=infA PE=3 SV=1	FALSE	TRUE	22.2222	1	1	1	1	72	8.336	9.52	0	1
FALSE	Master Protein	P35030	Trypsin-3 OS=Homo sapiens GN=PRSS3 PE=1 SV=2	FALSE	TRUE	4.27632	1	1	1	1	304	32.508	7.49	0	1
FALSE	Master Protein	A4K2U9	14-3-3 protein beta/alpha OS=Pongo abelii GN=YWHAB PE=3 SV=1	TRUE	TRUE	5.69106	1	1	1	1	246	28.065	4.83	0	1
FALSE	Master Protein	A0A212DBZ3	HSPB6 OS=Cervus elaphus hippelaphus OX=46360 GN=Celaphus_00004495 PE=3 SV=1	TRUE	TRUE	6.56566	1	1	1	1	198	21.014	9.42	0	1

## Sheet: CO16-MAY-25
Checked	Master	Accession	Description	uniprot-cervus	unirprot-all	Coverage	# Peptides	# PSMs	# Unique Peptides	# Protein Groups	# AAs	MW [kDa]	calc. pI	Score Sequest HT	# Peptides Sequest HT
FALSE	Master Protein	A0A212D5P0	ALB OS=Cervus elaphus hippelaphus OX=46360 GN=Celaphus_00017423 PE=3 SV=1	TRUE	FALSE	24.9587	14	16	9	1	605	69.036	6.28	35.4282	14
FALSE	Master Protein	P13645	Keratin, type I cytoskeletal 10 OS=Homo sapiens GN=KRT10 PE=1 SV=6	FALSE	TRUE	21.5753	10	13	4	1	584	58.792	5.21	35.1895	10
FALSE	Master Protein	P02769	Serum albumin OS=Bos taurus GN=ALB PE=1 SV=4	FALSE	TRUE	22.7348	12	16	6	1	607	69.248	6.18	30.5776	12
FALSE	Master Protein	A0A220IG97	Adult beta-globin OS=Cervus nippon OX=9863 PE=3 SV=1	TRUE	FALSE	48.2759	5	9	4	1	145	15.943	7.02	26.2069	5
FALSE	Master Protein	P04264	Keratin, type II cytoskeletal 1 OS=Homo sapiens GN=KRT1 PE=1 SV=6	FALSE	TRUE	19.0994	9	10	6	1	644	65.999	8.12	25.5533	9
FALSE	Master Protein	Q6EIZ0	Keratin, type I cytoskeletal 10 OS=Canis familiaris GN=KRT10 PE=2 SV=1	FALSE	TRUE	12.1479	6	9	1	1	568	57.676	5.15	24.7014	6
FALSE	Master Protein	P35908	Keratin, type II cytoskeletal 2 epidermal OS=Homo sapiens GN=KRT2 PE=1 SV=2	FALSE	TRUE	16.7449	8	9	7	1	639	65.393	8	23.0718	8
FALSE	Master Protein	Q04695	Keratin, type I cytoskeletal 17 OS=Homo sapiens GN=KRT17 PE=1 SV=2	FALSE	TRUE	20.3704	8	8	3	1	432	48.076	5.02	21.4572	8
FALSE	Master Protein	A0A212DA24	Uncharacterized protein (Fragment) OS=Cervus elaphus hippelaphus OX=46360 GN=Celaphus_00001321 PE=3 SV=1	TRUE	FALSE	6.41476	7	7	1	1	1138	122.488	4.84	19.3098	7
FALSE	Master Protein	P02533	Keratin, type I cytoskeletal 14 OS=Homo sapiens GN=KRT14 PE=1 SV=4	FALSE	TRUE	15.678	7	7	1	1	472	51.529	5.16	19.0924	7
FALSE	Master Protein	A0A212D6R3	KRT10 (Fragment) OS=Cervus elaphus hippelaphus OX=46360 GN=Celaphus_00001296 PE=3 SV=1	TRUE	FALSE	13.6283	6	7	4	1	565	58.68	5.08	17.9551	6
FALSE	Master Protein	A8GKK1	Elongation factor Tu 2 OS=Serratia proteamaculans (strain 568) GN=tuf2 PE=3 SV=1	FALSE	TRUE	16.4975	6	7	1	1	394	43.118	5.38	16.7542	6
FALSE	Master Protein	A0A212D6S5	KRT17 OS=Cervus elaphus hippelaphus OX=46360 GN=Celaphus_00001322 PE=3 SV=1	TRUE	TRUE	6.15727	6	6	1	1	1348	149.398	5.27	16.1816	6
FALSE	Master Protein	P35527	Keratin, type I cytoskeletal 9 OS=Homo sapiens GN=KRT9 PE=1 SV=3	FALSE	TRUE	13.9647	6	6	6	1	623	62.027	5.24	16.0512	6
FALSE	Master Protein	P02768	Serum albumin OS=Homo sapiens GN=ALB PE=1 SV=2	FALSE	TRUE	17.2414	9	10	7	1	609	69.321	6.28	15.9058	9
FALSE	Master Protein	A5VXN3	Elongation factor Tu OS=Pseudomonas putida (strain F1 / ATCC 700007) GN=tuf PE=3 SV=1	FALSE	TRUE	17.1285	6	7	4	1	397	43.468	5.38	15.7331	6
FALSE	Master Protein	C3K1E8	ATP synthase subunit alpha OS=Pseudomonas fluorescens (strain SBW25) GN=atpA PE=3 SV=1	FALSE	TRUE	9.53307	5	6	5	1	514	55.245	5.62	15.6232	5
FALSE	Master Protein	Q86Y46	Keratin, type II cytoskeletal 73 OS=Homo sapiens GN=KRT73 PE=1 SV=1	FALSE	TRUE	4.44444	2	5	1	1	540	58.887	7.23	15.4997	2
FALSE	Master Protein	A8G8E0	Elongation factor Tu 1 OS=Serratia proteamaculans (strain 568) GN=tuf1 PE=3 SV=1	FALSE	TRUE	18.0203	6	7	1	1	394	43.161	5.38	14.8064	6
FALSE	Master Protein	A0A212DF16	Uncharacterized protein OS=Cervus elaphus hippelaphus OX=46360 GN=Celaphus_00011447 PE=3 SV=1	TRUE	FALSE	11.3861	5	6	3	1	606	62.858	8.28	14.6263	5
FALSE	Master Protein	C3K6N0	Succinyl-CoA ligase [ADP-forming] subunit beta OS=Pseudomonas fluorescens (strain SBW25) GN=sucC PE=3 SV=1	FALSE	TRUE	15.9794	6	6	6	1	388	41.262	5.91	13.8411	6
FALSE	Master Protein	P08779	Keratin, type I cytoskeletal 16 OS=Homo sapiens GN=KRT16 PE=1 SV=4	FALSE	TRUE	11.8393	5	5	2	1	473	51.236	5.05	12.0406	5
FALSE	Master Protein	P02538	Keratin, type II cytoskeletal 6A OS=Homo sapiens GN=KRT6A PE=1 SV=3	FALSE	TRUE	9.57447	4	4	2	1	564	60.008	8	11.7487	4
FALSE	Master Protein	P04751	Actin, alpha cardiac muscle 1 OS=Xenopus laevis GN=actc1 PE=2 SV=1	TRUE	TRUE	15.9151	5	6	5	1	377	41.989	5.39	11.7429	5
FALSE	Master Protein	P04259	Keratin, type II cytoskeletal 6B OS=Homo sapiens GN=KRT6B PE=1 SV=5	FALSE	TRUE	8.33333	4	4	1	1	564	60.03	8	11.7008	4
FALSE	Master Protein	A0A212DF80	KRT5 OS=Cervus elaphus hippelaphus OX=46360 GN=Celaphus_00011453 PE=3 SV=1	TRUE	TRUE	6.90236	4	4	1	1	594	62.515	7.81	11.6667	4
FALSE	Master Protein	P13647	Keratin, type II cytoskeletal 5 OS=Homo sapiens GN=KRT5 PE=1 SV=3	FALSE	TRUE	7.62712	4	4	2	1	590	62.34	7.74	11.3791	4
FALSE	Master Protein	A0A212C0Q4	Uncharacterized protein (Fragment) OS=Cervus elaphus hippelaphus OX=46360 GN=Celaphus_00010171 PE=3 SV=1	TRUE	FALSE	16.6667	4	4	4	1	216	25.177	5.5	9.65103	4
FALSE	Master Protein	Q9HZP6	Electron transfer flavoprotein subunit beta OS=Pseudomonas aeruginosa (strain ATCC 15692 / PAO1 / 1C / PRS 101 / LMG 12228) GN=etfB PE=3 SV=1	FALSE	TRUE	11.6466	3	4	3	1	249	26.36	8.98	9.61356	3
FALSE	Master Protein	Q48ME3	Glycine dehydrogenase (decarboxylating) OS=Pseudomonas savastanoi pv. phaseolicola (strain 1448A / Race 6) GN=gcvP PE=3 SV=1	FALSE	TRUE	3.77358	3	3	3	1	954	103.608	6	8.83502	3
FALSE	Master Protein	A5VXP0	DNA-directed RNA polymerase subunit beta OS=Pseudomonas putida (strain F1 / ATCC 700007) GN=rpoB PE=3 SV=1	FALSE	TRUE	2.94768	3	3	3	1	1357	150.898	5.8	8.74192	3
FALSE	Master Protein	Q4TU70	Alpha hemoglobin chain OS=Cervus canadensis canadensis OX=9861 PE=3 SV=1	TRUE	FALSE	16.9014	2	3	1	1	142	15.234	8.98	8.70983	2
FALSE	Master Protein	Q7Z794	Keratin, type II cytoskeletal 1b OS=Homo sapiens GN=KRT77 PE=2 SV=3	TRUE	TRUE	4.15225	2	3	1	1	578	61.864	5.99	8.51692	2
FALSE	Master Protein	A0A212C9V5	LTF OS=Cervus elaphus hippelaphus OX=46360 GN=Celaphus_00010613 PE=4 SV=1	TRUE	FALSE	7.63636	4	4	4	1	550	59.479	7.91	8.41077	4
FALSE	Master Protein	A8G7M4	ATP synthase subunit b OS=Serratia proteamaculans (strain 568) GN=atpF PE=3 SV=1	FALSE	TRUE	25	3	3	3	1	156	17.265	5.29	8.30774	3
FALSE	Master Protein	P0AG82	Phosphate-binding protein PstS OS=Escherichia coli (strain K12) GN=pstS PE=1 SV=1	FALSE	TRUE	8.09249	3	3	3	1	346	37.001	8.47	7.68353	3
FALSE	Master Protein	Q4K734	Glycerol kinase OS=Pseudomonas fluorescens (strain Pf-5 / ATCC BAA-477) GN=glpK PE=3 SV=1	FALSE	TRUE	6.98603	3	3	3	1	501	55.491	5.49	7.29912	3
FALSE	Master Protein	A8G9W1	Enolase OS=Serratia proteamaculans (strain 568) GN=eno PE=3 SV=1	FALSE	TRUE	7.19258	3	3	3	1	431	45.384	5.38	7.0574	3
FALSE	Master Protein	A0A212CZ96	HBA OS=Cervus elaphus hippelaphus OX=46360 GN=Celaphus_00006696 PE=3 SV=1	TRUE	FALSE	6.16967	2	2	1	1	389	42.739	8.07	6.28378	2
FALSE	Master Protein	Q9I3D2	Dihydrolipoyllysine-residue succinyltransferase component of 2-oxoglutarate dehydrogenase complex OS=Pseudomonas aeruginosa (strain ATCC 15692 / PAO1 / 1C / PRS 101 / LMG 12228) GN=sucB PE=3 SV=1	FALSE	TRUE	3.42298	2	2	2	1	409	42.861	5.55	6.24785	2
FALSE	Master Protein	P00761	Trypsin OS=Sus scrofa PE=1 SV=1	FALSE	TRUE	7.79221	2	4	2	1	231	24.394	7.18	6.16582	2
FALSE	Master Protein	B2KHZ4	Hemoglobin subunit beta OS=Rhinolophus ferrumequinum GN=HBB PE=2 SV=1	FALSE	TRUE	15.6463	2	2	1	1	147	16.013	8.43	6.06855	2
FALSE	Master Protein	A8G8Y7	Malate dehydrogenase OS=Serratia proteamaculans (strain 568) GN=mdh PE=3 SV=1	FALSE	TRUE	7.69231	2	2	2	1	312	32.517	6.24	5.79732	2
FALSE	Master Protein	Q74FF1	Chaperone protein ClpB OS=Geobacter sulfurreducens (strain ATCC 51573 / DSM 12127 / PCA) GN=clpB PE=3 SV=1	FALSE	TRUE	2.42775	2	2	1	1	865	96.397	5.57	5.61529	2
FALSE	Master Protein	C3K1E5	ATP synthase epsilon chain OS=Pseudomonas fluorescens (strain SBW25) GN=atpC PE=3 SV=1	FALSE	TRUE	18.8406	2	2	2	1	138	14.558	5.11	5.53894	2
FALSE	Master Protein	Q29443	Serotransferrin OS=Bos taurus GN=TF PE=2 SV=1	FALSE	TRUE	1.84659	1	2	1	1	704	77.703	7.08	5.39421	1
FALSE	Master Protein	B1JAJ6	50S ribosomal protein L18 OS=Pseudomonas putida (strain W619) GN=rplR PE=3 SV=1	FALSE	TRUE	11.2069	2	2	2	1	116	12.608	10.18	5.3675	2
FALSE	Master Protein	Q51546	Phosphate import ATP-binding protein PstB OS=Pseudomonas aeruginosa (strain ATCC 15692 / PAO1 / 1C / PRS 101 / LMG 12228) GN=pstB PE=3 SV=1	FALSE	TRUE	9.74729	2	2	1	1	277	31.025	6.27	5.35586	2
FALSE	Master Protein	P69906	Hemoglobin subunit alpha OS=Pan paniscus GN=HBA1 PE=1 SV=2	FALSE	TRUE	16.9014	2	2	1	1	142	15.248	8.68	5.32022	2
FALSE	Master Protein	Q7MNU0	Carbamoyl-phosphate synthase large chain OS=Vibrio vulnificus (strain YJ016) GN=carB PE=3 SV=1	FALSE	TRUE	2.13556	2	2	2	1	1077	117.842	5.06	5.30615	2
FALSE	Master Protein	B2VG94	50S ribosomal protein L10 OS=Erwinia tasmaniensis (strain DSM 17950 / Et1/99) GN=rplJ PE=3 SV=1	FALSE	TRUE	14.3713	2	2	2	1	167	17.931	8.98	5.20569	2
FALSE	Master Protein	C3K255	Polyribonucleotide nucleotidyltransferase OS=Pseudomonas fluorescens (strain SBW25) GN=pnp PE=3 SV=1	FALSE	TRUE	4.70756	3	3	2	1	701	74.889	5.4	5.19533	3
FALSE	Master Protein	A8GHL5	Phosphoribosylaminoimidazole-succinocarboxamide synthase OS=Serratia proteamaculans (strain 568) GN=purC PE=3 SV=1	FALSE	TRUE	9.2827	2	2	2	1	237	27.194	5.16	5.18209	2
FALSE	Master Protein	Q889C2	Chaperone protein ClpB OS=Pseudomonas syringae pv. tomato (strain DC3000) GN=clpB PE=3 SV=1	FALSE	TRUE	2.45902	2	2	1	1	854	95.129	5.5	5.16667	2
FALSE	Master Protein	Q3KH92	Enolase OS=Pseudomonas fluorescens (strain Pf0-1) GN=eno PE=3 SV=1	FALSE	TRUE	5.36131	2	2	2	1	429	45.513	5.08	5.12707	2
FALSE	Master Protein	P52155	Transcription termination factor Rho OS=Pseudomonas fluorescens biotype C GN=rho PE=3 SV=1	FALSE	TRUE	5.2506	2	2	2	1	419	46.925	7.58	5.07975	2
FALSE	Master Protein	A8GAB6	Phosphoheptose isomerase OS=Serratia proteamaculans (strain 568) GN=gmhA PE=3 SV=1	FALSE	TRUE	12.9534	2	2	2	1	193	20.858	6.21	4.94909	2
FALSE	Master Protein	Q8GVD0	Beta-glucosidase OS=Olea europaea GN=GLU PE=1 SV=1	FALSE	TRUE	3.99274	2	2	2	1	551	62.854	6.77	4.82608	2
FALSE	Master Protein	Q889U1	Single-stranded DNA-binding protein OS=Pseudomonas syringae pv. tomato (strain DC3000) GN=ssb PE=3 SV=1	FALSE	TRUE	12.6984	2	2	2	1	189	20.961	6.18	4.82385	2
FALSE	Master Protein	B6D985	Haptoglobin OS=Cervus elaphus GN=HP PE=2 SV=1	TRUE	TRUE	6.5	2	2	2	1	400	44.662	7.56	4.79813	2
FALSE	Master Protein	C3K1A0	60 kDa chaperonin OS=Pseudomonas fluorescens (strain SBW25) GN=groL PE=3 SV=1	FALSE	TRUE	4.19708	2	2	1	1	548	56.931	5.05	4.78549	2
FALSE	Master Protein	C3K5Z6	Elongation factor Ts OS=Pseudomonas fluorescens (strain SBW25) GN=tsf PE=3 SV=1	FALSE	TRUE	8.36237	2	3	2	1	287	30.341	5.29	4.74224	2
FALSE	Master Protein	P41142	Arginine deiminase OS=Pseudomonas putida GN=arcA PE=1 SV=1	FALSE	TRUE	5.2381	2	2	2	1	420	46.591	6.09	4.70229	2
FALSE	Master Protein	Q51567	Succinyl-CoA ligase [ADP-forming] subunit alpha OS=Pseudomonas aeruginosa (strain ATCC 15692 / PAO1 / 1C / PRS 101 / LMG 12228) GN=sucD PE=3 SV=2	FALSE	TRUE	9.49153	2	2	2	1	295	30.247	6.14	4.509	2
FALSE	Master Protein	Q91883	78 kDa glucose-regulated protein OS=Xenopus laevis GN=hspa5 PE=2 SV=1	TRUE	TRUE	4.25532	2	2	1	1	658	72.591	5.07	4.49185	2
FALSE	Master Protein	C3K1G2	Membrane protein insertase YidC OS=Pseudomonas fluorescens (strain SBW25) GN=yidC PE=3 SV=1	FALSE	TRUE	5.17857	2	2	2	1	560	61.977	8.7	4.47668	2
FALSE	Master Protein	Q7MH42	Elongation factor G 1 OS=Vibrio vulnificus (strain YJ016) GN=fusA1 PE=3 SV=1	FALSE	TRUE	3.57654	2	2	2	1	699	77.364	4.97	4.45086	2
FALSE	Master Protein	P29701	Alpha-2-HS-glycoprotein OS=Ovis aries GN=AHSG PE=1 SV=1	TRUE	TRUE	6.86813	2	2	2	1	364	38.655	5.38	4.43032	2
FALSE	Master Protein	B3PHK5	ATP-dependent Clp protease ATP-binding subunit ClpX OS=Cellvibrio japonicus (strain Ueda107) GN=clpX PE=3 SV=1	FALSE	TRUE	5.08083	2	2	2	1	433	47.72	5.19	4.40502	2
FALSE	Master Protein	Q9AML4	Phosphate import ATP-binding protein PstB OS=Edwardsiella tarda GN=pstB PE=3 SV=1	FALSE	TRUE	10.4247	2	2	1	1	259	29.266	6.01	4.36378	2
FALSE	Master Protein	P09373	Formate acetyltransferase 1 OS=Escherichia coli (strain K12) GN=pflB PE=1 SV=2	FALSE	TRUE	3.15789	2	2	2	1	760	85.303	6.01	4.26687	2
FALSE	Master Protein	A1JPR0	Phosphoglycerate kinase OS=Yersinia enterocolitica serotype O:8 / biotype 1B (strain NCTC 13174 / 8081) GN=pgk PE=3 SV=1	FALSE	TRUE	4.39276	1	2	1	1	387	41.071	5.35	4.24868	1
FALSE	Master Protein	P21379	Hemoglobin subunit alpha OS=Rangifer tarandus GN=HBA PE=1 SV=1	FALSE	TRUE	14.1844	2	2	1	1	141	15.092	8.94	4.23475	2
FALSE	Master Protein	A1JS01	DNA-directed RNA polymerase subunit alpha OS=Yersinia enterocolitica serotype O:8 / biotype 1B (strain NCTC 13174 / 8081) GN=rpoA PE=3 SV=1	FALSE	TRUE	7.57576	2	2	2	1	330	36.573	5.06	3.8595	2
FALSE	Master Protein	A0A212DE23	Peptidoglycan-recognition protein OS=Cervus elaphus hippelaphus OX=46360 GN=Celaphus_00004635 PE=3 SV=1	TRUE	TRUE	6.28272	1	1	1	1	191	21.127	9.5	3.7417	1
FALSE	Master Protein	A1JKP3	Serine hydroxymethyltransferase OS=Yersinia enterocolitica serotype O:8 / biotype 1B (strain NCTC 13174 / 8081) GN=glyA PE=3 SV=1	FALSE	TRUE	5.9952	2	3	2	1	417	45.522	6.34	3.71157	2
FALSE	Master Protein	A5F534	Adenylosuccinate synthetase OS=Vibrio cholerae serotype O1 (strain ATCC 39541 / Classical Ogawa 395 / O395) GN=purA PE=3 SV=1	FALSE	TRUE	3.93519	1	2	1	1	432	46.803	6.09	3.68928	1
FALSE	Master Protein	C3JZN6	Translation initiation factor IF-3 OS=Pseudomonas fluorescens (strain SBW25) GN=infC PE=3 SV=1	FALSE	TRUE	7.10383	1	1	1	1	183	20.837	9.52	3.6426	1
FALSE	Master Protein	C3KE70	50S ribosomal protein L9 OS=Pseudomonas fluorescens (strain SBW25) GN=rplI PE=3 SV=1	FALSE	TRUE	10.1351	1	1	1	1	148	15.488	5.55	3.63884	1
FALSE	Master Protein	P17897	Lysozyme C-1 OS=Mus musculus GN=Lyz1 PE=1 SV=1	TRUE	TRUE	8.10811	1	1	1	1	148	16.783	9.41	3.63677	1
FALSE	Master Protein	P04845	Outer membrane protein A OS=Serratia marcescens GN=ompA PE=3 SV=1	FALSE	TRUE	2.50696	1	1	1	1	359	38.402	8.25	3.47752	1
FALSE	Master Protein	Q7U5E8	Transaldolase OS=Synechococcus sp. (strain WH8102) GN=tal PE=3 SV=1	FALSE	TRUE	2.82051	1	1	1	1	390	42.644	4.84	3.3023	1
FALSE	Master Protein	A6NMY6	Putative annexin A2-like protein OS=Homo sapiens GN=ANXA2P2 PE=5 SV=2	TRUE	TRUE	2.94985	1	1	1	1	339	38.635	6.95	3.23846	1
FALSE	Master Protein	P0A9Q7	Aldehyde-alcohol dehydrogenase OS=Escherichia coli (strain K12) GN=adhE PE=1 SV=2	FALSE	TRUE	1.12233	1	1	1	1	891	96.067	6.79	3.21756	1
FALSE	Master Protein	P31052	Dihydrolipoyl dehydrogenase OS=Pseudomonas putida GN=lpdG PE=1 SV=4	FALSE	TRUE	2.51046	1	1	1	1	478	49.865	6.32	3.19694	1
FALSE	Master Protein	A8GL54	Ketol-acid reductoisomerase OS=Serratia proteamaculans (strain 568) GN=ilvC PE=3 SV=1	FALSE	TRUE	2.44399	1	1	1	1	491	53.746	5.43	3.1531	1
FALSE	Master Protein	P0AEZ5	Septum site-determining protein MinD OS=Escherichia coli O157:H7 GN=minD PE=3 SV=2	FALSE	TRUE	5.18519	1	1	1	1	270	29.596	5.38	3.00925	1
FALSE	Master Protein	A6T4X2	Elongation factor Ts OS=Klebsiella pneumoniae subsp. pneumoniae (strain ATCC 700721 / MGH 78578) GN=tsf PE=3 SV=1	FALSE	TRUE	4.24028	1	1	1	1	283	30.431	5.21	2.98737	1
FALSE	Master Protein	Q1QAF5	3-isopropylmalate dehydrogenase OS=Psychrobacter cryohalolentis (strain K5) GN=leuB PE=3 SV=1	FALSE	TRUE	3.81471	1	1	1	1	367	39.175	4.73	2.96906	1
FALSE	Master Protein	A8GLA8	Triosephosphate isomerase OS=Serratia proteamaculans (strain 568) GN=tpiA PE=3 SV=1	FALSE	TRUE	5.09804	1	1	1	1	255	26.626	6.21	2.95373	1
FALSE	Master Protein	C3JXY0	Aspartate kinase OS=Pseudomonas fluorescens (strain SBW25) GN=PFLU_4747 PE=1 SV=1	FALSE	TRUE	3.1477	1	1	1	1	413	44.504	5.3	2.92986	1
FALSE	Master Protein	P02537	Keratin-3, type I cytoskeletal 51 kDa OS=Xenopus laevis PE=2 SV=1	FALSE	TRUE	1.85185	1	1	1	1	486	51.857	5.2	2.92007	1
FALSE	Master Protein	P0AC43	Succinate dehydrogenase flavoprotein subunit OS=Escherichia coli O157:H7 GN=sdhA PE=3 SV=1	FALSE	TRUE	1.87075	1	1	1	1	588	64.381	6.27	2.91158	1
FALSE	Master Protein	P18258	Tubulin alpha-1 chain OS=Paracentrotus lividus PE=2 SV=1	TRUE	TRUE	2.21239	1	1	1	1	452	50.177	5.03	2.90803	1
FALSE	Master Protein	C1DKK3	50S ribosomal protein L10 OS=Azotobacter vinelandii (strain DJ / ATCC BAA-1303) GN=rplJ PE=3 SV=1	FALSE	TRUE	6.62651	1	1	1	1	166	17.534	9.44	2.86776	1
FALSE	Master Protein	C3K1K0	GMP synthase [glutamine-hydrolyzing] OS=Pseudomonas fluorescens (strain SBW25) GN=guaA PE=3 SV=1	FALSE	TRUE	1.90476	1	1	1	1	525	58.398	5.71	2.81735	1
FALSE	Master Protein	A0A212DBT2	Uncharacterized protein (Fragment) OS=Cervus elaphus hippelaphus OX=46360 GN=Celaphus_00004130 PE=4 SV=1	TRUE	FALSE	2.24033	1	1	1	1	491	54.346	8.29	2.80371	1
FALSE	Master Protein	P0AD98	Leu/Ile/Val-binding protein OS=Escherichia coli O157:H7 GN=livJ PE=3 SV=1	FALSE	TRUE	3.81471	1	1	1	1	367	39.052	5.8	2.79975	1
FALSE	Master Protein	C3K5Z8	Ribosome-recycling factor OS=Pseudomonas fluorescens (strain SBW25) GN=frr PE=3 SV=1	FALSE	TRUE	4.86486	1	1	1	1	185	20.297	8.29	2.79074	1
FALSE	Master Protein	P09763	50S ribosomal protein L11 OS=Serratia marcescens GN=rplK PE=3 SV=2	FALSE	TRUE	9.85915	1	1	1	1	142	14.899	9.63	2.77248	1
FALSE	Master Protein	P0A1V6	Ribose-phosphate pyrophosphokinase OS=Salmonella typhimurium (strain LT2 / SGSC1412 / ATCC 700720) GN=prs PE=3 SV=2	FALSE	TRUE	3.80952	1	1	1	1	315	34.195	5.44	2.76701	1
FALSE	Master Protein	A6V1C2	2,3,4,5-tetrahydropyridine-2,6-dicarboxylate N-succinyltransferase OS=Pseudomonas aeruginosa (strain PA7) GN=dapD PE=3 SV=1	FALSE	TRUE	3.19767	1	1	1	1	344	35.951	5.85	2.76585	1
FALSE	Master Protein	Q88JJ0	Phosphate import ATP-binding protein PstB 1 OS=Pseudomonas putida (strain KT2440) GN=pstB1 PE=3 SV=1	FALSE	TRUE	4.6595	1	1	1	1	279	30.915	8.84	2.75678	1
FALSE	Master Protein	P34923	Glyceraldehyde-3-phosphate dehydrogenase, cytosolic OS=Physcomitrella patens subsp. patens GN=GAPC PE=2 SV=1	FALSE	TRUE	3.21637	1	1	1	1	342	36.739	6.65	2.75245	1
FALSE	Master Protein	A5G9I2	60 kDa chaperonin OS=Geobacter uraniireducens (strain Rf4) GN=groL PE=3 SV=1	FALSE	TRUE	3.82514	2	2	1	1	549	58.494	5.21	2.73805	2
FALSE	Master Protein	A4VHM4	DNA-directed RNA polymerase subunit beta' OS=Pseudomonas stutzeri (strain A1501) GN=rpoC PE=3 SV=1	FALSE	TRUE	0.714796	1	1	1	1	1399	154.889	6.83	2.72878	1
FALSE	Master Protein	A4VHM0	50S ribosomal protein L1 OS=Pseudomonas stutzeri (strain A1501) GN=rplA PE=3 SV=1	FALSE	TRUE	4.7619	1	1	1	1	231	24.129	9.54	2.72731	1
FALSE	Master Protein	O70423	Membrane primary amine oxidase OS=Mus musculus GN=Aoc3 PE=1 SV=3	TRUE	TRUE	1.17647	1	1	1	1	765	84.48	6.42	2.72563	1
FALSE	Master Protein	P05109	Protein S100-A8 OS=Homo sapiens GN=S100A8 PE=1 SV=1	FALSE	TRUE	11.828	1	1	1	1	93	10.828	7.03	2.70589	1
FALSE	Master Protein	Q8ZJ06	Single-stranded DNA-binding protein OS=Yersinia pestis GN=ssb PE=3 SV=1	FALSE	TRUE	5.49451	1	1	1	1	182	19.152	5.31	2.70131	1
FALSE	Master Protein	A0KF27	30S ribosomal protein S3 OS=Aeromonas hydrophila subsp. hydrophila (strain ATCC 7966 / DSM 30187 / JCM 1027 / KCTC 2358 / NCIMB 9240) GN=rpsC PE=3 SV=1	FALSE	TRUE	5.06329	1	1	1	1	237	26.117	10.39	2.69602	1
FALSE	Master Protein	P0ADE6	Uncharacterized protein YgaU OS=Escherichia coli (strain K12) GN=ygaU PE=1 SV=2	FALSE	TRUE	6.71141	1	1	1	1	149	16.053	6	2.68919	1
FALSE	Master Protein	A0A212D5P4	Uncharacterized protein OS=Cervus elaphus hippelaphus OX=46360 GN=Celaphus_00014534 PE=3 SV=1	TRUE	TRUE	3.53357	1	1	1	1	283	31.282	11.31	2.68164	1
FALSE	Master Protein	A1WZT2	ATP synthase gamma chain OS=Halorhodospira halophila (strain DSM 244 / SL1) GN=atpG PE=3 SV=1	FALSE	TRUE	3.46021	1	1	1	1	289	32.128	5.47	2.67983	1
FALSE	Master Protein	Q488Z6	30S ribosomal protein S5 OS=Colwellia psychrerythraea (strain 34H / ATCC BAA-681) GN=rpsE PE=3 SV=1	FALSE	TRUE	7.10059	1	1	1	1	169	17.768	10.15	2.67734	1
FALSE	Master Protein	A0A212CRH2	PIGR OS=Cervus elaphus hippelaphus OX=46360 GN=Celaphus_00010768 PE=4 SV=1	TRUE	FALSE	1.66667	1	1	1	1	660	71.578	8.28	2.67602	1
FALSE	Master Protein	A0A212CJ76	Uncharacterized protein (Fragment) OS=Cervus elaphus hippelaphus OX=46360 GN=Celaphus_00013027 PE=4 SV=1	TRUE	FALSE	2.92135	1	1	1	1	445	50.281	6.34	2.66634	1
FALSE	Master Protein	P80776	33 kDa cell wall protein (Fragment) OS=Phaseolus vulgaris PE=1 SV=1	FALSE	TRUE	80	1	1	1	1	15	1.472	6.23	2.66236	1
FALSE	Master Protein	C3K6E1	50S ribosomal protein L13 OS=Pseudomonas fluorescens (strain SBW25) GN=rplM PE=3 SV=1	FALSE	TRUE	7.04225	1	1	1	1	142	15.695	9.7	2.6372	1
FALSE	Master Protein	A0A212CQF6	ENO1 OS=Cervus elaphus hippelaphus OX=46360 GN=Celaphus_00010984 PE=3 SV=1	TRUE	TRUE	3.76984	1	1	1	1	504	54.686	9.01	2.63202	1
FALSE	Master Protein	Q1IF43	Translation initiation factor IF-2 OS=Pseudomonas entomophila (strain L48) GN=infB PE=3 SV=1	FALSE	TRUE	1.29412	1	1	1	1	850	91.859	6.84	2.62222	1
FALSE	Master Protein	P45363	Acetyl-CoA acetyltransferase OS=Thiocystis violacea GN=phbA PE=3 SV=1	FALSE	TRUE	3.29949	1	1	1	1	394	40.871	5.74	2.58509	1
FALSE	Master Protein	P11974	Pyruvate kinase PKM OS=Oryctolagus cuniculus GN=PKM PE=1 SV=4	TRUE	TRUE	2.44821	1	1	1	1	531	58.011	7.71	2.55846	1
FALSE	Master Protein	P11221	Major outer membrane lipoprotein OS=Pseudomonas aeruginosa (strain ATCC 15692 / PAO1 / 1C / PRS 101 / LMG 12228) GN=oprI PE=3 SV=1	FALSE	TRUE	12.0482	1	1	1	1	83	8.829	8.18	2.55545	1
FALSE	Master Protein	P06959	Dihydrolipoyllysine-residue acetyltransferase component of pyruvate dehydrogenase complex OS=Escherichia coli (strain K12) GN=aceF PE=1 SV=3	FALSE	TRUE	1.74603	1	1	1	1	630	66.055	5.17	2.53543	1
FALSE	Master Protein	O08451	Aconitate hydratase A OS=Mycobacterium avium GN=acn PE=3 SV=1	FALSE	TRUE	0.936524	1	1	1	1	961	103.961	5.47	2.53527	1
FALSE	Master Protein	C3K6U9	Imidazoleglycerol-phosphate dehydratase OS=Pseudomonas fluorescens (strain SBW25) GN=hisB PE=3 SV=1	FALSE	TRUE	5.07614	1	1	1	1	197	21.83	6.6	2.50949	1
FALSE	Master Protein	Q4FV40	Protein translocase subunit SecA OS=Psychrobacter arcticus (strain DSM 17307 / 273-4) GN=secA PE=3 SV=1	FALSE	TRUE	1.507	1	1	1	1	929	104.789	5.3	2.49273	1
FALSE	Master Protein	A4W897	2,3-bisphosphoglycerate-dependent phosphoglycerate mutase OS=Enterobacter sp. (strain 638) GN=gpmA PE=3 SV=1	FALSE	TRUE	4.8	1	1	1	1	250	28.301	5.73	2.49157	1
FALSE	Master Protein	P0A1P7	Glutamine synthetase OS=Salmonella typhi GN=glnA PE=3 SV=2	FALSE	TRUE	2.98507	1	1	1	1	469	51.753	5.6	2.48574	1
FALSE	Master Protein	A8GB93	Protein TolB OS=Serratia proteamaculans (strain 568) GN=tolB PE=3 SV=1	FALSE	TRUE	3.02326	1	1	1	1	430	45.918	8.21	2.46913	1
FALSE	Master Protein	P50257	Elongation factor 1-alpha S OS=Porphyra purpurea GN=TEF-S PE=2 SV=1	TRUE	TRUE	2.13592	1	1	1	1	515	56.612	9.22	2.46276	1
FALSE	Master Protein	E9RGS3	Protein translocase subunit SecD OS=Vibrio alginolyticus GN=secD PE=1 SV=1	FALSE	TRUE	2.10356	1	1	1	1	618	66.877	5.77	2.44828	1
FALSE	Master Protein	A7MMB9	10 kDa chaperonin OS=Cronobacter sakazakii (strain ATCC BAA-894) GN=groS PE=3 SV=1	FALSE	TRUE	14.433	1	1	1	1	97	10.381	5.24	2.44161	1
FALSE	Master Protein	A1S217	30S ribosomal protein S10 OS=Shewanella amazonensis (strain ATCC BAA-1098 / SB2B) GN=rpsJ PE=3 SV=1	FALSE	TRUE	9.70874	1	1	1	1	103	11.745	9.86	2.43955	1
FALSE	Master Protein	A4VJS3	Uridylate kinase OS=Pseudomonas stutzeri (strain A1501) GN=pyrH PE=3 SV=1	FALSE	TRUE	4.45344	1	1	1	1	247	26.545	5.68	2.43554	1
FALSE	Master Protein	C1DST0	Acetyl-coenzyme A carboxylase carboxyl transferase subunit alpha OS=Azotobacter vinelandii (strain DJ / ATCC BAA-1303) GN=accA PE=3 SV=1	FALSE	TRUE	4.11392	1	1	1	1	316	35.035	5.48	2.42845	1
FALSE	Master Protein	A4VHP4	30S ribosomal protein S8 OS=Pseudomonas stutzeri (strain A1501) GN=rpsH PE=3 SV=1	FALSE	TRUE	9.23077	1	1	1	1	130	13.99	9.54	2.42358	1
FALSE	Master Protein	Q2YA75	Argininosuccinate synthase OS=Nitrosospira multiformis (strain ATCC 25196 / NCIMB 11849) GN=argG PE=3 SV=1	FALSE	TRUE	3.1941	1	1	1	1	407	46.332	5.94	2.42007	1
FALSE	Master Protein	P60174	Triosephosphate isomerase OS=Homo sapiens GN=TPI1 PE=1 SV=3	FALSE	TRUE	4.1958	1	1	1	1	286	30.772	5.92	2.41823	1
FALSE	Master Protein	A0KXI2	Nucleoside diphosphate kinase OS=Shewanella sp. (strain ANA-3) GN=ndk PE=3 SV=1	FALSE	TRUE	8.39161	1	1	1	1	143	15.458	5.49	2.40479	1
FALSE	Master Protein	P43854	Amidophosphoribosyltransferase OS=Haemophilus influenzae (strain ATCC 51907 / DSM 11121 / KW20 / Rd) GN=purF PE=3 SV=2	FALSE	TRUE	2.37624	1	1	1	1	505	56.171	5.97	2.39352	1
FALSE	Master Protein	A8GAP8	UPF0234 protein Spro_1084 OS=Serratia proteamaculans (strain 568) GN=Spro_1084 PE=3 SV=1	FALSE	TRUE	6.74847	1	1	1	1	163	18.388	5.49	2.38926	1
FALSE	Master Protein	Q88P16	Phosphoribosylformylglycinamidine synthase OS=Pseudomonas putida (strain KT2440) GN=purL PE=3 SV=1	FALSE	TRUE	1.00077	1	1	1	1	1299	140.73	5.08	2.37317	1
FALSE	Master Protein	A8GL86	Phosphoenolpyruvate carboxylase OS=Serratia proteamaculans (strain 568) GN=ppc PE=3 SV=1	FALSE	TRUE	1.48064	1	1	1	1	878	98.335	6.14	2.37194	1
FALSE	Master Protein	A8GL95	ATP-dependent protease subunit HslV OS=Serratia proteamaculans (strain 568) GN=hslV PE=3 SV=1	FALSE	TRUE	6.25	1	1	1	1	176	19.082	6.55	2.3537	1
FALSE	Master Protein	Q91233	Heat shock 70 kDa protein OS=Oncorhynchus tshawytscha GN=hsp70 PE=2 SV=1	FALSE	TRUE	4.19255	2	2	1	1	644	70.932	5.59	2.34496	2
FALSE	Master Protein	A4VHQ5	DNA-directed RNA polymerase subunit alpha OS=Pseudomonas stutzeri (strain A1501) GN=rpoA PE=3 SV=1	FALSE	TRUE	3.3033	1	1	1	1	333	36.506	5.08	2.34388	1
FALSE	Master Protein	A7ML85	Argininosuccinate synthase OS=Cronobacter sakazakii (strain ATCC BAA-894) GN=argG PE=3 SV=1	FALSE	TRUE	3.20988	1	1	1	1	405	44.773	5.55	2.32317	1
FALSE	Master Protein	Q73MX5	V-type ATP synthase subunit E OS=Treponema denticola (strain ATCC 35405 / CIP 103919 / DSM 14222) GN=atpE PE=3 SV=1	FALSE	TRUE	3.90244	1	1	1	1	205	22.129	5.29	2.31478	1
FALSE	Master Protein	A1WF56	ATP synthase subunit alpha OS=Verminephrobacter eiseniae (strain EF01-2) GN=atpA PE=3 SV=1	FALSE	TRUE	2.04842	1	1	1	1	537	57.529	6.58	2.31131	1
FALSE	Master Protein	P0ACY4	Uncharacterized protein YeaG OS=Escherichia coli O6:H1 (strain CFT073 / ATCC 700928 / UPEC) GN=yeaG PE=3 SV=1	FALSE	TRUE	1.39752	1	1	1	1	644	74.434	5.85	2.29234	1
FALSE	Master Protein	A4XR11	Ketol-acid reductoisomerase OS=Pseudomonas mendocina (strain ymp) GN=ilvC PE=3 SV=1	FALSE	TRUE	4.73373	1	1	1	1	338	36.273	5.69	2.28762	1
FALSE	Master Protein	Q4ZTR4	UPF0502 protein Psyr_2419 OS=Pseudomonas syringae pv. syringae (strain B728a) GN=Psyr_2419 PE=3 SV=1	FALSE	TRUE	4.91071	1	1	1	1	224	24.925	5.64	2.27856	1
FALSE	Master Protein	B0KM36	Ubiquinone/menaquinone biosynthesis C-methyltransferase UbiE OS=Pseudomonas putida (strain GB-1) GN=ubiE PE=3 SV=1	FALSE	TRUE	5.46875	1	2	1	1	256	28.466	8.84	2.25539	1
FALSE	Master Protein	A4TJK5	Aspartate--tRNA ligase OS=Yersinia pestis (strain Pestoides F) GN=aspS PE=3 SV=1	FALSE	TRUE	1.67224	1	1	1	1	598	66.6	5.35	2.24439	1
FALSE	Master Protein	C3K1E9	ATP synthase subunit delta OS=Pseudomonas fluorescens (strain SBW25) GN=atpH PE=3 SV=1	FALSE	TRUE	6.17978	1	1	1	1	178	19.246	5.95	2.23362	1
FALSE	Master Protein	A8GIR9	Glycine dehydrogenase (decarboxylating) OS=Serratia proteamaculans (strain 568) GN=gcvP PE=3 SV=1	FALSE	TRUE	2.39833	2	2	2	1	959	104.494	6.23	2.22511	2
FALSE	Master Protein	A0A212CMY9	Uncharacterized protein (Fragment) OS=Cervus elaphus hippelaphus OX=46360 GN=Celaphus_00017124 PE=4 SV=1	TRUE	FALSE	2.54403	1	1	1	1	511	56.147	6.7	2.22117	1
FALSE	Master Protein	P43924	Pyruvate kinase OS=Haemophilus influenzae (strain ATCC 51907 / DSM 11121 / KW20 / Rd) GN=pykA PE=3 SV=2	FALSE	TRUE	2.09205	1	1	1	1	478	51.022	6.73	2.21784	1
FALSE	Master Protein	A8G9H8	Phosphopentomutase OS=Serratia proteamaculans (strain 568) GN=deoB PE=3 SV=1	FALSE	TRUE	3.6855	1	1	1	1	407	44.245	5.17	2.21373	1
FALSE	Master Protein	Q9HU65	Glutamine synthetase OS=Pseudomonas aeruginosa (strain ATCC 15692 / PAO1 / 1C / PRS 101 / LMG 12228) GN=glnA PE=1 SV=1	FALSE	TRUE	2.98507	1	1	1	1	469	51.912	5.3	2.19759	1
FALSE	Master Protein	A4YKC5	Malate dehydrogenase OS=Bradyrhizobium sp. (strain ORS278) GN=mdh PE=3 SV=1	FALSE	TRUE	3.72671	1	1	1	1	322	34.07	6.06	2.19575	1
FALSE	Master Protein	Q1QSC6	ATP synthase subunit b OS=Chromohalobacter salexigens (strain DSM 3043 / ATCC BAA-138 / NCIMB 13768) GN=atpF PE=3 SV=1	FALSE	TRUE	6.41026	1	1	1	1	156	17.629	5.06	2.17079	1
FALSE	Master Protein	Q1LU73	Glucose-6-phosphate isomerase OS=Baumannia cicadellinicola subsp. Homalodisca coagulata GN=pgi PE=3 SV=1	FALSE	TRUE	2.71248	1	1	1	1	553	62.831	6.92	2.14897	1
FALSE	Master Protein	A4JAQ0	50S ribosomal protein L14 OS=Burkholderia vietnamiensis (strain G4 / LMG 22486) GN=rplN PE=3 SV=1	FALSE	TRUE	9.83607	1	1	1	1	122	13.429	10.27	2.14871	1
FALSE	Master Protein	C6DE12	50S ribosomal protein L9 OS=Pectobacterium carotovorum subsp. carotovorum (strain PC1) GN=rplI PE=3 SV=1	FALSE	TRUE	7.33333	1	1	1	1	150	15.744	6	2.14378	1
FALSE	Master Protein	Q86YZ3	Hornerin OS=Homo sapiens GN=HRNR PE=1 SV=2	FALSE	TRUE	1.68421	1	1	1	1	2850	282.228	10.04	2.13762	1
FALSE	Master Protein	A8G8W4	30S ribosomal protein S6 OS=Serratia proteamaculans (strain 568) GN=rpsF PE=3 SV=1	FALSE	TRUE	9.84848	1	1	1	1	132	15.2	5.38	2.13575	1
FALSE	Master Protein	A1JKT2	GMP synthase [glutamine-hydrolyzing] OS=Yersinia enterocolitica serotype O:8 / biotype 1B (strain NCTC 13174 / 8081) GN=guaA PE=3 SV=1	FALSE	TRUE	1.90476	1	1	1	1	525	58.539	5.73	2.11819	1
FALSE	Master Protein	P0A251	Alkyl hydroperoxide reductase subunit C OS=Salmonella typhimurium (strain LT2 / SGSC1412 / ATCC 700720) GN=ahpC PE=1 SV=2	FALSE	TRUE	8.55615	1	1	1	1	187	20.734	5.17	2.11271	1
FALSE	Master Protein	B0KK67	50S ribosomal protein L3 OS=Pseudomonas putida (strain GB-1) GN=rplC PE=3 SV=1	FALSE	TRUE	4.73934	1	1	1	1	211	22.589	9.92	2.112	1
FALSE	Master Protein	A4WEX9	Polyribonucleotide nucleotidyltransferase OS=Enterobacter sp. (strain 638) GN=pnp PE=3 SV=1	FALSE	TRUE	3.23488	2	2	1	1	711	76.909	5.21	2.10979	2
FALSE	Master Protein	Q9SHP0	Phosphoserine aminotransferase 2, chloroplastic OS=Arabidopsis thaliana GN=PSAT2 PE=1 SV=1	FALSE	TRUE	2.36967	1	1	1	1	422	46.604	8.06	2.10344	1
FALSE	Master Protein	A5VXG6	Pyrroloquinoline-quinone synthase OS=Pseudomonas putida (strain F1 / ATCC 700007) GN=pqqC PE=3 SV=1	FALSE	TRUE	3.98406	1	1	1	1	251	29.089	6.76	2.10065	1
FALSE	Master Protein	P02788	Lactotransferrin OS=Homo sapiens GN=LTF PE=1 SV=6	FALSE	TRUE	2.25352	1	1	1	1	710	78.132	8.12	2.1002	1
FALSE	Master Protein	Q59637	Pyruvate dehydrogenase E1 component OS=Pseudomonas aeruginosa (strain ATCC 15692 / PAO1 / 1C / PRS 101 / LMG 12228) GN=aceE PE=3 SV=2	FALSE	TRUE	1.47392	1	1	1	1	882	99.501	5.82	2.09577	1
FALSE	Master Protein	Q3KHJ1	50S ribosomal protein L19 OS=Pseudomonas fluorescens (strain Pf0-1) GN=rplS PE=3 SV=1	FALSE	TRUE	7.75862	1	1	1	1	116	12.961	10.27	2.08484	1
FALSE	Master Protein	A4XPF3	Adenosylhomocysteinase OS=Pseudomonas mendocina (strain ymp) GN=ahcY PE=3 SV=1	FALSE	TRUE	2.34542	1	1	1	1	469	51.297	5.77	2.08163	1
FALSE	Master Protein	A4VHQ3	30S ribosomal protein S11 OS=Pseudomonas stutzeri (strain A1501) GN=rpsK PE=3 SV=1	FALSE	TRUE	8.52713	1	1	1	1	129	13.635	10.83	2.0739	1
FALSE	Master Protein	P0A992	Fructose-bisphosphate aldolase class 1 OS=Escherichia coli O6:H1 (strain CFT073 / ATCC 700928 / UPEC) GN=fbaB PE=3 SV=2	FALSE	TRUE	2.85714	1	1	1	1	350	38.085	6.73	2.06571	1
FALSE	Master Protein	C3K4W1	Soluble pyridine nucleotide transhydrogenase OS=Pseudomonas fluorescens (strain SBW25) GN=sthA PE=3 SV=1	FALSE	TRUE	3.23276	1	1	1	1	464	50.963	7.81	2.03021	1
FALSE	Master Protein	C6TBN2	Probable aldo-keto reductase 1 OS=Glycine max GN=AKR1 PE=2 SV=1	FALSE	TRUE	3.75723	1	1	1	1	346	38.229	6.57	2.02603	1
FALSE	Master Protein	P43873	Biotin carboxylase OS=Haemophilus influenzae (strain ATCC 51907 / DSM 11121 / KW20 / Rd) GN=accC PE=1 SV=1	FALSE	TRUE	2.67857	1	1	1	1	448	49.077	6.43	2.00707	1
FALSE	Master Protein	P27425	Serotransferrin OS=Equus caballus GN=TF PE=2 SV=1	FALSE	TRUE	1.27479	1	1	1	1	706	78.044	7.14	2.00421	1
FALSE	Master Protein	C5BKJ5	ATP synthase subunit beta OS=Teredinibacter turnerae (strain ATCC 39867 / T7901) GN=atpD PE=3 SV=1	FALSE	TRUE	2.34043	1	1	1	1	470	50.56	5	1.98368	1
FALSE	Master Protein	A4XPZ2	ATP phosphoribosyltransferase regulatory subunit OS=Pseudomonas mendocina (strain ymp) GN=hisZ PE=3 SV=1	FALSE	TRUE	3.29114	1	1	1	1	395	42.895	4.93	1.98275	1
FALSE	Master Protein	B1JAK0	50S ribosomal protein L5 OS=Pseudomonas putida (strain W619) GN=rplE PE=3 SV=1	FALSE	TRUE	6.14525	1	1	1	1	179	20.399	9.79	1.98086	1
FALSE	Master Protein	P01070	Trypsin inhibitor A OS=Glycine max GN=KTI3 PE=1 SV=2	FALSE	TRUE	4.16667	1	1	1	1	216	23.99	5.11	1.97529	1
FALSE	Master Protein	A5VXR2	50S ribosomal protein L6 OS=Pseudomonas putida (strain F1 / ATCC 700007) GN=rplF PE=3 SV=1	FALSE	TRUE	5.08475	1	1	1	1	177	19.131	9.73	1.96855	1
FALSE	Master Protein	Q4K8S7	Elongation factor P OS=Pseudomonas fluorescens (strain Pf-5 / ATCC BAA-477) GN=efp PE=3 SV=1	FALSE	TRUE	5.26316	1	1	1	1	190	21.152	4.81	1.96076	1
FALSE	Master Protein	C3JYD3	Cysteine--tRNA ligase OS=Pseudomonas fluorescens (strain SBW25) GN=cysS PE=3 SV=1	FALSE	TRUE	3.0303	1	1	1	1	462	51.635	5.74	1.94788	1
FALSE	Master Protein	C3K2Z7	N-acetyl-gamma-glutamyl-phosphate reductase OS=Pseudomonas fluorescens (strain SBW25) GN=argC PE=3 SV=1	FALSE	TRUE	4.65116	1	1	1	1	344	36.612	6.39	1.92269	1
FALSE	Master Protein	Q02DZ3	Phosphate-binding protein PstS OS=Pseudomonas aeruginosa (strain UCBPP-PA14) GN=pstS PE=1 SV=1	FALSE	TRUE	2.78638	1	1	1	1	323	34.452	9.09	1.91915	1
FALSE	Master Protein	A7FFY5	Nucleoside diphosphate kinase OS=Yersinia pseudotuberculosis serotype O:1b (strain IP 31758) GN=ndk PE=3 SV=1	FALSE	TRUE	11.9718	1	1	1	1	142	15.521	5.26	1.91842	1
FALSE	Master Protein	Q8G3N6	Inosine-5'-monophosphate dehydrogenase OS=Bifidobacterium longum (strain NCC 2705) GN=guaB PE=3 SV=1	FALSE	TRUE	2.20183	1	1	1	1	545	58.226	6.13	1.91542	1
FALSE	Master Protein	P37798	Biotin carboxylase OS=Pseudomonas aeruginosa (strain ATCC 15692 / PAO1 / 1C / PRS 101 / LMG 12228) GN=accC PE=1 SV=1	FALSE	TRUE	3.34076	2	2	2	1	449	48.857	6.33	1.90935	2
FALSE	Master Protein	Q9I2V5	Aconitate hydratase B OS=Pseudomonas aeruginosa (strain ATCC 15692 / PAO1 / 1C / PRS 101 / LMG 12228) GN=acnB PE=3 SV=1	FALSE	TRUE	1.72612	1	1	1	1	869	93.569	5.38	1.89806	1
FALSE	Master Protein	P30156	Tubulin beta-5 chain OS=Ectocarpus variabilis GN=TUBB5 PE=2 SV=1	FALSE	TRUE	2.68456	1	1	1	1	447	49.973	4.89	1.88843	1
FALSE	Master Protein	P0AGE9	Succinyl-CoA ligase [ADP-forming] subunit alpha OS=Escherichia coli (strain K12) GN=sucD PE=1 SV=2	FALSE	TRUE	3.11419	1	1	1	1	289	29.759	6.79	1.88357	1
FALSE	Master Protein	Q08554	Desmocollin-1 OS=Homo sapiens GN=DSC1 PE=1 SV=2	FALSE	TRUE	1.67785	1	1	1	1	894	99.924	5.43	1.88079	1
FALSE	Master Protein	A8GID0	Acetyl-coenzyme A carboxylase carboxyl transferase subunit alpha OS=Serratia proteamaculans (strain 568) GN=accA PE=3 SV=1	FALSE	TRUE	3.44828	1	1	1	1	319	35.416	6.71	1.87051	1
FALSE	Master Protein	Q3K5Y5	Elongation factor G OS=Pseudomonas fluorescens (strain Pf0-1) GN=fusA PE=3 SV=1	FALSE	TRUE	1.85449	1	1	1	1	701	77.204	5.38	1.86217	1
FALSE	Master Protein	A1K3V2	UDP-3-O-[3-hydroxymyristoyl] N-acetylglucosamine deacetylase OS=Azoarcus sp. (strain BH72) GN=lpxC PE=3 SV=1	FALSE	TRUE	3.58306	1	1	1	1	307	33.675	6.61	1.83591	1
FALSE	Master Protein	P01012	Ovalbumin OS=Gallus gallus GN=SERPINB14 PE=1 SV=2	FALSE	TRUE	8.54922	2	2	2	1	386	42.854	5.29	1.81964	2
FALSE	Master Protein	Q51342	Amidophosphoribosyltransferase OS=Pseudomonas aeruginosa (strain ATCC 15692 / PAO1 / 1C / PRS 101 / LMG 12228) GN=purF PE=3 SV=3	FALSE	TRUE	2.19561	1	1	1	1	501	55.335	6.8	1.77844	1
FALSE	Master Protein	P28635	D-methionine-binding lipoprotein MetQ OS=Escherichia coli (strain K12) GN=metQ PE=1 SV=2	FALSE	TRUE	4.05904	1	1	1	1	271	29.414	5.29	1.74797	1
FALSE	Master Protein	P27735	Threonine synthase OS=Serratia marcescens GN=thrC PE=3 SV=1	FALSE	TRUE	3.0303	1	1	1	1	429	47.064	5.81	1.72884	1
FALSE	Master Protein	A5F3U8	Bifunctional purine biosynthesis protein PurH OS=Vibrio cholerae serotype O1 (strain ATCC 39541 / Classical Ogawa 395 / O395) GN=purH PE=3 SV=1	FALSE	TRUE	2.26415	1	1	1	1	530	57.261	5.41	1.71424	1
FALSE	Master Protein	B1JET1	Phosphoenolpyruvate carboxykinase [ATP] OS=Pseudomonas putida (strain W619) GN=pckA PE=3 SV=1	FALSE	TRUE	2.72904	1	1	1	1	513	55.406	5.26	1.71423	1
FALSE	Master Protein	Q52987	Alpha-D-ribose 1-methylphosphonate 5-phosphate C-P-lyase OS=Rhizobium meliloti (strain 1021) GN=phnJ PE=3 SV=1	FALSE	TRUE	5.38721	1	1	1	1	297	33.362	5.44	1.71297	1
FALSE	Master Protein	Q15YN9	50S ribosomal protein L3 OS=Pseudoalteromonas atlantica (strain T6c / ATCC BAA-1087) GN=rplC PE=3 SV=1	FALSE	TRUE	4.71698	1	1	1	1	212	22.421	9.83	1.70364	1
FALSE	Master Protein	C3K2V7	50S ribosomal protein L15 OS=Pseudomonas fluorescens (strain SBW25) GN=rplO PE=3 SV=1	FALSE	TRUE	8.96552	1	1	1	1	145	15.215	10.77	1.64961	1
FALSE	Master Protein	Q95M17	Acidic mammalian chitinase OS=Bos taurus GN=CHIA PE=1 SV=1	TRUE	TRUE	4.66102	1	1	1	1	472	52.096	5.58	1.63187	1
FALSE	Master Protein	P0A912	Peptidoglycan-associated lipoprotein OS=Escherichia coli (strain K12) GN=pal PE=1 SV=1	FALSE	TRUE	8.09249	1	1	1	1	173	18.812	6.8	0	1
FALSE	Master Protein	Q2TA25	Serine/threonine-protein kinase PLK1 OS=Bos taurus GN=PLK1 PE=2 SV=2	FALSE	TRUE	3.98671	1	1	1	1	602	67.957	8.85	0	1
FALSE	Master Protein	P01330	Insulin OS=Myocastor coypus GN=INS PE=1 SV=1	FALSE	TRUE	17.6471	1	1	1	1	51	5.893	7.65	0	1
FALSE	Master Protein	P0AA01	Transcription termination/antitermination protein NusG OS=Escherichia coli O6:H1 (strain CFT073 / ATCC 700928 / UPEC) GN=nusG PE=3 SV=2	FALSE	TRUE	6.07735	1	1	1	1	181	20.532	6.81	0	1
FALSE	Master Protein	A0A212CI06	40S ribosomal protein S8 OS=Cervus elaphus hippelaphus OX=46360 GN=Celaphus_00002620 PE=3 SV=1	TRUE	TRUE	6.25	1	1	1	1	208	24.176	10.32	0	1
FALSE	Master Protein	C3K6H4	CTP synthase OS=Pseudomonas fluorescens (strain SBW25) GN=pyrG PE=3 SV=1	FALSE	TRUE	2.39411	1	1	1	1	543	59.66	5.94	0	1
FALSE	Master Protein	Q4ZWY9	30S ribosomal protein S16 OS=Pseudomonas syringae pv. syringae (strain B728a) GN=rpsP PE=3 SV=1	FALSE	TRUE	12.9412	1	1	1	1	85	9.574	10.2	0	1
FALSE	Master Protein	P35683	Eukaryotic initiation factor 4A-1 OS=Oryza sativa subsp. japonica GN=Os06g0701100 PE=2 SV=2	FALSE	TRUE	3.1401	1	1	1	1	414	47.058	5.57	0	1
FALSE	Master Protein	C3K6Z0	Pyridoxine 5'-phosphate synthase OS=Pseudomonas fluorescens (strain SBW25) GN=pdxJ PE=3 SV=1	FALSE	TRUE	6.47773	1	1	1	1	247	26.758	5.91	0	1
FALSE	Master Protein	O59841	Glyceraldehyde-3-phosphate dehydrogenase OS=Ogataea parapolymorpha (strain DL-1 / ATCC 26012 / NRRL Y-7560) GN=GPD PE=3 SV=2	FALSE	TRUE	5.07463	1	1	1	1	335	35.929	7.17	0	1
FALSE	Master Protein	A8G978	Probable cytosol aminopeptidase OS=Serratia proteamaculans (strain 568) GN=pepA PE=3 SV=1	FALSE	TRUE	2.58449	1	1	1	1	503	54.659	7.2	0	1
FALSE	Master Protein	B2VBN5	Glucosamine-6-phosphate deaminase OS=Erwinia tasmaniensis (strain DSM 17950 / Et1/99) GN=nagB PE=3 SV=1	FALSE	TRUE	5.26316	1	1	1	1	266	29.707	6.96	0	1
FALSE	Master Protein	P0AC87	Glycogen phosphorylase OS=Shigella flexneri GN=glgP PE=3 SV=1	FALSE	TRUE	1.47239	1	1	1	1	815	93.114	5.9	0	1
FALSE	Master Protein	A8AKU2	50S ribosomal protein L1 OS=Citrobacter koseri (strain ATCC BAA-895 / CDC 4225-83 / SGSC4696) GN=rplA PE=3 SV=1	FALSE	TRUE	5.53191	1	1	1	1	235	24.859	9.64	0	1
FALSE	Master Protein	A0A212DB90	Uncharacterized protein (Fragment) OS=Cervus elaphus hippelaphus OX=46360 GN=Celaphus_00000095 PE=4 SV=1	TRUE	FALSE	10.3226	1	1	1	1	155	15.934	8.07	0	1
FALSE	Master Protein	P41148	Endoplasmin OS=Canis familiaris GN=HSP90B1 PE=1 SV=1	FALSE	TRUE	1.74129	1	1	1	1	804	92.456	4.87	0	1
FALSE	Master Protein	O16027	Glyceraldehyde-3-phosphate dehydrogenase 1 (Fragment) OS=Globodera rostochiensis GN=GPD-1 PE=2 SV=1	FALSE	TRUE	4.32099	1	1	1	1	324	34.558	7.44	0	1

## Sheet: CO16-MAY-26
Checked	Master	Accession	Description	uniprot-cervus	unirprot-all	Coverage	# Peptides	# PSMs	# Unique Peptides	# Protein Groups	# AAs	MW [kDa]	calc. pI	Score Sequest HT	# Peptides Sequest HT
FALSE	Master Protein	A0A220IGB1	Adult beta-globin OS=Cervus elaphus OX=9860 PE=3 SV=1	TRUE	FALSE	90.3448	12	68	5	1	145	15.929	7.02	195.009	12
FALSE	Master Protein	A0A212D5P0	ALB OS=Cervus elaphus hippelaphus OX=46360 GN=Celaphus_00017423 PE=3 SV=1	TRUE	FALSE	51.2397	33	61	3	1	605	69.036	6.28	154.648	33
FALSE	Master Protein	X2GM95	Serum albumin (Fragment) OS=Cervus nippon OX=9863 PE=2 SV=1	TRUE	FALSE	51.9726	32	58	1	1	583	66.107	5.67	150.362	32
FALSE	Master Protein	A0A212DF16	Uncharacterized protein OS=Cervus elaphus hippelaphus OX=46360 GN=Celaphus_00011447 PE=3 SV=1	TRUE	FALSE	54.6205	31	43	20	1	606	62.858	8.28	125.012	31
FALSE	Master Protein	P04264	Keratin, type II cytoskeletal 1 OS=Homo sapiens GN=KRT1 PE=1 SV=6	FALSE	TRUE	55.2795	30	42	17	1	644	65.999	8.12	124.085	30
FALSE	Master Protein	P02769	Serum albumin OS=Bos taurus GN=ALB PE=1 SV=4	FALSE	TRUE	42.3394	27	47	8	1	607	69.248	6.18	120.75	27
FALSE	Master Protein	A0A212D6R3	KRT10 (Fragment) OS=Cervus elaphus hippelaphus OX=46360 GN=Celaphus_00001296 PE=3 SV=1	TRUE	FALSE	32.9204	18	35	8	1	565	58.68	5.08	98.3859	18
FALSE	Master Protein	A0A220IGA3	Adult beta-globin OS=Cervus canadensis OX=1574408 PE=3 SV=1	TRUE	FALSE	82.7586	12	36	5	1	145	16.001	7.06	90.0389	12
FALSE	Master Protein	P13645	Keratin, type I cytoskeletal 10 OS=Homo sapiens GN=KRT10 PE=1 SV=6	FALSE	TRUE	35.7877	18	31	10	1	584	58.792	5.21	89.0372	18
FALSE	Master Protein	A0A212DF80	KRT5 OS=Cervus elaphus hippelaphus OX=46360 GN=Celaphus_00011453 PE=3 SV=1	TRUE	FALSE	37.037	21	32	1	1	594	62.515	7.81	87.5063	21
FALSE	Master Protein	Q5XQN5	Keratin, type II cytoskeletal 5 OS=Bos taurus GN=KRT5 PE=1 SV=1	FALSE	TRUE	32.6123	19	29	1	1	601	62.898	7.81	81.461	19
FALSE	Master Protein	P13647	Keratin, type II cytoskeletal 5 OS=Homo sapiens GN=KRT5 PE=1 SV=3	FALSE	TRUE	35.5932	21	30	5	1	590	62.34	7.74	80.5115	21
FALSE	Master Protein	P35908	Keratin, type II cytoskeletal 2 epidermal OS=Homo sapiens GN=KRT2 PE=1 SV=2	FALSE	TRUE	41.471	22	26	15	1	639	65.393	8	76.6615	22
FALSE	Master Protein	P02533	Keratin, type I cytoskeletal 14 OS=Homo sapiens GN=KRT14 PE=1 SV=4	FALSE	TRUE	43.8559	20	24	2	1	472	51.529	5.16	67.2889	20
FALSE	Master Protein	Q6EIY9	Keratin, type II cytoskeletal 1 OS=Canis familiaris GN=KRT1 PE=2 SV=1	FALSE	TRUE	27.1405	17	23	1	1	619	63.751	7.84	66.1218	17
FALSE	Master Protein	A0A212DA24	Uncharacterized protein (Fragment) OS=Cervus elaphus hippelaphus OX=46360 GN=Celaphus_00001321 PE=3 SV=1	TRUE	FALSE	16.0808	18	23	3	1	1138	122.488	4.84	64.9899	18
FALSE	Master Protein	P00761	Trypsin OS=Sus scrofa PE=1 SV=1	FALSE	TRUE	21.645	3	19	3	1	231	24.394	7.18	64.9831	3
FALSE	Master Protein	A0A212CML8	Uncharacterized protein OS=Cervus elaphus hippelaphus OX=46360 GN=Celaphus_00016923 PE=3 SV=1	TRUE	FALSE	23.6364	4	18	4	1	275	31.654	5.31	54.4126	4
FALSE	Master Protein	P35527	Keratin, type I cytoskeletal 9 OS=Homo sapiens GN=KRT9 PE=1 SV=3	FALSE	TRUE	41.0915	13	19	13	1	623	62.027	5.24	53.3979	13
FALSE	Master Protein	P08779	Keratin, type I cytoskeletal 16 OS=Homo sapiens GN=KRT16 PE=1 SV=4	FALSE	TRUE	36.7865	15	19	5	1	473	51.236	5.05	52.7647	15
FALSE	Master Protein	A0A212D6S5	KRT17 OS=Cervus elaphus hippelaphus OX=46360 GN=Celaphus_00001322 PE=3 SV=1	TRUE	FALSE	16.9881	18	21	3	1	1348	149.398	5.27	52.4042	18
FALSE	Master Protein	P09422	Hemoglobin subunit beta OS=Bison bonasus GN=HBB PE=1 SV=1	FALSE	TRUE	39.3103	6	23	1	1	145	15.966	7.25	52.2214	6
FALSE	Master Protein	A0A212DEP7	Uncharacterized protein OS=Cervus elaphus hippelaphus OX=46360 GN=Celaphus_00011446 PE=3 SV=1	TRUE	FALSE	33.8912	16	20	11	1	478	52.582	6.24	51.8567	16
FALSE	Master Protein	P02538	Keratin, type II cytoskeletal 6A OS=Homo sapiens GN=KRT6A PE=1 SV=3	FALSE	TRUE	32.9787	16	18	2	1	564	60.008	8	49.153	16
FALSE	Master Protein	P04259	Keratin, type II cytoskeletal 6B OS=Homo sapiens GN=KRT6B PE=1 SV=5	FALSE	TRUE	27.1277	14	18	1	1	564	60.03	8	47.7528	14
FALSE	Master Protein	Q04695	Keratin, type I cytoskeletal 17 OS=Homo sapiens GN=KRT17 PE=1 SV=2	FALSE	TRUE	29.1667	14	17	2	1	432	48.076	5.02	46.0118	14
FALSE	Master Protein	A0A212C9V5	LTF OS=Cervus elaphus hippelaphus OX=46360 GN=Celaphus_00010613 PE=4 SV=1	TRUE	FALSE	34	15	17	10	1	550	59.479	7.91	44.9815	15
FALSE	Master Protein	A0A212DFL6	Uncharacterized protein OS=Cervus elaphus hippelaphus OX=46360 GN=Celaphus_00011443 PE=3 SV=1	TRUE	FALSE	16.6381	10	15	1	1	583	60.626	6.95	44.3563	10
FALSE	Master Protein	P02535	Keratin, type I cytoskeletal 10 OS=Mus musculus GN=Krt10 PE=1 SV=3	FALSE	TRUE	17.5439	9	16	1	1	570	57.735	5.11	43.1562	9
FALSE	Master Protein	A0A212CZ96	HBA OS=Cervus elaphus hippelaphus OX=46360 GN=Celaphus_00006696 PE=3 SV=1	TRUE	FALSE	17.9949	6	18	3	1	389	42.739	8.07	41.2638	6
FALSE	Master Protein	A0A212D793	KRT19 OS=Cervus elaphus hippelaphus OX=46360 GN=Celaphus_00001320 PE=3 SV=1	TRUE	FALSE	11.4159	12	19	2	1	1130	123.814	4.84	40.0194	12
FALSE	Master Protein	P01971	Hemoglobin subunit alpha OS=Alces alces alces GN=HBA PE=1 SV=2	FALSE	TRUE	54.2254	5	16	1	1	142	15.237	8.94	36.7554	5
FALSE	Master Protein	Q4TU70	Alpha hemoglobin chain OS=Cervus canadensis canadensis OX=9861 PE=3 SV=1	TRUE	FALSE	54.2254	5	16	1	1	142	15.234	8.98	36.4464	5
FALSE	Master Protein	A0A212DFB7	KRT6A (Fragment) OS=Cervus elaphus hippelaphus OX=46360 GN=Celaphus_00011454 PE=3 SV=1	TRUE	FALSE	40.9774	11	14	3	1	266	31.191	5.16	35.6582	11
FALSE	Master Protein	A0A212C0Q4	Uncharacterized protein (Fragment) OS=Cervus elaphus hippelaphus OX=46360 GN=Celaphus_00010171 PE=3 SV=1	TRUE	FALSE	22.2222	8	12	8	1	216	25.177	5.5	31.4305	8
FALSE	Master Protein	A0A212DFF1	KRT4 OS=Cervus elaphus hippelaphus OX=46360 GN=Celaphus_00011442 PE=3 SV=1	TRUE	FALSE	19.3182	10	12	3	1	528	56.221	7.58	31.1995	10
FALSE	Master Protein	Q86Y46	Keratin, type II cytoskeletal 73 OS=Homo sapiens GN=KRT73 PE=1 SV=1	FALSE	TRUE	7.77778	5	10	1	1	540	58.887	7.23	30.5113	5
FALSE	Master Protein	A0A212DAA2	FGA OS=Cervus elaphus hippelaphus OX=46360 GN=Celaphus_00000577 PE=4 SV=1	TRUE	FALSE	17.6955	11	13	11	1	729	80.376	5.8	29.9031	11
FALSE	Master Protein	P02075	Hemoglobin subunit beta OS=Ovis aries GN=HBB PE=1 SV=2	FALSE	TRUE	40.6897	5	12	1	1	145	16.063	7.3	28.0369	5
FALSE	Master Protein	P13646	Keratin, type I cytoskeletal 13 OS=Homo sapiens GN=KRT13 PE=1 SV=4	FALSE	TRUE	23.3624	9	11	3	1	458	49.557	4.96	27.6736	9
FALSE	Master Protein	Q148H7	Keratin, type II cytoskeletal 79 OS=Bos taurus GN=KRT79 PE=2 SV=1	FALSE	TRUE	15.8879	8	10	5	1	535	57.685	7.46	27.4437	8
FALSE	Master Protein	C3K1E8	ATP synthase subunit alpha OS=Pseudomonas fluorescens (strain SBW25) GN=atpA PE=3 SV=1	FALSE	TRUE	21.9844	10	10	8	1	514	55.245	5.62	26.5115	10
FALSE	Master Protein	A5VXN3	Elongation factor Tu OS=Pseudomonas putida (strain F1 / ATCC 700007) GN=tuf PE=3 SV=1	FALSE	TRUE	28.2116	8	10	2	1	397	43.468	5.38	26.0311	8
FALSE	Master Protein	A0A212DBT2	Uncharacterized protein (Fragment) OS=Cervus elaphus hippelaphus OX=46360 GN=Celaphus_00004130 PE=4 SV=1	TRUE	FALSE	8.75764	6	8	6	1	491	54.346	8.29	25.2044	6
FALSE	Master Protein	C3K6N0	Succinyl-CoA ligase [ADP-forming] subunit beta OS=Pseudomonas fluorescens (strain SBW25) GN=sucC PE=3 SV=1	FALSE	TRUE	24.7423	8	10	6	1	388	41.262	5.91	25.0852	8
FALSE	Master Protein	P08730	Keratin, type I cytoskeletal 13 OS=Mus musculus GN=Krt13 PE=1 SV=2	FALSE	TRUE	13.5011	7	10	1	1	437	47.724	4.86	23.1594	7
FALSE	Master Protein	Q48D34	Elongation factor Tu OS=Pseudomonas savastanoi pv. phaseolicola (strain 1448A / Race 6) GN=tuf PE=3 SV=1	FALSE	TRUE	28.2116	8	9	3	1	397	43.418	5.54	22.4252	8
FALSE	Master Protein	A8GKK1	Elongation factor Tu 2 OS=Serratia proteamaculans (strain 568) GN=tuf2 PE=3 SV=1	FALSE	TRUE	25.8883	9	9	5	1	394	43.118	5.38	22.3686	9
FALSE	Master Protein	Q4K764	60 kDa chaperonin OS=Pseudomonas fluorescens (strain Pf-5 / ATCC BAA-477) GN=groL PE=3 SV=1	FALSE	TRUE	12.9799	6	10	2	1	547	57.029	5.1	21.7648	6
FALSE	Master Protein	Q45XI8	Hemoglobin subunit delta OS=Trichechus manatus GN=HBD PE=2 SV=3	FALSE	TRUE	29.932	4	9	1	1	147	16.3	7.28	21.0044	4
FALSE	Master Protein	A0A212CIP3	TF OS=Cervus elaphus hippelaphus OX=46360 GN=Celaphus_00012935 PE=4 SV=1	TRUE	FALSE	16.7925	8	8	7	1	530	58.377	6.96	20.477	8
FALSE	Master Protein	B1XDP7	60 kDa chaperonin OS=Escherichia coli (strain K12 / DH10B) GN=groL PE=3 SV=1	FALSE	TRUE	16.4234	8	9	4	1	548	57.293	4.94	19.8982	8
FALSE	Master Protein	A0A212DB90	Uncharacterized protein (Fragment) OS=Cervus elaphus hippelaphus OX=46360 GN=Celaphus_00000095 PE=4 SV=1	TRUE	FALSE	41.2903	4	8	4	1	155	15.934	8.07	19.6208	4
FALSE	Master Protein	P04845	Outer membrane protein A OS=Serratia marcescens GN=ompA PE=3 SV=1	FALSE	TRUE	17.8273	5	6	5	1	359	38.402	8.25	19.4874	5
FALSE	Master Protein	P02768	Serum albumin OS=Homo sapiens GN=ALB PE=1 SV=2	FALSE	TRUE	18.0624	9	10	7	1	609	69.321	6.28	19.4814	9
FALSE	Master Protein	O77698	Lactotransferrin OS=Bubalus bubalis GN=LTF PE=1 SV=1	TRUE	TRUE	10.7345	6	7	1	1	708	77.68	7.91	19.4482	6
FALSE	Master Protein	P02033	Hemoglobin subunit beta OS=Piliocolobus badius GN=HBB PE=1 SV=1	FALSE	TRUE	28.0822	3	8	1	1	146	15.86	7.28	19.0497	3
FALSE	Master Protein	C3JYR1	Glycine dehydrogenase (decarboxylating) OS=Pseudomonas fluorescens (strain SBW25) GN=gcvP PE=3 SV=1	FALSE	TRUE	10.6765	8	8	8	1	946	102.176	6	18.3901	8
FALSE	Master Protein	Q7Z794	Keratin, type II cytoskeletal 1b OS=Homo sapiens GN=KRT77 PE=2 SV=3	FALSE	TRUE	9.86159	5	7	1	1	578	61.864	5.99	18.034	5
FALSE	Master Protein	P01973	Hemoglobin subunit alpha OS=Lama glama GN=HBA PE=1 SV=1	FALSE	TRUE	30.4965	3	9	1	1	141	15.095	8.65	17.3729	3
FALSE	Master Protein	B0KRA8	ATP synthase subunit beta OS=Pseudomonas putida (strain GB-1) GN=atpD PE=3 SV=1	FALSE	TRUE	19.869	7	7	1	1	458	49.358	4.98	16.9785	7
FALSE	Master Protein	C3K1A0	60 kDa chaperonin OS=Pseudomonas fluorescens (strain SBW25) GN=groL PE=3 SV=1	FALSE	TRUE	12.9562	6	8	2	1	548	56.931	5.05	16.8781	6
FALSE	Master Protein	O77727	Keratin, type I cytoskeletal 15 OS=Ovis aries GN=KRT15 PE=2 SV=1	FALSE	TRUE	14.128	5	7	1	1	453	48.74	4.79	16.7606	5
FALSE	Master Protein	Q51567	Succinyl-CoA ligase [ADP-forming] subunit alpha OS=Pseudomonas aeruginosa (strain ATCC 15692 / PAO1 / 1C / PRS 101 / LMG 12228) GN=sucD PE=3 SV=2	FALSE	TRUE	16.9492	4	6	3	1	295	30.247	6.14	16.693	4
FALSE	Master Protein	Q4ZL24	ATP synthase subunit beta OS=Pseudomonas syringae pv. syringae (strain B728a) GN=atpD PE=3 SV=1	FALSE	TRUE	20.4793	7	8	1	1	459	49.461	5.05	16.4754	7
FALSE	Master Protein	C3K255	Polyribonucleotide nucleotidyltransferase OS=Pseudomonas fluorescens (strain SBW25) GN=pnp PE=3 SV=1	FALSE	TRUE	12.1255	7	7	7	1	701	74.889	5.4	15.7904	7
FALSE	Master Protein	Q25472	Actin, muscle-type OS=Molgula oculata PE=3 SV=1	TRUE	TRUE	20.3704	7	7	1	1	378	42.236	5.25	15.771	7
FALSE	Master Protein	A0A212D2K0	C3 OS=Cervus elaphus hippelaphus OX=46360 GN=Celaphus_00003265 PE=4 SV=1	TRUE	FALSE	5.17007	6	7	3	1	1470	164.32	6.76	15.3264	6
FALSE	Master Protein	A6TEX7	Elongation factor Tu OS=Klebsiella pneumoniae subsp. pneumoniae (strain ATCC 700721 / MGH 78578) GN=tufA PE=3 SV=1	FALSE	TRUE	14.2132	5	6	1	1	394	43.219	5.45	15.2303	5
FALSE	Master Protein	A0A212D9C4	Anion exchange protein OS=Cervus elaphus hippelaphus OX=46360 GN=Celaphus_00001234 PE=3 SV=1	TRUE	FALSE	6.47558	5	7	5	1	942	105.554	5.25	15.2205	5
FALSE	Master Protein	P02572	Actin-42A OS=Drosophila melanogaster GN=Act42A PE=1 SV=3	TRUE	TRUE	20.4787	7	7	1	1	376	41.797	5.48	15.0037	7
FALSE	Master Protein	P19013	Keratin, type II cytoskeletal 4 OS=Homo sapiens GN=KRT4 PE=1 SV=4	FALSE	TRUE	8.8015	5	6	1	1	534	57.25	6.61	14.9491	5
FALSE	Master Protein	P0AG82	Phosphate-binding protein PstS OS=Escherichia coli (strain K12) GN=pstS PE=1 SV=1	FALSE	TRUE	11.2717	4	5	4	1	346	37.001	8.47	14.7806	4
FALSE	Master Protein	A8G8Y7	Malate dehydrogenase OS=Serratia proteamaculans (strain 568) GN=mdh PE=3 SV=1	FALSE	TRUE	18.9103	5	5	5	1	312	32.517	6.24	14.4365	5
FALSE	Master Protein	Q2UVX4	Complement C3 OS=Bos taurus GN=C3 PE=1 SV=2	FALSE	TRUE	4.99699	6	7	3	1	1661	187.135	6.84	14.3897	6
FALSE	Master Protein	A0A212D1B1	PRDX2 OS=Cervus elaphus hippelaphus OX=46360 GN=Celaphus_00003121 PE=4 SV=1	TRUE	FALSE	14.6465	3	5	3	1	198	21.791	5.6	13.9476	3
FALSE	Master Protein	Q48BP8	Phosphate import ATP-binding protein PstB 2 OS=Pseudomonas savastanoi pv. phaseolicola (strain 1448A / Race 6) GN=pstB2 PE=3 SV=1	FALSE	TRUE	19.4946	4	5	4	1	277	31.175	7.11	13.9122	4
FALSE	Master Protein	A5VXP0	DNA-directed RNA polymerase subunit beta OS=Pseudomonas putida (strain F1 / ATCC 700007) GN=rpoB PE=3 SV=1	FALSE	TRUE	5.37951	6	6	6	1	1357	150.898	5.8	13.3195	6
FALSE	Master Protein	A0A212CMB3	Uncharacterized protein (Fragment) OS=Cervus elaphus hippelaphus OX=46360 GN=Celaphus_00017128 PE=4 SV=1	TRUE	FALSE	7.01357	5	7	5	1	442	48.175	6.43	12.6021	5
FALSE	Master Protein	A0A212CH81	SPTA1 (Fragment) OS=Cervus elaphus hippelaphus OX=46360 GN=Celaphus_00001845 PE=4 SV=1	TRUE	FALSE	5.04144	5	5	5	1	1448	168.578	5	12.3077	5
FALSE	Master Protein	A0A212DHP9	APOA1 OS=Cervus elaphus hippelaphus OX=46360 GN=Celaphus_00008946 PE=3 SV=1	TRUE	FALSE	16.6038	3	4	3	1	265	30.217	5.97	12.3004	3
FALSE	Master Protein	A0A212D8V0	FGG OS=Cervus elaphus hippelaphus OX=46360 GN=Celaphus_00000578 PE=4 SV=1	TRUE	FALSE	14.2857	5	6	5	1	427	48.552	6.18	12.2052	5
FALSE	Master Protein	Q29443	Serotransferrin OS=Bos taurus GN=TF PE=2 SV=1	FALSE	TRUE	3.97727	3	4	2	1	704	77.703	7.08	11.9372	3
FALSE	Master Protein	P12763	Alpha-2-HS-glycoprotein OS=Bos taurus GN=AHSG PE=1 SV=2	FALSE	TRUE	15.0418	4	5	1	1	359	38.394	5.5	11.8716	4
FALSE	Master Protein	A8G911	Polyribonucleotide nucleotidyltransferase OS=Serratia proteamaculans (strain 568) GN=pnp PE=3 SV=1	FALSE	TRUE	12.6241	6	6	6	1	705	76.204	5.35	11.8061	6
FALSE	Master Protein	Q5QVT4	60 kDa chaperonin OS=Idiomarina loihiensis (strain ATCC BAA-735 / DSM 15497 / L2-TR) GN=groL PE=3 SV=1	FALSE	TRUE	6.75182	4	5	1	1	548	57.636	4.87	11.7451	4
FALSE	Master Protein	Q62I82	60 kDa chaperonin OS=Burkholderia mallei (strain ATCC 23344) GN=groL PE=3 SV=1	FALSE	TRUE	7.45455	4	5	1	1	550	57.486	5.22	11.5683	4
FALSE	Master Protein	Q9HZP6	Electron transfer flavoprotein subunit beta OS=Pseudomonas aeruginosa (strain ATCC 15692 / PAO1 / 1C / PRS 101 / LMG 12228) GN=etfB PE=3 SV=1	FALSE	TRUE	11.6466	2	4	2	1	249	26.36	8.98	11.3993	2
FALSE	Master Protein	A0A212CI11	AHSG OS=Cervus elaphus hippelaphus OX=46360 GN=Celaphus_00012581 PE=3 SV=1	TRUE	FALSE	14.4847	4	5	1	1	359	38.144	5.66	11.3139	4
FALSE	Master Protein	A5VXP1	DNA-directed RNA polymerase subunit beta' OS=Pseudomonas putida (strain F1 / ATCC 700007) GN=rpoC PE=3 SV=1	FALSE	TRUE	4.00286	5	5	4	1	1399	154.673	7.21	11.3113	5
FALSE	Master Protein	Q7VNA2	Elongation factor G OS=Haemophilus ducreyi (strain 35000HP / ATCC 700724) GN=fusA PE=3 SV=1	FALSE	TRUE	5.27817	3	4	1	1	701	77.031	5.14	10.9345	3
FALSE	Master Protein	Q59633	UTP--glucose-1-phosphate uridylyltransferase OS=Pseudomonas aeruginosa GN=galU PE=3 SV=1	FALSE	TRUE	13.2616	3	3	3	1	279	30.92	5.45	10.7282	3
FALSE	Master Protein	P24753	Glyceraldehyde-3-phosphate dehydrogenase (Fragment) OS=Serratia odorifera GN=gap PE=3 SV=1	FALSE	TRUE	17.6871	3	4	1	1	294	31.354	5.92	10.7274	3
FALSE	Master Protein	A0A212CS37	Uncharacterized protein OS=Cervus elaphus hippelaphus OX=46360 GN=Celaphus_00015504 PE=3 SV=1	TRUE	FALSE	14.6635	5	5	5	1	416	46.008	6.39	10.7091	5
FALSE	Master Protein	Q4KJ68	Adenylosuccinate synthetase OS=Pseudomonas fluorescens (strain Pf-5 / ATCC BAA-477) GN=purA PE=3 SV=1	FALSE	TRUE	10	3	4	2	1	430	46.804	5.85	10.6054	3
FALSE	Master Protein	C3K5Z6	Elongation factor Ts OS=Pseudomonas fluorescens (strain SBW25) GN=tsf PE=3 SV=1	FALSE	TRUE	13.9373	4	5	3	1	287	30.341	5.29	10.4372	4
FALSE	Master Protein	C5B7L0	Transaldolase OS=Edwardsiella ictaluri (strain 93-146) GN=tal PE=3 SV=1	FALSE	TRUE	15.4574	4	4	2	1	317	34.821	5.63	10.3634	4
FALSE	Master Protein	Q9I3D2	Dihydrolipoyllysine-residue succinyltransferase component of 2-oxoglutarate dehydrogenase complex OS=Pseudomonas aeruginosa (strain ATCC 15692 / PAO1 / 1C / PRS 101 / LMG 12228) GN=sucB PE=3 SV=1	FALSE	TRUE	5.62347	3	4	3	1	409	42.861	5.55	10.3481	3
FALSE	Master Protein	Q6CZ31	sn-glycerol-3-phosphate-binding periplasmic protein UgpB OS=Pectobacterium atrosepticum (strain SCRI 1043 / ATCC BAA-672) GN=ugpB PE=3 SV=1	FALSE	TRUE	10.1351	3	4	2	1	444	48.887	8.35	10.3333	3
FALSE	Master Protein	B6D985	Haptoglobin OS=Cervus elaphus GN=HP PE=2 SV=1	TRUE	TRUE	11	4	4	4	1	400	44.662	7.56	10.2891	4
FALSE	Master Protein	A5UA09	ATP synthase subunit alpha OS=Haemophilus influenzae (strain PittEE) GN=atpA PE=3 SV=1	FALSE	TRUE	7.79727	4	4	2	1	513	55.513	5.62	9.99724	4
FALSE	Master Protein	A0K3L0	Elongation factor Tu OS=Burkholderia cenocepacia (strain HI2424) GN=tuf1 PE=3 SV=1	FALSE	TRUE	13.3838	4	4	2	1	396	42.907	5.62	9.96416	4
FALSE	Master Protein	Q02KR1	Phosphoenolpyruvate synthase OS=Pseudomonas aeruginosa (strain UCBPP-PA14) GN=ppsA PE=1 SV=1	FALSE	TRUE	5.689	4	4	4	1	791	85.763	5.16	9.96389	4
FALSE	Master Protein	P41583	6-phosphogluconate dehydrogenase, decarboxylating (Fragment) OS=Citrobacter freundii GN=gnd PE=3 SV=1	FALSE	TRUE	9.21348	4	4	1	1	445	48.802	5.33	9.91652	4
FALSE	Master Protein	A0A212CIN6	CP (Fragment) OS=Cervus elaphus hippelaphus OX=46360 GN=Celaphus_00013028 PE=4 SV=1	TRUE	FALSE	14.1667	4	4	4	1	360	40.84	4.98	9.8693	4
FALSE	Master Protein	P12337	Liver carboxylesterase 1 OS=Oryctolagus cuniculus PE=1 SV=3	FALSE	TRUE	4.42478	3	4	3	1	565	62.252	6.65	9.83467	3
FALSE	Master Protein	Q7SIH1	Alpha-2-macroglobulin OS=Bos taurus GN=A2M PE=1 SV=2	FALSE	TRUE	3.37748	4	4	1	1	1510	167.47	6.02	9.78288	4
FALSE	Master Protein	P62786	Histone H4 variant TH091 OS=Triticum aestivum PE=3 SV=2	FALSE	TRUE	42.7184	4	4	4	1	103	11.46	11.33	9.71546	4
FALSE	Master Protein	Q48D33	Elongation factor G OS=Pseudomonas savastanoi pv. phaseolicola (strain 1448A / Race 6) GN=fusA PE=3 SV=1	FALSE	TRUE	7.27532	4	4	2	1	701	77.18	5.34	9.6791	4
FALSE	Master Protein	P16157	Ankyrin-1 OS=Homo sapiens GN=ANK1 PE=1 SV=3	FALSE	TRUE	3.45561	4	4	1	1	1881	206.137	6.01	9.60281	4
FALSE	Master Protein	A0A212D7J2	FGB (Fragment) OS=Cervus elaphus hippelaphus OX=46360 GN=Celaphus_00000576 PE=4 SV=1	TRUE	FALSE	14.5055	4	5	4	1	455	51.759	7.94	9.58451	4
FALSE	Master Protein	C3K1E5	ATP synthase epsilon chain OS=Pseudomonas fluorescens (strain SBW25) GN=atpC PE=3 SV=1	FALSE	TRUE	25.3623	3	3	3	1	138	14.558	5.11	9.22185	3
FALSE	Master Protein	P41575	6-phosphogluconate dehydrogenase, decarboxylating (Fragment) OS=Raoultella planticola GN=gnd PE=3 SV=1	FALSE	TRUE	9.66292	4	4	1	1	445	48.799	5.58	9.05082	4
FALSE	Master Protein	A0A212DD04	A1BG OS=Cervus elaphus hippelaphus OX=46360 GN=Celaphus_00004945 PE=4 SV=1	TRUE	FALSE	15.7598	5	5	5	1	533	56.954	5.91	8.98447	5
FALSE	Master Protein	A0A212CD20	A2M (Fragment) OS=Cervus elaphus hippelaphus OX=46360 GN=Celaphus_00013976 PE=4 SV=1	TRUE	TRUE	5.83446	4	4	1	1	737	81.13	5.36	8.94588	4
FALSE	Master Protein	A8G9W1	Enolase OS=Serratia proteamaculans (strain 568) GN=eno PE=3 SV=1	FALSE	TRUE	17.1694	5	5	5	1	431	45.384	5.38	8.87239	5
FALSE	Master Protein	Q4K734	Glycerol kinase OS=Pseudomonas fluorescens (strain Pf-5 / ATCC BAA-477) GN=glpK PE=3 SV=1	FALSE	TRUE	10.3792	4	4	1	1	501	55.491	5.49	8.86663	4
FALSE	Master Protein	P01965	Hemoglobin subunit alpha OS=Sus scrofa GN=HBA PE=1 SV=1	FALSE	TRUE	19.1489	2	3	1	1	141	15.03	8.7	8.6462	2
FALSE	Master Protein	Q2NQL6	Elongation factor G OS=Sodalis glossinidius (strain morsitans) GN=fusA PE=3 SV=1	FALSE	TRUE	6.84736	4	4	1	1	701	77.661	5.34	8.64431	4
FALSE	Master Protein	C3JYS2	Protein TolB OS=Pseudomonas fluorescens (strain SBW25) GN=tolB PE=3 SV=1	FALSE	TRUE	10.6236	4	4	4	1	433	47.517	9.14	8.62674	4
FALSE	Master Protein	Q3K7I5	Glycerol kinase OS=Pseudomonas fluorescens (strain Pf0-1) GN=glpK PE=3 SV=1	FALSE	TRUE	9.4	4	4	1	1	500	55.593	5.68	8.31087	4
FALSE	Master Protein	A0A212CRH2	PIGR OS=Cervus elaphus hippelaphus OX=46360 GN=Celaphus_00010768 PE=4 SV=1	TRUE	FALSE	8.48485	4	4	4	1	660	71.578	8.28	8.30533	4
FALSE	Master Protein	C3K225	Ketol-acid reductoisomerase OS=Pseudomonas fluorescens (strain SBW25) GN=ilvC PE=3 SV=1	FALSE	TRUE	17.4556	4	4	4	1	338	36.188	5.69	8.28238	4
FALSE	Master Protein	P52155	Transcription termination factor Rho OS=Pseudomonas fluorescens biotype C GN=rho PE=3 SV=1	FALSE	TRUE	10.0239	3	3	3	1	419	46.925	7.58	8.10679	3
FALSE	Master Protein	P14846	Carbamoyl-phosphate synthase large chain OS=Salmonella typhimurium (strain LT2 / SGSC1412 / ATCC 700720) GN=carB PE=3 SV=4	FALSE	TRUE	3.25581	3	3	1	1	1075	118.064	5.25	7.87362	3
FALSE	Master Protein	A8GLA8	Triosephosphate isomerase OS=Serratia proteamaculans (strain 568) GN=tpiA PE=3 SV=1	FALSE	TRUE	8.62745	2	3	2	1	255	26.626	6.21	7.83641	2
FALSE	Master Protein	A8GB83	Succinyl-CoA ligase [ADP-forming] subunit beta OS=Serratia proteamaculans (strain 568) GN=sucC PE=3 SV=1	FALSE	TRUE	9.02062	3	3	1	1	388	41.342	5.41	7.76848	3
FALSE	Master Protein	C3K1L8	Nucleoside diphosphate kinase OS=Pseudomonas fluorescens (strain SBW25) GN=ndk PE=3 SV=1	FALSE	TRUE	31.9149	3	3	3	1	141	14.928	5.55	7.72996	3
FALSE	Master Protein	C1DKK3	50S ribosomal protein L10 OS=Azotobacter vinelandii (strain DJ / ATCC BAA-1303) GN=rplJ PE=3 SV=1	FALSE	TRUE	19.8795	3	3	3	1	166	17.534	9.44	7.68957	3
FALSE	Master Protein	P41142	Arginine deiminase OS=Pseudomonas putida GN=arcA PE=1 SV=1	FALSE	TRUE	7.38095	3	3	3	1	420	46.591	6.09	7.67535	3
FALSE	Master Protein	Q3KH92	Enolase OS=Pseudomonas fluorescens (strain Pf0-1) GN=eno PE=3 SV=1	FALSE	TRUE	10.4895	3	3	3	1	429	45.513	5.08	7.6371	3
FALSE	Master Protein	Q60BE7	ATP-dependent Clp protease ATP-binding subunit ClpX 2 OS=Methylococcus capsulatus (strain ATCC 33009 / NCIMB 11132 / Bath) GN=clpX2 PE=3 SV=1	FALSE	TRUE	8.17757	3	3	3	1	428	47.081	5.33	7.55956	3
FALSE	Master Protein	Q6D622	Major outer membrane lipoprotein OS=Pectobacterium atrosepticum (strain SCRI 1043 / ATCC BAA-672) GN=lpp PE=3 SV=1	FALSE	TRUE	33.3333	2	2	1	1	78	8.396	9.31	7.4828	2
FALSE	Master Protein	C3K275	Chaperone protein DnaK OS=Pseudomonas fluorescens (strain SBW25) GN=dnaK PE=3 SV=1	FALSE	TRUE	6.26959	3	3	3	1	638	68.158	5.01	7.47324	3
FALSE	Master Protein	B0KNV6	3-hydroxydecanoyl-[acyl-carrier-protein] dehydratase OS=Pseudomonas putida (strain GB-1) GN=fabA PE=3 SV=1	FALSE	TRUE	16.9591	3	3	3	1	171	18.723	6.92	7.42559	3
FALSE	Master Protein	P21599	Pyruvate kinase II OS=Escherichia coli (strain K12) GN=pykA PE=1 SV=3	FALSE	TRUE	6.875	3	3	3	1	480	51.325	6.68	7.42402	3
FALSE	Master Protein	A1JKP3	Serine hydroxymethyltransferase OS=Yersinia enterocolitica serotype O:8 / biotype 1B (strain NCTC 13174 / 8081) GN=glyA PE=3 SV=1	FALSE	TRUE	8.15348	3	3	3	1	417	45.522	6.34	7.42398	3
FALSE	Master Protein	A4W897	2,3-bisphosphoglycerate-dependent phosphoglycerate mutase OS=Enterobacter sp. (strain 638) GN=gpmA PE=3 SV=1	FALSE	TRUE	13.2	3	3	3	1	250	28.301	5.73	7.27583	3
FALSE	Master Protein	A0A212CMY9	Uncharacterized protein (Fragment) OS=Cervus elaphus hippelaphus OX=46360 GN=Celaphus_00017124 PE=4 SV=1	TRUE	FALSE	5.47945	2	2	2	1	511	56.147	6.7	7.27335	2
FALSE	Master Protein	O68563	Ferric uptake regulation protein (Fragment) OS=Pseudomonas fluorescens GN=fur PE=3 SV=1	FALSE	TRUE	32.5203	3	3	3	1	123	13.76	4.87	7.16043	3
FALSE	Master Protein	Q7MHK7	Transketolase 1 OS=Vibrio vulnificus (strain YJ016) GN=tkt1 PE=3 SV=2	FALSE	TRUE	3.31325	3	3	3	1	664	71.709	5.35	7.12417	3
FALSE	Master Protein	A7FME3	Chaperone protein DnaK OS=Yersinia pseudotuberculosis serotype O:1b (strain IP 31758) GN=dnaK PE=3 SV=1	FALSE	TRUE	6.76101	3	3	2	1	636	68.956	4.98	7.04952	3
FALSE	Master Protein	A0A212CJ76	Uncharacterized protein (Fragment) OS=Cervus elaphus hippelaphus OX=46360 GN=Celaphus_00013027 PE=4 SV=1	TRUE	FALSE	5.16854	2	3	2	1	445	50.281	6.34	7.02778	2
FALSE	Master Protein	Q8N1N4	Keratin, type II cytoskeletal 78 OS=Homo sapiens GN=KRT78 PE=2 SV=2	FALSE	TRUE	4.80769	3	3	1	1	520	56.83	6.02	6.90972	3
FALSE	Master Protein	Q554S6	Actin-17 OS=Dictyostelium discoideum GN=act17 PE=3 SV=1	FALSE	TRUE	11.2299	5	5	1	1	374	41.545	5.48	6.79344	5
FALSE	Master Protein	A1JJD0	Transaldolase OS=Yersinia enterocolitica serotype O:8 / biotype 1B (strain NCTC 13174 / 8081) GN=tal PE=3 SV=1	FALSE	TRUE	11.041	3	3	1	1	317	35.107	5.62	6.76576	3
FALSE	Master Protein	A9R462	Elongation factor G OS=Yersinia pestis bv. Antiqua (strain Angola) GN=fusA PE=3 SV=1	FALSE	TRUE	6.69516	3	3	1	1	702	77.488	5.43	6.74569	3
FALSE	Master Protein	P02938	Major outer membrane lipoprotein OS=Serratia marcescens GN=lpp PE=3 SV=1	FALSE	TRUE	31.1688	2	2	1	1	77	8.234	8.84	6.69779	2
FALSE	Master Protein	Q9LKI8	Tubulin beta chain OS=Thalassiosira weissflogii PE=2 SV=1	FALSE	TRUE	8.35214	3	3	3	1	443	49.488	4.94	6.55593	3
FALSE	Master Protein	Q87UP6	Polyphosphate kinase OS=Pseudomonas syringae pv. tomato (strain DC3000) GN=ppk PE=3 SV=1	FALSE	TRUE	5.70652	3	3	3	1	736	82.641	7.03	6.53708	3
FALSE	Master Protein	Q9TTK6	Membrane primary amine oxidase OS=Bos taurus GN=AOC3 PE=2 SV=3	FALSE	TRUE	3.66972	2	2	2	1	763	84.447	6.52	6.49394	2
FALSE	Master Protein	P0A912	Peptidoglycan-associated lipoprotein OS=Escherichia coli (strain K12) GN=pal PE=1 SV=1	FALSE	TRUE	13.8728	2	2	2	1	173	18.812	6.8	6.41012	2
FALSE	Master Protein	P31052	Dihydrolipoyl dehydrogenase OS=Pseudomonas putida GN=lpdG PE=1 SV=4	FALSE	TRUE	9.62343	3	3	3	1	478	49.865	6.32	6.40534	3
FALSE	Master Protein	J9UJQ1	Annexin OS=Cervus nippon hortulorum OX=92866 PE=2 SV=1	TRUE	TRUE	10.6195	3	3	3	1	339	38.588	7.31	6.39991	3
FALSE	Master Protein	A8G907	Translation initiation factor IF-2 OS=Serratia proteamaculans (strain 568) GN=infB PE=3 SV=1	FALSE	TRUE	4.24581	3	3	2	1	895	97.526	6.14	6.27354	3
FALSE	Master Protein	P0A2T6	cAMP-activated global transcriptional regulator CRP OS=Salmonella typhimurium (strain LT2 / SGSC1412 / ATCC 700720) GN=crp PE=1 SV=1	FALSE	TRUE	10.4762	2	2	2	1	210	23.641	8.25	6.26085	2
FALSE	Master Protein	P11147	Heat shock 70 kDa protein cognate 4 OS=Drosophila melanogaster GN=Hsc70-4 PE=1 SV=3	FALSE	TRUE	6.298	3	3	1	1	651	71.087	5.52	6.24591	3
FALSE	Master Protein	P08308	Ornithine carbamoyltransferase, catabolic OS=Pseudomonas aeruginosa (strain ATCC 15692 / PAO1 / 1C / PRS 101 / LMG 12228) GN=arcB PE=1 SV=3	FALSE	TRUE	5.65476	1	2	1	1	336	38.084	6.6	6.24323	1
FALSE	Master Protein	A0A212D6R2	CA4 OS=Cervus elaphus hippelaphus OX=46360 GN=Celaphus_00000664 PE=4 SV=1	TRUE	FALSE	17.7885	3	3	2	1	208	23.528	6.38	6.23563	3
FALSE	Master Protein	A0A212DC87	Uncharacterized protein (Fragment) OS=Cervus elaphus hippelaphus OX=46360 GN=Celaphus_00004360 PE=4 SV=1	TRUE	FALSE	17.8571	2	2	2	1	84	9.245	7.84	6.13988	2
FALSE	Master Protein	A0A212C3G0	Uncharacterized protein OS=Cervus elaphus hippelaphus OX=46360 GN=Celaphus_00019368 PE=4 SV=1	TRUE	FALSE	17.3228	4	4	1	1	381	41.069	8.03	6.13537	4
FALSE	Master Protein	P08238	Heat shock protein HSP 90-beta OS=Homo sapiens GN=HSP90AB1 PE=1 SV=4	TRUE	TRUE	5.8011	3	3	3	1	724	83.212	5.03	6.01725	3
FALSE	Master Protein	Q3K437	ATP synthase subunit b OS=Pseudomonas fluorescens (strain Pf0-1) GN=atpF PE=3 SV=1	FALSE	TRUE	13.4615	2	2	2	1	156	16.964	6.02	5.86473	2
FALSE	Master Protein	Q87WP3	Carbamoyl-phosphate synthase small chain OS=Pseudomonas syringae pv. tomato (strain DC3000) GN=carA PE=3 SV=1	FALSE	TRUE	6.08466	2	2	2	1	378	40.644	5.88	5.81123	2
FALSE	Master Protein	P00698	Lysozyme C OS=Gallus gallus GN=LYZ PE=1 SV=1	FALSE	TRUE	19.0476	2	2	2	1	147	16.228	9.07	5.63257	2
FALSE	Master Protein	P02582	Actin-1 OS=Zea mays GN=ACT1 PE=3 SV=1	FALSE	TRUE	7.46667	2	2	1	1	375	41.591	5.39	5.58576	2
FALSE	Master Protein	P44304	Glyceraldehyde-3-phosphate dehydrogenase OS=Haemophilus influenzae (strain ATCC 51907 / DSM 11121 / KW20 / Rd) GN=gapA PE=3 SV=1	FALSE	TRUE	8.55457	2	2	1	1	339	36.029	6.8	5.56419	2
FALSE	Master Protein	Q3KHB1	Elongation factor Ts OS=Pseudomonas fluorescens (strain Pf0-1) GN=tsf PE=3 SV=1	FALSE	TRUE	6.27178	2	2	1	1	287	30.454	5.3	5.49135	2
FALSE	Master Protein	Q87WP4	Carbamoyl-phosphate synthase large chain OS=Pseudomonas syringae pv. tomato (strain DC3000) GN=carB PE=3 SV=1	FALSE	TRUE	3.82106	3	3	1	1	1073	117.516	5.26	5.48688	3
FALSE	Master Protein	O16027	Glyceraldehyde-3-phosphate dehydrogenase 1 (Fragment) OS=Globodera rostochiensis GN=GPD-1 PE=2 SV=1	FALSE	TRUE	8.95062	2	2	1	1	324	34.558	7.44	5.47131	2
FALSE	Master Protein	P22256	4-aminobutyrate aminotransferase GabT OS=Escherichia coli (strain K12) GN=gabT PE=1 SV=1	FALSE	TRUE	3.99061	2	2	2	1	426	45.746	6.16	5.45433	2
FALSE	Master Protein	Q4U0F3	Heat shock 70 kDa protein 1B OS=Bos mutus grunniens GN=HSPA1B PE=2 SV=1	FALSE	TRUE	8.73635	4	4	3	1	641	70.21	5.73	5.42797	4
FALSE	Master Protein	P61626	Lysozyme C OS=Homo sapiens GN=LYZ PE=1 SV=1	FALSE	TRUE	14.1892	2	2	2	1	148	16.526	9.16	5.42147	2
FALSE	Master Protein	A8G7M4	ATP synthase subunit b OS=Serratia proteamaculans (strain 568) GN=atpF PE=3 SV=1	FALSE	TRUE	17.3077	2	2	2	1	156	17.265	5.29	5.33639	2
FALSE	Master Protein	P07339	Cathepsin D OS=Homo sapiens GN=CTSD PE=1 SV=1	FALSE	TRUE	4.61165	2	2	2	1	412	44.524	6.54	5.32718	2
FALSE	Master Protein	C3JYT1	Aspartate--tRNA(Asp/Asn) ligase OS=Pseudomonas fluorescens (strain SBW25) GN=aspS PE=3 SV=1	FALSE	TRUE	5.24535	2	2	2	1	591	66.22	5.54	5.30211	2
FALSE	Master Protein	A8GD00	UPF0312 protein Spro_1887 OS=Serratia proteamaculans (strain 568) GN=Spro_1887 PE=3 SV=1	FALSE	TRUE	10.9375	2	2	2	1	192	20.886	7.55	5.28373	2
FALSE	Master Protein	P01012	Ovalbumin OS=Gallus gallus GN=SERPINB14 PE=1 SV=2	FALSE	TRUE	8.54922	2	2	2	1	386	42.854	5.29	5.26064	2
FALSE	Master Protein	A0A212C778	DSG1 OS=Cervus elaphus hippelaphus OX=46360 GN=Celaphus_00017628 PE=4 SV=1	TRUE	FALSE	2.43191	2	2	1	1	1028	110.403	4.91	5.25484	2
FALSE	Master Protein	A8GIR9	Glycine dehydrogenase (decarboxylating) OS=Serratia proteamaculans (strain 568) GN=gcvP PE=3 SV=1	FALSE	TRUE	2.91971	2	2	2	1	959	104.494	6.23	5.24567	2
FALSE	Master Protein	A8GD47	Probable phosphatase Spro_1934 OS=Serratia proteamaculans (strain 568) GN=Spro_1934 PE=3 SV=1	FALSE	TRUE	8.16327	2	2	2	1	245	26.932	6.18	5.23618	2
FALSE	Master Protein	P24166	Glyceraldehyde-3-phosphate dehydrogenase (Fragment) OS=Serratia marcescens GN=gap PE=3 SV=1	FALSE	TRUE	8.16327	2	2	1	1	294	31.413	6.43	5.22842	2
FALSE	Master Protein	Q02413	Desmoglein-1 OS=Homo sapiens GN=DSG1 PE=1 SV=2	FALSE	TRUE	2.85987	2	2	1	1	1049	113.676	5.03	5.17639	2
FALSE	Master Protein	A8GKK3	30S ribosomal protein S7 OS=Serratia proteamaculans (strain 568) GN=rpsG PE=3 SV=1	FALSE	TRUE	14.1026	2	2	2	1	156	17.613	10.3	5.11037	2
FALSE	Master Protein	A8GHL5	Phosphoribosylaminoimidazole-succinocarboxamide synthase OS=Serratia proteamaculans (strain 568) GN=purC PE=3 SV=1	FALSE	TRUE	9.2827	2	2	2	1	237	27.194	5.16	5.10141	2
FALSE	Master Protein	P50257	Elongation factor 1-alpha S OS=Porphyra purpurea GN=TEF-S PE=2 SV=1	TRUE	TRUE	4.07767	2	2	2	1	515	56.612	9.22	5.08292	2
FALSE	Master Protein	C3K6H2	Acetyl-coenzyme A carboxylase carboxyl transferase subunit alpha OS=Pseudomonas fluorescens (strain SBW25) GN=accA PE=3 SV=1	FALSE	TRUE	9.20635	2	2	2	1	315	34.868	6.13	5.05998	2
FALSE	Master Protein	P02537	Keratin-3, type I cytoskeletal 51 kDa OS=Xenopus laevis PE=2 SV=1	FALSE	TRUE	5.34979	2	2	2	1	486	51.857	5.2	5.04788	2
FALSE	Master Protein	P43753	Formate acetyltransferase OS=Haemophilus influenzae (strain ATCC 51907 / DSM 11121 / KW20 / Rd) GN=pflB PE=3 SV=2	FALSE	TRUE	2.85714	2	2	2	1	770	86.244	6.09	5.01365	2
FALSE	Master Protein	Q8ZJ06	Single-stranded DNA-binding protein OS=Yersinia pestis GN=ssb PE=3 SV=1	FALSE	TRUE	13.1868	2	2	2	1	182	19.152	5.31	5.01283	2
FALSE	Master Protein	Q2WAW8	60 kDa chaperonin OS=Magnetospirillum magneticum (strain AMB-1 / ATCC 700264) GN=groL PE=3 SV=1	FALSE	TRUE	3.44203	2	2	0	1	552	57.809	5.35	5.01238	2
FALSE	Master Protein	P0AC43	Succinate dehydrogenase flavoprotein subunit OS=Escherichia coli O157:H7 GN=sdhA PE=3 SV=1	FALSE	TRUE	3.40136	2	2	2	1	588	64.381	6.27	5.00563	2
FALSE	Master Protein	A8GIF0	UPF0325 protein Spro_3794 OS=Serratia proteamaculans (strain 568) GN=Spro_3794 PE=3 SV=1	FALSE	TRUE	26.3566	2	2	2	1	129	15.199	7.43	4.98678	2
FALSE	Master Protein	B0KK67	50S ribosomal protein L3 OS=Pseudomonas putida (strain GB-1) GN=rplC PE=3 SV=1	FALSE	TRUE	9.95261	2	2	2	1	211	22.589	9.92	4.93996	2
FALSE	Master Protein	A8GB93	Protein TolB OS=Serratia proteamaculans (strain 568) GN=tolB PE=3 SV=1	FALSE	TRUE	6.27907	2	2	2	1	430	45.918	8.21	4.93079	2
FALSE	Master Protein	P01070	Trypsin inhibitor A OS=Glycine max GN=KTI3 PE=1 SV=2	FALSE	TRUE	9.72222	2	2	2	1	216	23.99	5.11	4.90297	2
FALSE	Master Protein	C3K613	Fatty acid oxidation complex subunit alpha OS=Pseudomonas fluorescens (strain SBW25) GN=fadB PE=3 SV=1	FALSE	TRUE	4.33566	2	2	2	1	715	76.938	6.16	4.89806	2
FALSE	Master Protein	Q3KHZ4	UDP-N-acetylglucosamine 1-carboxyvinyltransferase OS=Pseudomonas fluorescens (strain Pf0-1) GN=murA PE=3 SV=1	FALSE	TRUE	6.17577	2	2	2	1	421	44.934	5.73	4.85077	2
FALSE	Master Protein	A8GAB6	Phosphoheptose isomerase OS=Serratia proteamaculans (strain 568) GN=gmhA PE=3 SV=1	FALSE	TRUE	12.9534	2	2	2	1	193	20.858	6.21	4.85018	2
FALSE	Master Protein	A0A212CFM7	Uncharacterized protein (Fragment) OS=Cervus elaphus hippelaphus OX=46360 GN=Celaphus_00002010 PE=4 SV=1	TRUE	FALSE	7.00935	2	2	2	1	642	69.344	7.23	4.79791	2
FALSE	Master Protein	A0A212D3W3	FN1 OS=Cervus elaphus hippelaphus OX=46360 GN=Celaphus_00015077 PE=4 SV=1	TRUE	TRUE	1.28305	2	2	2	1	2572	282.022	6.05	4.79779	2
FALSE	Master Protein	P0AGE9	Succinyl-CoA ligase [ADP-forming] subunit alpha OS=Escherichia coli (strain K12) GN=sucD PE=1 SV=2	FALSE	TRUE	6.92042	2	2	1	1	289	29.759	6.79	4.75714	2
FALSE	Master Protein	P60174	Triosephosphate isomerase OS=Homo sapiens GN=TPI1 PE=1 SV=3	FALSE	TRUE	7.69231	2	2	2	1	286	30.772	5.92	4.7541	2
FALSE	Master Protein	A7MKJ6	Elongation factor G OS=Cronobacter sakazakii (strain ATCC BAA-894) GN=fusA PE=3 SV=1	FALSE	TRUE	6.53409	3	3	1	1	704	77.632	5.38	4.73899	3
FALSE	Master Protein	Q1R0I1	DNA-directed RNA polymerase subunit beta' OS=Chromohalobacter salexigens (strain DSM 3043 / ATCC BAA-138 / NCIMB 13768) GN=rpoC PE=3 SV=1	FALSE	TRUE	1.56584	2	2	1	1	1405	154.918	5.86	4.70137	2
FALSE	Master Protein	P01942	Hemoglobin subunit alpha OS=Mus musculus GN=Hba PE=1 SV=2	FALSE	TRUE	10.5634	1	1	1	1	142	15.076	8.22	4.65086	1
FALSE	Master Protein	Q889U1	Single-stranded DNA-binding protein OS=Pseudomonas syringae pv. tomato (strain DC3000) GN=ssb PE=3 SV=1	FALSE	TRUE	12.6984	2	2	2	1	189	20.961	6.18	4.6122	2
FALSE	Master Protein	A4VI36	Serine hydroxymethyltransferase OS=Pseudomonas stutzeri (strain A1501) GN=glyA PE=3 SV=1	FALSE	TRUE	5.27578	1	1	1	1	417	44.936	6.07	4.60663	1
FALSE	Master Protein	P0AFG9	Pyruvate dehydrogenase E1 component OS=Escherichia coli O157:H7 GN=aceE PE=1 SV=2	FALSE	TRUE	2.36753	2	2	2	1	887	99.606	5.68	4.59699	2
FALSE	Master Protein	A1JIH8	50S ribosomal protein L10 OS=Yersinia enterocolitica serotype O:8 / biotype 1B (strain NCTC 13174 / 8081) GN=rplJ PE=3 SV=1	FALSE	TRUE	16.1677	2	2	1	1	167	17.741	8.66	4.54729	2
FALSE	Master Protein	A1JIS0	Adenylosuccinate synthetase OS=Yersinia enterocolitica serotype O:8 / biotype 1B (strain NCTC 13174 / 8081) GN=purA PE=3 SV=1	FALSE	TRUE	5.09259	2	2	1	1	432	47.287	5.67	4.53927	2
FALSE	Master Protein	A1JID7	sn-glycerol-3-phosphate-binding periplasmic protein UgpB OS=Yersinia enterocolitica serotype O:8 / biotype 1B (strain NCTC 13174 / 8081) GN=ugpB PE=3 SV=1	FALSE	TRUE	7.0615	2	2	1	1	439	48.407	6.95	4.51627	2
FALSE	Master Protein	A8GLB0	ATP-dependent 6-phosphofructokinase OS=Serratia proteamaculans (strain 568) GN=pfkA PE=3 SV=1	FALSE	TRUE	8.4375	2	2	2	1	320	35.045	5.49	4.51223	2
FALSE	Master Protein	A4XZ65	DNA-directed RNA polymerase subunit alpha OS=Pseudomonas mendocina (strain ymp) GN=rpoA PE=3 SV=1	FALSE	TRUE	7.50751	2	2	2	1	333	36.547	5	4.5041	2
FALSE	Master Protein	P11221	Major outer membrane lipoprotein OS=Pseudomonas aeruginosa (strain ATCC 15692 / PAO1 / 1C / PRS 101 / LMG 12228) GN=oprI PE=3 SV=1	FALSE	TRUE	25.3012	2	2	2	1	83	8.829	8.18	4.48998	2
FALSE	Master Protein	A0A212CV09	Spectrin beta chain OS=Cervus elaphus hippelaphus OX=46360 GN=Celaphus_00006080 PE=3 SV=1	TRUE	FALSE	1.08696	2	2	2	1	2300	264.756	5.33	4.47288	2
FALSE	Master Protein	Q3K5Y4	30S ribosomal protein S7 OS=Pseudomonas fluorescens (strain Pf0-1) GN=rpsG PE=3 SV=1	FALSE	TRUE	12.1019	2	2	2	1	157	17.566	10.17	4.47109	2
FALSE	Master Protein	Q1QVN0	Argininosuccinate synthase OS=Chromohalobacter salexigens (strain DSM 3043 / ATCC BAA-138 / NCIMB 13768) GN=argG PE=3 SV=1	FALSE	TRUE	6.40394	2	2	2	1	406	45.381	5.06	4.4494	2
FALSE	Master Protein	P33570	Transketolase 2 OS=Escherichia coli (strain K12) GN=tktB PE=1 SV=1	FALSE	TRUE	2.84858	2	2	2	1	667	72.997	6.29	4.43383	2
FALSE	Master Protein	B2VG94	50S ribosomal protein L10 OS=Erwinia tasmaniensis (strain DSM 17950 / Et1/99) GN=rplJ PE=3 SV=1	FALSE	TRUE	14.3713	2	2	1	1	167	17.931	8.98	4.42911	2
FALSE	Master Protein	B0KRA9	ATP synthase gamma chain OS=Pseudomonas putida (strain GB-1) GN=atpG PE=3 SV=1	FALSE	TRUE	7.34266	1	1	1	1	286	31.539	8.62	4.40325	1
FALSE	Master Protein	C3K2V7	50S ribosomal protein L15 OS=Pseudomonas fluorescens (strain SBW25) GN=rplO PE=3 SV=1	FALSE	TRUE	15.8621	2	2	2	1	145	15.215	10.77	4.38279	2
FALSE	Master Protein	O83004	Glycerol-3-phosphate dehydrogenase OS=Pseudomonas tolaasii GN=glpD PE=3 SV=1	FALSE	TRUE	4.09357	2	2	2	1	513	57.008	8.87	4.36992	2
FALSE	Master Protein	A8GL54	Ketol-acid reductoisomerase OS=Serratia proteamaculans (strain 568) GN=ilvC PE=3 SV=1	FALSE	TRUE	4.88798	2	2	2	1	491	53.746	5.43	4.36404	2
FALSE	Master Protein	A8G8W4	30S ribosomal protein S6 OS=Serratia proteamaculans (strain 568) GN=rpsF PE=3 SV=1	FALSE	TRUE	9.84848	2	2	2	1	132	15.2	5.38	4.36221	2
FALSE	Master Protein	O54438	3-oxoacyl-[acyl-carrier-protein] reductase FabG OS=Pseudomonas aeruginosa (strain ATCC 15692 / PAO1 / 1C / PRS 101 / LMG 12228) GN=fabG PE=1 SV=1	FALSE	TRUE	8.50202	2	2	2	1	247	25.569	6.6	4.3408	2
FALSE	Master Protein	A2I7N2	Serpin A3-6 OS=Bos taurus GN=SERPINA3-6 PE=3 SV=1	FALSE	TRUE	4.34783	2	2	2	1	414	46.361	5.52	4.3079	2
FALSE	Master Protein	C1DKK2	50S ribosomal protein L1 OS=Azotobacter vinelandii (strain DJ / ATCC BAA-1303) GN=rplA PE=3 SV=1	FALSE	TRUE	13.8528	2	2	2	1	231	24.23	9.52	4.28352	2
FALSE	Master Protein	Q48E77	Translation initiation factor IF-2 OS=Pseudomonas savastanoi pv. phaseolicola (strain 1448A / Race 6) GN=infB PE=3 SV=1	FALSE	TRUE	2.60973	2	2	1	1	843	90.741	6.93	4.27892	2
FALSE	Master Protein	Q88RC0	Glutarate-semialdehyde dehydrogenase DavD OS=Pseudomonas putida (strain KT2440) GN=davD PE=3 SV=1	FALSE	TRUE	4.79167	2	2	2	1	480	51.517	5.52	4.27848	2
FALSE	Master Protein	P02001	Hemoglobin subunit alpha-D OS=Gallus gallus GN=HBAD PE=1 SV=1	FALSE	TRUE	11.3475	1	2	1	1	141	15.685	7.59	4.27536	1
FALSE	Master Protein	C3K2W4	50S ribosomal protein L5 OS=Pseudomonas fluorescens (strain SBW25) GN=rplE PE=3 SV=1	FALSE	TRUE	10.6145	2	2	2	1	179	20.49	9.72	4.27055	2
FALSE	Master Protein	Q2S929	30S ribosomal protein S5 OS=Hahella chejuensis (strain KCTC 2396) GN=rpsE PE=3 SV=1	FALSE	TRUE	19.7605	2	2	0	1	167	17.582	9.99	4.26376	2
FALSE	Master Protein	A4XZ73	30S ribosomal protein S5 OS=Pseudomonas mendocina (strain ymp) GN=rpsE PE=3 SV=1	FALSE	TRUE	19.8795	2	2	1	1	166	17.651	9.99	4.26025	2
FALSE	Master Protein	A1JS11	30S ribosomal protein S5 OS=Yersinia enterocolitica serotype O:8 / biotype 1B (strain NCTC 13174 / 8081) GN=rpsE PE=3 SV=1	FALSE	TRUE	18.5629	2	2	1	1	167	17.523	10.05	4.23365	2
FALSE	Master Protein	Q95323	Carbonic anhydrase 4 OS=Bos taurus GN=CA4 PE=2 SV=1	FALSE	TRUE	7.69231	2	2	1	1	312	35.129	6.84	4.17141	2
FALSE	Master Protein	P37424	Leucine-responsive regulatory protein OS=Klebsiella pneumoniae GN=lrp PE=3 SV=3	FALSE	TRUE	14.0244	2	2	2	1	164	18.861	8.78	4.15931	2
FALSE	Master Protein	P06732	Creatine kinase M-type OS=Homo sapiens GN=CKM PE=1 SV=2	TRUE	TRUE	9.18635	2	2	2	1	381	43.074	7.25	4.12187	2
FALSE	Master Protein	A0A212DA08	JUP OS=Cervus elaphus hippelaphus OX=46360 GN=Celaphus_00001326 PE=4 SV=1	TRUE	TRUE	3.04807	2	2	2	1	853	93.434	6.83	4.08599	2
FALSE	Master Protein	Q3K5Y5	Elongation factor G OS=Pseudomonas fluorescens (strain Pf0-1) GN=fusA PE=3 SV=1	FALSE	TRUE	4.85021	3	3	1	1	701	77.204	5.38	4.06873	3
FALSE	Master Protein	C3K249	Glucose-6-phosphate isomerase OS=Pseudomonas fluorescens (strain SBW25) GN=pgi PE=3 SV=1	FALSE	TRUE	3.79061	2	2	2	1	554	61.384	6.8	4.05841	2
FALSE	Master Protein	P08200	Isocitrate dehydrogenase [NADP] OS=Escherichia coli (strain K12) GN=icd PE=1 SV=1	FALSE	TRUE	5.76923	2	2	2	1	416	45.727	5.26	3.98337	2
FALSE	Master Protein	Q9I0K9	Adenylosuccinate lyase OS=Pseudomonas aeruginosa (strain ATCC 15692 / PAO1 / 1C / PRS 101 / LMG 12228) GN=purB PE=3 SV=1	FALSE	TRUE	5.26316	2	2	2	1	456	50.469	5.85	3.96973	2
FALSE	Master Protein	C3K6H4	CTP synthase OS=Pseudomonas fluorescens (strain SBW25) GN=pyrG PE=3 SV=1	FALSE	TRUE	4.60405	2	2	2	1	543	59.66	5.94	3.8435	2
FALSE	Master Protein	A8G8G3	Bifunctional purine biosynthesis protein PurH OS=Serratia proteamaculans (strain 568) GN=purH PE=3 SV=1	FALSE	TRUE	2.45747	1	1	1	1	529	57.299	5.57	3.69564	1
FALSE	Master Protein	A0A212CSM8	SERPINA3-8 (Fragment) OS=Cervus elaphus hippelaphus OX=46360 GN=Celaphus_00015516 PE=3 SV=1	TRUE	FALSE	16.5217	1	1	1	1	115	12.579	5.21	3.5555	1
FALSE	Master Protein	C3K2Y7	50S ribosomal protein L11 OS=Pseudomonas fluorescens (strain SBW25) GN=rplK PE=3 SV=1	FALSE	TRUE	9.79021	1	1	1	1	143	14.903	9.8	3.51643	1
FALSE	Master Protein	P06702	Protein S100-A9 OS=Homo sapiens GN=S100A9 PE=1 SV=1	FALSE	TRUE	11.4035	1	1	1	1	114	13.234	6.13	3.46238	1
FALSE	Master Protein	C6DE12	50S ribosomal protein L9 OS=Pectobacterium carotovorum subsp. carotovorum (strain PC1) GN=rplI PE=3 SV=1	FALSE	TRUE	7.33333	1	1	1	1	150	15.744	6	3.44917	1
FALSE	Master Protein	P0A1R6	DNA-binding protein HU-alpha OS=Salmonella typhimurium (strain LT2 / SGSC1412 / ATCC 700720) GN=hupA PE=3 SV=1	FALSE	TRUE	14.4444	1	1	1	1	90	9.515	9.58	3.43376	1
FALSE	Master Protein	O87796	Fructose-bisphosphate aldolase OS=Pseudomonas stutzeri GN=fba PE=3 SV=1	FALSE	TRUE	6.21469	1	1	1	1	354	38.326	5.27	3.35986	1
FALSE	Master Protein	A1JPR0	Phosphoglycerate kinase OS=Yersinia enterocolitica serotype O:8 / biotype 1B (strain NCTC 13174 / 8081) GN=pgk PE=3 SV=1	FALSE	TRUE	4.39276	1	1	1	1	387	41.071	5.35	3.34908	1
FALSE	Master Protein	A8G9X7	Sulfite reductase [NADPH] hemoprotein beta-component OS=Serratia proteamaculans (strain 568) GN=cysI PE=3 SV=1	FALSE	TRUE	2.45184	1	1	1	1	571	63.833	7.27	3.32466	1
FALSE	Master Protein	P27735	Threonine synthase OS=Serratia marcescens GN=thrC PE=3 SV=1	FALSE	TRUE	3.0303	1	1	1	1	429	47.064	5.81	3.27672	1
FALSE	Master Protein	C3KAH3	Arginine--tRNA ligase OS=Pseudomonas fluorescens (strain SBW25) GN=argS PE=3 SV=1	FALSE	TRUE	1.90311	1	1	1	1	578	63.549	5.55	3.26394	1
FALSE	Master Protein	A0A212DE23	Peptidoglycan-recognition protein OS=Cervus elaphus hippelaphus OX=46360 GN=Celaphus_00004635 PE=3 SV=1	TRUE	TRUE	6.28272	1	1	1	1	191	21.127	9.5	3.24152	1
FALSE	Master Protein	Q9KPF6	Dihydrolipoyl dehydrogenase OS=Vibrio cholerae serotype O1 (strain ATCC 39315 / El Tor Inaba N16961) GN=lpd PE=3 SV=1	FALSE	TRUE	2.94737	1	1	1	1	475	50.963	6.16	3.21202	1
FALSE	Master Protein	P00921	Carbonic anhydrase 2 OS=Bos taurus GN=CA2 PE=1 SV=3	FALSE	TRUE	3.84615	1	1	1	1	260	29.096	6.92	3.18794	1
FALSE	Master Protein	O15523	ATP-dependent RNA helicase DDX3Y OS=Homo sapiens GN=DDX3Y PE=1 SV=2	FALSE	TRUE	1.51515	1	1	1	1	660	73.108	7.55	3.17898	1
FALSE	Master Protein	P22226	Cathelicidin-1 OS=Bos taurus GN=CATHL1 PE=1 SV=2	FALSE	TRUE	10.3226	1	1	1	1	155	17.589	7.65	3.1652	1
FALSE	Master Protein	P45599	Ferric uptake regulation protein OS=Klebsiella pneumoniae GN=fur PE=3 SV=2	FALSE	TRUE	8.3871	1	1	1	1	155	17.768	6.68	3.13602	1
FALSE	Master Protein	C3JY83	NADH-quinone oxidoreductase subunit C/D OS=Pseudomonas fluorescens (strain SBW25) GN=nuoC PE=3 SV=1	FALSE	TRUE	2.18855	1	1	1	1	594	67.66	6.33	3.12907	1
FALSE	Master Protein	Q3SZV7	Hemopexin OS=Bos taurus GN=HPX PE=2 SV=1	FALSE	TRUE	2.83224	1	1	1	1	459	52.176	7.8	3.10544	1
FALSE	Master Protein	A7MMB9	10 kDa chaperonin OS=Cronobacter sakazakii (strain ATCC BAA-894) GN=groS PE=3 SV=1	FALSE	TRUE	14.433	1	1	1	1	97	10.381	5.24	3.08008	1
FALSE	Master Protein	P0A992	Fructose-bisphosphate aldolase class 1 OS=Escherichia coli O6:H1 (strain CFT073 / ATCC 700928 / UPEC) GN=fbaB PE=3 SV=2	FALSE	TRUE	2.85714	1	1	1	1	350	38.085	6.73	3.06693	1
FALSE	Master Protein	P06959	Dihydrolipoyllysine-residue acetyltransferase component of pyruvate dehydrogenase complex OS=Escherichia coli (strain K12) GN=aceF PE=1 SV=3	FALSE	TRUE	1.74603	1	1	1	1	630	66.055	5.17	3.05532	1
FALSE	Master Protein	P0AB71	Fructose-bisphosphate aldolase class 2 OS=Escherichia coli (strain K12) GN=fbaA PE=1 SV=2	FALSE	TRUE	3.89972	1	1	1	1	359	39.123	5.86	3.04245	1
FALSE	Master Protein	Q88P16	Phosphoribosylformylglycinamidine synthase OS=Pseudomonas putida (strain KT2440) GN=purL PE=3 SV=1	FALSE	TRUE	1.00077	1	1	1	1	1299	140.73	5.08	3.0184	1
FALSE	Master Protein	Q47XA7	Chaperone protein HtpG OS=Colwellia psychrerythraea (strain 34H / ATCC BAA-681) GN=htpG PE=3 SV=1	FALSE	TRUE	2.14395	1	1	1	1	653	73.347	4.96	2.99332	1
FALSE	Master Protein	Q2KBP5	Biotin transport ATP-binding protein BioM OS=Rhizobium etli (strain CFN 42 / ATCC 51251) GN=bioM PE=1 SV=1	FALSE	TRUE	4.91071	1	1	1	1	224	23.855	5.99	2.97886	1
FALSE	Master Protein	A0A212DCV8	Uncharacterized protein OS=Cervus elaphus hippelaphus OX=46360 GN=Celaphus_00004356 PE=4 SV=1	TRUE	FALSE	11.1111	1	1	1	1	117	12.66	4.48	2.97473	1
FALSE	Master Protein	P0AEZ5	Septum site-determining protein MinD OS=Escherichia coli O157:H7 GN=minD PE=3 SV=2	FALSE	TRUE	5.18519	1	1	1	1	270	29.596	5.38	2.96957	1
FALSE	Master Protein	A8GC80	ATP phosphoribosyltransferase OS=Serratia proteamaculans (strain 568) GN=hisG PE=3 SV=1	FALSE	TRUE	3.67893	1	1	1	1	299	33.326	5.63	2.95776	1
FALSE	Master Protein	P0ADE6	Uncharacterized protein YgaU OS=Escherichia coli (strain K12) GN=ygaU PE=1 SV=2	FALSE	TRUE	6.71141	1	1	1	1	149	16.053	6	2.95392	1
FALSE	Master Protein	A2Y5G8	Probable histone H2A.4 OS=Oryza sativa subsp. indica GN=OsI_019561 PE=3 SV=1	TRUE	TRUE	5.52147	1	1	1	1	163	16.961	10.68	2.92945	1
FALSE	Master Protein	A4TGZ5	50S ribosomal protein L2 OS=Yersinia pestis (strain Pestoides F) GN=rplB PE=3 SV=1	FALSE	TRUE	5.10949	1	1	1	1	274	30.054	10.95	2.91694	1
FALSE	Master Protein	C3K6E1	50S ribosomal protein L13 OS=Pseudomonas fluorescens (strain SBW25) GN=rplM PE=3 SV=1	FALSE	TRUE	7.04225	1	1	1	1	142	15.695	9.7	2.91599	1
FALSE	Master Protein	A5W0T9	Cell division protein ZipA OS=Pseudomonas putida (strain F1 / ATCC 700007) GN=zipA PE=3 SV=1	FALSE	TRUE	4.0404	1	1	1	1	297	32.829	5.88	2.89668	1
FALSE	Master Protein	Q80VJ3	2'-deoxynucleoside 5'-phosphate N-hydrolase 1 OS=Mus musculus GN=Dnph1 PE=1 SV=2	FALSE	TRUE	8.09249	1	1	1	1	173	18.966	5.38	2.88569	1
FALSE	Master Protein	Q86YZ3	Hornerin OS=Homo sapiens GN=HRNR PE=1 SV=2	FALSE	TRUE	1.68421	1	1	1	1	2850	282.228	10.04	2.88499	1
FALSE	Master Protein	C3K5E6	30S ribosomal protein S2 OS=Pseudomonas fluorescens (strain SBW25) GN=rpsB PE=3 SV=1	FALSE	TRUE	6.12245	1	1	1	1	245	27.078	8.85	2.86953	1
FALSE	Master Protein	Q3T052	Inter-alpha-trypsin inhibitor heavy chain H4 OS=Bos taurus GN=ITIH4 PE=1 SV=1	FALSE	TRUE	1.41921	1	1	1	1	916	101.449	6.68	2.85382	1
FALSE	Master Protein	A4XQQ4	30S ribosomal protein S9 OS=Pseudomonas mendocina (strain ymp) GN=rpsI PE=3 SV=1	FALSE	TRUE	11.5385	1	1	1	1	130	14.637	11.08	2.83855	1
FALSE	Master Protein	A0A212DCJ8	BLVRB OS=Cervus elaphus hippelaphus OX=46360 GN=Celaphus_00004397 PE=4 SV=1	TRUE	FALSE	8.26446	1	1	1	1	121	13.373	7.01	2.82521	1
FALSE	Master Protein	A0A212CC32	Uncharacterized protein (Fragment) OS=Cervus elaphus hippelaphus OX=46360 GN=Celaphus_00007887 PE=4 SV=1	TRUE	FALSE	6.77966	1	1	1	1	177	19.515	6.52	2.79326	1
FALSE	Master Protein	P0A251	Alkyl hydroperoxide reductase subunit C OS=Salmonella typhimurium (strain LT2 / SGSC1412 / ATCC 700720) GN=ahpC PE=1 SV=2	FALSE	TRUE	8.55615	1	1	1	1	187	20.734	5.17	2.79107	1
FALSE	Master Protein	A5W8N5	UPF0234 protein Pput_4372 OS=Pseudomonas putida (strain F1 / ATCC 700007) GN=Pput_4372 PE=3 SV=1	FALSE	TRUE	6.8323	1	1	1	1	161	18.55	7.2	2.7819	1
FALSE	Master Protein	A9HK37	60 kDa chaperonin 1 OS=Gluconacetobacter diazotrophicus (strain ATCC 49037 / DSM 5601 / PAl5) GN=groL1 PE=3 SV=1	FALSE	TRUE	4.02194	2	2	1	1	547	57.881	5.59	2.78184	2
FALSE	Master Protein	A8W3D6	Ribulose bisphosphate carboxylase large chain OS=Cuscuta exaltata GN=rbcL PE=3 SV=1	FALSE	TRUE	1.80723	1	1	1	1	498	55.415	6.65	2.78127	1
FALSE	Master Protein	Q1QAF5	3-isopropylmalate dehydrogenase OS=Psychrobacter cryohalolentis (strain K5) GN=leuB PE=3 SV=1	FALSE	TRUE	3.81471	1	1	1	1	367	39.175	4.73	2.77773	1
FALSE	Master Protein	A8GIE3	Ribosome-recycling factor OS=Serratia proteamaculans (strain 568) GN=frr PE=3 SV=1	FALSE	TRUE	5.94595	1	1	1	1	185	20.753	5.92	2.76627	1
FALSE	Master Protein	P06396	Gelsolin OS=Homo sapiens GN=GSN PE=1 SV=1	TRUE	TRUE	1.6624	1	1	1	1	782	85.644	6.28	2.75145	1
FALSE	Master Protein	C3K0T6	Putative 4-hydroxy-4-methyl-2-oxoglutarate aldolase OS=Pseudomonas fluorescens (strain SBW25) GN=PFLU_4617 PE=3 SV=1	FALSE	TRUE	6.74847	1	1	1	1	163	17.479	4.83	2.74954	1
FALSE	Master Protein	P61187	Chaperone protein HtpG OS=Rhodopseudomonas palustris (strain ATCC BAA-98 / CGA009) GN=htpG PE=3 SV=1	FALSE	TRUE	2.2293	1	1	1	1	628	69.425	5.08	2.72633	1
FALSE	Master Protein	P05384	DNA-binding protein HU-beta OS=Pseudomonas aeruginosa (strain ATCC 15692 / PAO1 / 1C / PRS 101 / LMG 12228) GN=hupB PE=1 SV=3	FALSE	TRUE	16.6667	1	1	1	1	90	9.081	9.99	2.72477	1
FALSE	Master Protein	Q8FBT8	Phosphate-specific transport system accessory protein PhoU OS=Escherichia coli O6:H1 (strain CFT073 / ATCC 700928 / UPEC) GN=phoU PE=1 SV=1	FALSE	TRUE	4.45344	1	1	1	1	247	28.175	5.16	2.72016	1
FALSE	Master Protein	P0A121	DNA polymerase III subunit beta OS=Pseudomonas putida GN=dnaN PE=3 SV=1	FALSE	TRUE	4.63215	1	1	1	1	367	40.693	5.25	2.7126	1
FALSE	Master Protein	Q59637	Pyruvate dehydrogenase E1 component OS=Pseudomonas aeruginosa (strain ATCC 15692 / PAO1 / 1C / PRS 101 / LMG 12228) GN=aceE PE=3 SV=2	FALSE	TRUE	1.36054	1	1	1	1	882	99.501	5.82	2.70864	1
FALSE	Master Protein	P72190	Iron-sulfur cluster carrier protein OS=Pseudomonas fragi PE=3 SV=1	FALSE	TRUE	4.52962	1	1	1	1	287	30.182	5.43	2.70582	1
FALSE	Master Protein	Q9PQU3	Phosphate import ATP-binding protein PstB OS=Ureaplasma parvum serovar 3 (strain ATCC 700970) GN=pstB PE=3 SV=1	FALSE	TRUE	4.25532	1	1	1	1	329	37.814	9.14	2.70456	1
FALSE	Master Protein	Q1LU53	30S ribosomal protein S9 OS=Baumannia cicadellinicola subsp. Homalodisca coagulata GN=rpsI PE=3 SV=1	FALSE	TRUE	9.09091	1	1	1	1	132	14.941	10.86	2.67041	1
FALSE	Master Protein	P16678	Putative phosphonates utilization ATP-binding protein PhnK OS=Escherichia coli (strain K12) GN=phnK PE=1 SV=1	FALSE	TRUE	5.95238	1	1	1	1	252	27.814	6.81	2.66856	1
FALSE	Master Protein	Q9HZP7	Electron transfer flavoprotein subunit alpha OS=Pseudomonas aeruginosa (strain ATCC 15692 / PAO1 / 1C / PRS 101 / LMG 12228) GN=etfA PE=3 SV=1	FALSE	TRUE	2.91262	1	1	1	1	309	31.404	5.14	2.65924	1
FALSE	Master Protein	P08132	Annexin A4 OS=Sus scrofa GN=ANXA4 PE=1 SV=2	TRUE	TRUE	3.44828	1	1	1	1	319	35.806	5.92	2.65321	1
FALSE	Master Protein	P40307	Proteasome subunit beta type-2 OS=Rattus norvegicus GN=Psmb2 PE=1 SV=1	FALSE	TRUE	7.46269	1	1	1	1	201	22.898	7.44	2.64639	1
FALSE	Master Protein	A0A212DGV4	L-lactate dehydrogenase OS=Cervus elaphus hippelaphus OX=46360 GN=Celaphus_00013539 PE=4 SV=1	TRUE	TRUE	3.18725	1	1	1	1	753	82.163	9.07	2.63978	1
FALSE	Master Protein	Q0WD32	Inosine-5'-monophosphate dehydrogenase OS=Yersinia pestis GN=guaB PE=3 SV=1	FALSE	TRUE	3.90144	1	1	1	1	487	51.792	6.76	2.63207	1
FALSE	Master Protein	O22349	Tubulin alpha-3 chain OS=Eleusine indica GN=TUBA3 PE=2 SV=1	FALSE	TRUE	5.11111	2	2	2	1	450	49.581	5.06	2.61572	2
FALSE	Master Protein	C3KED7	Phosphoribosylaminoimidazole-succinocarboxamide synthase OS=Pseudomonas fluorescens (strain SBW25) GN=purC PE=3 SV=1	FALSE	TRUE	5.06329	1	1	1	1	237	26.862	5.64	2.60264	1
FALSE	Master Protein	A6T4X2	Elongation factor Ts OS=Klebsiella pneumoniae subsp. pneumoniae (strain ATCC 700721 / MGH 78578) GN=tsf PE=3 SV=1	FALSE	TRUE	3.88693	1	1	1	1	283	30.431	5.21	2.59208	1
FALSE	Master Protein	P81265	Polymeric immunoglobulin receptor OS=Bos taurus GN=PIGR PE=2 SV=1	FALSE	TRUE	1.71731	1	1	1	1	757	82.383	7.27	2.57771	1
FALSE	Master Protein	Q39256	Polyubiquitin 8 OS=Arabidopsis thaliana GN=UBQ8 PE=3 SV=1	FALSE	TRUE	2.85261	1	1	1	1	631	71.724	9.03	2.56654	1
FALSE	Master Protein	A8G8E6	50S ribosomal protein L7/L12 OS=Serratia proteamaculans (strain 568) GN=rplL PE=3 SV=1	FALSE	TRUE	9.91736	1	1	1	1	121	12.268	4.65	2.56242	1
FALSE	Master Protein	A6TGE3	Acetylglutamate kinase OS=Klebsiella pneumoniae subsp. pneumoniae (strain ATCC 700721 / MGH 78578) GN=argB PE=3 SV=1	FALSE	TRUE	3.48837	1	1	1	1	258	26.994	5.41	2.55672	1
FALSE	Master Protein	P0A9X5	Rod shape-determining protein MreB OS=Escherichia coli O6:H1 (strain CFT073 / ATCC 700928 / UPEC) GN=mreB PE=3 SV=1	FALSE	TRUE	4.32277	1	1	1	1	347	36.929	5.26	2.5481	1
FALSE	Master Protein	E9Q557	Desmoplakin OS=Mus musculus GN=Dsp PE=1 SV=1	FALSE	TRUE	0.312175	1	1	1	1	2883	332.706	6.8	2.54729	1
FALSE	Master Protein	C3JYK1	Trigger factor OS=Pseudomonas fluorescens (strain SBW25) GN=tig PE=3 SV=1	FALSE	TRUE	2.29358	1	1	1	1	436	48.316	4.82	2.53964	1
FALSE	Master Protein	A4JAQ0	50S ribosomal protein L14 OS=Burkholderia vietnamiensis (strain G4 / LMG 22486) GN=rplN PE=3 SV=1	FALSE	TRUE	9.83607	1	1	1	1	122	13.429	10.27	2.53724	1
FALSE	Master Protein	P45523	FKBP-type peptidyl-prolyl cis-trans isomerase FkpA OS=Escherichia coli (strain K12) GN=fkpA PE=1 SV=1	FALSE	TRUE	3.7037	1	1	1	1	270	28.864	8.47	2.51557	1
FALSE	Master Protein	P13035	Aerobic glycerol-3-phosphate dehydrogenase OS=Escherichia coli (strain K12) GN=glpD PE=1 SV=3	FALSE	TRUE	1.79641	1	1	1	1	501	56.715	7.44	2.51395	1
FALSE	Master Protein	A0A212DES3	Uncharacterized protein OS=Cervus elaphus hippelaphus OX=46360 GN=Celaphus_00011466 PE=3 SV=1	TRUE	FALSE	6.35593	1	1	1	1	236	26.406	6.39	2.5048	1
FALSE	Master Protein	Q93HX6	Glucosaminate ammonia-lyase OS=Pseudomonas fluorescens PE=1 SV=2	FALSE	TRUE	3.125	1	1	1	1	320	33.886	5.2	2.49656	1
FALSE	Master Protein	Q88P32	HTH-type transcriptional regulator HexR OS=Pseudomonas putida (strain KT2440) GN=hexR PE=1 SV=1	FALSE	TRUE	5.22648	1	1	1	1	287	31.302	6.8	2.48775	1
FALSE	Master Protein	P43854	Amidophosphoribosyltransferase OS=Haemophilus influenzae (strain ATCC 51907 / DSM 11121 / KW20 / Rd) GN=purF PE=3 SV=2	FALSE	TRUE	2.37624	1	1	1	1	505	56.171	5.97	2.48264	1
FALSE	Master Protein	Q08554	Desmocollin-1 OS=Homo sapiens GN=DSC1 PE=1 SV=2	TRUE	TRUE	1.00671	1	1	1	1	894	99.924	5.43	2.47984	1
FALSE	Master Protein	A0A212D4I5	CFB OS=Cervus elaphus hippelaphus OX=46360 GN=Celaphus_00014436 PE=3 SV=1	TRUE	TRUE	1.3382	1	1	1	1	822	91.931	7.56	2.47766	1
FALSE	Master Protein	A8GA09	Alanine--tRNA ligase OS=Serratia proteamaculans (strain 568) GN=alaS PE=3 SV=2	FALSE	TRUE	1.71429	1	1	1	1	875	96.178	5.54	2.47188	1
FALSE	Master Protein	P0A1V6	Ribose-phosphate pyrophosphokinase OS=Salmonella typhimurium (strain LT2 / SGSC1412 / ATCC 700720) GN=prs PE=3 SV=2	FALSE	TRUE	4.12698	1	1	1	1	315	34.195	5.44	2.46757	1
FALSE	Master Protein	B1JAJ6	50S ribosomal protein L18 OS=Pseudomonas putida (strain W619) GN=rplR PE=3 SV=1	FALSE	TRUE	9.48276	1	1	1	1	116	12.608	10.18	2.46516	1
FALSE	Master Protein	P34923	Glyceraldehyde-3-phosphate dehydrogenase, cytosolic OS=Physcomitrella patens subsp. patens GN=GAPC PE=2 SV=1	FALSE	TRUE	3.21637	1	1	1	1	342	36.739	6.65	2.46431	1
FALSE	Master Protein	P33109	Aspartate ammonia-lyase OS=Serratia marcescens GN=aspA PE=3 SV=1	FALSE	TRUE	2.30126	1	1	1	1	478	52.51	5.36	2.45883	1
FALSE	Master Protein	A5VYC6	GTPase Obg OS=Pseudomonas putida (strain F1 / ATCC 700007) GN=obg PE=3 SV=1	FALSE	TRUE	3.67647	1	1	1	1	408	44.797	4.94	2.45717	1
FALSE	Master Protein	Q9HU65	Glutamine synthetase OS=Pseudomonas aeruginosa (strain ATCC 15692 / PAO1 / 1C / PRS 101 / LMG 12228) GN=glnA PE=1 SV=1	FALSE	TRUE	2.98507	1	1	1	1	469	51.912	5.3	2.45647	1
FALSE	Master Protein	C3K6Y4	Glutamyl-tRNA(Gln) amidotransferase subunit A OS=Pseudomonas fluorescens (strain SBW25) GN=gatA PE=3 SV=1	FALSE	TRUE	3.10559	1	1	1	1	483	51.737	6.8	2.44544	1
FALSE	Master Protein	Q58DK5	Delta-aminolevulinic acid dehydratase OS=Bos taurus GN=ALAD PE=2 SV=1	TRUE	TRUE	4.86322	1	1	1	1	329	36.058	6.98	2.43764	1
FALSE	Master Protein	A0A885	Prolactin-inducible protein homolog OS=Gorilla gorilla gorilla GN=PIP PE=3 SV=2	FALSE	TRUE	7.53425	1	1	1	1	146	16.493	5.58	2.43752	1
FALSE	Master Protein	P02790	Hemopexin OS=Homo sapiens GN=HPX PE=1 SV=2	FALSE	TRUE	1.94805	1	1	1	1	462	51.643	7.02	2.43615	1
FALSE	Master Protein	B0KM36	Ubiquinone/menaquinone biosynthesis C-methyltransferase UbiE OS=Pseudomonas putida (strain GB-1) GN=ubiE PE=3 SV=1	FALSE	TRUE	5.46875	1	1	1	1	256	28.466	8.84	2.43309	1
FALSE	Master Protein	A8GDQ5	Threonine--tRNA ligase OS=Serratia proteamaculans (strain 568) GN=thrS PE=3 SV=1	FALSE	TRUE	1.86916	1	1	1	1	642	73.782	6.35	2.43243	1
FALSE	Master Protein	A6YLM6	Fatty acid-binding protein, adipocyte OS=Cervus elaphus GN=FABP4 PE=2 SV=1	TRUE	TRUE	9.84848	1	1	1	1	132	14.578	5.66	2.4322	1
FALSE	Master Protein	A4VJS3	Uridylate kinase OS=Pseudomonas stutzeri (strain A1501) GN=pyrH PE=3 SV=1	FALSE	TRUE	4.45344	1	1	1	1	247	26.545	5.68	2.41058	1
FALSE	Master Protein	Q60AY8	Integration host factor subunit alpha OS=Methylococcus capsulatus (strain ATCC 33009 / NCIMB 11132 / Bath) GN=ihfA PE=3 SV=1	FALSE	TRUE	9.09091	1	1	1	1	110	12.297	9.35	2.40032	1
FALSE	Master Protein	P81605	Dermcidin OS=Homo sapiens GN=DCD PE=1 SV=2	FALSE	TRUE	10	1	1	1	1	110	11.277	6.54	2.39646	1
FALSE	Master Protein	A5F2T1	Glutamine--tRNA ligase OS=Vibrio cholerae serotype O1 (strain ATCC 39541 / Classical Ogawa 395 / O395) GN=glnS PE=3 SV=1	FALSE	TRUE	1.97842	1	1	1	1	556	64.077	5.53	2.39123	1
FALSE	Master Protein	P02788	Lactotransferrin OS=Homo sapiens GN=LTF PE=1 SV=6	FALSE	TRUE	3.23944	2	2	2	1	710	78.132	8.12	2.38706	2
FALSE	Master Protein	E3SU11	Thaumatin-like protein OS=Olea europaea PE=1 SV=1	FALSE	TRUE	7.07965	1	1	1	1	226	24.711	5.26	2.37563	1
FALSE	Master Protein	Q02DZ3	Phosphate-binding protein PstS OS=Pseudomonas aeruginosa (strain UCBPP-PA14) GN=pstS PE=1 SV=1	FALSE	TRUE	3.40557	1	1	1	1	323	34.452	9.09	2.36122	1
FALSE	Master Protein	C3KDX1	30S ribosomal protein S20 OS=Pseudomonas fluorescens (strain SBW25) GN=rpsT PE=3 SV=1	FALSE	TRUE	15.2174	1	1	1	1	92	10.078	10.92	2.35961	1
FALSE	Master Protein	B8GX53	Serine--tRNA ligase OS=Caulobacter crescentus (strain NA1000 / CB15N) GN=serS PE=3 SV=1	FALSE	TRUE	2.90456	1	1	1	1	482	53.032	6.3	2.35875	1
FALSE	Master Protein	C3JXY0	Aspartate kinase OS=Pseudomonas fluorescens (strain SBW25) GN=PFLU_4747 PE=1 SV=1	FALSE	TRUE	2.66344	1	1	1	1	413	44.504	5.3	2.35793	1
FALSE	Master Protein	Q3V5W6	Glutamine synthetase OS=Pseudomonas taetrolens GN=glnA PE=1 SV=1	FALSE	TRUE	2.5641	1	1	1	1	468	51.734	5.3	2.35537	1
FALSE	Master Protein	G0Z3A2	Catalase OS=Cervus nippon OX=9863 GN=CAT PE=2 SV=1	TRUE	FALSE	2.46679	1	1	1	1	527	59.99	7.17	2.35512	1
FALSE	Master Protein	A0KF27	30S ribosomal protein S3 OS=Aeromonas hydrophila subsp. hydrophila (strain ATCC 7966 / DSM 30187 / JCM 1027 / KCTC 2358 / NCIMB 9240) GN=rpsC PE=3 SV=1	FALSE	TRUE	5.06329	1	1	1	1	237	26.117	10.39	2.35413	1
FALSE	Master Protein	O68897	Glutaminase-asparaginase OS=Pseudomonas fluorescens biotype A GN=ansB PE=3 SV=1	FALSE	TRUE	4.14365	1	1	1	1	362	38.711	8.18	2.33657	1
FALSE	Master Protein	C3K7D6	Fructose-1,6-bisphosphatase class 1 OS=Pseudomonas fluorescens (strain SBW25) GN=fbp PE=3 SV=1	FALSE	TRUE	4.46429	1	1	1	1	336	37.081	5.68	2.32791	1
FALSE	Master Protein	C3K5Z8	Ribosome-recycling factor OS=Pseudomonas fluorescens (strain SBW25) GN=frr PE=3 SV=1	FALSE	TRUE	4.86486	1	1	1	1	185	20.297	8.29	2.31845	1
FALSE	Master Protein	Q3KF15	Acetyl-coenzyme A carboxylase carboxyl transferase subunit beta OS=Pseudomonas fluorescens (strain Pf0-1) GN=accD PE=3 SV=1	FALSE	TRUE	2.94118	1	1	1	1	306	33.434	8.24	2.3171	1
FALSE	Master Protein	Q15YN9	50S ribosomal protein L3 OS=Pseudoalteromonas atlantica (strain T6c / ATCC BAA-1087) GN=rplC PE=3 SV=1	FALSE	TRUE	4.71698	1	1	1	1	212	22.421	9.83	2.31592	1
FALSE	Master Protein	A0A212D9E5	Uncharacterized protein (Fragment) OS=Cervus elaphus hippelaphus OX=46360 GN=Celaphus_00001276 PE=4 SV=1	TRUE	FALSE	2.00893	1	1	1	1	448	50.086	5.31	2.31455	1
FALSE	Master Protein	B3PK60	30S ribosomal protein S11 OS=Cellvibrio japonicus (strain Ueda107) GN=rpsK PE=3 SV=1	FALSE	TRUE	9.16031	1	1	1	1	131	13.881	10.45	2.31164	1
FALSE	Master Protein	Q1C9L0	Phosphonates import ATP-binding protein PhnC OS=Yersinia pestis bv. Antiqua (strain Antiqua) GN=phnC PE=3 SV=2	FALSE	TRUE	5.03597	1	1	1	1	278	30.969	8.65	2.31042	1
FALSE	Master Protein	P00558	Phosphoglycerate kinase 1 OS=Homo sapiens GN=PGK1 PE=1 SV=3	FALSE	TRUE	4.31655	1	1	1	1	417	44.586	8.1	2.29268	1
FALSE	Master Protein	C3KDG0	Protein RecA OS=Pseudomonas fluorescens (strain SBW25) GN=recA PE=3 SV=1	FALSE	TRUE	3.97727	1	1	1	1	352	37.499	5.81	2.27935	1
FALSE	Master Protein	A0A212CFL8	FAAH OS=Cervus elaphus hippelaphus OX=46360 GN=Celaphus_00002583 PE=4 SV=1	TRUE	FALSE	3.36449	1	1	1	1	535	59.074	8.02	2.27809	1
FALSE	Master Protein	C3K1G2	Membrane protein insertase YidC OS=Pseudomonas fluorescens (strain SBW25) GN=yidC PE=3 SV=1	FALSE	TRUE	5.17857	2	2	2	1	560	61.977	8.7	2.27003	2
FALSE	Master Protein	A8GKD1	Glucose-6-phosphate isomerase OS=Serratia proteamaculans (strain 568) GN=pgi PE=3 SV=1	FALSE	TRUE	2.0073	1	1	1	1	548	60.98	6.25	2.2676	1
FALSE	Master Protein	A1JS01	DNA-directed RNA polymerase subunit alpha OS=Yersinia enterocolitica serotype O:8 / biotype 1B (strain NCTC 13174 / 8081) GN=rpoA PE=3 SV=1	FALSE	TRUE	3.63636	1	1	1	1	330	36.573	5.06	2.26743	1
FALSE	Master Protein	P25311	Zinc-alpha-2-glycoprotein OS=Homo sapiens GN=AZGP1 PE=1 SV=2	FALSE	TRUE	3.3557	1	1	1	1	298	34.237	6.05	2.26528	1
FALSE	Master Protein	P42929	Heat shock protein beta-1 OS=Canis familiaris GN=HSPB1 PE=2 SV=1	FALSE	TRUE	4.78469	1	1	1	1	209	22.925	6.7	2.26511	1
FALSE	Master Protein	A0A212D8R5	SERPIND1 OS=Cervus elaphus hippelaphus OX=46360 GN=Celaphus_00000057 PE=3 SV=1	TRUE	FALSE	2.62097	1	1	1	1	496	55.211	6.96	2.26099	1
FALSE	Master Protein	P0A283	Glucose-specific phosphotransferase enzyme IIA component OS=Salmonella typhimurium (strain LT2 / SGSC1412 / ATCC 700720) GN=crr PE=3 SV=2	FALSE	TRUE	6.50888	1	1	1	1	169	18.236	4.84	2.25669	1
FALSE	Master Protein	A0A212CT61	CTSH OS=Cervus elaphus hippelaphus OX=46360 GN=Celaphus_00015263 PE=3 SV=1	TRUE	FALSE	4.09556	1	1	1	1	293	32.765	8.29	2.24113	1
FALSE	Master Protein	A0A212CG46	Uncharacterized protein (Fragment) OS=Cervus elaphus hippelaphus OX=46360 GN=Celaphus_00001846 PE=4 SV=1	TRUE	FALSE	5.625	1	1	1	1	160	18.811	5.1	2.23495	1
FALSE	Master Protein	Q59097	Pyruvate dehydrogenase E1 component OS=Cupriavidus necator (strain ATCC 17699 / H16 / DSM 428 / Stanier 337) GN=pdhA PE=3 SV=1	FALSE	TRUE	1.11732	1	1	1	1	895	100.301	6.28	2.23488	1
FALSE	Master Protein	P68217	Fibrinogen alpha chain (Fragment) OS=Cervus elaphus nelsoni GN=FGA PE=1 SV=1	FALSE	TRUE	100	1	1	1	1	19	1.807	4.07	2.2326	1
FALSE	Master Protein	Q9KAD7	Transketolase OS=Bacillus halodurans (strain ATCC BAA-125 / DSM 18197 / FERM 7344 / JCM 9153 / C-125) GN=tkt PE=3 SV=1	FALSE	TRUE	1.5015	1	1	1	1	666	72.068	5.17	2.22381	1
FALSE	Master Protein	C3K6U9	Imidazoleglycerol-phosphate dehydratase OS=Pseudomonas fluorescens (strain SBW25) GN=hisB PE=3 SV=1	FALSE	TRUE	5.07614	1	1	1	1	197	21.83	6.6	2.22155	1
FALSE	Master Protein	P0A1A6	Branched-chain-amino-acid aminotransferase OS=Salmonella typhi GN=ilvE PE=3 SV=2	FALSE	TRUE	5.17799	1	1	1	1	309	34.031	5.85	2.21182	1
FALSE	Master Protein	O67588	Chaperone protein ClpB OS=Aquifex aeolicus (strain VF5) GN=clpB PE=3 SV=1	FALSE	TRUE	0.994036	1	1	1	1	1006	114.467	5.62	2.20849	1
FALSE	Master Protein	Q95182	Major allergen Equ c 1 OS=Equus caballus PE=1 SV=1	FALSE	TRUE	5.34759	1	1	1	1	187	21.682	4.67	2.20563	1
FALSE	Master Protein	A4XPZ2	ATP phosphoribosyltransferase regulatory subunit OS=Pseudomonas mendocina (strain ymp) GN=hisZ PE=3 SV=1	FALSE	TRUE	3.29114	1	1	1	1	395	42.895	4.93	2.20412	1
FALSE	Master Protein	P0ACY4	Uncharacterized protein YeaG OS=Escherichia coli O6:H1 (strain CFT073 / ATCC 700928 / UPEC) GN=yeaG PE=3 SV=1	FALSE	TRUE	1.39752	1	1	1	1	644	74.434	5.85	2.19913	1
FALSE	Master Protein	P07737	Profilin-1 OS=Homo sapiens GN=PFN1 PE=1 SV=2	FALSE	TRUE	10	1	1	1	1	140	15.045	8.27	2.19818	1
FALSE	Master Protein	C3K3F1	Phosphoglycerate kinase OS=Pseudomonas fluorescens (strain SBW25) GN=pgk PE=3 SV=1	FALSE	TRUE	3.87597	1	1	1	1	387	40.125	5.03	2.19236	1
FALSE	Master Protein	Q9UGM3	Deleted in malignant brain tumors 1 protein OS=Homo sapiens GN=DMBT1 PE=1 SV=2	FALSE	TRUE	6.96229	1	1	1	1	2413	260.569	5.44	2.18864	1
FALSE	Master Protein	C3K307	Indole-3-glycerol phosphate synthase OS=Pseudomonas fluorescens (strain SBW25) GN=trpC PE=3 SV=1	FALSE	TRUE	3.95683	1	1	1	1	278	30.252	5.1	2.18792	1
FALSE	Master Protein	P01876	Ig alpha-1 chain C region OS=Homo sapiens GN=IGHA1 PE=1 SV=2	FALSE	TRUE	2.83286	1	1	1	1	353	37.631	6.51	2.18014	1
FALSE	Master Protein	A4VHP4	30S ribosomal protein S8 OS=Pseudomonas stutzeri (strain A1501) GN=rpsH PE=3 SV=1	FALSE	TRUE	9.23077	1	1	1	1	130	13.99	9.54	2.17737	1
FALSE	Master Protein	Q2W0E8	2,3,4,5-tetrahydropyridine-2,6-dicarboxylate N-succinyltransferase OS=Magnetospirillum magneticum (strain AMB-1 / ATCC 700264) GN=dapD PE=3 SV=1	FALSE	TRUE	2.85714	1	1	1	1	280	29.476	6.11	2.17263	1
FALSE	Master Protein	A5W6G9	3-ketoacyl-CoA thiolase OS=Pseudomonas putida (strain F1 / ATCC 700007) GN=fadA PE=3 SV=1	FALSE	TRUE	2.30179	1	1	1	1	391	41.56	7.03	2.17259	1
FALSE	Master Protein	P32262	Antithrombin-III OS=Ovis aries GN=SERPINC1 PE=2 SV=1	TRUE	TRUE	1.93548	1	1	1	1	465	52.466	6.86	2.17236	1
FALSE	Master Protein	P27105	Erythrocyte band 7 integral membrane protein OS=Homo sapiens GN=STOM PE=1 SV=3	FALSE	TRUE	6.59722	1	1	1	1	288	31.711	7.88	2.17026	1
FALSE	Master Protein	A4XPF3	Adenosylhomocysteinase OS=Pseudomonas mendocina (strain ymp) GN=ahcY PE=3 SV=1	FALSE	TRUE	2.77186	1	1	1	1	469	51.297	5.77	2.17005	1
FALSE	Master Protein	C6TBN2	Probable aldo-keto reductase 1 OS=Glycine max GN=AKR1 PE=2 SV=1	FALSE	TRUE	3.75723	1	1	1	1	346	38.229	6.57	2.15817	1
FALSE	Master Protein	C3K1L3	Histidine--tRNA ligase OS=Pseudomonas fluorescens (strain SBW25) GN=hisS PE=3 SV=1	FALSE	TRUE	2.7972	1	1	1	1	429	47.853	5.83	2.15614	1
FALSE	Master Protein	Q56TU4	S-adenosylmethionine synthase 1 OS=Daucus carota GN=SAMS1 PE=2 SV=1	FALSE	TRUE	3.40136	1	1	1	1	441	48.356	6.54	2.15238	1
FALSE	Master Protein	A8GD62	Enoyl-[acyl-carrier-protein] reductase [NADH] OS=Serratia proteamaculans (strain 568) GN=fabV PE=3 SV=1	FALSE	TRUE	3.00752	1	1	1	1	399	43.531	5.21	2.15199	1
FALSE	Master Protein	A0A212CLE1	PIP (Fragment) OS=Cervus elaphus hippelaphus OX=46360 GN=Celaphus_00012356 PE=4 SV=1	TRUE	FALSE	20.7792	1	1	1	1	77	8.777	7.88	2.14716	1
FALSE	Master Protein	B0R6S2	Glycerol kinase OS=Halobacterium salinarum (strain ATCC 29341 / DSM 671 / R1) GN=glpK PE=3 SV=1	FALSE	TRUE	2.15686	1	1	1	1	510	55.735	4.48	2.14333	1
FALSE	Master Protein	A0A212C2X4	Uncharacterized protein OS=Cervus elaphus hippelaphus OX=46360 GN=Celaphus_00019367 PE=4 SV=1	TRUE	FALSE	3.77358	1	1	1	1	212	24.047	6.8	2.13643	1
FALSE	Master Protein	A5WAG2	Dihydroxy-acid dehydratase OS=Pseudomonas putida (strain F1 / ATCC 700007) GN=ilvD PE=3 SV=1	FALSE	TRUE	1.95759	1	1	1	1	613	65.617	5.76	2.1362	1
FALSE	Master Protein	A0A212DHZ3	HPX (Fragment) OS=Cervus elaphus hippelaphus OX=46360 GN=Celaphus_00009140 PE=4 SV=1	TRUE	FALSE	5.88235	1	1	1	1	187	21.077	7.23	2.13609	1
FALSE	Master Protein	A0A212C6Y8	Transthyretin OS=Cervus elaphus hippelaphus OX=46360 GN=Celaphus_00017633 PE=3 SV=1	TRUE	FALSE	6.12245	1	1	1	1	147	15.959	5.87	2.1321	1
FALSE	Master Protein	P43924	Pyruvate kinase OS=Haemophilus influenzae (strain ATCC 51907 / DSM 11121 / KW20 / Rd) GN=pykA PE=3 SV=2	FALSE	TRUE	2.09205	1	1	1	1	478	51.022	6.73	2.11927	1
FALSE	Master Protein	Q9HZ71	30S ribosomal protein S1 OS=Pseudomonas aeruginosa (strain ATCC 15692 / PAO1 / 1C / PRS 101 / LMG 12228) GN=rpsA PE=3 SV=1	FALSE	TRUE	1.9678	1	1	1	1	559	61.832	4.93	2.1185	1
FALSE	Master Protein	A0A212DH88	GSTP1 (Fragment) OS=Cervus elaphus hippelaphus OX=46360 GN=Celaphus_00013184 PE=4 SV=1	TRUE	TRUE	4.7619	1	1	1	1	210	23.657	7.3	2.10987	1
FALSE	Master Protein	A4VRW0	1-(5-phosphoribosyl)-5-[(5-phosphoribosylamino)methylideneamino] imidazole-4-carboxamide isomerase OS=Pseudomonas stutzeri (strain A1501) GN=hisA PE=3 SV=1	FALSE	TRUE	4.45344	1	1	1	1	247	26.134	4.97	2.10912	1
FALSE	Master Protein	P0AD98	Leu/Ile/Val-binding protein OS=Escherichia coli O157:H7 GN=livJ PE=3 SV=1	FALSE	TRUE	3.81471	1	1	1	1	367	39.052	5.8	2.10724	1
FALSE	Master Protein	P37798	Biotin carboxylase OS=Pseudomonas aeruginosa (strain ATCC 15692 / PAO1 / 1C / PRS 101 / LMG 12228) GN=accC PE=1 SV=1	FALSE	TRUE	2.89532	1	1	1	1	449	48.857	6.33	2.10074	1
FALSE	Master Protein	P32176	Formate dehydrogenase-O major subunit OS=Escherichia coli (strain K12) GN=fdoG PE=1 SV=5	FALSE	TRUE	1.1811	1	1	1	1	1016	112.479	7.28	2.10013	1
FALSE	Master Protein	A8GAQ8	Trigger factor OS=Serratia proteamaculans (strain 568) GN=tig PE=3 SV=1	FALSE	TRUE	3.22581	1	1	1	1	434	48.2	4.87	2.09667	1
FALSE	Master Protein	P04178	Superoxide dismutase [Cu-Zn] OS=Sus scrofa GN=SOD1 PE=1 SV=2	TRUE	TRUE	8.49673	1	1	1	1	153	15.882	6.52	2.09329	1
FALSE	Master Protein	Q8NI51	Transcriptional repressor CTCFL OS=Homo sapiens GN=CTCFL PE=1 SV=2	FALSE	TRUE	1.35747	1	1	1	1	663	75.698	8.24	2.07888	1
FALSE	Master Protein	P19823	Inter-alpha-trypsin inhibitor heavy chain H2 OS=Homo sapiens GN=ITIH2 PE=1 SV=2	TRUE	TRUE	1.58562	1	1	1	1	946	106.397	6.86	2.07051	1
FALSE	Master Protein	A0A212CGS2	ECM1 OS=Cervus elaphus hippelaphus OX=46360 GN=Celaphus_00002058 PE=4 SV=1	TRUE	FALSE	1.77936	1	1	1	1	562	62.17	6.81	2.0672	1
FALSE	Master Protein	A5W5E1	Threonine--tRNA ligase OS=Pseudomonas putida (strain F1 / ATCC 700007) GN=thrS PE=3 SV=1	FALSE	TRUE	1.5625	1	1	1	1	640	72.683	5.86	2.06072	1
FALSE	Master Protein	B2VET7	Enoyl-[acyl-carrier-protein] reductase [NADH] OS=Erwinia tasmaniensis (strain DSM 17950 / Et1/99) GN=fabV PE=3 SV=1	FALSE	TRUE	2.50627	1	1	1	1	399	43.293	5.34	2.05616	1
FALSE	Master Protein	C3K2V2	30S ribosomal protein S4 OS=Pseudomonas fluorescens (strain SBW25) GN=rpsD PE=3 SV=1	FALSE	TRUE	8.25243	1	1	1	1	206	23.062	9.79	2.05542	1
FALSE	Master Protein	Q6LU31	GMP synthase [glutamine-hydrolyzing] OS=Photobacterium profundum GN=guaA PE=3 SV=1	FALSE	TRUE	2.27704	1	1	1	1	527	58.614	5.02	2.05495	1
FALSE	Master Protein	A4VMG3	Elongation factor P OS=Pseudomonas stutzeri (strain A1501) GN=efp PE=3 SV=1	FALSE	TRUE	6.38298	1	1	1	1	188	21.108	4.94	2.04908	1
FALSE	Master Protein	A1JI53	Dihydroxy-acid dehydratase OS=Yersinia enterocolitica serotype O:8 / biotype 1B (strain NCTC 13174 / 8081) GN=ilvD PE=3 SV=1	FALSE	TRUE	2.27273	1	1	1	1	616	65.513	6.05	2.04379	1
FALSE	Master Protein	D4A5U3	Protein-glutamine gamma-glutamyltransferase E OS=Rattus norvegicus GN=Tgm3 PE=3 SV=1	TRUE	TRUE	1.8759	1	1	1	1	693	77.182	6.89	2.04366	1
FALSE	Master Protein	C3JYD3	Cysteine--tRNA ligase OS=Pseudomonas fluorescens (strain SBW25) GN=cysS PE=3 SV=1	FALSE	TRUE	3.0303	1	1	1	1	462	51.635	5.74	2.02271	1
FALSE	Master Protein	Q7VRV7	NADH-quinone oxidoreductase subunit G OS=Blochmannia floridanus GN=nuoG PE=3 SV=1	FALSE	TRUE	1.0627	1	1	1	1	941	107.225	7.71	2.00888	1
FALSE	Master Protein	P61604	10 kDa heat shock protein, mitochondrial OS=Homo sapiens GN=HSPE1 PE=1 SV=2	FALSE	TRUE	13.7255	1	1	1	1	102	10.925	8.92	2.00254	1
FALSE	Master Protein	P11974	Pyruvate kinase PKM OS=Oryctolagus cuniculus GN=PKM PE=1 SV=4	TRUE	TRUE	2.44821	1	1	1	1	531	58.011	7.71	1.99849	1
FALSE	Master Protein	C3K703	2-C-methyl-D-erythritol 2,4-cyclodiphosphate synthase OS=Pseudomonas fluorescens (strain SBW25) GN=ispF PE=3 SV=1	FALSE	TRUE	8.9172	1	1	1	1	157	16.742	6.96	1.99763	1
FALSE	Master Protein	A0A212DGB9	RPLP2 OS=Cervus elaphus hippelaphus OX=46360 GN=Celaphus_00013103 PE=3 SV=1	TRUE	TRUE	10.4348	1	1	1	1	115	11.672	4.54	1.99184	1
FALSE	Master Protein	C3KEC6	Adenylate kinase OS=Pseudomonas fluorescens (strain SBW25) GN=adk PE=3 SV=1	FALSE	TRUE	4.65116	1	1	1	1	215	23.251	6.42	1.98142	1
FALSE	Master Protein	P0ADW3	Inner membrane protein YhcB OS=Escherichia coli (strain K12) GN=yhcB PE=1 SV=2	FALSE	TRUE	8.33333	1	1	1	1	132	14.952	5.88	1.96596	1
FALSE	Master Protein	P32733	Kunitz-type trypsin inhibitor alpha chain OS=Prosopis juliflora PE=1 SV=1	FALSE	TRUE	10.219	1	1	1	1	137	15.459	7.87	1.95857	1
FALSE	Master Protein	P31133	Putrescine-binding periplasmic protein OS=Escherichia coli (strain K12) GN=potF PE=1 SV=3	FALSE	TRUE	4.05405	1	1	1	1	370	40.814	6.2	1.95387	1
FALSE	Master Protein	A1WV96	50S ribosomal protein L17 OS=Halorhodospira halophila (strain DSM 244 / SL1) GN=rplQ PE=3 SV=1	FALSE	TRUE	7.24638	1	1	1	1	138	15.901	9.74	1.94752	1
FALSE	Master Protein	A6VF36	ATP synthase subunit b OS=Pseudomonas aeruginosa (strain PA7) GN=atpF PE=3 SV=1	FALSE	TRUE	5.12821	1	1	1	1	156	16.946	6.02	1.94352	1
FALSE	Master Protein	Q0ZQK6	Peptidyl-prolyl cis-trans isomerase A OS=Symphalangus syndactylus GN=PPIA PE=3 SV=3	TRUE	TRUE	5.45455	1	1	1	1	165	18.001	7.81	1.92982	1
FALSE	Master Protein	P01621	Ig kappa chain V-III region NG9 (Fragment) OS=Homo sapiens PE=2 SV=1	FALSE	TRUE	9	1	1	1	1	100	10.722	6.52	1.92568	1
FALSE	Master Protein	A1A7M1	Outer membrane protein assembly factor BamA OS=Escherichia coli O1:K1 / APEC GN=bamA PE=3 SV=1	FALSE	TRUE	1.7284	1	1	1	1	810	90.566	5.15	1.9187	1
FALSE	Master Protein	A8G9U7	Glutamate-1-semialdehyde 2,1-aminomutase OS=Serratia proteamaculans (strain 568) GN=hemL PE=3 SV=1	FALSE	TRUE	3.2634	1	1	1	1	429	45.842	5.64	1.91213	1
FALSE	Master Protein	P0A2H9	Thiol:disulfide interchange protein DsbA OS=Salmonella typhimurium (strain LT2 / SGSC1412 / ATCC 700720) GN=dsbA PE=1 SV=1	FALSE	TRUE	5.31401	1	1	1	1	207	22.897	5.95	1.90652	1
FALSE	Master Protein	O88989	Malate dehydrogenase, cytoplasmic OS=Rattus norvegicus GN=Mdh1 PE=1 SV=3	TRUE	TRUE	5.08982	1	1	1	1	334	36.46	6.58	1.9033	1
FALSE	Master Protein	Q54XP4	Crooked neck-like protein 1 OS=Dictyostelium discoideum GN=crnkl1 PE=3 SV=1	FALSE	TRUE	2.2695	1	1	1	1	705	84.667	8.51	1.89708	1
FALSE	Master Protein	A0A212D7Z4	PEBP1 OS=Cervus elaphus hippelaphus OX=46360 GN=Celaphus_00000305 PE=4 SV=1	TRUE	FALSE	8.88889	1	1	1	1	225	25.014	8.63	1.88259	1
FALSE	Master Protein	A4Y0K5	50S ribosomal protein L28 OS=Pseudomonas mendocina (strain ymp) GN=rpmB PE=3 SV=1	FALSE	TRUE	17.9487	1	1	1	1	78	9.003	11.72	1.8779	1
FALSE	Master Protein	Q5E946	Protein deglycase DJ-1 OS=Bos taurus GN=PARK7 PE=2 SV=1	FALSE	TRUE	7.93651	1	1	1	1	189	20.023	7.33	1.86973	1
FALSE	Master Protein	A8GL86	Phosphoenolpyruvate carboxylase OS=Serratia proteamaculans (strain 568) GN=ppc PE=3 SV=1	FALSE	TRUE	1.48064	1	1	1	1	878	98.335	6.14	1.86922	1
FALSE	Master Protein	Q8GVD0	Beta-glucosidase OS=Olea europaea GN=GLU PE=1 SV=1	FALSE	TRUE	2.17786	1	1	1	1	551	62.854	6.77	1.8692	1
FALSE	Master Protein	Q5D862	Filaggrin-2 OS=Homo sapiens GN=FLG2 PE=1 SV=1	FALSE	TRUE	0.501882	1	1	1	1	2391	247.928	8.31	1.86094	1
FALSE	Master Protein	C3K6G5	Probable cytosol aminopeptidase OS=Pseudomonas fluorescens (strain SBW25) GN=pepA PE=3 SV=1	FALSE	TRUE	3.22581	1	1	1	1	496	52.403	7.66	1.8552	1
FALSE	Master Protein	P05109	Protein S100-A8 OS=Homo sapiens GN=S100A8 PE=1 SV=1	FALSE	TRUE	11.828	1	1	1	1	93	10.828	7.03	1.84828	1
FALSE	Master Protein	C3K1K0	GMP synthase [glutamine-hydrolyzing] OS=Pseudomonas fluorescens (strain SBW25) GN=guaA PE=3 SV=1	FALSE	TRUE	5.71429	2	2	2	1	525	58.398	5.71	1.83299	2
FALSE	Master Protein	F4JET1	Non-structural maintenance of chromosomes element 4 homolog B OS=Arabidopsis thaliana GN=NSE4B PE=2 SV=1	FALSE	TRUE	2.08877	1	1	1	1	383	42.942	7.05	1.81573	1
FALSE	Master Protein	A0A212DGZ8	CTSD OS=Cervus elaphus hippelaphus OX=46360 GN=Celaphus_00013113 PE=3 SV=1	TRUE	FALSE	18.705	2	2	2	1	139	14.833	4.68	1.80797	2
FALSE	Master Protein	Q3KHJ1	50S ribosomal protein L19 OS=Pseudomonas fluorescens (strain Pf0-1) GN=rplS PE=3 SV=1	FALSE	TRUE	7.75862	1	1	1	1	116	12.961	10.27	1.79429	1
FALSE	Master Protein	P14417	Apolipoprotein(a) (Fragment) OS=Macaca mulatta GN=LPA PE=2 SV=1	TRUE	TRUE	0.704225	1	1	1	1	1420	158.265	6.06	1.7915	1
FALSE	Master Protein	Q0VSH9	30S ribosomal protein S4 OS=Alcanivorax borkumensis (strain ATCC 700651 / DSM 11573 / NCIMB 13689 / SK2) GN=rpsD PE=3 SV=1	FALSE	TRUE	4.28571	1	1	1	1	210	23.645	9.96	1.78085	1
FALSE	Master Protein	A0A212CVK6	EFEMP1 (Fragment) OS=Cervus elaphus hippelaphus OX=46360 GN=Celaphus_00005594 PE=4 SV=1	TRUE	FALSE	4.16667	1	1	1	1	336	37.799	4.89	1.76904	1
FALSE	Master Protein	A0A212CJ25	Uncharacterized protein OS=Cervus elaphus hippelaphus OX=46360 GN=Celaphus_00012585 PE=4 SV=1	TRUE	FALSE	1.82482	1	1	1	1	548	61.015	6.9	1.74629	1
FALSE	Master Protein	C5B7M4	Isoleucine--tRNA ligase OS=Edwardsiella ictaluri (strain 93-146) GN=ileS PE=3 SV=1	FALSE	TRUE	0.949367	1	1	1	1	948	105.724	5.76	1.74615	1
FALSE	Master Protein	P35683	Eukaryotic initiation factor 4A-1 OS=Oryza sativa subsp. japonica GN=Os06g0701100 PE=2 SV=2	FALSE	TRUE	3.1401	1	1	1	1	414	47.058	5.57	1.73728	1
FALSE	Master Protein	Q8CJ27	Abnormal spindle-like microcephaly-associated protein homolog OS=Mus musculus GN=Aspm PE=2 SV=2	FALSE	TRUE	0.288277	1	1	1	1	3122	363.988	10.62	1.72944	1
FALSE	Master Protein	A1JTD0	ATP synthase subunit delta OS=Yersinia enterocolitica serotype O:8 / biotype 1B (strain NCTC 13174 / 8081) GN=atpH PE=3 SV=1	FALSE	TRUE	6.21469	1	1	1	1	177	19.439	5.24	1.72943	1
FALSE	Master Protein	A4WCI8	GTP cyclohydrolase 1 OS=Enterobacter sp. (strain 638) GN=folE PE=3 SV=1	FALSE	TRUE	7.20721	1	1	1	1	222	24.801	7.18	1.71527	1
FALSE	Master Protein	C3K2Z7	N-acetyl-gamma-glutamyl-phosphate reductase OS=Pseudomonas fluorescens (strain SBW25) GN=argC PE=3 SV=1	FALSE	TRUE	4.36047	1	1	1	1	344	36.612	6.39	1.70311	1
FALSE	Master Protein	Q3ZCJ8	Dipeptidyl peptidase 1 OS=Bos taurus GN=CTSC PE=2 SV=1	FALSE	TRUE	2.37581	1	1	1	1	463	51.915	7.62	1.70024	1
FALSE	Master Protein	P07003	Pyruvate dehydrogenase [ubiquinone] OS=Escherichia coli (strain K12) GN=poxB PE=1 SV=1	FALSE	TRUE	1.3986	1	1	1	1	572	61.972	6.28	1.68865	1
FALSE	Master Protein	Q888C6	Ribose-phosphate pyrophosphokinase OS=Pseudomonas syringae pv. tomato (strain DC3000) GN=prs PE=3 SV=1	FALSE	TRUE	4.47284	1	1	1	1	313	34.127	6.06	1.68603	1
FALSE	Master Protein	A8GAV3	Adenylate kinase OS=Serratia proteamaculans (strain 568) GN=adk PE=3 SV=1	FALSE	TRUE	4.6729	1	1	1	1	214	23.577	6.02	1.6688	1
FALSE	Master Protein	P02930	Outer membrane protein TolC OS=Escherichia coli (strain K12) GN=tolC PE=1 SV=3	FALSE	TRUE	3.24544	1	1	1	1	493	53.708	5.66	1.63203	1
FALSE	Master Protein	Q1D7U7	50S ribosomal protein L11 OS=Myxococcus xanthus (strain DK 1622) GN=rplK PE=3 SV=1	FALSE	TRUE	6.08108	1	1	1	1	148	15.572	9.88	1.63096	1
FALSE	Master Protein	P27425	Serotransferrin OS=Equus caballus GN=TF PE=2 SV=1	FALSE	TRUE	1.27479	1	1	1	1	706	78.044	7.14	1.60517	1
FALSE	Master Protein	A8GHW9	Nucleoside diphosphate kinase OS=Serratia proteamaculans (strain 568) GN=ndk PE=3 SV=1	FALSE	TRUE	16.3121	1	1	1	1	141	15.591	5.3	0	1
FALSE	Master Protein	A8GID0	Acetyl-coenzyme A carboxylase carboxyl transferase subunit alpha OS=Serratia proteamaculans (strain 568) GN=accA PE=3 SV=1	FALSE	TRUE	3.44828	1	1	1	1	319	35.416	6.71	0	1
FALSE	Master Protein	Q6UWP8	Suprabasin OS=Homo sapiens GN=SBSN PE=1 SV=2	FALSE	TRUE	9.15254	1	1	1	1	590	60.505	7.01	0	1
FALSE	Master Protein	Q9Z507	UvrABC system protein A OS=Streptomyces coelicolor (strain ATCC BAA-471 / A3(2) / M145) GN=uvrA PE=3 SV=1	FALSE	TRUE	1.47929	1	1	1	1	1014	110.93	8.06	0	1
FALSE	Master Protein	C3KAH5	50S ribosomal protein L31 OS=Pseudomonas fluorescens (strain SBW25) GN=rpmE PE=3 SV=1	FALSE	TRUE	28.5714	1	1	1	1	77	8.451	8.09	0	1
FALSE	Master Protein	C3KAD2	Bifunctional polymyxin resistance protein ArnA OS=Pseudomonas fluorescens (strain SBW25) GN=arnA PE=3 SV=1	FALSE	TRUE	1.80995	1	1	1	1	663	74.14	6.7	0	1
FALSE	Master Protein	C3JZN6	Translation initiation factor IF-3 OS=Pseudomonas fluorescens (strain SBW25) GN=infC PE=3 SV=1	FALSE	TRUE	4.91803	1	1	1	1	183	20.837	9.52	0	1
FALSE	Master Protein	P80416	Cystatin-A OS=Bos taurus GN=CSTA PE=1 SV=1	FALSE	TRUE	14.2857	1	1	1	1	98	11.117	5.16	0	1
FALSE	Master Protein	B7VJR8	Queuine tRNA-ribosyltransferase OS=Vibrio tasmaniensis (strain LGP32) GN=tgt PE=3 SV=1	FALSE	TRUE	4.7619	1	1	1	1	378	42.965	6.27	0	1
FALSE	Master Protein	P0AA01	Transcription termination/antitermination protein NusG OS=Escherichia coli O6:H1 (strain CFT073 / ATCC 700928 / UPEC) GN=nusG PE=3 SV=2	FALSE	TRUE	6.07735	1	1	1	1	181	20.532	6.81	0	1
FALSE	Master Protein	Q5H8C4	Vacuolar protein sorting-associated protein 13A OS=Mus musculus GN=Vps13a PE=1 SV=1	FALSE	TRUE	0.600126	1	2	1	1	3166	359.173	6.19	0	1
FALSE	Master Protein	P01591	Immunoglobulin J chain OS=Homo sapiens GN=JCHAIN PE=1 SV=4	FALSE	TRUE	7.54717	1	1	1	1	159	18.087	5.24	0	1
FALSE	Master Protein	P23620	Phosphate regulon transcriptional regulatory protein PhoB OS=Pseudomonas aeruginosa (strain ATCC 15692 / PAO1 / 1C / PRS 101 / LMG 12228) GN=phoB PE=3 SV=2	FALSE	TRUE	6.9869	1	1	1	1	229	25.695	5.4	0	1
FALSE	Master Protein	C3KE70	50S ribosomal protein L9 OS=Pseudomonas fluorescens (strain SBW25) GN=rplI PE=3 SV=1	FALSE	TRUE	9.45946	1	1	1	1	148	15.488	5.55	0	1
FALSE	Master Protein	O59841	Glyceraldehyde-3-phosphate dehydrogenase OS=Ogataea parapolymorpha (strain DL-1 / ATCC 26012 / NRRL Y-7560) GN=GPD PE=3 SV=2	FALSE	TRUE	5.07463	1	1	1	1	335	35.929	7.17	0	1
FALSE	Master Protein	C3KAJ8	Uracil phosphoribosyltransferase OS=Pseudomonas fluorescens (strain SBW25) GN=upp PE=3 SV=1	FALSE	TRUE	7.54717	1	1	1	1	212	22.986	6.7	0	1
FALSE	Master Protein	P18915	Carbonic anhydrase 6 OS=Bos taurus GN=CA6 PE=1 SV=2	TRUE	TRUE	2.82132	1	1	1	1	319	36.983	6.73	0	1

## Sheet: CO16-MAY-27
Checked	Master	Accession	Description	uniprot-cervus	unirprot-all	Coverage	# Peptides	# PSMs	# Unique Peptides	# Protein Groups	# AAs	MW [kDa]	calc. pI	Score Sequest HT	# Peptides Sequest HT
FALSE	Master Protein	A0A212D5P0	ALB OS=Cervus elaphus hippelaphus OX=46360 GN=Celaphus_00017423 PE=3 SV=1	TRUE	FALSE	79.6694	73	191	10	1	605	69.036	6.28	581.914	73
FALSE	Master Protein	X2GM95	Serum albumin (Fragment) OS=Cervus nippon OX=9863 PE=2 SV=1	TRUE	FALSE	75.9863	65	168	1	1	583	66.107	5.67	519.516	65
FALSE	Master Protein	A0A220IGB1	Adult beta-globin OS=Cervus elaphus OX=9860 PE=3 SV=1	TRUE	FALSE	97.2414	19	146	10	1	145	15.929	7.02	449.414	19
FALSE	Master Protein	P02769	Serum albumin OS=Bos taurus GN=ALB PE=1 SV=4	FALSE	TRUE	61.6145	42	95	14	1	607	69.248	6.18	265.083	42
FALSE	Master Protein	A0A220IGA3	Adult beta-globin OS=Cervus canadensis OX=1574408 PE=3 SV=1	TRUE	FALSE	88.2759	18	86	9	1	145	16.001	7.06	246.887	18
FALSE	Master Protein	P04264	Keratin, type II cytoskeletal 1 OS=Homo sapiens GN=KRT1 PE=1 SV=6	FALSE	TRUE	63.0435	40	57	30	1	644	65.999	8.12	171.905	40
FALSE	Master Protein	A0A212DA24	Uncharacterized protein (Fragment) OS=Cervus elaphus hippelaphus OX=46360 GN=Celaphus_00001321 PE=3 SV=1	TRUE	FALSE	23.638	30	52	10	1	1138	122.488	4.84	148.232	30
FALSE	Master Protein	A0A212DF16	Uncharacterized protein OS=Cervus elaphus hippelaphus OX=46360 GN=Celaphus_00011447 PE=3 SV=1	TRUE	FALSE	69.3069	37	47	29	1	606	62.858	8.28	147.73	37
FALSE	Master Protein	P35908	Keratin, type II cytoskeletal 2 epidermal OS=Homo sapiens GN=KRT2 PE=1 SV=2	FALSE	TRUE	61.9718	31	41	25	1	639	65.393	8	129.974	31
FALSE	Master Protein	A0A212DF80	KRT5 OS=Cervus elaphus hippelaphus OX=46360 GN=Celaphus_00011453 PE=3 SV=1	TRUE	FALSE	53.8721	34	45	1	1	594	62.515	7.81	128.591	34
FALSE	Master Protein	P13645	Keratin, type I cytoskeletal 10 OS=Homo sapiens GN=KRT10 PE=1 SV=6	FALSE	TRUE	50.1712	25	42	15	1	584	58.792	5.21	122.362	25
FALSE	Master Protein	Q5XQN5	Keratin, type II cytoskeletal 5 OS=Bos taurus GN=KRT5 PE=1 SV=1	FALSE	TRUE	46.7554	31	42	2	1	601	62.898	7.81	121.516	31
FALSE	Master Protein	P35527	Keratin, type I cytoskeletal 9 OS=Homo sapiens GN=KRT9 PE=1 SV=3	FALSE	TRUE	53.9326	24	33	24	1	623	62.027	5.24	117.997	24
FALSE	Master Protein	P13647	Keratin, type II cytoskeletal 5 OS=Homo sapiens GN=KRT5 PE=1 SV=3	FALSE	TRUE	48.1356	32	41	3	1	590	62.34	7.74	116.946	32
FALSE	Master Protein	P02533	Keratin, type I cytoskeletal 14 OS=Homo sapiens GN=KRT14 PE=1 SV=4	FALSE	TRUE	46.1864	23	40	1	1	472	51.529	5.16	112.915	23
FALSE	Master Protein	A0A212D6S5	KRT17 OS=Cervus elaphus hippelaphus OX=46360 GN=Celaphus_00001322 PE=3 SV=1	TRUE	FALSE	22.5519	23	35	4	1	1348	149.398	5.27	105.327	23
FALSE	Master Protein	P02074	Hemoglobin subunit beta-3 OS=Odocoileus virginianus virginianus GN=HBB PE=1 SV=1	FALSE	TRUE	43.4483	6	36	2	1	145	15.814	7.2	97.5271	6
FALSE	Master Protein	A0A212CZ96	HBA OS=Cervus elaphus hippelaphus OX=46360 GN=Celaphus_00006696 PE=3 SV=1	TRUE	FALSE	20.8226	11	34	5	1	389	42.739	8.07	97.2927	11
FALSE	Master Protein	P21379	Hemoglobin subunit alpha OS=Rangifer tarandus GN=HBA PE=1 SV=1	FALSE	TRUE	70.2128	9	33	2	1	141	15.092	8.94	95.233	9
FALSE	Master Protein	Q04695	Keratin, type I cytoskeletal 17 OS=Homo sapiens GN=KRT17 PE=1 SV=2	FALSE	TRUE	46.7593	21	31	5	1	432	48.076	5.02	92.8403	21
FALSE	Master Protein	P00761	Trypsin OS=Sus scrofa PE=1 SV=1	FALSE	TRUE	21.645	4	26	4	1	231	24.394	7.18	90.4227	4
FALSE	Master Protein	A0A212C0Q4	Uncharacterized protein (Fragment) OS=Cervus elaphus hippelaphus OX=46360 GN=Celaphus_00010171 PE=3 SV=1	TRUE	FALSE	45.8333	14	27	14	1	216	25.177	5.5	90.0176	14
FALSE	Master Protein	A0A212D6R3	KRT10 (Fragment) OS=Cervus elaphus hippelaphus OX=46360 GN=Celaphus_00001296 PE=3 SV=1	TRUE	FALSE	36.2832	21	30	12	1	565	58.68	5.08	86.8027	21
FALSE	Master Protein	Q4TU70	Alpha hemoglobin chain OS=Cervus canadensis canadensis OX=9861 PE=3 SV=1	TRUE	FALSE	61.9718	8	30	1	1	142	15.234	8.98	85.2339	8
FALSE	Master Protein	A0A212D2K0	C3 OS=Cervus elaphus hippelaphus OX=46360 GN=Celaphus_00003265 PE=4 SV=1	TRUE	FALSE	23.0612	27	30	11	1	1470	164.32	6.76	82.4517	27
FALSE	Master Protein	P08779	Keratin, type I cytoskeletal 16 OS=Homo sapiens GN=KRT16 PE=1 SV=4	FALSE	TRUE	45.8774	20	33	8	1	473	51.236	5.05	80.6064	20
FALSE	Master Protein	P09422	Hemoglobin subunit beta OS=Bison bonasus GN=HBB PE=1 SV=1	FALSE	TRUE	44.1379	7	34	1	1	145	15.966	7.25	77.1332	7
FALSE	Master Protein	A0A212CIP3	TF OS=Cervus elaphus hippelaphus OX=46360 GN=Celaphus_00012935 PE=4 SV=1	TRUE	FALSE	42.2642	19	25	13	1	530	58.377	6.96	74.8541	19
FALSE	Master Protein	P04259	Keratin, type II cytoskeletal 6B OS=Homo sapiens GN=KRT6B PE=1 SV=5	FALSE	TRUE	38.6525	21	27	2	1	564	60.03	8	72.7924	21
FALSE	Master Protein	P02538	Keratin, type II cytoskeletal 6A OS=Homo sapiens GN=KRT6A PE=1 SV=3	FALSE	TRUE	39.3617	21	26	2	1	564	60.008	8	70.2003	21
FALSE	Master Protein	A0A212D927	ENO3 OS=Cervus elaphus hippelaphus OX=46360 GN=Celaphus_00000912 PE=3 SV=1	TRUE	TRUE	51.8692	15	22	15	1	428	46.285	8.62	69.1566	15
FALSE	Master Protein	P02768	Serum albumin OS=Homo sapiens GN=ALB PE=1 SV=2	FALSE	TRUE	41.8719	22	26	17	1	609	69.321	6.28	66.0859	22
FALSE	Master Protein	A0A212D793	KRT19 OS=Cervus elaphus hippelaphus OX=46360 GN=Celaphus_00001320 PE=3 SV=1	TRUE	FALSE	17.9646	16	25	2	1	1130	123.814	4.84	65.6675	16
FALSE	Master Protein	Q29443	Serotransferrin OS=Bos taurus GN=TF PE=2 SV=1	FALSE	TRUE	23.4375	14	22	8	1	704	77.703	7.08	63.363	14
FALSE	Master Protein	A0A212DFB7	KRT6A (Fragment) OS=Cervus elaphus hippelaphus OX=46360 GN=Celaphus_00011454 PE=3 SV=1	TRUE	FALSE	74.0602	18	21	6	1	266	31.191	5.16	62.9425	18
FALSE	Master Protein	Q2UVX4	Complement C3 OS=Bos taurus GN=C3 PE=1 SV=2	FALSE	TRUE	15.4124	21	23	5	1	1661	187.135	6.84	62.7767	21
FALSE	Master Protein	A5VXN3	Elongation factor Tu OS=Pseudomonas putida (strain F1 / ATCC 700007) GN=tuf PE=3 SV=1	FALSE	TRUE	50.3778	16	21	5	1	397	43.468	5.38	59.3805	16
FALSE	Master Protein	A0A212C9V5	LTF OS=Cervus elaphus hippelaphus OX=46360 GN=Celaphus_00010613 PE=4 SV=1	TRUE	FALSE	38.7273	17	19	17	1	550	59.479	7.91	57.8965	17
FALSE	Master Protein	A0A212DEP7	Uncharacterized protein OS=Cervus elaphus hippelaphus OX=46360 GN=Celaphus_00011446 PE=3 SV=1	TRUE	FALSE	41.2134	17	20	13	1	478	52.582	6.24	57.55	17
FALSE	Master Protein	P05065	Fructose-bisphosphate aldolase A OS=Rattus norvegicus GN=Aldoa PE=1 SV=2	FALSE	TRUE	37.0879	14	18	2	1	364	39.327	8.09	55.6936	14
FALSE	Master Protein	A0A212CZ49	Fructose-bisphosphate aldolase OS=Cervus elaphus hippelaphus OX=46360 GN=Celaphus_00007074 PE=3 SV=1	TRUE	FALSE	40.2913	16	19	4	1	412	44.711	8.15	53.7247	16
FALSE	Master Protein	A8G8E0	Elongation factor Tu 1 OS=Serratia proteamaculans (strain 568) GN=tuf1 PE=3 SV=1	FALSE	TRUE	37.5635	12	16	1	1	394	43.161	5.38	51.9207	12
FALSE	Master Protein	Q48D34	Elongation factor Tu OS=Pseudomonas savastanoi pv. phaseolicola (strain 1448A / Race 6) GN=tuf PE=3 SV=1	FALSE	TRUE	44.0806	13	16	3	1	397	43.418	5.54	49.467	13
FALSE	Master Protein	C3K1E8	ATP synthase subunit alpha OS=Pseudomonas fluorescens (strain SBW25) GN=atpA PE=3 SV=1	FALSE	TRUE	30.5447	15	17	14	1	514	55.245	5.62	48.1889	15
FALSE	Master Protein	Q148H7	Keratin, type II cytoskeletal 79 OS=Bos taurus GN=KRT79 PE=2 SV=1	FALSE	TRUE	28.4112	15	17	12	1	535	57.685	7.46	47.9504	15
FALSE	Master Protein	A8GKK1	Elongation factor Tu 2 OS=Serratia proteamaculans (strain 568) GN=tuf2 PE=3 SV=1	FALSE	TRUE	36.0406	12	15	1	1	394	43.118	5.38	47.8621	12
FALSE	Master Protein	A0A212CMB3	Uncharacterized protein (Fragment) OS=Cervus elaphus hippelaphus OX=46360 GN=Celaphus_00017128 PE=4 SV=1	TRUE	FALSE	18.7783	9	14	9	1	442	48.175	6.43	46.7893	9
FALSE	Master Protein	A0A212CS37	Uncharacterized protein OS=Cervus elaphus hippelaphus OX=46360 GN=Celaphus_00015504 PE=3 SV=1	TRUE	FALSE	26.4423	12	17	7	1	416	46.008	6.39	44.6437	12
FALSE	Master Protein	P04845	Outer membrane protein A OS=Serratia marcescens GN=ompA PE=3 SV=1	FALSE	TRUE	35.0975	9	13	9	1	359	38.402	8.25	44.4117	9
FALSE	Master Protein	C3K2Y2	DNA-directed RNA polymerase subunit beta' OS=Pseudomonas fluorescens (strain SBW25) GN=rpoC PE=3 SV=1	FALSE	TRUE	14.2959	15	16	12	1	1399	154.528	7.2	44.1413	15
FALSE	Master Protein	O77727	Keratin, type I cytoskeletal 15 OS=Ovis aries GN=KRT15 PE=2 SV=1	FALSE	TRUE	31.1258	11	14	3	1	453	48.74	4.79	44.1098	11
FALSE	Master Protein	P09905	Hemoglobin subunit beta-1/2 OS=Physeter catodon GN=HBB PE=1 SV=1	FALSE	TRUE	43.8356	6	20	1	1	146	16.174	8.19	43.2568	6
FALSE	Master Protein	P18603	Actin, clone 403 OS=Artemia sp. PE=2 SV=1	FALSE	TRUE	47.6064	13	16	1	1	376	41.811	5.48	43.0766	13
FALSE	Master Protein	P02075	Hemoglobin subunit beta OS=Ovis aries GN=HBB PE=1 SV=2	FALSE	TRUE	42.069	6	21	1	1	145	16.063	7.3	42.988	6
FALSE	Master Protein	Q7SIH1	Alpha-2-macroglobulin OS=Bos taurus GN=A2M PE=1 SV=2	FALSE	TRUE	13.7748	16	17	7	1	1510	167.47	6.02	42.6818	16
FALSE	Master Protein	P02067	Hemoglobin subunit beta OS=Sus scrofa GN=HBB PE=1 SV=3	FALSE	TRUE	46.2585	6	20	1	1	147	16.155	7.68	40.3145	6
FALSE	Master Protein	A0A212DD04	A1BG OS=Cervus elaphus hippelaphus OX=46360 GN=Celaphus_00004945 PE=4 SV=1	TRUE	FALSE	30.5816	11	12	9	1	533	56.954	5.91	40.1108	11
FALSE	Master Protein	Q6IFU7	Keratin, type I cytoskeletal 42 OS=Rattus norvegicus GN=Krt42 PE=3 SV=1	FALSE	TRUE	22.1239	10	13	1	1	452	50.182	5.16	39.597	10
FALSE	Master Protein	Q6D9J0	60 kDa chaperonin OS=Pectobacterium atrosepticum (strain SCRI 1043 / ATCC BAA-672) GN=groL PE=3 SV=1	FALSE	TRUE	26.776	11	12	1	1	549	57.473	4.94	38.5038	11
FALSE	Master Protein	P68873	Hemoglobin subunit beta OS=Pan troglodytes GN=HBB PE=1 SV=2	FALSE	TRUE	61.9048	8	19	1	1	147	15.988	7.28	38.3802	8
FALSE	Master Protein	Q5E956	Triosephosphate isomerase OS=Bos taurus GN=TPI1 PE=2 SV=3	FALSE	TRUE	43.3735	10	12	10	1	249	26.673	6.92	38.2107	10
FALSE	Master Protein	A0A212CD20	A2M (Fragment) OS=Cervus elaphus hippelaphus OX=46360 GN=Celaphus_00013976 PE=4 SV=1	TRUE	FALSE	21.1669	12	13	3	1	737	81.13	5.36	37.5687	12
FALSE	Master Protein	A0A212CTC3	Pyruvate kinase (Fragment) OS=Cervus elaphus hippelaphus OX=46360 GN=Celaphus_00006562 PE=3 SV=1	TRUE	FALSE	35.7414	15	15	15	1	526	57	6.6	37.5498	15
FALSE	Master Protein	Q3MHN5	Vitamin D-binding protein OS=Bos taurus GN=GC PE=2 SV=1	FALSE	TRUE	28.481	10	11	10	1	474	53.307	5.52	37.2299	10
FALSE	Master Protein	Q5XLD3	Creatine kinase M-type OS=Sus scrofa GN=CKM PE=2 SV=1	FALSE	TRUE	31.2336	9	11	5	1	381	43.032	7.09	36.9933	9
FALSE	Master Protein	A0A212DB90	Uncharacterized protein (Fragment) OS=Cervus elaphus hippelaphus OX=46360 GN=Celaphus_00000095 PE=4 SV=1	TRUE	FALSE	47.7419	6	12	6	1	155	15.934	8.07	36.4184	6
FALSE	Master Protein	A0A212CMY9	Uncharacterized protein (Fragment) OS=Cervus elaphus hippelaphus OX=46360 GN=Celaphus_00017124 PE=4 SV=1	TRUE	FALSE	17.4168	6	13	6	1	511	56.147	6.7	36.2767	6
FALSE	Master Protein	A0A212CML8	Uncharacterized protein OS=Cervus elaphus hippelaphus OX=46360 GN=Celaphus_00016923 PE=3 SV=1	TRUE	FALSE	26.9091	7	13	7	1	275	31.654	5.31	36.1549	7
FALSE	Master Protein	P02033	Hemoglobin subunit beta OS=Piliocolobus badius GN=HBB PE=1 SV=1	FALSE	TRUE	50	6	18	1	1	146	15.86	7.28	35.8328	6
FALSE	Master Protein	B6D985	Haptoglobin OS=Cervus elaphus GN=HP PE=2 SV=1	FALSE	TRUE	29.5	11	12	11	1	400	44.662	7.56	35.7328	11
FALSE	Master Protein	C3K1E6	ATP synthase subunit beta OS=Pseudomonas fluorescens (strain SBW25) GN=atpD PE=3 SV=1	FALSE	TRUE	34.0611	10	12	2	1	458	49.459	5.01	35.3323	10
FALSE	Master Protein	Q45XI8	Hemoglobin subunit delta OS=Trichechus manatus GN=HBD PE=2 SV=3	FALSE	TRUE	31.2925	6	18	2	1	147	16.3	7.28	35.0709	6
FALSE	Master Protein	A8AMQ6	60 kDa chaperonin OS=Citrobacter koseri (strain ATCC BAA-895 / CDC 4225-83 / SGSC4696) GN=groL PE=3 SV=1	FALSE	TRUE	23.9051	10	11	0	1	548	57.372	4.94	34.9354	10
FALSE	Master Protein	P13646	Keratin, type I cytoskeletal 13 OS=Homo sapiens GN=KRT13 PE=1 SV=4	FALSE	TRUE	20.7424	10	13	2	1	458	49.557	4.96	33.993	10
FALSE	Master Protein	A0A212D3W3	FN1 OS=Cervus elaphus hippelaphus OX=46360 GN=Celaphus_00015077 PE=4 SV=1	TRUE	FALSE	7.34837	11	12	11	1	2572	282.022	6.05	33.7333	11
FALSE	Master Protein	P02190	Myoglobin OS=Ovis aries GN=MB PE=1 SV=2	FALSE	TRUE	44.1558	7	11	7	1	154	17.044	7.43	33.7012	7
FALSE	Master Protein	P09909	Hemoglobin subunit beta OS=Phoca vitulina GN=HBB PE=1 SV=1	FALSE	TRUE	50	7	18	1	1	146	15.914	8.05	33.5442	7
FALSE	Master Protein	A0A212DHP9	APOA1 OS=Cervus elaphus hippelaphus OX=46360 GN=Celaphus_00008946 PE=3 SV=1	TRUE	FALSE	43.0189	11	12	11	1	265	30.217	5.97	33.3823	11
FALSE	Master Protein	Q08D91	Keratin, type II cytoskeletal 75 OS=Bos taurus GN=KRT75 PE=2 SV=1	FALSE	TRUE	17.4954	10	13	4	1	543	59	7.65	33.2945	10
FALSE	Master Protein	Q48D33	Elongation factor G OS=Pseudomonas savastanoi pv. phaseolicola (strain 1448A / Race 6) GN=fusA PE=3 SV=1	FALSE	TRUE	21.826	10	12	2	1	701	77.18	5.34	32.7098	10
FALSE	Master Protein	P04751	Actin, alpha cardiac muscle 1 OS=Xenopus laevis GN=actc1 PE=2 SV=1	TRUE	TRUE	30.504	10	12	2	1	377	41.989	5.39	32.1942	10
FALSE	Master Protein	O18751	Glycogen phosphorylase, muscle form OS=Ovis aries GN=PYGM PE=2 SV=3	FALSE	TRUE	16.152	11	13	11	1	842	97.246	7.11	30.9183	11
FALSE	Master Protein	C3JYR1	Glycine dehydrogenase (decarboxylating) OS=Pseudomonas fluorescens (strain SBW25) GN=gcvP PE=3 SV=1	FALSE	TRUE	11.7336	9	11	9	1	946	102.176	6	30.8028	9
FALSE	Master Protein	C3K2X9	Elongation factor G OS=Pseudomonas fluorescens (strain SBW25) GN=fusA PE=3 SV=1	FALSE	TRUE	20.1141	10	12	2	1	701	77.114	5.38	30.2875	10
FALSE	Master Protein	P53456	Actin-2 OS=Diphyllobothrium dendriticum GN=ACT2 PE=2 SV=1	FALSE	TRUE	37.766	9	11	1	1	376	41.746	5.59	30.2687	9
FALSE	Master Protein	C3K255	Polyribonucleotide nucleotidyltransferase OS=Pseudomonas fluorescens (strain SBW25) GN=pnp PE=3 SV=1	FALSE	TRUE	19.9715	10	10	10	1	701	74.889	5.4	30.1618	10
FALSE	Master Protein	Q3K7L6	60 kDa chaperonin OS=Pseudomonas fluorescens (strain Pf0-1) GN=groL PE=3 SV=1	FALSE	TRUE	22.9927	9	10	3	1	548	56.803	5.08	29.7527	9
FALSE	Master Protein	P24753	Glyceraldehyde-3-phosphate dehydrogenase (Fragment) OS=Serratia odorifera GN=gap PE=3 SV=1	FALSE	TRUE	28.2313	5	8	4	1	294	31.354	5.92	29.3771	5
FALSE	Master Protein	Q4ZL24	ATP synthase subunit beta OS=Pseudomonas syringae pv. syringae (strain B728a) GN=atpD PE=3 SV=1	FALSE	TRUE	25.7081	8	9	1	1	459	49.461	5.05	28.7188	8
FALSE	Master Protein	A0A212DCE3	CKM OS=Cervus elaphus hippelaphus OX=46360 GN=Celaphus_00004610 PE=3 SV=1	TRUE	FALSE	48.7685	8	10	4	1	203	23.164	7.31	28.6172	8
FALSE	Master Protein	A0A212CSV2	SERPINA3-5 (Fragment) OS=Cervus elaphus hippelaphus OX=46360 GN=Celaphus_00015515 PE=3 SV=1	TRUE	FALSE	20.8723	6	8	2	1	321	35.248	7.23	28.023	6
FALSE	Master Protein	B3EWD2	Hemoglobin subunit beta OS=Sciurus carolinensis PE=1 SV=1	FALSE	TRUE	29.4521	5	16	1	1	146	15.904	7.25	27.9593	5
FALSE	Master Protein	A8G9W1	Enolase OS=Serratia proteamaculans (strain 568) GN=eno PE=3 SV=1	FALSE	TRUE	27.8422	8	9	3	1	431	45.384	5.38	27.8478	8
FALSE	Master Protein	C3K6N0	Succinyl-CoA ligase [ADP-forming] subunit beta OS=Pseudomonas fluorescens (strain SBW25) GN=sucC PE=3 SV=1	FALSE	TRUE	32.9897	10	10	8	1	388	41.262	5.91	27.7036	10
FALSE	Master Protein	Q8KIX2	60 kDa chaperonin OS=Buchnera aphidicola subsp. Thelaxes suberi GN=groL PE=3 SV=1	FALSE	TRUE	20.5455	9	9	1	1	550	57.751	5.1	27.6658	9
FALSE	Master Protein	A8G7M8	ATP synthase subunit beta OS=Serratia proteamaculans (strain 568) GN=atpD PE=3 SV=1	FALSE	TRUE	26.087	8	10	3	1	460	50.133	5.07	27.2821	8
FALSE	Master Protein	A0A212CI11	AHSG OS=Cervus elaphus hippelaphus OX=46360 GN=Celaphus_00012581 PE=3 SV=1	TRUE	FALSE	29.5265	8	9	4	1	359	38.144	5.66	26.3743	8
FALSE	Master Protein	P34955	Alpha-1-antiproteinase OS=Bos taurus GN=SERPINA1 PE=1 SV=1	FALSE	TRUE	21.875	8	9	3	1	416	46.075	6.52	26.1421	8
FALSE	Master Protein	Q4K764	60 kDa chaperonin OS=Pseudomonas fluorescens (strain Pf-5 / ATCC BAA-477) GN=groL PE=3 SV=1	FALSE	TRUE	16.4534	7	8	1	1	547	57.029	5.1	25.1618	7
FALSE	Master Protein	C3K2Y3	DNA-directed RNA polymerase subunit beta OS=Pseudomonas fluorescens (strain SBW25) GN=rpoB PE=3 SV=1	FALSE	TRUE	9.28519	9	9	9	1	1357	150.923	5.92	24.5622	9
FALSE	Master Protein	Q3T0P6	Phosphoglycerate kinase 1 OS=Bos taurus GN=PGK1 PE=2 SV=3	FALSE	TRUE	25.6595	7	9	7	1	417	44.509	8.27	23.3606	7
FALSE	Master Protein	Q9Y707	Actin-2 OS=Suillus bovinus GN=ACT2 PE=2 SV=1	FALSE	TRUE	28.5333	7	8	1	1	375	41.637	5.48	22.8351	7
FALSE	Master Protein	P12763	Alpha-2-HS-glycoprotein OS=Bos taurus GN=AHSG PE=1 SV=2	FALSE	TRUE	24.7911	7	8	3	1	359	38.394	5.5	22.2493	7
FALSE	Master Protein	A6TD53	Enolase OS=Klebsiella pneumoniae subsp. pneumoniae (strain ATCC 700721 / MGH 78578) GN=eno PE=3 SV=1	FALSE	TRUE	17.8241	6	7	1	1	432	45.521	5.3	21.7197	6
FALSE	Master Protein	C3K5Z6	Elongation factor Ts OS=Pseudomonas fluorescens (strain SBW25) GN=tsf PE=3 SV=1	FALSE	TRUE	22.9965	6	7	4	1	287	30.341	5.29	21.467	6
FALSE	Master Protein	B2VL84	60 kDa chaperonin OS=Erwinia tasmaniensis (strain DSM 17950 / Et1/99) GN=groL PE=3 SV=1	FALSE	TRUE	13.6861	7	7	0	1	548	57.339	4.92	20.5733	7
FALSE	Master Protein	A8G911	Polyribonucleotide nucleotidyltransferase OS=Serratia proteamaculans (strain 568) GN=pnp PE=3 SV=1	FALSE	TRUE	14.6099	7	7	7	1	705	76.204	5.35	20.5393	7
FALSE	Master Protein	Q86Y46	Keratin, type II cytoskeletal 73 OS=Homo sapiens GN=KRT73 PE=1 SV=1	FALSE	TRUE	7.77778	6	7	1	1	540	58.887	7.23	20.4461	6
FALSE	Master Protein	A0A212CSV5	SERPINA3-5 (Fragment) OS=Cervus elaphus hippelaphus OX=46360 GN=Celaphus_00015510 PE=3 SV=1	TRUE	FALSE	21.8868	5	6	2	1	265	29.331	6.79	20.3003	5
FALSE	Master Protein	A0A212D1B1	PRDX2 OS=Cervus elaphus hippelaphus OX=46360 GN=Celaphus_00003121 PE=4 SV=1	TRUE	FALSE	26.7677	4	6	4	1	198	21.791	5.6	19.2039	4
FALSE	Master Protein	P10096	Glyceraldehyde-3-phosphate dehydrogenase OS=Bos taurus GN=GAPDH PE=1 SV=4	FALSE	TRUE	24.9249	7	7	5	1	333	35.845	8.35	18.6848	7
FALSE	Master Protein	Q8BFZ3	Beta-actin-like protein 2 OS=Mus musculus GN=Actbl2 PE=1 SV=1	FALSE	TRUE	23.4043	5	6	2	1	376	41.977	5.49	18.5987	5
FALSE	Master Protein	P27425	Serotransferrin OS=Equus caballus GN=TF PE=2 SV=1	FALSE	TRUE	6.09065	4	6	2	1	706	78.044	7.14	18.5278	4
FALSE	Master Protein	A0A212DHZ3	HPX (Fragment) OS=Cervus elaphus hippelaphus OX=46360 GN=Celaphus_00009140 PE=4 SV=1	TRUE	FALSE	30.4813	4	7	3	1	187	21.077	7.23	18.0662	4
FALSE	Master Protein	A0A212CJ19	CP (Fragment) OS=Cervus elaphus hippelaphus OX=46360 GN=Celaphus_00013026 PE=3 SV=1	TRUE	FALSE	12.3679	9	9	7	1	946	107.399	6.19	18.0342	9
FALSE	Master Protein	C3K225	Ketol-acid reductoisomerase OS=Pseudomonas fluorescens (strain SBW25) GN=ilvC PE=3 SV=1	FALSE	TRUE	18.9349	4	5	4	1	338	36.188	5.69	17.4948	4
FALSE	Master Protein	A0A212DEY6	Uncharacterized protein OS=Cervus elaphus hippelaphus OX=46360 GN=Celaphus_00011455 PE=3 SV=1	TRUE	FALSE	32.8125	4	6	1	1	128	14.589	4.5	17.3078	4
FALSE	Master Protein	C6DG80	Elongation factor G OS=Pectobacterium carotovorum subsp. carotovorum (strain PC1) GN=fusA PE=3 SV=1	FALSE	TRUE	14.3466	6	6	1	1	704	77.401	5.3	17.2665	6
FALSE	Master Protein	A6TWI4	Elongation factor Tu 1 OS=Alkaliphilus metalliredigens (strain QYMF) GN=tuf1 PE=3 SV=1	FALSE	TRUE	17.8841	4	5	1	1	397	43.678	5.15	17.08	4
FALSE	Master Protein	A8G7M6	ATP synthase subunit alpha OS=Serratia proteamaculans (strain 568) GN=atpA PE=3 SV=1	FALSE	TRUE	18.9084	7	7	1	1	513	55.234	6.29	16.7633	7
FALSE	Master Protein	C3K1L8	Nucleoside diphosphate kinase OS=Pseudomonas fluorescens (strain SBW25) GN=ndk PE=3 SV=1	FALSE	TRUE	42.5532	5	6	5	1	141	14.928	5.55	16.7363	5
FALSE	Master Protein	Q3KH92	Enolase OS=Pseudomonas fluorescens (strain Pf0-1) GN=eno PE=3 SV=1	FALSE	TRUE	20.7459	5	6	5	1	429	45.513	5.08	16.6758	5
FALSE	Master Protein	P0AG82	Phosphate-binding protein PstS OS=Escherichia coli (strain K12) GN=pstS PE=1 SV=1	FALSE	TRUE	13.5838	5	6	5	1	346	37.001	8.47	16.6461	5
FALSE	Master Protein	Q08DP0	Phosphoglucomutase-1 OS=Bos taurus GN=PGM1 PE=2 SV=1	FALSE	TRUE	14.2349	6	6	6	1	562	61.551	6.81	16.6168	6
FALSE	Master Protein	A1JJD0	Transaldolase OS=Yersinia enterocolitica serotype O:8 / biotype 1B (strain NCTC 13174 / 8081) GN=tal PE=3 SV=1	FALSE	TRUE	18.9274	5	6	1	1	317	35.107	5.62	16.383	5
FALSE	Master Protein	Q02413	Desmoglein-1 OS=Homo sapiens GN=DSG1 PE=1 SV=2	FALSE	TRUE	6.19638	4	6	4	1	1049	113.676	5.03	16.0934	4
FALSE	Master Protein	A9MN39	Elongation factor G OS=Salmonella arizonae (strain ATCC BAA-731 / CDC346-86 / RSK2980) GN=fusA PE=3 SV=1	FALSE	TRUE	12.9261	6	6	1	1	704	77.551	5.26	15.9563	6
FALSE	Master Protein	Q4U0F3	Heat shock 70 kDa protein 1B OS=Bos mutus grunniens GN=HSPA1B PE=2 SV=1	FALSE	TRUE	10.6084	5	6	2	1	641	70.21	5.73	15.875	5
FALSE	Master Protein	P30168	Actin-71 OS=Solanum tuberosum GN=AC71 PE=3 SV=2	FALSE	TRUE	22.0159	5	6	1	1	377	41.754	5.58	15.8379	5
FALSE	Master Protein	Q9I3D2	Dihydrolipoyllysine-residue succinyltransferase component of 2-oxoglutarate dehydrogenase complex OS=Pseudomonas aeruginosa (strain ATCC 15692 / PAO1 / 1C / PRS 101 / LMG 12228) GN=sucB PE=3 SV=1	FALSE	TRUE	5.62347	3	5	3	1	409	42.861	5.55	15.3449	3
FALSE	Master Protein	Q8CX48	60 kDa chaperonin OS=Shewanella oneidensis (strain MR-1) GN=groL PE=3 SV=1	FALSE	TRUE	10.6422	5	5	0	1	545	57.044	4.93	15.2713	5
FALSE	Master Protein	A0A212C8Z7	LTF OS=Cervus elaphus hippelaphus OX=46360 GN=Celaphus_00010614 PE=4 SV=1	TRUE	FALSE	42.6087	5	5	5	1	115	13.15	8.56	15.2458	5
FALSE	Master Protein	P19120	Heat shock cognate 71 kDa protein OS=Bos taurus GN=HSPA8 PE=1 SV=2	FALSE	TRUE	12.3077	6	6	4	1	650	71.196	5.52	14.934	6
FALSE	Master Protein	Q9I3F5	Aconitate hydratase A OS=Pseudomonas aeruginosa (strain ATCC 15692 / PAO1 / 1C / PRS 101 / LMG 12228) GN=acnA PE=3 SV=1	FALSE	TRUE	7.8022	5	6	2	1	910	99.086	5.64	14.8953	5
FALSE	Master Protein	C3K6G5	Probable cytosol aminopeptidase OS=Pseudomonas fluorescens (strain SBW25) GN=pepA PE=3 SV=1	FALSE	TRUE	12.5	4	5	4	1	496	52.403	7.66	14.8036	4
FALSE	Master Protein	A2I7N2	Serpin A3-6 OS=Bos taurus GN=SERPINA3-6 PE=3 SV=1	FALSE	TRUE	9.42029	4	5	1	1	414	46.361	5.52	14.6725	4
FALSE	Master Protein	A0A212DAA2	FGA OS=Cervus elaphus hippelaphus OX=46360 GN=Celaphus_00000577 PE=4 SV=1	TRUE	FALSE	10.0137	5	5	5	1	729	80.376	5.8	14.5567	5
FALSE	Master Protein	P0A9Q7	Aldehyde-alcohol dehydrogenase OS=Escherichia coli (strain K12) GN=adhE PE=1 SV=2	FALSE	TRUE	7.85634	5	5	5	1	891	96.067	6.79	14.4779	5
FALSE	Master Protein	A0A212C6Y8	Transthyretin OS=Cervus elaphus hippelaphus OX=46360 GN=Celaphus_00017633 PE=3 SV=1	TRUE	FALSE	42.1769	5	5	3	1	147	15.959	5.87	14.4157	5
FALSE	Master Protein	A0A212CSU9	SERPINA3-6 OS=Cervus elaphus hippelaphus OX=46360 GN=Celaphus_00015517 PE=3 SV=1	TRUE	FALSE	13.2075	3	4	1	1	318	34.972	5.38	14.3934	3
FALSE	Master Protein	P31052	Dihydrolipoyl dehydrogenase OS=Pseudomonas putida GN=lpdG PE=1 SV=4	FALSE	TRUE	10.6695	4	5	4	1	478	49.865	6.32	14.3495	4
FALSE	Master Protein	Q51567	Succinyl-CoA ligase [ADP-forming] subunit alpha OS=Pseudomonas aeruginosa (strain ATCC 15692 / PAO1 / 1C / PRS 101 / LMG 12228) GN=sucD PE=3 SV=2	FALSE	TRUE	16.9492	4	5	3	1	295	30.247	6.14	14.329	4
FALSE	Master Protein	Q554S6	Actin-17 OS=Dictyostelium discoideum GN=act17 PE=3 SV=1	FALSE	TRUE	13.9037	5	6	1	1	374	41.545	5.48	14.3131	5
FALSE	Master Protein	A0A212D9C4	Anion exchange protein OS=Cervus elaphus hippelaphus OX=46360 GN=Celaphus_00001234 PE=3 SV=1	TRUE	FALSE	6.6879	5	5	5	1	942	105.554	5.25	14.1993	5
FALSE	Master Protein	P37032	Aconitate hydratase A OS=Legionella pneumophila subsp. pneumophila (strain Philadelphia 1 / ATCC 33152 / DSM 7513) GN=acn PE=1 SV=1	FALSE	TRUE	5.27497	4	5	1	1	891	98.147	6.52	14.033	4
FALSE	Master Protein	P66956	Transaldolase B OS=Salmonella typhi GN=talB PE=3 SV=2	FALSE	TRUE	19.2429	5	7	1	1	317	35.149	5.22	13.9868	5
FALSE	Master Protein	Q48BP8	Phosphate import ATP-binding protein PstB 2 OS=Pseudomonas savastanoi pv. phaseolicola (strain 1448A / Race 6) GN=pstB2 PE=3 SV=1	FALSE	TRUE	19.4946	4	5	4	1	277	31.175	7.11	13.968	4
FALSE	Master Protein	Q9BGI3	Peroxiredoxin-2 OS=Bos taurus GN=PRDX2 PE=2 SV=1	FALSE	TRUE	9.54774	3	4	3	1	199	21.932	5.6	13.8968	3
FALSE	Master Protein	P33097	Aspartate aminotransferase, cytoplasmic OS=Bos taurus GN=GOT1 PE=1 SV=3	FALSE	TRUE	17.4334	5	5	5	1	413	46.37	7.49	13.4652	5
FALSE	Master Protein	A6YF56	Serum albumin OS=Mesocricetus auratus GN=ALB PE=1 SV=1	FALSE	TRUE	9.04605	4	4	1	1	608	68.181	6.35	13.3548	4
FALSE	Master Protein	P48594	Serpin B4 OS=Homo sapiens GN=SERPINB4 PE=1 SV=2	FALSE	TRUE	9.74359	3	4	1	1	390	44.825	6.21	12.6767	3
FALSE	Master Protein	Q0K607	DNA-directed RNA polymerase subunit beta' OS=Cupriavidus necator (strain ATCC 17699 / H16 / DSM 428 / Stanier 337) GN=rpoC PE=3 SV=1	FALSE	TRUE	4.38163	5	5	2	1	1415	155.938	6.93	12.6624	5
FALSE	Master Protein	P05787	Keratin, type II cytoskeletal 8 OS=Homo sapiens GN=KRT8 PE=1 SV=7	FALSE	TRUE	9.73085	5	5	1	1	483	53.671	5.59	12.6376	5
FALSE	Master Protein	B8DLL9	Elongation factor Tu OS=Desulfovibrio vulgaris (strain Miyazaki F / DSM 19637) GN=tuf PE=3 SV=1	FALSE	TRUE	11.0831	4	5	1	1	397	43.253	5.39	12.5754	4
FALSE	Master Protein	P01012	Ovalbumin OS=Gallus gallus GN=SERPINB14 PE=1 SV=2	FALSE	TRUE	17.6166	4	5	4	1	386	42.854	5.29	12.5349	4
FALSE	Master Protein	A0A212CH81	SPTA1 (Fragment) OS=Cervus elaphus hippelaphus OX=46360 GN=Celaphus_00001845 PE=4 SV=1	TRUE	FALSE	6.28453	5	5	4	1	1448	168.578	5	12.4918	5
FALSE	Master Protein	Q2NQL6	Elongation factor G OS=Sodalis glossinidius (strain morsitans) GN=fusA PE=3 SV=1	FALSE	TRUE	9.41512	5	5	1	1	701	77.661	5.34	12.4918	5
FALSE	Master Protein	Q19NJ4	60 kDa chaperonin 2 OS=Escherichia coli O1:K1 / APEC GN=groL2 PE=3 SV=1	FALSE	TRUE	8.25688	5	5	1	1	545	57.17	5.12	12.3486	5
FALSE	Master Protein	Q7VNA2	Elongation factor G OS=Haemophilus ducreyi (strain 35000HP / ATCC 700724) GN=fusA PE=3 SV=1	FALSE	TRUE	5.56348	3	4	1	1	701	77.031	5.14	12.3313	3
FALSE	Master Protein	Q6CZ31	sn-glycerol-3-phosphate-binding periplasmic protein UgpB OS=Pectobacterium atrosepticum (strain SCRI 1043 / ATCC BAA-672) GN=ugpB PE=3 SV=1	FALSE	TRUE	10.1351	3	4	2	1	444	48.887	8.35	12.3063	3
FALSE	Master Protein	A8G8Y7	Malate dehydrogenase OS=Serratia proteamaculans (strain 568) GN=mdh PE=3 SV=1	FALSE	TRUE	16.3462	5	5	4	1	312	32.517	6.24	12.2997	5
FALSE	Master Protein	P52680	DNA-binding protein HU-alpha OS=Serratia marcescens GN=hupA PE=3 SV=1	FALSE	TRUE	34.4444	3	4	3	1	90	9.529	9.58	12.2068	3
FALSE	Master Protein	P04260	Keratin, type II cytoskeletal 59 kDa, component IV (Fragment) OS=Bos taurus PE=2 SV=1	FALSE	TRUE	17.033	4	5	1	1	182	18.658	8.54	12.1704	4
FALSE	Master Protein	P04406	Glyceraldehyde-3-phosphate dehydrogenase OS=Homo sapiens GN=GAPDH PE=1 SV=3	FALSE	TRUE	16.4179	5	5	3	1	335	36.03	8.46	12.0558	5
FALSE	Master Protein	Q6D622	Major outer membrane lipoprotein OS=Pectobacterium atrosepticum (strain SCRI 1043 / ATCC BAA-672) GN=lpp PE=3 SV=1	FALSE	TRUE	48.7179	3	5	1	1	78	8.396	9.31	11.5799	3
FALSE	Master Protein	P01834	Ig kappa chain C region OS=Homo sapiens GN=IGKC PE=1 SV=1	FALSE	TRUE	63.2075	3	4	3	1	106	11.602	5.87	11.3868	3
FALSE	Master Protein	P05384	DNA-binding protein HU-beta OS=Pseudomonas aeruginosa (strain ATCC 15692 / PAO1 / 1C / PRS 101 / LMG 12228) GN=hupB PE=1 SV=3	FALSE	TRUE	20	2	3	2	1	90	9.081	9.99	11.3787	2
FALSE	Master Protein	Q3SZV7	Hemopexin OS=Bos taurus GN=HPX PE=2 SV=1	FALSE	TRUE	9.36819	4	4	1	1	459	52.176	7.8	11.353	4
FALSE	Master Protein	A1JTC8	ATP synthase subunit alpha OS=Yersinia enterocolitica serotype O:8 / biotype 1B (strain NCTC 13174 / 8081) GN=atpA PE=3 SV=1	FALSE	TRUE	12.6706	5	5	1	1	513	55.09	5.85	11.3308	5
FALSE	Master Protein	A0A212CIC4	FETUB (Fragment) OS=Cervus elaphus hippelaphus OX=46360 GN=Celaphus_00012582 PE=4 SV=1	TRUE	FALSE	11.7647	3	4	3	1	357	39.552	6.4	11.2165	3
FALSE	Master Protein	Q3ZCJ7	Tubulin alpha-1C chain OS=Bos taurus GN=TUBA1C PE=1 SV=1	FALSE	TRUE	12.2494	5	5	3	1	449	49.825	5.1	11.1254	5
FALSE	Master Protein	Q59633	UTP--glucose-1-phosphate uridylyltransferase OS=Pseudomonas aeruginosa GN=galU PE=3 SV=1	FALSE	TRUE	15.4122	3	3	3	1	279	30.92	5.45	10.8969	3
FALSE	Master Protein	P52155	Transcription termination factor Rho OS=Pseudomonas fluorescens biotype C GN=rho PE=3 SV=1	FALSE	TRUE	14.3198	4	4	4	1	419	46.925	7.58	10.7495	4
FALSE	Master Protein	A0A212CJ25	Uncharacterized protein OS=Cervus elaphus hippelaphus OX=46360 GN=Celaphus_00012585 PE=4 SV=1	TRUE	FALSE	9.67153	4	4	4	1	548	61.015	6.9	10.6267	4
FALSE	Master Protein	A8GLA8	Triosephosphate isomerase OS=Serratia proteamaculans (strain 568) GN=tpiA PE=3 SV=1	FALSE	TRUE	14.902	3	4	3	1	255	26.626	6.21	10.5506	3
FALSE	Master Protein	P09571	Serotransferrin OS=Sus scrofa GN=TF PE=1 SV=2	FALSE	TRUE	4.5977	2	3	1	1	696	76.918	7.14	10.4759	2
FALSE	Master Protein	P11237	Tubulin alpha-1/2/3 chain OS=Naegleria gruberi GN=TBA1 PE=2 SV=1	FALSE	TRUE	11.9205	4	4	3	1	453	49.81	5.06	10.388	4
FALSE	Master Protein	C3JYS2	Protein TolB OS=Pseudomonas fluorescens (strain SBW25) GN=tolB PE=3 SV=1	FALSE	TRUE	11.5473	4	4	4	1	433	47.517	9.14	10.3475	4
FALSE	Master Protein	P02938	Major outer membrane lipoprotein OS=Serratia marcescens GN=lpp PE=3 SV=1	FALSE	TRUE	46.7532	3	5	1	1	77	8.234	8.84	10.2494	3
FALSE	Master Protein	A0A212D7B8	Amine oxidase OS=Cervus elaphus hippelaphus OX=46360 GN=Celaphus_00001373 PE=3 SV=1	TRUE	FALSE	6.95538	3	4	3	1	762	84.347	5.78	10.1359	3
FALSE	Master Protein	B8F772	ATP synthase subunit alpha OS=Haemophilus parasuis serovar 5 (strain SH0165) GN=atpA PE=3 SV=1	FALSE	TRUE	10.7212	4	4	1	1	513	55.25	5.62	10.1262	4
FALSE	Master Protein	P12303	Transthyretin OS=Ovis aries GN=TTR PE=2 SV=1	FALSE	TRUE	25.1701	3	3	1	1	147	15.761	5.86	10.077	3
FALSE	Master Protein	Q02357	Ankyrin-1 OS=Mus musculus GN=Ank1 PE=1 SV=2	FALSE	TRUE	2.95381	4	4	2	1	1862	204.101	6.55	9.97474	4
FALSE	Master Protein	P29508	Serpin B3 OS=Homo sapiens GN=SERPINB3 PE=1 SV=2	FALSE	TRUE	15.8974	5	5	3	1	390	44.537	6.81	9.9492	5
FALSE	Master Protein	Q9LKI8	Tubulin beta chain OS=Thalassiosira weissflogii PE=2 SV=1	FALSE	TRUE	8.35214	3	3	2	1	443	49.488	4.94	9.88059	3
FALSE	Master Protein	Q87UP6	Polyphosphate kinase OS=Pseudomonas syringae pv. tomato (strain DC3000) GN=ppk PE=3 SV=1	FALSE	TRUE	6.38587	3	3	3	1	736	82.641	7.03	9.8022	3
FALSE	Master Protein	C3JZN6	Translation initiation factor IF-3 OS=Pseudomonas fluorescens (strain SBW25) GN=infC PE=3 SV=1	FALSE	TRUE	17.4863	2	3	2	1	183	20.837	9.52	9.73611	2
FALSE	Master Protein	B0THN2	ATP synthase subunit beta OS=Heliobacterium modesticaldum (strain ATCC 51547 / Ice1) GN=atpD PE=3 SV=1	FALSE	TRUE	9.34183	3	3	1	1	471	51.116	5.05	9.7215	3
FALSE	Master Protein	A1JTC7	ATP synthase gamma chain OS=Yersinia enterocolitica serotype O:8 / biotype 1B (strain NCTC 13174 / 8081) GN=atpG PE=3 SV=1	FALSE	TRUE	13.9373	2	3	2	1	287	31.529	8.91	9.61455	2
FALSE	Master Protein	P00450	Ceruloplasmin OS=Homo sapiens GN=CP PE=1 SV=1	FALSE	TRUE	3.84977	3	3	1	1	1065	122.128	5.72	9.60971	3
FALSE	Master Protein	A8GLB0	ATP-dependent 6-phosphofructokinase OS=Serratia proteamaculans (strain 568) GN=pfkA PE=3 SV=1	FALSE	TRUE	11.25	3	3	3	1	320	35.045	5.49	9.57633	3
FALSE	Master Protein	Q4K5R9	Serine hydroxymethyltransferase 1 OS=Pseudomonas fluorescens (strain Pf-5 / ATCC BAA-477) GN=glyA1 PE=3 SV=1	FALSE	TRUE	10.7914	3	3	2	1	417	44.864	6.11	9.37213	3
FALSE	Master Protein	Q9TTK6	Membrane primary amine oxidase OS=Bos taurus GN=AOC3 PE=2 SV=3	FALSE	TRUE	2.49017	2	3	2	1	763	84.447	6.52	9.08165	2
FALSE	Master Protein	A0A212CSM8	SERPINA3-8 (Fragment) OS=Cervus elaphus hippelaphus OX=46360 GN=Celaphus_00015516 PE=3 SV=1	TRUE	FALSE	25.2174	2	2	1	1	115	12.579	5.21	9.03866	2
FALSE	Master Protein	P06702	Protein S100-A9 OS=Homo sapiens GN=S100A9 PE=1 SV=1	FALSE	TRUE	41.2281	4	4	4	1	114	13.234	6.13	9.02895	4
FALSE	Master Protein	Q74X11	Chaperone protein ClpB OS=Yersinia pestis GN=clpB PE=3 SV=2	FALSE	TRUE	4.78413	3	4	2	1	857	95.585	5.82	8.99431	3
FALSE	Master Protein	Q2KJF1	Alpha-1B-glycoprotein OS=Bos taurus GN=A1BG PE=1 SV=1	FALSE	TRUE	7.35586	3	3	1	1	503	53.52	5.43	8.99352	3
FALSE	Master Protein	P24166	Glyceraldehyde-3-phosphate dehydrogenase (Fragment) OS=Serratia marcescens GN=gap PE=3 SV=1	FALSE	TRUE	10.8844	2	3	1	1	294	31.413	6.43	8.97148	2
FALSE	Master Protein	A4W879	Succinyl-CoA ligase [ADP-forming] subunit beta OS=Enterobacter sp. (strain 638) GN=sucC PE=3 SV=1	FALSE	TRUE	10.0515	3	3	1	1	388	41.495	5.64	8.92345	3
FALSE	Master Protein	Q3T149	Heat shock protein beta-1 OS=Bos taurus GN=HSPB1 PE=2 SV=1	FALSE	TRUE	21.393	3	3	1	1	201	22.379	6.4	8.90903	3
FALSE	Master Protein	C5B7L0	Transaldolase OS=Edwardsiella ictaluri (strain 93-146) GN=tal PE=3 SV=1	FALSE	TRUE	11.3565	3	3	0	1	317	34.821	5.63	8.87123	3
FALSE	Master Protein	A0A212C922	ITIH1 (Fragment) OS=Cervus elaphus hippelaphus OX=46360 GN=Celaphus_00010455 PE=4 SV=1	TRUE	FALSE	15.8076	3	3	1	1	291	32.286	8.44	8.86799	3
FALSE	Master Protein	P15515	Histatin-1 OS=Homo sapiens GN=HTN1 PE=1 SV=2	FALSE	TRUE	45.614	3	3	2	1	57	6.958	9.13	8.86143	3
FALSE	Master Protein	O87924	Glycerol kinase OS=Pseudomonas tolaasii GN=glpK PE=3 SV=1	FALSE	TRUE	11.1332	4	4	4	1	503	55.733	5.77	8.84872	4
FALSE	Master Protein	A9R462	Elongation factor G OS=Yersinia pestis bv. Antiqua (strain Angola) GN=fusA PE=3 SV=1	FALSE	TRUE	6.69516	3	3	1	1	702	77.488	5.43	8.81455	3
FALSE	Master Protein	P0A2T6	cAMP-activated global transcriptional regulator CRP OS=Salmonella typhimurium (strain LT2 / SGSC1412 / ATCC 700720) GN=crp PE=1 SV=1	FALSE	TRUE	16.1905	3	3	3	1	210	23.641	8.25	8.73514	3
FALSE	Master Protein	P41583	6-phosphogluconate dehydrogenase, decarboxylating (Fragment) OS=Citrobacter freundii GN=gnd PE=3 SV=1	FALSE	TRUE	6.96629	3	3	1	1	445	48.802	5.33	8.72318	3
FALSE	Master Protein	P13981	Arginine deiminase OS=Pseudomonas aeruginosa (strain ATCC 15692 / PAO1 / 1C / PRS 101 / LMG 12228) GN=arcA PE=1 SV=2	FALSE	TRUE	7.17703	3	3	3	1	418	46.407	5.76	8.6924	3
FALSE	Master Protein	Q0VCM5	Inter-alpha-trypsin inhibitor heavy chain H1 OS=Bos taurus GN=ITIH1 PE=1 SV=1	TRUE	TRUE	5.07726	3	3	1	1	906	101.173	7.4	8.65302	3
FALSE	Master Protein	Q7N8Y4	Chaperone protein DnaK OS=Photorhabdus luminescens subsp. laumondii (strain TT01) GN=dnaK PE=3 SV=1	FALSE	TRUE	4.87421	2	3	1	1	636	68.818	4.89	8.47194	2
FALSE	Master Protein	P02827	Heat shock 70 kDa protein OS=Xenopus laevis PE=2 SV=1	FALSE	TRUE	8.34621	4	4	1	1	647	70.871	5.45	8.45466	4
FALSE	Master Protein	A6TK65	ATP synthase subunit beta OS=Alkaliphilus metalliredigens (strain QYMF) GN=atpD PE=3 SV=1	FALSE	TRUE	7.5431	3	3	1	1	464	50.057	4.89	8.44949	3
FALSE	Master Protein	C3K1E5	ATP synthase epsilon chain OS=Pseudomonas fluorescens (strain SBW25) GN=atpC PE=3 SV=1	FALSE	TRUE	25.3623	3	3	3	1	138	14.558	5.11	8.41284	3
FALSE	Master Protein	A8GA14	S-ribosylhomocysteine lyase OS=Serratia proteamaculans (strain 568) GN=luxS PE=3 SV=1	FALSE	TRUE	27.4854	3	3	3	1	171	19.438	6	8.29908	3
FALSE	Master Protein	Q87WP4	Carbamoyl-phosphate synthase large chain OS=Pseudomonas syringae pv. tomato (strain DC3000) GN=carB PE=3 SV=1	FALSE	TRUE	3.82106	3	3	3	1	1073	117.516	5.26	8.20161	3
FALSE	Master Protein	P0AB71	Fructose-bisphosphate aldolase class 2 OS=Escherichia coli (strain K12) GN=fbaA PE=1 SV=2	FALSE	TRUE	8.6351	2	3	2	1	359	39.123	5.86	8.15224	2
FALSE	Master Protein	Q3KHB1	Elongation factor Ts OS=Pseudomonas fluorescens (strain Pf0-1) GN=tsf PE=3 SV=1	FALSE	TRUE	11.4983	3	3	1	1	287	30.454	5.3	8.10029	3
FALSE	Master Protein	A4WDC0	Serine hydroxymethyltransferase OS=Enterobacter sp. (strain 638) GN=glyA PE=3 SV=1	FALSE	TRUE	8.15348	3	3	2	1	417	45.462	6.42	8.09326	3
FALSE	Master Protein	A4VHQ5	DNA-directed RNA polymerase subunit alpha OS=Pseudomonas stutzeri (strain A1501) GN=rpoA PE=3 SV=1	FALSE	TRUE	10.5105	3	3	2	1	333	36.506	5.08	8.07496	3
FALSE	Master Protein	O68563	Ferric uptake regulation protein (Fragment) OS=Pseudomonas fluorescens GN=fur PE=3 SV=1	FALSE	TRUE	32.5203	3	3	3	1	123	13.76	4.87	7.96603	3
FALSE	Master Protein	A8GIF0	UPF0325 protein Spro_3794 OS=Serratia proteamaculans (strain 568) GN=Spro_3794 PE=3 SV=1	FALSE	TRUE	34.1085	3	3	3	1	129	15.199	7.43	7.91189	3
FALSE	Master Protein	P27105	Erythrocyte band 7 integral membrane protein OS=Homo sapiens GN=STOM PE=1 SV=3	FALSE	TRUE	14.2361	3	3	3	1	288	31.711	7.88	7.89027	3
FALSE	Master Protein	Q93HX6	Glucosaminate ammonia-lyase OS=Pseudomonas fluorescens PE=1 SV=2	FALSE	TRUE	13.125	3	3	3	1	320	33.886	5.2	7.89001	3
FALSE	Master Protein	Q21ZD1	60 kDa chaperonin 1 OS=Rhodoferax ferrireducens (strain ATCC BAA-621 / DSM 15236 / T118) GN=groL1 PE=3 SV=1	FALSE	TRUE	5.97826	4	4	1	1	552	57.592	5.38	7.86179	4
FALSE	Master Protein	P41575	6-phosphogluconate dehydrogenase, decarboxylating (Fragment) OS=Raoultella planticola GN=gnd PE=3 SV=1	FALSE	TRUE	7.41573	3	3	1	1	445	48.799	5.58	7.82123	3
FALSE	Master Protein	P02788	Lactotransferrin OS=Homo sapiens GN=LTF PE=1 SV=6	FALSE	TRUE	4.92958	3	3	2	1	710	78.132	8.12	7.76456	3
FALSE	Master Protein	Q9AML4	Phosphate import ATP-binding protein PstB OS=Edwardsiella tarda GN=pstB PE=3 SV=1	FALSE	TRUE	11.9691	3	3	3	1	259	29.266	6.01	7.70473	3
FALSE	Master Protein	A0A212CNC6	ORM1 OS=Cervus elaphus hippelaphus OX=46360 GN=Celaphus_00016902 PE=4 SV=1	TRUE	FALSE	27.2277	4	4	3	1	202	23.269	5.66	7.70361	4
FALSE	Master Protein	B0KTR8	Recombination-associated protein RdgC OS=Pseudomonas putida (strain GB-1) GN=rdgC PE=3 SV=1	FALSE	TRUE	5.22876	2	2	2	1	306	34.222	4.98	7.64868	2
FALSE	Master Protein	Q3ZBD7	Glucose-6-phosphate isomerase OS=Bos taurus GN=GPI PE=2 SV=4	FALSE	TRUE	10.0539	3	3	3	1	557	62.815	7.71	7.64095	3
FALSE	Master Protein	C3K5Z8	Ribosome-recycling factor OS=Pseudomonas fluorescens (strain SBW25) GN=frr PE=3 SV=1	FALSE	TRUE	11.8919	2	3	2	1	185	20.297	8.29	7.61675	2
FALSE	Master Protein	A0A212D8V0	FGG OS=Cervus elaphus hippelaphus OX=46360 GN=Celaphus_00000578 PE=4 SV=1	TRUE	FALSE	10.0703	3	3	3	1	427	48.552	6.18	7.58506	3
FALSE	Master Protein	Q2SDG0	60 kDa chaperonin OS=Hahella chejuensis (strain KCTC 2396) GN=groL PE=3 SV=1	FALSE	TRUE	6.73953	3	3	1	1	549	57.674	4.92	7.35371	3
FALSE	Master Protein	P14062	6-phosphogluconate dehydrogenase, decarboxylating OS=Salmonella typhimurium (strain LT2 / SGSC1412 / ATCC 700720) GN=gnd PE=3 SV=1	FALSE	TRUE	6.41026	2	2	1	1	468	51.363	5.34	7.32287	2
FALSE	Master Protein	P11833	Tubulin beta chain OS=Paracentrotus lividus PE=2 SV=1	FALSE	TRUE	13.8702	4	4	1	1	447	50.019	4.83	7.31133	4
FALSE	Master Protein	P43854	Amidophosphoribosyltransferase OS=Haemophilus influenzae (strain ATCC 51907 / DSM 11121 / KW20 / Rd) GN=purF PE=3 SV=2	FALSE	TRUE	4.9505	2	3	2	1	505	56.171	5.97	7.26544	2
FALSE	Master Protein	Q9HZP6	Electron transfer flavoprotein subunit beta OS=Pseudomonas aeruginosa (strain ATCC 15692 / PAO1 / 1C / PRS 101 / LMG 12228) GN=etfB PE=3 SV=1	FALSE	TRUE	11.6466	2	2	2	1	249	26.36	8.98	7.2243	2
FALSE	Master Protein	Q88RB9	5-aminovalerate aminotransferase DavT OS=Pseudomonas putida (strain KT2440) GN=davT PE=1 SV=1	FALSE	TRUE	9.17647	3	3	3	1	425	44.796	6.2	7.10241	3
FALSE	Master Protein	A0A212DB97	SERPINF2 OS=Cervus elaphus hippelaphus OX=46360 GN=Celaphus_00000838 PE=3 SV=1	TRUE	FALSE	7.92683	2	3	2	1	492	54.496	5.95	7.07213	2
FALSE	Master Protein	A1JID7	sn-glycerol-3-phosphate-binding periplasmic protein UgpB OS=Yersinia enterocolitica serotype O:8 / biotype 1B (strain NCTC 13174 / 8081) GN=ugpB PE=3 SV=1	FALSE	TRUE	8.42825	2	2	1	1	439	48.407	6.95	7.05458	2
FALSE	Master Protein	A0L4C9	60 kDa chaperonin OS=Magnetococcus marinus (strain ATCC BAA-1437 / JCM 17883 / MC-1) GN=groL PE=3 SV=1	FALSE	TRUE	5.80762	3	3	1	1	551	57.901	5.1	7.0329	3
FALSE	Master Protein	A0A212D1T8	CKMT2 OS=Cervus elaphus hippelaphus OX=46360 GN=Celaphus_00003844 PE=3 SV=1	TRUE	TRUE	12.1718	3	3	3	1	419	47.289	8.32	7.01283	3
FALSE	Master Protein	A0A212CC12	ITIH2 (Fragment) OS=Cervus elaphus hippelaphus OX=46360 GN=Celaphus_00007451 PE=4 SV=1	TRUE	FALSE	4.65368	3	3	3	1	924	103.262	6.9	7.01186	3
FALSE	Master Protein	Q32KV0	Phosphoglycerate mutase 2 OS=Bos taurus GN=PGAM2 PE=2 SV=1	FALSE	TRUE	20.1581	4	4	3	1	253	28.667	8.88	6.96944	4
FALSE	Master Protein	P34923	Glyceraldehyde-3-phosphate dehydrogenase, cytosolic OS=Physcomitrella patens subsp. patens GN=GAPC PE=2 SV=1	FALSE	TRUE	10.2339	2	2	2	1	342	36.739	6.65	6.96928	2
FALSE	Master Protein	G0Z3A2	Catalase OS=Cervus nippon OX=9863 GN=CAT PE=2 SV=1	TRUE	FALSE	6.26186	3	3	3	1	527	59.99	7.17	6.95519	3
FALSE	Master Protein	Q3KJB3	Arginine--tRNA ligase OS=Pseudomonas fluorescens (strain Pf0-1) GN=argS PE=3 SV=1	FALSE	TRUE	5.53633	3	3	3	1	578	63.619	5.69	6.90096	3
FALSE	Master Protein	P01030	Complement C4 (Fragments) OS=Bos taurus GN=C4 PE=1 SV=2	FALSE	TRUE	4.8913	3	3	3	1	920	101.817	6.58	6.89294	3
FALSE	Master Protein	Q66F99	50S ribosomal protein L9 OS=Yersinia pseudotuberculosis serotype I (strain IP32953) GN=rplI PE=3 SV=1	FALSE	TRUE	17.3333	2	2	2	1	150	15.852	6.8	6.8423	2
FALSE	Master Protein	A0A212D6R2	CA4 OS=Cervus elaphus hippelaphus OX=46360 GN=Celaphus_00000664 PE=4 SV=1	TRUE	FALSE	14.4231	3	3	3	1	208	23.528	6.38	6.79492	3
FALSE	Master Protein	J9UJQ1	Annexin OS=Cervus nippon hortulorum OX=92866 PE=2 SV=1	TRUE	TRUE	10.6195	3	3	3	1	339	38.588	7.31	6.78344	3
FALSE	Master Protein	C3K6L0	Elongation factor P OS=Pseudomonas fluorescens (strain SBW25) GN=efp PE=3 SV=1	FALSE	TRUE	16.3158	2	2	2	1	190	21.303	4.82	6.69774	2
FALSE	Master Protein	A8GIE9	2,3,4,5-tetrahydropyridine-2,6-dicarboxylate N-succinyltransferase OS=Serratia proteamaculans (strain 568) GN=dapD PE=3 SV=1	FALSE	TRUE	8.0292	2	2	1	1	274	29.867	5.74	6.69517	2
FALSE	Master Protein	Q91060	Tubulin alpha chain OS=Notophthalmus viridescens PE=2 SV=1	FALSE	TRUE	7.55556	3	3	1	1	450	50.061	5.06	6.5945	3
FALSE	Master Protein	A0A212CIN6	CP (Fragment) OS=Cervus elaphus hippelaphus OX=46360 GN=Celaphus_00013028 PE=4 SV=1	TRUE	FALSE	9.16667	2	3	2	1	360	40.84	4.98	6.58375	2
FALSE	Master Protein	P44304	Glyceraldehyde-3-phosphate dehydrogenase OS=Haemophilus influenzae (strain ATCC 51907 / DSM 11121 / KW20 / Rd) GN=gapA PE=3 SV=1	FALSE	TRUE	8.55457	2	2	1	1	339	36.029	6.8	6.52248	2
FALSE	Master Protein	A7MMB9	10 kDa chaperonin OS=Cronobacter sakazakii (strain ATCC BAA-894) GN=groS PE=3 SV=1	FALSE	TRUE	28.866	2	2	2	1	97	10.381	5.24	6.3792	2
FALSE	Master Protein	B1J3J6	UPF0234 protein PputW619_0959 OS=Pseudomonas putida (strain W619) GN=PputW619_0959 PE=3 SV=1	FALSE	TRUE	14.9068	2	2	2	1	161	18.457	7.33	6.3649	2
FALSE	Master Protein	Q5S1U1	Heat shock protein beta-1 OS=Sus scrofa GN=HSPB1 PE=2 SV=1	FALSE	TRUE	23.1884	3	3	1	1	207	22.928	6.7	6.25288	3
FALSE	Master Protein	P0A912	Peptidoglycan-associated lipoprotein OS=Escherichia coli (strain K12) GN=pal PE=1 SV=1	FALSE	TRUE	13.8728	2	2	2	1	173	18.812	6.8	6.24808	2
FALSE	Master Protein	A0A212DBT2	Uncharacterized protein (Fragment) OS=Cervus elaphus hippelaphus OX=46360 GN=Celaphus_00004130 PE=4 SV=1	TRUE	FALSE	9.36864	3	3	3	1	491	54.346	8.29	6.24448	3
FALSE	Master Protein	A8GIV0	Phosphoglycerate kinase OS=Serratia proteamaculans (strain 568) GN=pgk PE=3 SV=1	FALSE	TRUE	8.03109	2	2	2	1	386	41.368	5.24	6.21537	2
FALSE	Master Protein	P00698	Lysozyme C OS=Gallus gallus GN=LYZ PE=1 SV=1	FALSE	TRUE	19.0476	2	2	2	1	147	16.228	9.07	6.1958	2
FALSE	Master Protein	C5BF98	Malate dehydrogenase OS=Edwardsiella ictaluri (strain 93-146) GN=mdh PE=3 SV=1	FALSE	TRUE	8.97436	2	2	1	1	312	32.328	5.34	6.14118	2
FALSE	Master Protein	A0A212DH88	GSTP1 (Fragment) OS=Cervus elaphus hippelaphus OX=46360 GN=Celaphus_00013184 PE=4 SV=1	TRUE	TRUE	15.7143	2	2	2	1	210	23.657	7.3	6.13433	2
FALSE	Master Protein	C3K6E2	30S ribosomal protein S9 OS=Pseudomonas fluorescens (strain SBW25) GN=rpsI PE=3 SV=1	FALSE	TRUE	19.2308	2	2	1	1	130	14.607	11.36	6.10289	2
FALSE	Master Protein	A1JS01	DNA-directed RNA polymerase subunit alpha OS=Yersinia enterocolitica serotype O:8 / biotype 1B (strain NCTC 13174 / 8081) GN=rpoA PE=3 SV=1	FALSE	TRUE	7.27273	2	2	1	1	330	36.573	5.06	6.03729	2
FALSE	Master Protein	P0AC43	Succinate dehydrogenase flavoprotein subunit OS=Escherichia coli O157:H7 GN=sdhA PE=3 SV=1	FALSE	TRUE	4.2517	2	2	2	1	588	64.381	6.27	6.00081	2
FALSE	Master Protein	A0A212C3G0	Uncharacterized protein OS=Cervus elaphus hippelaphus OX=46360 GN=Celaphus_00019368 PE=4 SV=1	TRUE	FALSE	12.0735	3	3	1	1	381	41.069	8.03	5.95843	3
FALSE	Master Protein	A8GHW9	Nucleoside diphosphate kinase OS=Serratia proteamaculans (strain 568) GN=ndk PE=3 SV=1	FALSE	TRUE	28.3688	2	2	1	1	141	15.591	5.3	5.94346	2
FALSE	Master Protein	A0A212CQN3	SERPINC1 OS=Cervus elaphus hippelaphus OX=46360 GN=Celaphus_00011133 PE=3 SV=1	TRUE	FALSE	7.58621	3	3	3	1	435	49.088	6.65	5.89978	3
FALSE	Master Protein	Q889U1	Single-stranded DNA-binding protein OS=Pseudomonas syringae pv. tomato (strain DC3000) GN=ssb PE=3 SV=1	FALSE	TRUE	12.6984	2	2	2	1	189	20.961	6.18	5.84791	2
FALSE	Master Protein	A4W897	2,3-bisphosphoglycerate-dependent phosphoglycerate mutase OS=Enterobacter sp. (strain 638) GN=gpmA PE=3 SV=1	FALSE	TRUE	9.2	2	2	2	1	250	28.301	5.73	5.84219	2
FALSE	Master Protein	B0KRA9	ATP synthase gamma chain OS=Pseudomonas putida (strain GB-1) GN=atpG PE=3 SV=1	FALSE	TRUE	7.34266	1	2	1	1	286	31.539	8.62	5.80829	1
FALSE	Master Protein	B1JAJ6	50S ribosomal protein L18 OS=Pseudomonas putida (strain W619) GN=rplR PE=3 SV=1	FALSE	TRUE	19.8276	2	2	2	1	116	12.608	10.18	5.80114	2
FALSE	Master Protein	P48678	Prelamin-A/C OS=Mus musculus GN=Lmna PE=1 SV=2	TRUE	TRUE	4.66165	2	2	2	1	665	74.193	6.98	5.75683	2
FALSE	Master Protein	A4W9M9	Integration host factor subunit alpha OS=Enterobacter sp. (strain 638) GN=ihfA PE=3 SV=1	FALSE	TRUE	19.1919	2	2	2	1	99	11.317	9.57	5.72865	2
FALSE	Master Protein	C3JXY0	Aspartate kinase OS=Pseudomonas fluorescens (strain SBW25) GN=PFLU_4747 PE=1 SV=1	FALSE	TRUE	5.81114	2	2	2	1	413	44.504	5.3	5.71266	2
FALSE	Master Protein	Q9HZP7	Electron transfer flavoprotein subunit alpha OS=Pseudomonas aeruginosa (strain ATCC 15692 / PAO1 / 1C / PRS 101 / LMG 12228) GN=etfA PE=3 SV=1	FALSE	TRUE	9.06149	2	2	2	1	309	31.404	5.14	5.71153	2
FALSE	Master Protein	Q02DZ3	Phosphate-binding protein PstS OS=Pseudomonas aeruginosa (strain UCBPP-PA14) GN=pstS PE=1 SV=1	FALSE	TRUE	5.26316	2	3	2	1	323	34.452	9.09	5.7025	2
FALSE	Master Protein	A0A212D8M7	APOH OS=Cervus elaphus hippelaphus OX=46360 GN=Celaphus_00001705 PE=4 SV=1	TRUE	FALSE	4.77387	1	2	1	1	398	44.293	8.75	5.69979	1
FALSE	Master Protein	Q9HU65	Glutamine synthetase OS=Pseudomonas aeruginosa (strain ATCC 15692 / PAO1 / 1C / PRS 101 / LMG 12228) GN=glnA PE=1 SV=1	FALSE	TRUE	6.39659	2	2	1	1	469	51.912	5.3	5.67065	2
FALSE	Master Protein	A0A212D4I5	CFB OS=Cervus elaphus hippelaphus OX=46360 GN=Celaphus_00014436 PE=3 SV=1	TRUE	TRUE	2.6764	2	2	2	1	822	91.931	7.56	5.66918	2
FALSE	Master Protein	A5VSE3	ATP synthase subunit alpha OS=Brucella ovis (strain ATCC 25840 / 63/290 / NCTC 10512) GN=atpA PE=3 SV=1	FALSE	TRUE	5.30452	2	2	1	1	509	54.968	6.74	5.65095	2
FALSE	Master Protein	A6VXZ2	30S ribosomal protein S9 OS=Marinomonas sp. (strain MWYL1) GN=rpsI PE=3 SV=1	FALSE	TRUE	16.9231	2	2	1	1	130	14.733	11.34	5.64118	2
FALSE	Master Protein	P15516	Histatin-3 OS=Homo sapiens GN=HTN3 PE=1 SV=2	FALSE	TRUE	25.4902	2	2	1	1	51	6.145	10.1	5.62682	2
FALSE	Master Protein	P0AGE9	Succinyl-CoA ligase [ADP-forming] subunit alpha OS=Escherichia coli (strain K12) GN=sucD PE=1 SV=2	FALSE	TRUE	9.68858	2	2	1	1	289	29.759	6.79	5.60509	2
FALSE	Master Protein	P01860	Ig gamma-3 chain C region OS=Homo sapiens GN=IGHG3 PE=1 SV=2	FALSE	TRUE	6.89655	2	2	2	1	377	41.26	7.9	5.58234	2
FALSE	Master Protein	Q3K5Y4	30S ribosomal protein S7 OS=Pseudomonas fluorescens (strain Pf0-1) GN=rpsG PE=3 SV=1	FALSE	TRUE	15.2866	2	2	2	1	157	17.566	10.17	5.5634	2
FALSE	Master Protein	P05109	Protein S100-A8 OS=Homo sapiens GN=S100A8 PE=1 SV=1	FALSE	TRUE	23.6559	2	2	2	1	93	10.828	7.03	5.55019	2
FALSE	Master Protein	Q2VZN0	ATP synthase subunit alpha OS=Magnetospirillum magneticum (strain AMB-1 / ATCC 700264) GN=atpA PE=3 SV=1	FALSE	TRUE	4.12574	2	2	1	1	509	54.815	6.74	5.54935	2
FALSE	Master Protein	Q2JLU2	ATP-dependent Clp protease ATP-binding subunit ClpX OS=Synechococcus sp. (strain JA-2-3B'a(2-13)) GN=clpX PE=3 SV=1	FALSE	TRUE	4.91071	2	2	2	1	448	49.403	5.92	5.5458	2
FALSE	Master Protein	O62823	Alpha-S1-casein OS=Bubalus bubalis GN=CSN1S1 PE=2 SV=2	FALSE	TRUE	10.2804	2	2	2	1	214	24.311	4.89	5.5417	2
FALSE	Master Protein	C3KDW7	ATP phosphoribosyltransferase regulatory subunit OS=Pseudomonas fluorescens (strain SBW25) GN=hisZ PE=3 SV=1	FALSE	TRUE	8.10127	2	2	2	1	395	42.687	5.03	5.53425	2
FALSE	Master Protein	Q3KF15	Acetyl-coenzyme A carboxylase carboxyl transferase subunit beta OS=Pseudomonas fluorescens (strain Pf0-1) GN=accD PE=3 SV=1	FALSE	TRUE	7.18954	2	2	2	1	306	33.434	8.24	5.51729	2
FALSE	Master Protein	A0A212DJ20	HPX (Fragment) OS=Cervus elaphus hippelaphus OX=46360 GN=Celaphus_00009139 PE=4 SV=1	TRUE	FALSE	55.0725	3	3	1	1	69	7.932	5.01	5.46347	3
FALSE	Master Protein	B0KNV6	3-hydroxydecanoyl-[acyl-carrier-protein] dehydratase OS=Pseudomonas putida (strain GB-1) GN=fabA PE=3 SV=1	FALSE	TRUE	11.6959	2	2	2	1	171	18.723	6.92	5.41057	2
FALSE	Master Protein	C1DKK3	50S ribosomal protein L10 OS=Azotobacter vinelandii (strain DJ / ATCC BAA-1303) GN=rplJ PE=3 SV=1	FALSE	TRUE	13.253	2	2	1	1	166	17.534	9.44	5.40896	2
FALSE	Master Protein	A6VB79	UDP-3-O-[3-hydroxymyristoyl] N-acetylglucosamine deacetylase OS=Pseudomonas aeruginosa (strain PA7) GN=lpxC PE=3 SV=1	FALSE	TRUE	7.26073	2	2	2	1	303	33.428	5.36	5.36091	2
FALSE	Master Protein	P0A9Y9	Cold shock-like protein CspC OS=Salmonella typhimurium (strain LT2 / SGSC1412 / ATCC 700720) GN=cspC PE=3 SV=2	FALSE	TRUE	42.029	2	2	2	1	69	7.398	7.24	5.35983	2
FALSE	Master Protein	P02549	Spectrin alpha chain, erythrocytic 1 OS=Homo sapiens GN=SPTA1 PE=1 SV=5	TRUE	TRUE	1.32286	2	2	1	1	2419	279.842	5.05	5.2764	2
FALSE	Master Protein	O83004	Glycerol-3-phosphate dehydrogenase OS=Pseudomonas tolaasii GN=glpD PE=3 SV=1	FALSE	TRUE	5.06823	2	3	2	1	513	57.008	8.87	5.26576	2
FALSE	Master Protein	A8GB93	Protein TolB OS=Serratia proteamaculans (strain 568) GN=tolB PE=3 SV=1	FALSE	TRUE	6.27907	2	2	2	1	430	45.918	8.21	5.23763	2
FALSE	Master Protein	P62786	Histone H4 variant TH091 OS=Triticum aestivum PE=3 SV=2	FALSE	TRUE	19.4175	2	2	1	1	103	11.46	11.33	5.23382	2
FALSE	Master Protein	A0A212CE91	CA3 OS=Cervus elaphus hippelaphus OX=46360 GN=Celaphus_00016458 PE=4 SV=1	TRUE	TRUE	8.44595	2	2	2	1	296	33.162	8.85	5.22398	2
FALSE	Master Protein	C3KDW8	Adenylosuccinate synthetase OS=Pseudomonas fluorescens (strain SBW25) GN=purA PE=3 SV=1	FALSE	TRUE	9.32401	3	3	3	1	429	46.535	5.73	5.21944	3
FALSE	Master Protein	P56220	2,3,4,5-tetrahydropyridine-2,6-dicarboxylate N-succinyltransferase OS=Unknown prokaryotic organism GN=dapD PE=1 SV=2	FALSE	TRUE	8.75912	2	2	1	1	274	29.868	5.74	5.18846	2
FALSE	Master Protein	A0A212DGV4	L-lactate dehydrogenase OS=Cervus elaphus hippelaphus OX=46360 GN=Celaphus_00013539 PE=4 SV=1	TRUE	TRUE	4.38247	2	2	2	1	753	82.163	9.07	5.17134	2
FALSE	Master Protein	Q8ZJ06	Single-stranded DNA-binding protein OS=Yersinia pestis GN=ssb PE=3 SV=1	FALSE	TRUE	13.1868	2	2	2	1	182	19.152	5.31	5.17037	2
FALSE	Master Protein	A1JT88	Enoyl-[acyl-carrier-protein] reductase [NADH] OS=Yersinia enterocolitica serotype O:8 / biotype 1B (strain NCTC 13174 / 8081) GN=fabV PE=3 SV=1	FALSE	TRUE	7.01754	2	2	2	1	399	43.529	5.41	5.15616	2
FALSE	Master Protein	P0A1P7	Glutamine synthetase OS=Salmonella typhi GN=glnA PE=3 SV=2	FALSE	TRUE	6.39659	2	2	2	1	469	51.753	5.6	5.1473	2
FALSE	Master Protein	P50257	Elongation factor 1-alpha S OS=Porphyra purpurea GN=TEF-S PE=2 SV=1	TRUE	TRUE	4.46602	2	2	2	1	515	56.612	9.22	5.13493	2
FALSE	Master Protein	Q889C2	Chaperone protein ClpB OS=Pseudomonas syringae pv. tomato (strain DC3000) GN=clpB PE=3 SV=1	FALSE	TRUE	3.0445	2	2	1	1	854	95.129	5.5	5.12506	2
FALSE	Master Protein	P02537	Keratin-3, type I cytoskeletal 51 kDa OS=Xenopus laevis PE=2 SV=1	FALSE	TRUE	5.34979	2	3	2	1	486	51.857	5.2	5.08418	2
FALSE	Master Protein	A1S209	50S ribosomal protein L10 OS=Shewanella amazonensis (strain ATCC BAA-1098 / SB2B) GN=rplJ PE=3 SV=1	FALSE	TRUE	13.253	2	2	1	1	166	17.817	9.26	5.06871	2
FALSE	Master Protein	A1T068	50S ribosomal protein L1 OS=Psychromonas ingrahamii (strain 37) GN=rplA PE=3 SV=1	FALSE	TRUE	10.6838	2	2	1	1	234	24.554	9.95	5.01479	2
FALSE	Master Protein	Q59637	Pyruvate dehydrogenase E1 component OS=Pseudomonas aeruginosa (strain ATCC 15692 / PAO1 / 1C / PRS 101 / LMG 12228) GN=aceE PE=3 SV=2	FALSE	TRUE	3.62812	3	3	3	1	882	99.501	5.82	5.00183	3
FALSE	Master Protein	O46412	Superoxide dismutase [Cu-Zn] OS=Cervus elaphus GN=SOD1 PE=2 SV=3	TRUE	TRUE	19.7368	2	2	2	1	152	15.819	7.01	4.99172	2
FALSE	Master Protein	A8A466	Phosphoglycerate kinase OS=Escherichia coli O9:H4 (strain HS) GN=pgk PE=3 SV=1	FALSE	TRUE	5.16796	1	1	1	1	387	41.079	5.22	4.97758	1
FALSE	Master Protein	A0A212D5P4	Uncharacterized protein OS=Cervus elaphus hippelaphus OX=46360 GN=Celaphus_00014534 PE=3 SV=1	TRUE	TRUE	7.06714	2	2	1	1	283	31.282	11.31	4.97383	2
FALSE	Master Protein	A0A212CMB8	Uncharacterized protein (Fragment) OS=Cervus elaphus hippelaphus OX=46360 GN=Celaphus_00018597 PE=3 SV=1	TRUE	FALSE	9.84127	2	2	2	1	315	33.911	7.69	4.95912	2
FALSE	Master Protein	B0KIS5	Chaperone protein DnaK OS=Pseudomonas putida (strain GB-1) GN=dnaK PE=3 SV=1	FALSE	TRUE	4.52418	2	2	1	1	641	68.556	4.98	4.94839	2
FALSE	Master Protein	A8GC80	ATP phosphoribosyltransferase OS=Serratia proteamaculans (strain 568) GN=hisG PE=3 SV=1	FALSE	TRUE	8.3612	2	2	2	1	299	33.326	5.63	4.90317	2
FALSE	Master Protein	A8GCH4	Integration host factor subunit beta OS=Serratia proteamaculans (strain 568) GN=ihfB PE=3 SV=1	FALSE	TRUE	22.3404	2	2	2	1	94	10.511	9.04	4.87389	2
FALSE	Master Protein	P0A121	DNA polymerase III subunit beta OS=Pseudomonas putida GN=dnaN PE=3 SV=1	FALSE	TRUE	6.81199	2	2	2	1	367	40.693	5.25	4.8299	2
FALSE	Master Protein	A1JKR7	Nucleoside diphosphate kinase OS=Yersinia enterocolitica serotype O:8 / biotype 1B (strain NCTC 13174 / 8081) GN=ndk PE=3 SV=1	FALSE	TRUE	21.9858	2	2	1	1	141	15.535	5.52	4.79071	2
FALSE	Master Protein	A0A212C541	Uncharacterized protein OS=Cervus elaphus hippelaphus OX=46360 GN=Celaphus_00018420 PE=3 SV=1	TRUE	TRUE	5.11509	2	2	2	1	391	44.422	4.89	4.77003	2
FALSE	Master Protein	P02543	Vimentin OS=Sus scrofa GN=VIM PE=1 SV=2	TRUE	TRUE	4.07725	2	2	1	1	466	53.635	5.12	4.75231	2
FALSE	Master Protein	A4VLU7	Serine--tRNA ligase OS=Pseudomonas stutzeri (strain A1501) GN=serS PE=3 SV=1	FALSE	TRUE	5.6338	2	2	2	1	426	47.517	5.4	4.66298	2
FALSE	Master Protein	P08308	Ornithine carbamoyltransferase, catabolic OS=Pseudomonas aeruginosa (strain ATCC 15692 / PAO1 / 1C / PRS 101 / LMG 12228) GN=arcB PE=1 SV=3	FALSE	TRUE	5.65476	1	2	1	1	336	38.084	6.6	4.65038	1
FALSE	Master Protein	Q3V5W6	Glutamine synthetase OS=Pseudomonas taetrolens GN=glnA PE=1 SV=1	FALSE	TRUE	5.34188	2	2	1	1	468	51.734	5.3	4.62589	2
FALSE	Master Protein	B6ZCF1	Phosphate-specific transport system accessory protein PhoU OS=Serratia marcescens GN=phoU PE=3 SV=1	FALSE	TRUE	8.64198	2	2	2	1	243	27.575	6	4.59064	2
FALSE	Master Protein	Q9KPF6	Dihydrolipoyl dehydrogenase OS=Vibrio cholerae serotype O1 (strain ATCC 39315 / El Tor Inaba N16961) GN=lpd PE=3 SV=1	FALSE	TRUE	5.47368	2	2	2	1	475	50.963	6.16	4.58872	2
FALSE	Master Protein	A1U614	Chaperone protein DnaK OS=Marinobacter hydrocarbonoclasticus (strain ATCC 700491 / DSM 11845 / VT8) GN=dnaK PE=3 SV=1	FALSE	TRUE	4.52418	2	2	0	1	641	69.326	4.84	4.57884	2
FALSE	Master Protein	P53655	Superoxide dismutase [Mn] OS=Yersinia enterocolitica GN=sodA PE=3 SV=1	FALSE	TRUE	13.5266	2	2	2	1	207	23.215	6.74	4.54783	2
FALSE	Master Protein	A8GD00	UPF0312 protein Spro_1887 OS=Serratia proteamaculans (strain 568) GN=Spro_1887 PE=3 SV=1	FALSE	TRUE	9.89583	2	2	2	1	192	20.886	7.55	4.51647	2
FALSE	Master Protein	P0A251	Alkyl hydroperoxide reductase subunit C OS=Salmonella typhimurium (strain LT2 / SGSC1412 / ATCC 700720) GN=ahpC PE=1 SV=2	FALSE	TRUE	9.62567	2	2	2	1	187	20.734	5.17	4.44382	2
FALSE	Master Protein	A0A212DJ06	TRIM29 OS=Cervus elaphus hippelaphus OX=46360 GN=Celaphus_00009013 PE=4 SV=1	TRUE	FALSE	5.08475	2	2	2	1	354	40.033	6.8	4.43564	2
FALSE	Master Protein	Q9HVI7	Serine hydroxymethyltransferase 3 OS=Pseudomonas aeruginosa (strain ATCC 15692 / PAO1 / 1C / PRS 101 / LMG 12228) GN=glyA2 PE=3 SV=1	FALSE	TRUE	7.43405	2	2	1	1	417	45.129	6.07	4.39479	2
FALSE	Master Protein	A1JRT1	2,3-bisphosphoglycerate-dependent phosphoglycerate mutase OS=Yersinia enterocolitica serotype O:8 / biotype 1B (strain NCTC 13174 / 8081) GN=gpmA PE=3 SV=1	FALSE	TRUE	9.6	2	2	1	1	250	28.327	5.9	4.38464	2
FALSE	Master Protein	Q4K4H3	UPF0312 protein PFL_5802 OS=Pseudomonas fluorescens (strain Pf-5 / ATCC BAA-477) GN=PFL_5802 PE=3 SV=1	FALSE	TRUE	13.1313	2	2	2	1	198	21.144	7.61	4.37673	2
FALSE	Master Protein	Q59097	Pyruvate dehydrogenase E1 component OS=Cupriavidus necator (strain ATCC 17699 / H16 / DSM 428 / Stanier 337) GN=pdhA PE=3 SV=1	FALSE	TRUE	2.23464	2	2	2	1	895	100.301	6.28	4.29916	2
FALSE	Master Protein	Q48GW3	Fatty acid oxidation complex subunit alpha OS=Pseudomonas savastanoi pv. phaseolicola (strain 1448A / Race 6) GN=fadB PE=3 SV=1	FALSE	TRUE	4.29958	2	2	2	1	721	77.581	5.68	4.29598	2
FALSE	Master Protein	P01011	Alpha-1-antichymotrypsin OS=Homo sapiens GN=SERPINA3 PE=1 SV=2	FALSE	TRUE	6.85579	2	2	2	1	423	47.621	5.52	4.28324	2
FALSE	Master Protein	A1JPR0	Phosphoglycerate kinase OS=Yersinia enterocolitica serotype O:8 / biotype 1B (strain NCTC 13174 / 8081) GN=pgk PE=3 SV=1	FALSE	TRUE	3.61757	1	1	1	1	387	41.071	5.35	4.26697	1
FALSE	Master Protein	A1JTD1	ATP synthase subunit b OS=Yersinia enterocolitica serotype O:8 / biotype 1B (strain NCTC 13174 / 8081) GN=atpF PE=3 SV=1	FALSE	TRUE	8.97436	1	1	1	1	156	17.261	5.8	4.26547	1
FALSE	Master Protein	B0KQJ3	UDP-N-acetylglucosamine 1-carboxyvinyltransferase OS=Pseudomonas putida (strain GB-1) GN=murA PE=3 SV=1	FALSE	TRUE	6.4133	2	2	2	1	421	44.953	5.73	4.23004	2
FALSE	Master Protein	A0A212C7P2	PLG (Fragment) OS=Cervus elaphus hippelaphus OX=46360 GN=Celaphus_00019151 PE=3 SV=1	TRUE	FALSE	5.15021	3	3	3	1	699	78.483	7.33	4.21943	3
FALSE	Master Protein	B8J189	Serine hydroxymethyltransferase OS=Desulfovibrio desulfuricans (strain ATCC 27774 / DSM 6949) GN=glyA PE=3 SV=1	FALSE	TRUE	4.58937	2	2	1	1	414	44.609	6.84	4.19446	2
FALSE	Master Protein	P02808	Statherin OS=Homo sapiens GN=STATH PE=1 SV=2	FALSE	TRUE	48.3871	1	1	1	1	62	7.3	8.47	4.16287	1
FALSE	Master Protein	Q0VSH7	50S ribosomal protein L17 OS=Alcanivorax borkumensis (strain ATCC 700651 / DSM 11573 / NCIMB 13689 / SK2) GN=rplQ PE=3 SV=1	FALSE	TRUE	14.1732	2	2	2	1	127	14.655	10.11	4.13954	2
FALSE	Master Protein	P01876	Ig alpha-1 chain C region OS=Homo sapiens GN=IGHA1 PE=1 SV=2	FALSE	TRUE	5.09915	2	2	2	1	353	37.631	6.51	4.11969	2
FALSE	Master Protein	A8G9K8	Chaperone protein DnaK OS=Serratia proteamaculans (strain 568) GN=dnaK PE=3 SV=1	FALSE	TRUE	4.55259	2	2	1	1	637	69.002	4.98	4.10256	2
FALSE	Master Protein	Q889Y1	50S ribosomal protein L1 OS=Pseudomonas syringae pv. tomato (strain DC3000) GN=rplA PE=3 SV=1	FALSE	TRUE	13.4199	2	2	1	1	231	24.163	9.52	4.0952	2
FALSE	Master Protein	A0A212DCV8	Uncharacterized protein OS=Cervus elaphus hippelaphus OX=46360 GN=Celaphus_00004356 PE=4 SV=1	TRUE	FALSE	25.641	2	2	2	1	117	12.66	4.48	4.05395	2
FALSE	Master Protein	P0A139	Peptidoglycan-associated lipoprotein OS=Pseudomonas putida GN=pal PE=3 SV=1	FALSE	TRUE	21.0843	1	1	1	1	166	17.822	5.24	3.89274	1
FALSE	Master Protein	Q80VJ3	2'-deoxynucleoside 5'-phosphate N-hydrolase 1 OS=Mus musculus GN=Dnph1 PE=1 SV=2	FALSE	TRUE	8.09249	1	1	1	1	173	18.966	5.38	3.89138	1
FALSE	Master Protein	Q01859	ATP synthase subunit beta, mitochondrial OS=Oryza sativa subsp. japonica GN=ATPB PE=1 SV=2	FALSE	TRUE	3.62319	1	1	1	1	552	58.898	6.37	3.87934	1
FALSE	Master Protein	O87796	Fructose-bisphosphate aldolase OS=Pseudomonas stutzeri GN=fba PE=3 SV=1	FALSE	TRUE	6.21469	1	1	1	1	354	38.326	5.27	3.82932	1
FALSE	Master Protein	Q3T052	Inter-alpha-trypsin inhibitor heavy chain H4 OS=Bos taurus GN=ITIH4 PE=1 SV=1	FALSE	TRUE	1.41921	1	1	1	1	916	101.449	6.68	3.74279	1
FALSE	Master Protein	P15357	Ubiquitin-40S ribosomal protein S27a OS=Drosophila melanogaster GN=RpS27A PE=1 SV=2	TRUE	TRUE	10.2564	1	1	1	1	156	17.929	9.77	3.67409	1
FALSE	Master Protein	P29513	Tubulin beta-5 chain OS=Arabidopsis thaliana GN=TUBB5 PE=2 SV=1	TRUE	TRUE	11.1359	3	3	1	1	449	50.31	4.77	3.64164	3
FALSE	Master Protein	C4K4D1	Phosphoribosylformylglycinamidine cyclo-ligase OS=Hamiltonella defensa subsp. Acyrthosiphon pisum (strain 5AT) GN=purM PE=3 SV=1	FALSE	TRUE	4.50704	1	1	1	1	355	38.783	6.61	3.63374	1
FALSE	Master Protein	P17697	Clusterin OS=Bos taurus GN=CLU PE=1 SV=1	FALSE	TRUE	6.37813	2	2	2	1	439	51.081	6.04	3.59048	2
FALSE	Master Protein	A0A212CCX6	Uncharacterized protein OS=Cervus elaphus hippelaphus OX=46360 GN=Celaphus_00014155 PE=4 SV=1	TRUE	FALSE	17.5676	1	1	1	1	148	16.08	6.16	3.57077	1
FALSE	Master Protein	A8G8E6	50S ribosomal protein L7/L12 OS=Serratia proteamaculans (strain 568) GN=rplL PE=3 SV=1	FALSE	TRUE	9.91736	1	1	1	1	121	12.268	4.65	3.55632	1
FALSE	Master Protein	P12273	Prolactin-inducible protein OS=Homo sapiens GN=PIP PE=1 SV=1	FALSE	TRUE	14.3836	2	2	2	1	146	16.562	8.05	3.55173	2
FALSE	Master Protein	P47929	Galectin-7 OS=Homo sapiens GN=LGALS7 PE=1 SV=2	FALSE	TRUE	8.08824	1	1	1	1	136	15.066	7.62	3.49333	1
FALSE	Master Protein	P00921	Carbonic anhydrase 2 OS=Bos taurus GN=CA2 PE=1 SV=3	FALSE	TRUE	11.9231	2	2	2	1	260	29.096	6.92	3.4806	2
FALSE	Master Protein	P04745	Alpha-amylase 1 OS=Homo sapiens GN=AMY1A PE=1 SV=2	FALSE	TRUE	5.47945	2	2	2	1	511	57.731	6.93	3.47503	2
FALSE	Master Protein	Q47XA7	Chaperone protein HtpG OS=Colwellia psychrerythraea (strain 34H / ATCC BAA-681) GN=htpG PE=3 SV=1	FALSE	TRUE	2.14395	1	1	1	1	653	73.347	4.96	3.46133	1
FALSE	Master Protein	B0KND5	50S ribosomal protein L25 OS=Pseudomonas putida (strain GB-1) GN=rplY PE=3 SV=1	FALSE	TRUE	10.1523	1	1	1	1	197	20.985	6.28	3.43449	1
FALSE	Master Protein	A4XTZ4	Trigger factor OS=Pseudomonas mendocina (strain ymp) GN=tig PE=3 SV=1	FALSE	TRUE	5.9633	1	1	1	1	436	48.3	4.83	3.42181	1
FALSE	Master Protein	O88989	Malate dehydrogenase, cytoplasmic OS=Rattus norvegicus GN=Mdh1 PE=1 SV=3	TRUE	TRUE	5.08982	1	1	1	1	334	36.46	6.58	3.41693	1
FALSE	Master Protein	A0A212DE23	Peptidoglycan-recognition protein OS=Cervus elaphus hippelaphus OX=46360 GN=Celaphus_00004635 PE=3 SV=1	TRUE	TRUE	6.28272	1	1	1	1	191	21.127	9.5	3.34029	1
FALSE	Master Protein	P00121	Cytochrome c5 OS=Pseudomonas mendocina PE=1 SV=1	FALSE	TRUE	14.9425	1	1	1	1	87	8.651	6.27	3.32532	1
FALSE	Master Protein	A1JPN3	Glycine dehydrogenase (decarboxylating) OS=Yersinia enterocolitica serotype O:8 / biotype 1B (strain NCTC 13174 / 8081) GN=gcvP PE=3 SV=1	FALSE	TRUE	1.6684	1	1	1	1	959	104.611	6.04	3.31264	1
FALSE	Master Protein	A0A212D686	AFM OS=Cervus elaphus hippelaphus OX=46360 GN=Celaphus_00017425 PE=3 SV=1	TRUE	FALSE	2.12766	1	1	1	1	611	70.459	5.39	3.28209	1
FALSE	Master Protein	C3JZN4	50S ribosomal protein L20 OS=Pseudomonas fluorescens (strain SBW25) GN=rplT PE=3 SV=1	FALSE	TRUE	8.47458	1	1	1	1	118	13.348	11.59	3.27194	1
FALSE	Master Protein	P0AEZ5	Septum site-determining protein MinD OS=Escherichia coli O157:H7 GN=minD PE=3 SV=2	FALSE	TRUE	5.18519	1	1	1	1	270	29.596	5.38	3.26832	1
FALSE	Master Protein	A8G9U7	Glutamate-1-semialdehyde 2,1-aminomutase OS=Serratia proteamaculans (strain 568) GN=hemL PE=3 SV=1	FALSE	TRUE	3.2634	1	1	1	1	429	45.842	5.64	3.2674	1
FALSE	Master Protein	Q21EF4	Argininosuccinate lyase OS=Saccharophagus degradans (strain 2-40 / ATCC 43961 / DSM 17024) GN=argH PE=3 SV=1	FALSE	TRUE	2.98507	1	1	1	1	469	52.212	5.31	3.2573	1
FALSE	Master Protein	P27726	Glyceraldehyde-3-phosphate dehydrogenase OS=Pseudomonas aeruginosa (strain ATCC 15692 / PAO1 / 1C / PRS 101 / LMG 12228) GN=gap PE=3 SV=3	FALSE	TRUE	5.08982	1	1	1	1	334	36.148	6.64	3.244	1
FALSE	Master Protein	C3JYI3	Phosphonoacetaldehyde hydrolase OS=Pseudomonas fluorescens (strain SBW25) GN=phnX PE=3 SV=1	FALSE	TRUE	4.72727	1	1	1	1	275	29.973	5.15	3.24397	1
FALSE	Master Protein	P0AD61	Pyruvate kinase I OS=Escherichia coli (strain K12) GN=pykF PE=1 SV=1	FALSE	TRUE	3.61702	1	1	1	1	470	50.697	6.09	3.2387	1
FALSE	Master Protein	Q3K7L5	10 kDa chaperonin OS=Pseudomonas fluorescens (strain Pf0-1) GN=groS PE=3 SV=1	FALSE	TRUE	14.433	1	1	1	1	97	10.214	5.94	3.19796	1
FALSE	Master Protein	A0A212CV09	Spectrin beta chain OS=Cervus elaphus hippelaphus OX=46360 GN=Celaphus_00006080 PE=3 SV=1	TRUE	FALSE	0.434783	1	1	1	1	2300	264.756	5.33	3.16557	1
FALSE	Master Protein	P31224	Multidrug efflux pump subunit AcrB OS=Escherichia coli (strain K12) GN=acrB PE=1 SV=1	FALSE	TRUE	1.62059	1	1	1	1	1049	113.501	5.57	3.16351	1
FALSE	Master Protein	P72190	Iron-sulfur cluster carrier protein OS=Pseudomonas fragi PE=3 SV=1	FALSE	TRUE	4.52962	1	1	1	1	287	30.182	5.43	3.15034	1
FALSE	Master Protein	Q9HZ71	30S ribosomal protein S1 OS=Pseudomonas aeruginosa (strain ATCC 15692 / PAO1 / 1C / PRS 101 / LMG 12228) GN=rpsA PE=3 SV=1	FALSE	TRUE	4.47227	1	1	1	1	559	61.832	4.93	3.1395	1
FALSE	Master Protein	O54438	3-oxoacyl-[acyl-carrier-protein] reductase FabG OS=Pseudomonas aeruginosa (strain ATCC 15692 / PAO1 / 1C / PRS 101 / LMG 12228) GN=fabG PE=1 SV=1	FALSE	TRUE	4.8583	1	1	1	1	247	25.569	6.6	3.13291	1
FALSE	Master Protein	Q47NE4	Ornithine carbamoyltransferase OS=Thermobifida fusca (strain YX) GN=argF PE=3 SV=1	FALSE	TRUE	2.39521	1	1	1	1	334	36.905	5.03	3.12201	1
FALSE	Master Protein	P60900	Proteasome subunit alpha type-6 OS=Homo sapiens GN=PSMA6 PE=1 SV=1	TRUE	TRUE	5.28455	1	1	1	1	246	27.382	6.76	3.09414	1
FALSE	Master Protein	A0A212DD78	Uncharacterized protein (Fragment) OS=Cervus elaphus hippelaphus OX=46360 GN=Celaphus_00004358 PE=4 SV=1	TRUE	FALSE	18.9873	1	1	1	1	79	8.599	4.65	3.09355	1
FALSE	Master Protein	A8G8G3	Bifunctional purine biosynthesis protein PurH OS=Serratia proteamaculans (strain 568) GN=purH PE=3 SV=1	FALSE	TRUE	5.86011	2	2	2	1	529	57.299	5.57	3.07854	2
FALSE	Master Protein	C5BQ64	50S ribosomal protein L2 OS=Teredinibacter turnerae (strain ATCC 39867 / T7901) GN=rplB PE=3 SV=1	FALSE	TRUE	5.09091	1	1	1	1	275	30.116	10.84	3.06559	1
FALSE	Master Protein	A0A212D5I5	DSP (Fragment) OS=Cervus elaphus hippelaphus OX=46360 GN=Celaphus_00014627 PE=4 SV=1	TRUE	FALSE	0.359971	1	1	1	1	2778	320.578	6.87	3.05874	1
FALSE	Master Protein	C3K8X5	ATP phosphoribosyltransferase OS=Pseudomonas fluorescens (strain SBW25) GN=hisG PE=3 SV=1	FALSE	TRUE	7.58294	1	1	1	1	211	23.098	8.57	3.04729	1
FALSE	Master Protein	A5VXQ2	50S ribosomal protein L22 OS=Pseudomonas putida (strain F1 / ATCC 700007) GN=rplV PE=3 SV=1	FALSE	TRUE	11.8182	1	1	1	1	110	11.904	10.11	3.04364	1
FALSE	Master Protein	A8GB61	Potassium-transporting ATPase ATP-binding subunit OS=Serratia proteamaculans (strain 568) GN=kdpB PE=3 SV=1	FALSE	TRUE	1.74165	1	1	1	1	689	72.787	7.87	3.04075	1
FALSE	Master Protein	A8GIB4	Proline--tRNA ligase OS=Serratia proteamaculans (strain 568) GN=proS PE=3 SV=1	FALSE	TRUE	2.27273	1	1	1	1	572	63.538	5.43	3.01257	1
FALSE	Master Protein	B3EWE3	Hemoglobin subunit alpha OS=Microtus pennsylvanicus PE=1 SV=1	FALSE	TRUE	10.6383	1	1	1	1	141	15.064	8.21	3.01159	1
FALSE	Master Protein	C3K2Z7	N-acetyl-gamma-glutamyl-phosphate reductase OS=Pseudomonas fluorescens (strain SBW25) GN=argC PE=3 SV=1	FALSE	TRUE	4.65116	1	1	1	1	344	36.612	6.39	3.00717	1
FALSE	Master Protein	Q2KIT0	Protein HP-20 homolog OS=Bos taurus PE=2 SV=1	FALSE	TRUE	6.28272	1	1	1	1	191	20.633	8.59	3.00498	1
FALSE	Master Protein	Q5D862	Filaggrin-2 OS=Homo sapiens GN=FLG2 PE=1 SV=1	FALSE	TRUE	0.460059	1	1	1	1	2391	247.928	8.31	2.97513	1
FALSE	Master Protein	A1JJ99	Phosphopentomutase OS=Yersinia enterocolitica serotype O:8 / biotype 1B (strain NCTC 13174 / 8081) GN=deoB PE=3 SV=1	FALSE	TRUE	3.9312	1	1	1	1	407	44.207	5.19	2.97459	1
FALSE	Master Protein	P02930	Outer membrane protein TolC OS=Escherichia coli (strain K12) GN=tolC PE=1 SV=3	FALSE	TRUE	3.24544	1	1	1	1	493	53.708	5.66	2.96248	1
FALSE	Master Protein	A4TGZ5	50S ribosomal protein L2 OS=Yersinia pestis (strain Pestoides F) GN=rplB PE=3 SV=1	FALSE	TRUE	5.10949	1	1	1	1	274	30.054	10.95	2.96209	1
FALSE	Master Protein	A8G9X7	Sulfite reductase [NADPH] hemoprotein beta-component OS=Serratia proteamaculans (strain 568) GN=cysI PE=3 SV=1	FALSE	TRUE	2.45184	1	1	1	1	571	63.833	7.27	2.95174	1
FALSE	Master Protein	A4VHN7	50S ribosomal protein L16 OS=Pseudomonas stutzeri (strain A1501) GN=rplP PE=3 SV=1	FALSE	TRUE	10.219	1	1	1	1	137	15.395	11.34	2.94613	1
FALSE	Master Protein	P04776	Glycinin G1 OS=Glycine max GN=GY1 PE=1 SV=2	FALSE	TRUE	2.42424	1	1	1	1	495	55.672	6.23	2.94424	1
FALSE	Master Protein	A0A212CM59	Uncharacterized protein OS=Cervus elaphus hippelaphus OX=46360 GN=Celaphus_00017129 PE=4 SV=1	TRUE	FALSE	9.52381	1	1	1	1	168	18.313	4.6	2.92889	1
FALSE	Master Protein	Q3SZR3	Alpha-1-acid glycoprotein OS=Bos taurus GN=ORM1 PE=2 SV=1	FALSE	TRUE	15.3465	2	2	1	1	202	23.168	5.87	2.91151	2
FALSE	Master Protein	C3K249	Glucose-6-phosphate isomerase OS=Pseudomonas fluorescens (strain SBW25) GN=pgi PE=3 SV=1	FALSE	TRUE	4.15162	2	2	2	1	554	61.384	6.8	2.90512	2
FALSE	Master Protein	P23141	Liver carboxylesterase 1 OS=Homo sapiens GN=CES1 PE=1 SV=2	TRUE	TRUE	2.29277	1	1	1	1	567	62.481	6.6	2.90164	1
FALSE	Master Protein	A0A212DCJ8	BLVRB OS=Cervus elaphus hippelaphus OX=46360 GN=Celaphus_00004397 PE=4 SV=1	TRUE	FALSE	8.26446	1	1	1	1	121	13.373	7.01	2.87856	1
FALSE	Master Protein	P29361	14-3-3 protein zeta/delta OS=Ovis aries GN=YWHAZ PE=1 SV=1	FALSE	TRUE	5.71429	1	1	1	1	245	27.839	4.84	2.85382	1
FALSE	Master Protein	P15252	Rubber elongation factor protein OS=Hevea brasiliensis PE=1 SV=2	FALSE	TRUE	7.97101	1	1	1	1	138	14.713	5.19	2.8525	1
FALSE	Master Protein	A8GKH4	30S ribosomal protein S4 OS=Serratia proteamaculans (strain 568) GN=rpsD PE=3 SV=1	FALSE	TRUE	8.73786	1	1	1	1	206	23.575	10.08	2.85144	1
FALSE	Master Protein	A5A6H5	ATP synthase subunit alpha, mitochondrial OS=Pan troglodytes GN=ATP5A1 PE=2 SV=1	TRUE	TRUE	2.89331	1	1	1	1	553	59.714	9.13	2.8468	1
FALSE	Master Protein	C3K1G2	Membrane protein insertase YidC OS=Pseudomonas fluorescens (strain SBW25) GN=yidC PE=3 SV=1	FALSE	TRUE	3.03571	1	1	1	1	560	61.977	8.7	2.84163	1
FALSE	Master Protein	P27735	Threonine synthase OS=Serratia marcescens GN=thrC PE=3 SV=1	FALSE	TRUE	3.0303	1	1	1	1	429	47.064	5.81	2.8414	1
FALSE	Master Protein	A8GIE3	Ribosome-recycling factor OS=Serratia proteamaculans (strain 568) GN=frr PE=3 SV=1	FALSE	TRUE	5.94595	1	1	1	1	185	20.753	5.92	2.84123	1
FALSE	Master Protein	O50274	Bifunctional enzyme CysN/CysC OS=Pseudomonas aeruginosa (strain ATCC 15692 / PAO1 / 1C / PRS 101 / LMG 12228) GN=cysNC PE=3 SV=1	FALSE	TRUE	2.8436	1	1	1	1	633	69.226	5.85	2.82693	1
FALSE	Master Protein	Q48E77	Translation initiation factor IF-2 OS=Pseudomonas savastanoi pv. phaseolicola (strain 1448A / Race 6) GN=infB PE=3 SV=1	FALSE	TRUE	2.60973	2	2	2	1	843	90.741	6.93	2.82442	2
FALSE	Master Protein	P43753	Formate acetyltransferase OS=Haemophilus influenzae (strain ATCC 51907 / DSM 11121 / KW20 / Rd) GN=pflB PE=3 SV=2	FALSE	TRUE	1.42857	1	1	1	1	770	86.244	6.09	2.81662	1
FALSE	Master Protein	P80416	Cystatin-A OS=Bos taurus GN=CSTA PE=1 SV=1	FALSE	TRUE	14.2857	1	1	1	1	98	11.117	5.16	2.8139	1
FALSE	Master Protein	P24163	Glyceraldehyde-3-phosphate dehydrogenase (Fragment) OS=Enterobacter aerogenes GN=gap PE=3 SV=1	FALSE	TRUE	4.08163	1	1	1	1	294	31.428	6.7	2.80873	1
FALSE	Master Protein	Q84CP9	4-hydroxy-tetrahydrodipicolinate reductase OS=Pseudomonas fluorescens (strain SBW25) GN=dapB PE=3 SV=2	FALSE	TRUE	11.194	1	1	1	1	268	28.276	6.9	2.80272	1
FALSE	Master Protein	Q2KBP5	Biotin transport ATP-binding protein BioM OS=Rhizobium etli (strain CFN 42 / ATCC 51251) GN=bioM PE=1 SV=1	FALSE	TRUE	4.91071	1	1	1	1	224	23.855	5.99	2.79203	1
FALSE	Master Protein	A4VHM9	30S ribosomal protein S10 OS=Pseudomonas stutzeri (strain A1501) GN=rpsJ PE=3 SV=1	FALSE	TRUE	13.5922	1	1	1	1	103	11.745	9.77	2.78888	1
FALSE	Master Protein	P0A3B3	GTP-binding protein TypA/BipA OS=Escherichia coli O157:H7 GN=typA PE=3 SV=1	FALSE	TRUE	1.97694	1	1	1	1	607	67.313	5.33	2.77957	1
FALSE	Master Protein	P09948	Citrate synthase OS=Rickettsia prowazekii (strain Madrid E) GN=gltA PE=3 SV=1	FALSE	TRUE	4.12844	1	1	1	1	436	49.292	7.08	2.77754	1
FALSE	Master Protein	P13696	Phosphatidylethanolamine-binding protein 1 OS=Bos taurus GN=PEBP1 PE=1 SV=2	TRUE	TRUE	5.88235	1	1	1	1	187	20.973	7.49	2.77396	1
FALSE	Master Protein	B7UXY9	Phosphoribosylformylglycinamidine cyclo-ligase OS=Pseudomonas aeruginosa (strain LESB58) GN=purM PE=3 SV=1	FALSE	TRUE	4.53258	1	1	1	1	353	37.157	4.88	2.77239	1
FALSE	Master Protein	P01833	Polymeric immunoglobulin receptor OS=Homo sapiens GN=PIGR PE=1 SV=4	FALSE	TRUE	2.48691	1	1	1	1	764	83.232	5.74	2.76852	1
FALSE	Master Protein	C3K2V2	30S ribosomal protein S4 OS=Pseudomonas fluorescens (strain SBW25) GN=rpsD PE=3 SV=1	FALSE	TRUE	8.25243	1	1	1	1	206	23.062	9.79	2.76519	1
FALSE	Master Protein	A8GKK3	30S ribosomal protein S7 OS=Serratia proteamaculans (strain 568) GN=rpsG PE=3 SV=1	FALSE	TRUE	10.8974	1	1	1	1	156	17.613	10.3	2.762	1
FALSE	Master Protein	A2Y5G8	Probable histone H2A.4 OS=Oryza sativa subsp. indica GN=OsI_019561 PE=3 SV=1	TRUE	TRUE	5.52147	1	1	1	1	163	16.961	10.68	2.74579	1
FALSE	Master Protein	B0R6S2	Glycerol kinase OS=Halobacterium salinarum (strain ATCC 29341 / DSM 671 / R1) GN=glpK PE=3 SV=1	FALSE	TRUE	2.15686	1	1	1	1	510	55.735	4.48	2.73194	1
FALSE	Master Protein	A8GAB6	Phosphoheptose isomerase OS=Serratia proteamaculans (strain 568) GN=gmhA PE=3 SV=1	FALSE	TRUE	6.21762	1	1	1	1	193	20.858	6.21	2.73065	1
FALSE	Master Protein	A8GJU3	Bifunctional protein HldE OS=Serratia proteamaculans (strain 568) GN=hldE PE=3 SV=1	FALSE	TRUE	2.94118	1	1	1	1	476	50.858	5.39	2.71953	1
FALSE	Master Protein	P45599	Ferric uptake regulation protein OS=Klebsiella pneumoniae GN=fur PE=3 SV=2	FALSE	TRUE	8.3871	1	1	1	1	155	17.768	6.68	2.71454	1
FALSE	Master Protein	C3K307	Indole-3-glycerol phosphate synthase OS=Pseudomonas fluorescens (strain SBW25) GN=trpC PE=3 SV=1	FALSE	TRUE	3.95683	1	1	1	1	278	30.252	5.1	2.7067	1
FALSE	Master Protein	C3JY83	NADH-quinone oxidoreductase subunit C/D OS=Pseudomonas fluorescens (strain SBW25) GN=nuoC PE=3 SV=1	FALSE	TRUE	2.18855	1	1	1	1	594	67.66	6.33	2.70535	1
FALSE	Master Protein	A0A212D7M1	KRT24 OS=Cervus elaphus hippelaphus OX=46360 GN=Celaphus_00001293 PE=3 SV=1	TRUE	FALSE	3.40909	1	1	1	1	528	55.336	4.96	2.69699	1
FALSE	Master Protein	A8GD47	Probable phosphatase Spro_1934 OS=Serratia proteamaculans (strain 568) GN=Spro_1934 PE=3 SV=1	FALSE	TRUE	8.16327	2	2	2	1	245	26.932	6.18	2.69286	2
FALSE	Master Protein	P0A9X5	Rod shape-determining protein MreB OS=Escherichia coli O6:H1 (strain CFT073 / ATCC 700928 / UPEC) GN=mreB PE=3 SV=1	FALSE	TRUE	3.7464	1	1	1	1	347	36.929	5.26	2.68464	1
FALSE	Master Protein	P07014	Succinate dehydrogenase iron-sulfur subunit OS=Escherichia coli (strain K12) GN=sdhB PE=1 SV=1	FALSE	TRUE	5.46218	1	1	1	1	238	26.752	6.73	2.68371	1
FALSE	Master Protein	P01070	Trypsin inhibitor A OS=Glycine max GN=KTI3 PE=1 SV=2	FALSE	TRUE	4.16667	1	1	1	1	216	23.99	5.11	2.68371	1
FALSE	Master Protein	P31025	Lipocalin-1 OS=Homo sapiens GN=LCN1 PE=1 SV=1	FALSE	TRUE	6.25	1	1	1	1	176	19.238	5.58	2.67153	1
FALSE	Master Protein	O97680	Thioredoxin OS=Bos taurus GN=TXN PE=3 SV=3	TRUE	TRUE	12.381	1	1	1	1	105	11.805	5.03	2.66681	1
FALSE	Master Protein	P0A992	Fructose-bisphosphate aldolase class 1 OS=Escherichia coli O6:H1 (strain CFT073 / ATCC 700928 / UPEC) GN=fbaB PE=3 SV=2	FALSE	TRUE	2.85714	1	1	1	1	350	38.085	6.73	2.61642	1
FALSE	Master Protein	Q0ZQK6	Peptidyl-prolyl cis-trans isomerase A OS=Symphalangus syndactylus GN=PPIA PE=3 SV=3	TRUE	TRUE	5.45455	1	1	1	1	165	18.001	7.81	2.60606	1
FALSE	Master Protein	A0A212DA08	JUP OS=Cervus elaphus hippelaphus OX=46360 GN=Celaphus_00001326 PE=4 SV=1	TRUE	TRUE	5.2755	3	3	3	1	853	93.434	6.83	2.60322	3
FALSE	Master Protein	Q3KI88	Triosephosphate isomerase OS=Pseudomonas fluorescens (strain Pf0-1) GN=tpiA PE=3 SV=1	FALSE	TRUE	4.38247	1	1	1	1	251	26.109	5.88	2.60153	1
FALSE	Master Protein	Q01465	Rod shape-determining protein MreB OS=Bacillus subtilis (strain 168) GN=mreB PE=3 SV=3	FALSE	TRUE	3.56083	1	1	1	1	337	35.894	5.21	2.59524	1
FALSE	Master Protein	A8GFJ2	Aspartate--tRNA ligase OS=Serratia proteamaculans (strain 568) GN=aspS PE=3 SV=1	FALSE	TRUE	2.86678	1	1	1	1	593	66.441	5.31	2.58243	1
FALSE	Master Protein	Q97I65	Elongation factor Ts OS=Clostridium acetobutylicum (strain ATCC 824 / DSM 792 / JCM 1419 / LMG 5710 / VKM B-1787) GN=tsf PE=3 SV=1	FALSE	TRUE	2.61438	1	1	1	1	306	33.571	5.36	2.58018	1
FALSE	Master Protein	A0A212CQV1	C4BPA OS=Cervus elaphus hippelaphus OX=46360 GN=Celaphus_00010776 PE=4 SV=1	TRUE	FALSE	8.71795	1	1	1	1	195	21.994	6.21	2.57262	1
FALSE	Master Protein	A1L2Y1	Fibrous sheath-interacting protein 1 OS=Xenopus laevis GN=fsip1 PE=2 SV=2	FALSE	TRUE	2.39651	1	1	1	1	459	52.037	4.68	2.56286	1
FALSE	Master Protein	P62262	14-3-3 protein epsilon OS=Ovis aries GN=YWHAE PE=1 SV=1	TRUE	TRUE	4.31373	1	1	1	1	255	29.155	4.74	2.55692	1
FALSE	Master Protein	Q3K9Y9	Probable transcriptional regulatory protein Pfl01_3677 OS=Pseudomonas fluorescens (strain Pf0-1) GN=Pfl01_3677 PE=3 SV=1	FALSE	TRUE	5.12821	1	1	1	1	234	25.041	5.07	2.55566	1
FALSE	Master Protein	A4XYV6	Glutamate-1-semialdehyde 2,1-aminomutase OS=Pseudomonas mendocina (strain ymp) GN=hemL PE=3 SV=1	FALSE	TRUE	5.12821	1	1	1	1	429	45.423	5.99	2.54506	1
FALSE	Master Protein	P44474	Rod shape-determining protein MreB OS=Haemophilus influenzae (strain ATCC 51907 / DSM 11121 / KW20 / Rd) GN=mreB PE=3 SV=1	FALSE	TRUE	2.5641	1	1	1	1	351	37.593	5.48	2.54262	1
FALSE	Master Protein	P57668	Probable thiol peroxidase OS=Pseudomonas aeruginosa (strain ATCC 15692 / PAO1 / 1C / PRS 101 / LMG 12228) GN=tpx PE=3 SV=1	FALSE	TRUE	10.9091	1	1	1	1	165	17.223	5.26	2.53829	1
FALSE	Master Protein	Q86YZ3	Hornerin OS=Homo sapiens GN=HRNR PE=1 SV=2	FALSE	TRUE	4.35088	2	2	2	1	2850	282.228	10.04	2.5346	2
FALSE	Master Protein	A0A212CFM7	Uncharacterized protein (Fragment) OS=Cervus elaphus hippelaphus OX=46360 GN=Celaphus_00002010 PE=4 SV=1	TRUE	FALSE	4.6729	1	1	1	1	642	69.344	7.23	2.52839	1
FALSE	Master Protein	A8GIE6	30S ribosomal protein S2 OS=Serratia proteamaculans (strain 568) GN=rpsB PE=3 SV=1	FALSE	TRUE	12.0332	2	2	2	1	241	26.711	8.12	2.50754	2
FALSE	Master Protein	Q7N122	Agmatinase OS=Photorhabdus luminescens subsp. laumondii (strain TT01) GN=speB PE=3 SV=1	FALSE	TRUE	3.25733	1	1	1	1	307	33.647	5.83	2.49662	1
FALSE	Master Protein	Q9HZE0	NAD-specific glutamate dehydrogenase OS=Pseudomonas aeruginosa (strain ATCC 15692 / PAO1 / 1C / PRS 101 / LMG 12228) GN=gdhB PE=1 SV=1	FALSE	TRUE	0.802469	1	1	1	1	1620	182.525	6.23	2.49334	1
FALSE	Master Protein	P13035	Aerobic glycerol-3-phosphate dehydrogenase OS=Escherichia coli (strain K12) GN=glpD PE=1 SV=3	FALSE	TRUE	2.79441	1	1	1	1	501	56.715	7.44	2.48238	1
FALSE	Master Protein	O68897	Glutaminase-asparaginase OS=Pseudomonas fluorescens biotype A GN=ansB PE=3 SV=1	FALSE	TRUE	4.14365	1	1	1	1	362	38.711	8.18	2.47418	1
FALSE	Master Protein	A8W3D6	Ribulose bisphosphate carboxylase large chain OS=Cuscuta exaltata GN=rbcL PE=3 SV=1	FALSE	TRUE	1.80723	1	1	1	1	498	55.415	6.65	2.47127	1
FALSE	Master Protein	A0A212CQC9	CFH (Fragment) OS=Cervus elaphus hippelaphus OX=46360 GN=Celaphus_00010787 PE=4 SV=1	TRUE	FALSE	2.80066	1	1	1	1	607	68.18	6.52	2.46801	1
FALSE	Master Protein	B3PK60	30S ribosomal protein S11 OS=Cellvibrio japonicus (strain Ueda107) GN=rpsK PE=3 SV=1	FALSE	TRUE	9.16031	1	1	1	1	131	13.881	10.45	2.46797	1
FALSE	Master Protein	A1JI57	Ketol-acid reductoisomerase OS=Yersinia enterocolitica serotype O:8 / biotype 1B (strain NCTC 13174 / 8081) GN=ilvC PE=3 SV=1	FALSE	TRUE	4.47154	1	1	1	1	492	53.845	5.5	2.46695	1
FALSE	Master Protein	P02790	Hemopexin OS=Homo sapiens GN=HPX PE=1 SV=2	FALSE	TRUE	1.94805	1	1	1	1	462	51.643	7.02	2.45491	1
FALSE	Master Protein	A8GL77	Soluble pyridine nucleotide transhydrogenase OS=Serratia proteamaculans (strain 568) GN=sthA PE=3 SV=1	FALSE	TRUE	3.01075	1	1	1	1	465	51.186	6.67	2.45185	1
FALSE	Master Protein	P69800	PTS system mannose-specific EIIAB component OS=Shigella flexneri GN=manX PE=3 SV=2	FALSE	TRUE	6.19195	1	1	1	1	323	35.026	6.02	2.44815	1
FALSE	Master Protein	Q28085	Complement factor H OS=Bos taurus GN=CFH PE=1 SV=3	TRUE	TRUE	0.647249	1	1	1	1	1236	140.282	6.81	2.44582	1
FALSE	Master Protein	A4XZ86	30S ribosomal protein S19 OS=Pseudomonas mendocina (strain ymp) GN=rpsS PE=3 SV=1	FALSE	TRUE	8.79121	1	1	1	1	91	10.3	10.62	2.43575	1
FALSE	Master Protein	P20901	Citrate synthase OS=Acetobacter aceti GN=aarA PE=1 SV=1	FALSE	TRUE	4.12844	1	1	1	1	436	48.166	8.1	2.42898	1
FALSE	Master Protein	P0A283	Glucose-specific phosphotransferase enzyme IIA component OS=Salmonella typhimurium (strain LT2 / SGSC1412 / ATCC 700720) GN=crr PE=3 SV=2	FALSE	TRUE	8.28402	1	1	1	1	169	18.236	4.84	2.42682	1
FALSE	Master Protein	Q7MHK7	Transketolase 1 OS=Vibrio vulnificus (strain YJ016) GN=tkt1 PE=3 SV=2	FALSE	TRUE	1.50602	1	1	1	1	664	71.709	5.35	2.424	1
FALSE	Master Protein	P22862	Arylesterase OS=Pseudomonas fluorescens PE=1 SV=4	FALSE	TRUE	8.45588	1	1	1	1	272	30.073	5.67	2.42371	1
FALSE	Master Protein	A8GID8	Outer membrane protein assembly factor BamA OS=Serratia proteamaculans (strain 568) GN=bamA PE=3 SV=1	FALSE	TRUE	1.62297	1	1	1	1	801	88.67	5.59	2.42045	1
FALSE	Master Protein	P36955	Pigment epithelium-derived factor OS=Homo sapiens GN=SERPINF1 PE=1 SV=4	FALSE	TRUE	2.87081	1	1	1	1	418	46.283	6.38	2.40656	1
FALSE	Master Protein	P15246	Protein-L-isoaspartate(D-aspartate) O-methyltransferase OS=Bos taurus GN=PCMT1 PE=1 SV=2	TRUE	TRUE	3.96476	1	1	1	1	227	24.55	7.58	2.40546	1
FALSE	Master Protein	A0A212CRH2	PIGR OS=Cervus elaphus hippelaphus OX=46360 GN=Celaphus_00010768 PE=4 SV=1	TRUE	FALSE	2.27273	1	1	1	1	660	71.578	8.28	2.40413	1
FALSE	Master Protein	C3KDX1	30S ribosomal protein S20 OS=Pseudomonas fluorescens (strain SBW25) GN=rpsT PE=3 SV=1	FALSE	TRUE	15.2174	1	1	1	1	92	10.078	10.92	2.4022	1
FALSE	Master Protein	P38004	3-oxoacyl-[acyl-carrier-protein] reductase FabG OS=Chlamydia trachomatis (strain D/UW-3/Cx) GN=fabG PE=3 SV=3	FALSE	TRUE	3.22581	1	1	1	1	248	26.003	7.93	2.40048	1
FALSE	Master Protein	Q6P824	Glycerol-3-phosphate dehydrogenase 1-like protein OS=Xenopus tropicalis GN=gpd1l PE=2 SV=1	TRUE	TRUE	3.97727	1	1	1	1	352	38.439	6.54	2.39232	1
FALSE	Master Protein	Q4G3A5	DNA-directed RNA polymerase subunit beta'' OS=Emiliania huxleyi GN=rpoC2 PE=3 SV=1	FALSE	TRUE	1.49961	1	1	1	1	1267	142.404	7.15	2.39093	1
FALSE	Master Protein	P45363	Acetyl-CoA acetyltransferase OS=Thiocystis violacea GN=phbA PE=3 SV=1	FALSE	TRUE	3.29949	1	1	1	1	394	40.871	5.74	2.38287	1
FALSE	Master Protein	P19619	Annexin A1 OS=Sus scrofa GN=ANXA1 PE=1 SV=3	FALSE	TRUE	4.62428	1	1	1	1	346	38.735	6.89	2.36822	1
FALSE	Master Protein	C3K703	2-C-methyl-D-erythritol 2,4-cyclodiphosphate synthase OS=Pseudomonas fluorescens (strain SBW25) GN=ispF PE=3 SV=1	FALSE	TRUE	8.9172	1	1	1	1	157	16.742	6.96	2.3521	1
FALSE	Master Protein	A0A212CUN6	NPC2 OS=Cervus elaphus hippelaphus OX=46360 GN=Celaphus_00005994 PE=4 SV=1	TRUE	FALSE	4.09091	1	1	1	1	220	23.487	7.21	2.34553	1
FALSE	Master Protein	P0A2H9	Thiol:disulfide interchange protein DsbA OS=Salmonella typhimurium (strain LT2 / SGSC1412 / ATCC 700720) GN=dsbA PE=1 SV=1	FALSE	TRUE	5.31401	1	1	1	1	207	22.897	5.95	2.34551	1
FALSE	Master Protein	P0AD98	Leu/Ile/Val-binding protein OS=Escherichia coli O157:H7 GN=livJ PE=3 SV=1	FALSE	TRUE	3.81471	1	1	1	1	367	39.052	5.8	2.33968	1
FALSE	Master Protein	A6TEW5	50S ribosomal protein L16 OS=Klebsiella pneumoniae subsp. pneumoniae (strain ATCC 700721 / MGH 78578) GN=rplP PE=3 SV=1	FALSE	TRUE	11.7647	1	1	1	1	136	15.24	11.05	2.33172	1
FALSE	Master Protein	A8G978	Probable cytosol aminopeptidase OS=Serratia proteamaculans (strain 568) GN=pepA PE=3 SV=1	FALSE	TRUE	2.58449	1	1	1	1	503	54.659	7.2	2.32614	1
FALSE	Master Protein	P58607	Chaperone protein Skp OS=Yersinia pestis GN=skp PE=3 SV=1	FALSE	TRUE	5.45455	1	1	1	1	165	18.268	9.44	2.30502	1
FALSE	Master Protein	C6DFT2	Phosphoribosylglycinamide formyltransferase 2 OS=Pectobacterium carotovorum subsp. carotovorum (strain PC1) GN=purT PE=3 SV=1	FALSE	TRUE	3.57143	1	1	1	1	392	42.257	5.48	2.30184	1
FALSE	Master Protein	Q9BGI2	Peroxiredoxin-4 OS=Bos taurus GN=PRDX4 PE=2 SV=1	FALSE	TRUE	4.37956	1	1	1	1	274	30.722	6.44	2.30098	1
FALSE	Master Protein	A5WA09	Adenosylhomocysteinase OS=Pseudomonas putida (strain F1 / ATCC 700007) GN=ahcY PE=3 SV=1	FALSE	TRUE	2.98507	1	1	1	1	469	51.414	5.64	2.30057	1
FALSE	Master Protein	A5V3U9	Aspartyl/glutamyl-tRNA(Asn/Gln) amidotransferase subunit B OS=Sphingomonas wittichii (strain RW1 / DSM 6014 / JCM 10273) GN=gatB PE=3 SV=1	FALSE	TRUE	2.83401	1	1	1	1	494	53.685	5.14	2.3003	1
FALSE	Master Protein	P37902	Glutamate/aspartate periplasmic-binding protein OS=Escherichia coli (strain K12) GN=gltI PE=1 SV=2	FALSE	TRUE	4.96689	1	1	1	1	302	33.399	8.53	2.29554	1
FALSE	Master Protein	A4VJS3	Uridylate kinase OS=Pseudomonas stutzeri (strain A1501) GN=pyrH PE=3 SV=1	FALSE	TRUE	4.45344	1	1	1	1	247	26.545	5.68	2.29458	1
FALSE	Master Protein	A7MV84	Trigger factor OS=Vibrio campbellii (strain ATCC BAA-1116 / BB120) GN=tig PE=3 SV=1	FALSE	TRUE	3.44828	1	1	1	1	435	48.41	4.69	2.29127	1
FALSE	Master Protein	C6D8W9	Aminomethyltransferase OS=Pectobacterium carotovorum subsp. carotovorum (strain PC1) GN=gcvT PE=3 SV=1	FALSE	TRUE	2.42588	1	1	1	1	371	40.761	5.95	2.28986	1
FALSE	Master Protein	Q3KIX8	30S ribosomal protein S6 OS=Pseudomonas fluorescens (strain Pf0-1) GN=rpsF PE=3 SV=1	FALSE	TRUE	7.04225	1	1	1	1	142	16.45	4.96	2.27692	1
FALSE	Master Protein	P07003	Pyruvate dehydrogenase [ubiquinone] OS=Escherichia coli (strain K12) GN=poxB PE=1 SV=1	FALSE	TRUE	1.3986	1	1	1	1	572	61.972	6.28	2.27331	1
FALSE	Master Protein	A1JL09	Phosphoribosylaminoimidazole-succinocarboxamide synthase OS=Yersinia enterocolitica serotype O:8 / biotype 1B (strain NCTC 13174 / 8081) GN=purC PE=3 SV=1	FALSE	TRUE	4.21941	1	1	1	1	237	26.956	5.15	2.27265	1
FALSE	Master Protein	A0A212D8R5	SERPIND1 OS=Cervus elaphus hippelaphus OX=46360 GN=Celaphus_00000057 PE=3 SV=1	TRUE	FALSE	2.62097	1	1	1	1	496	55.211	6.96	2.27023	1
FALSE	Master Protein	A8GKD1	Glucose-6-phosphate isomerase OS=Serratia proteamaculans (strain 568) GN=pgi PE=3 SV=1	FALSE	TRUE	2.0073	1	1	1	1	548	60.98	6.25	2.26921	1
FALSE	Master Protein	P07339	Cathepsin D OS=Homo sapiens GN=CTSD PE=1 SV=1	FALSE	TRUE	1.94175	1	1	1	1	412	44.524	6.54	2.25669	1
FALSE	Master Protein	P17153	Annexin A5 OS=Gallus gallus GN=ANXA5 PE=1 SV=2	FALSE	TRUE	2.80374	1	1	1	1	321	36.176	5.82	2.25632	1
FALSE	Master Protein	Q0C438	Sulfate adenylyltransferase subunit 2 OS=Hyphomonas neptunium (strain ATCC 15444) GN=cysD PE=3 SV=1	FALSE	TRUE	3.35366	1	1	1	1	328	37.511	8.03	2.23904	1
FALSE	Master Protein	C3K2W5	50S ribosomal protein L24 OS=Pseudomonas fluorescens (strain SBW25) GN=rplX PE=3 SV=1	FALSE	TRUE	9.61538	1	1	1	1	104	11.328	10.17	2.23718	1
FALSE	Master Protein	P0AC53	Glucose-6-phosphate 1-dehydrogenase OS=Escherichia coli (strain K12) GN=zwf PE=1 SV=1	FALSE	TRUE	1.62933	1	1	1	1	491	55.669	5.76	2.23692	1
FALSE	Master Protein	P22226	Cathelicidin-1 OS=Bos taurus GN=CATHL1 PE=1 SV=2	FALSE	TRUE	10.3226	1	1	1	1	155	17.589	7.65	2.2296	1
FALSE	Master Protein	A0A212C5F6	VCP OS=Cervus elaphus hippelaphus OX=46360 GN=Celaphus_00018404 PE=3 SV=1	TRUE	TRUE	1.43541	1	1	1	1	836	92.305	5.33	2.22954	1
FALSE	Master Protein	Q3MFA9	50S ribosomal protein L5 OS=Anabaena variabilis (strain ATCC 29413 / PCC 7937) GN=rplE PE=3 SV=1	FALSE	TRUE	4.3956	1	1	1	1	182	20.522	9.83	2.2277	1
FALSE	Master Protein	P31151	Protein S100-A7 OS=Homo sapiens GN=S100A7 PE=1 SV=4	FALSE	TRUE	11.8812	1	1	1	1	101	11.464	6.77	2.22179	1
FALSE	Master Protein	P33570	Transketolase 2 OS=Escherichia coli (strain K12) GN=tktB PE=1 SV=1	FALSE	TRUE	1.49925	1	1	1	1	667	72.997	6.29	2.20423	1
FALSE	Master Protein	P43784	Dihydrolipoyl dehydrogenase OS=Haemophilus influenzae (strain ATCC 51907 / DSM 11121 / KW20 / Rd) GN=lpdA PE=3 SV=2	FALSE	TRUE	3.55649	1	1	1	1	478	51.122	6.02	2.20231	1
FALSE	Master Protein	A7MN74	NAD-dependent malic enzyme OS=Cronobacter sakazakii (strain ATCC BAA-894) GN=maeA PE=3 SV=2	FALSE	TRUE	2.12014	1	1	1	1	566	62.99	5.49	2.19306	1
FALSE	Master Protein	A0R1C2	NAD-specific glutamate dehydrogenase OS=Mycobacterium smegmatis (strain ATCC 700084 / mc(2)155) GN=gdh PE=1 SV=1	FALSE	TRUE	0.564617	1	1	1	1	1594	173.988	5.38	2.17262	1
FALSE	Master Protein	P0A7B0	Inorganic pyrophosphatase OS=Escherichia coli O157:H7 GN=ppa PE=3 SV=2	FALSE	TRUE	5.11364	1	1	1	1	176	19.691	5.17	2.16356	1
FALSE	Master Protein	Q182K8	Leucine--tRNA ligase OS=Peptoclostridium difficile (strain 630) GN=leuS PE=3 SV=1	FALSE	TRUE	1.36476	1	1	1	1	806	92.373	5.26	2.16258	1
FALSE	Master Protein	A0A212CG89	C8A OS=Cervus elaphus hippelaphus OX=46360 GN=Celaphus_00002493 PE=4 SV=1	TRUE	FALSE	4.42478	1	1	1	1	339	38.921	5.85	2.15661	1
FALSE	Master Protein	P11221	Major outer membrane lipoprotein OS=Pseudomonas aeruginosa (strain ATCC 15692 / PAO1 / 1C / PRS 101 / LMG 12228) GN=oprI PE=3 SV=1	FALSE	TRUE	12.0482	1	1	1	1	83	8.829	8.18	2.14791	1
FALSE	Master Protein	O15523	ATP-dependent RNA helicase DDX3Y OS=Homo sapiens GN=DDX3Y PE=1 SV=2	FALSE	TRUE	1.51515	1	1	1	1	660	73.108	7.55	2.14331	1
FALSE	Master Protein	A1JI53	Dihydroxy-acid dehydratase OS=Yersinia enterocolitica serotype O:8 / biotype 1B (strain NCTC 13174 / 8081) GN=ilvD PE=3 SV=1	FALSE	TRUE	2.27273	1	1	1	1	616	65.513	6.05	2.14267	1
FALSE	Master Protein	A5WGF9	Adenylosuccinate synthetase OS=Psychrobacter sp. (strain PRwf-1) GN=purA PE=3 SV=1	FALSE	TRUE	4.662	1	1	1	1	429	46.947	5.21	2.13608	1
FALSE	Master Protein	Q48D51	50S ribosomal protein L6 OS=Pseudomonas savastanoi pv. phaseolicola (strain 1448A / Race 6) GN=rplF PE=3 SV=1	FALSE	TRUE	5.58659	1	1	1	1	179	19.506	9.76	2.133	1
FALSE	Master Protein	B4EUF0	5'-methylthioadenosine/S-adenosylhomocysteine nucleosidase OS=Proteus mirabilis (strain HI4320) GN=mtnN PE=3 SV=1	FALSE	TRUE	7.65957	1	1	1	1	235	25.192	5.08	2.13112	1
FALSE	Master Protein	B7VB85	Glutamine--tRNA ligase OS=Pseudomonas aeruginosa (strain LESB58) GN=glnS PE=3 SV=1	FALSE	TRUE	3.23741	1	1	1	1	556	62.917	5.85	2.1209	1
FALSE	Master Protein	P61626	Lysozyme C OS=Homo sapiens GN=LYZ PE=1 SV=1	FALSE	TRUE	6.08108	1	1	1	1	148	16.526	9.16	2.11882	1
FALSE	Master Protein	A0A212D2H2	IFI30 OS=Cervus elaphus hippelaphus OX=46360 GN=Celaphus_00002972 PE=4 SV=1	TRUE	FALSE	5.71429	1	1	1	1	245	27.234	5.55	2.11794	1
FALSE	Master Protein	P61604	10 kDa heat shock protein, mitochondrial OS=Homo sapiens GN=HSPE1 PE=1 SV=2	FALSE	TRUE	13.7255	1	1	1	1	102	10.925	8.92	2.11433	1
FALSE	Master Protein	A1JS11	30S ribosomal protein S5 OS=Yersinia enterocolitica serotype O:8 / biotype 1B (strain NCTC 13174 / 8081) GN=rpsE PE=3 SV=1	FALSE	TRUE	8.38323	1	1	1	1	167	17.523	10.05	2.1084	1
FALSE	Master Protein	C3K1H6	Phosphoribosylglycinamide formyltransferase 2 OS=Pseudomonas fluorescens (strain SBW25) GN=purT PE=3 SV=1	FALSE	TRUE	6.10687	1	1	1	1	393	42.327	5.73	2.10488	1
FALSE	Master Protein	B0KH90	Soluble pyridine nucleotide transhydrogenase OS=Pseudomonas putida (strain GB-1) GN=sthA PE=3 SV=1	FALSE	TRUE	2.37069	1	1	1	1	464	50.917	7.62	2.10129	1
FALSE	Master Protein	Q60994	Adiponectin OS=Mus musculus GN=Adipoq PE=1 SV=2	TRUE	TRUE	4.04858	1	1	1	1	247	26.792	5.57	2.09456	1
FALSE	Master Protein	P01621	Ig kappa chain V-III region NG9 (Fragment) OS=Homo sapiens PE=2 SV=1	FALSE	TRUE	9	1	1	1	1	100	10.722	6.52	2.09165	1
FALSE	Master Protein	A4JAQ0	50S ribosomal protein L14 OS=Burkholderia vietnamiensis (strain G4 / LMG 22486) GN=rplN PE=3 SV=1	FALSE	TRUE	9.83607	1	1	1	1	122	13.429	10.27	2.09134	1
FALSE	Master Protein	Q02K94	3-oxoacyl-[acyl-carrier-protein] synthase 1 OS=Pseudomonas aeruginosa (strain UCBPP-PA14) GN=fabB PE=1 SV=1	FALSE	TRUE	6.91358	2	2	2	1	405	42.851	5.48	2.08893	2
FALSE	Master Protein	P02001	Hemoglobin subunit alpha-D OS=Gallus gallus GN=HBAD PE=1 SV=1	FALSE	TRUE	11.3475	1	2	1	1	141	15.685	7.59	2.08171	1
FALSE	Master Protein	A6YLM6	Fatty acid-binding protein, adipocyte OS=Cervus elaphus GN=FABP4 PE=2 SV=1	TRUE	TRUE	15.9091	1	1	1	1	132	14.578	5.66	2.08026	1
FALSE	Master Protein	A8GD35	Penicillin-binding protein activator LpoB OS=Serratia proteamaculans (strain 568) GN=lpoB PE=3 SV=1	FALSE	TRUE	8.20513	1	1	1	1	195	20.597	5.5	2.0597	1
FALSE	Master Protein	P77747	Outer membrane protein N OS=Escherichia coli (strain K12) GN=ompN PE=1 SV=1	FALSE	TRUE	2.91777	1	1	1	1	377	41.194	4.72	2.05904	1
FALSE	Master Protein	P46295	40S ribosomal protein S14 OS=Chlamydomonas reinhardtii GN=RPS14 PE=3 SV=1	TRUE	TRUE	7.18954	1	1	1	1	153	16.292	10.32	2.05573	1
FALSE	Master Protein	A0A212CR39	PRDX6 OS=Cervus elaphus hippelaphus OX=46360 GN=Celaphus_00011126 PE=4 SV=1	TRUE	TRUE	5.35714	1	1	1	1	224	25.051	6.38	2.0068	1
FALSE	Master Protein	P09465	Aphrodisin OS=Cricetus cricetus PE=1 SV=3	FALSE	TRUE	4.79042	1	1	1	1	167	18.942	5.14	2.00612	1
FALSE	Master Protein	P06214	Delta-aminolevulinic acid dehydratase OS=Rattus norvegicus GN=Alad PE=1 SV=1	TRUE	TRUE	3.0303	1	1	1	1	330	36.008	6.79	2.00507	1
FALSE	Master Protein	P06396	Gelsolin OS=Homo sapiens GN=GSN PE=1 SV=1	TRUE	TRUE	2.17391	1	1	1	1	782	85.644	6.28	2.00255	1
FALSE	Master Protein	A0A212CDE1	Uncharacterized protein (Fragment) OS=Cervus elaphus hippelaphus OX=46360 GN=Celaphus_00013978 PE=4 SV=1	TRUE	FALSE	1.96464	1	1	1	1	1018	112.642	6.39	2.00123	1
FALSE	Master Protein	A8GAV3	Adenylate kinase OS=Serratia proteamaculans (strain 568) GN=adk PE=3 SV=1	FALSE	TRUE	4.6729	1	1	1	1	214	23.577	6.02	1.9983	1
FALSE	Master Protein	P0A954	3-oxoacyl-[acyl-carrier-protein] synthase 1 OS=Escherichia coli O6:H1 (strain CFT073 / ATCC 700928 / UPEC) GN=fabB PE=3 SV=1	FALSE	TRUE	2.46305	1	1	1	1	406	42.586	5.54	1.99254	1
FALSE	Master Protein	C3K1E9	ATP synthase subunit delta OS=Pseudomonas fluorescens (strain SBW25) GN=atpH PE=3 SV=1	FALSE	TRUE	6.17978	1	1	1	1	178	19.246	5.95	1.99222	1
FALSE	Master Protein	Q2KJ32	Selenium-binding protein 1 OS=Bos taurus GN=SELENBP1 PE=1 SV=1	FALSE	TRUE	3.81356	1	1	1	1	472	52.522	6.48	1.98597	1
FALSE	Master Protein	P43924	Pyruvate kinase OS=Haemophilus influenzae (strain ATCC 51907 / DSM 11121 / KW20 / Rd) GN=pykA PE=3 SV=2	FALSE	TRUE	2.09205	1	1	1	1	478	51.022	6.73	1.9838	1
FALSE	Master Protein	P21599	Pyruvate kinase II OS=Escherichia coli (strain K12) GN=pykA PE=1 SV=3	FALSE	TRUE	6.04167	2	2	2	1	480	51.325	6.68	1.98378	2
FALSE	Master Protein	P02749	Beta-2-glycoprotein 1 OS=Homo sapiens GN=APOH PE=1 SV=3	FALSE	TRUE	2.6087	1	1	1	1	345	38.273	7.97	1.98264	1
FALSE	Master Protein	C3K6H4	CTP synthase OS=Pseudomonas fluorescens (strain SBW25) GN=pyrG PE=3 SV=1	FALSE	TRUE	2.39411	1	1	1	1	543	59.66	5.94	1.98219	1
FALSE	Master Protein	P01009	Alpha-1-antitrypsin OS=Homo sapiens GN=SERPINA1 PE=1 SV=3	FALSE	TRUE	2.39234	1	1	1	1	418	46.707	5.59	1.97702	1
FALSE	Master Protein	Q0WD32	Inosine-5'-monophosphate dehydrogenase OS=Yersinia pestis GN=guaB PE=3 SV=1	FALSE	TRUE	2.25873	1	1	1	1	487	51.792	6.76	1.97549	1
FALSE	Master Protein	Q8ZHG8	Biosynthetic arginine decarboxylase OS=Yersinia pestis GN=speA PE=3 SV=1	FALSE	TRUE	2.88316	1	1	1	1	659	74.057	5.02	1.97128	1
FALSE	Master Protein	B1J2R3	Glucans biosynthesis protein G OS=Pseudomonas putida (strain W619) GN=opgG PE=3 SV=1	FALSE	TRUE	2.76339	1	1	1	1	579	64.58	6.67	1.96792	1
FALSE	Master Protein	Q7VL55	Ribose-phosphate pyrophosphokinase OS=Haemophilus ducreyi (strain 35000HP / ATCC 700724) GN=prs PE=3 SV=1	FALSE	TRUE	4.11392	1	1	1	1	316	34.314	5.48	1.96376	1
FALSE	Master Protein	Q3Z3B7	NAD(P)H dehydrogenase (quinone) OS=Shigella sonnei (strain Ss046) GN=SSON_1014 PE=3 SV=1	FALSE	TRUE	8.45771	1	1	1	1	201	21.189	6.32	1.9611	1
FALSE	Master Protein	P17531	RNA polymerase sigma factor RpoD OS=Myxococcus xanthus GN=rpoD PE=3 SV=1	FALSE	TRUE	1.55367	1	1	1	1	708	80.349	5.35	1.95533	1
FALSE	Master Protein	P18915	Carbonic anhydrase 6 OS=Bos taurus GN=CA6 PE=1 SV=2	TRUE	TRUE	2.82132	1	1	1	1	319	36.983	6.73	1.95302	1
FALSE	Master Protein	Q30352	MHC class I allele Ceel*03 (Fragment) OS=Cervus elaphus OX=9860 PE=2 SV=1	TRUE	FALSE	15.4762	1	1	1	1	84	9.276	4.54	1.94959	1
FALSE	Master Protein	P0CG05	Ig lambda-2 chain C regions OS=Homo sapiens GN=IGLC2 PE=1 SV=1	FALSE	TRUE	9.43396	1	1	1	1	106	11.287	7.24	1.92289	1
FALSE	Master Protein	C3KE70	50S ribosomal protein L9 OS=Pseudomonas fluorescens (strain SBW25) GN=rplI PE=3 SV=1	FALSE	TRUE	9.45946	1	1	1	1	148	15.488	5.55	1.90464	1
FALSE	Master Protein	Q88JJ0	Phosphate import ATP-binding protein PstB 1 OS=Pseudomonas putida (strain KT2440) GN=pstB1 PE=3 SV=1	FALSE	TRUE	4.6595	1	1	1	1	279	30.915	8.84	1.89975	1
FALSE	Master Protein	P13676	Acylamino-acid-releasing enzyme OS=Rattus norvegicus GN=Apeh PE=1 SV=1	TRUE	TRUE	1.63934	1	1	1	1	732	81.331	5.73	1.89234	1
FALSE	Master Protein	A1JRZ1	Peptide deformylase OS=Yersinia enterocolitica serotype O:8 / biotype 1B (strain NCTC 13174 / 8081) GN=def PE=3 SV=1	FALSE	TRUE	6.47059	1	1	1	1	170	19.364	5.48	1.89021	1
FALSE	Master Protein	P64604	Probable phospholipid ABC transporter-binding protein MlaD OS=Escherichia coli (strain K12) GN=mlaD PE=1 SV=1	FALSE	TRUE	4.91803	1	1	1	1	183	19.564	4.93	1.88868	1
FALSE	Master Protein	P0AG67	30S ribosomal protein S1 OS=Escherichia coli (strain K12) GN=rpsA PE=1 SV=1	FALSE	TRUE	1.97487	1	1	1	1	557	61.121	4.98	1.88777	1
FALSE	Master Protein	B1J2R4	Glucans biosynthesis glucosyltransferase H OS=Pseudomonas putida (strain W619) GN=opgH PE=3 SV=1	FALSE	TRUE	1.40023	1	1	1	1	857	95.869	8.29	1.87908	1
FALSE	Master Protein	P30427	Plectin OS=Rattus norvegicus GN=Plec PE=1 SV=2	TRUE	TRUE	0.19202	1	1	1	1	4687	533.214	5.91	1.87456	1
FALSE	Master Protein	P00568	Adenylate kinase isoenzyme 1 OS=Homo sapiens GN=AK1 PE=1 SV=3	TRUE	TRUE	5.15464	1	1	1	1	194	21.621	8.63	1.83255	1
FALSE	Master Protein	C6DI79	Argininosuccinate lyase OS=Pectobacterium carotovorum subsp. carotovorum (strain PC1) GN=argH PE=3 SV=1	FALSE	TRUE	2.62582	1	1	1	1	457	50.426	5.4	1.83217	1
FALSE	Master Protein	Q02NB5	Isocitrate dehydrogenase [NADP] OS=Pseudomonas aeruginosa (strain UCBPP-PA14) GN=icd PE=1 SV=1	FALSE	TRUE	2.39234	1	1	1	1	418	45.548	5.24	1.81888	1
FALSE	Master Protein	A1JRA1	UDP-N-acetylglucosamine 1-carboxyvinyltransferase OS=Yersinia enterocolitica serotype O:8 / biotype 1B (strain NCTC 13174 / 8081) GN=murA PE=3 SV=1	FALSE	TRUE	2.8436	1	1	1	1	422	44.78	5.78	1.8134	1
[truncated: 26 more rows]

## Sheet: CO16-TOR-23
Checked	Master	Accession	Description	uniprot-cervus	unirprot-all	Coverage	# Peptides	# PSMs	# Unique Peptides	# Protein Groups	# AAs	MW [kDa]	calc. pI	Score Sequest HT	# Peptides Sequest HT
[truncated: 537 more rows]

[truncated: 33 more sheets: CO16-TOR-24, CO16-TOR-25, CO16-TOR-27, CO16-CV-21, CO16-CV-22, CO16-CV-23, CO16-CV-30, CO16-VA-21, CO16-VA-22, CO16-VA-23, CO16-VA-24, CO16-VA-25, CO17-CR-1, CO17-CR-2, CO17-CR-3, CO17-CR-5, CO17-CR-7, CO17-CR-9, CO17-VIL-2, CO17-VIL-3 …]
