# Supplementary material for: Proteomics of the Dark-Ventral-Patch Sexual Signal in Male Red Deer
Source: Animals (Basel). 2025 Jan 17;15(2):252. doi: 10.3390/ani15020252 (PMC11758638; doi:10.3390/ani15020252)
Supplement: Supplementary file 1 [file animals-15-00252-s001.zip › 03-Suppl. Table S3.xlsx]

## Sheet: General_hembras_2017
Identificación	Sexo	Zona	Accession	Procedencia	Description
CO16-CV-21	Hembra	Barriga	P01971	Alces alces	Hemoglobin subunit alpha
CO16-CV-30	Hembra	Barriga	P01971	Alces alces	Hemoglobin subunit alpha
CO16-MAY-26	Hembra	Barriga	P01971	Alces alces	Hemoglobin subunit alpha
CO16-CV-30	Hembra	Barriga	P09422	Bison bonasus	Hemoglobin subunit beta
CO16-MAY-26	Hembra	Barriga	P09422	Bison bonasus	Hemoglobin subunit beta
CO16-MAY-27	Hembra	Barriga	P09422	Bison bonasus	Hemoglobin subunit beta
CO16-TOR-27	Hembra	Barriga	P09422	Bison bonasus	Hemoglobin subunit beta
CO16-VA-24	Hembra	Barriga	P09422	Bison bonasus	Hemoglobin subunit beta
CO16-TOR-23	Hembra	Barriga	B5T255	Bos indicus	Peptidoglycan recognition protein 1
CO16-TOR-27	Hembra	Barriga	B5T255	Bos indicus	Peptidoglycan recognition protein 1
CO16-CV-30	Hembra	Barriga	Q4U0F3	Bos mutus	Heat shock 70 kDa protein 1B
CO16-MAY-23	Hembra	Barriga	Q4U0F3	Bos mutus	Heat shock 70 kDa protein 1B
CO16-MAY-26	Hembra	Barriga	Q4U0F3	Bos mutus	Heat shock 70 kDa protein 1B
CO16-MAY-27	Hembra	Barriga	Q4U0F3	Bos mutus	Heat shock 70 kDa protein 1B
CO16-TOR-23	Hembra	Barriga	Q4U0F3	Bos mutus	Heat shock 70 kDa protein 1B
CO16-TOR-24	Hembra	Barriga	Q4U0F3	Bos mutus	Heat shock 70 kDa protein 1B
CO16-TOR-25	Hembra	Barriga	Q4U0F3	Bos mutus	Heat shock 70 kDa protein 1B
CO16-CV-21	Hembra	Barriga	P02769	Bos taurus	Serum albumin
CO16-CV-21	Hembra	Barriga	Q5XQN5	Bos taurus	Keratin, type II cytoskeletal 5
CO16-CV-21	Hembra	Barriga	Q148H7	Bos taurus	Keratin, type II cytoskeletal 79
CO16-CV-21	Hembra	Barriga	P19120	Bos taurus	Heat shock cognate 71 kDa protein
CO16-CV-21	Hembra	Barriga	P34955	Bos taurus	Alpha-1-antiproteinase
CO16-CV-21	Hembra	Barriga	P12763	Bos taurus	Alpha-2-HS-glycoprotein
CO16-CV-21	Hembra	Barriga	Q29443	Bos taurus	Serotransferrin
CO16-CV-21	Hembra	Barriga	P02666	Bos taurus	Beta-casein
CO16-CV-21	Hembra	Barriga	P02081	Bos taurus	Hemoglobin fetal subunit beta
CO16-CV-21	Hembra	Barriga	P01966	Bos taurus	Hemoglobin subunit alpha
CO16-CV-21	Hembra	Barriga	Q3T0D0	Bos taurus	Heterogeneous nuclear ribonucleoprotein K
CO16-CV-21	Hembra	Barriga	Q2UVX4	Bos taurus	Complement C3
CO16-CV-21	Hembra	Barriga	P80209	Bos taurus	Cathepsin D
CO16-CV-21	Hembra	Barriga	Q95323	Bos taurus	Carbonic anhydrase 4
CO16-CV-21	Hembra	Barriga	P13214	Bos taurus	Annexin A4
CO16-CV-21	Hembra	Barriga	Q56K14	Bos taurus	60S acidic ribosomal protein P1
CO16-CV-21	Hembra	Barriga	P56652	Bos taurus	Inter-alpha-trypsin inhibitor heavy chain H3
CO16-CV-21	Hembra	Barriga	Q3T052	Bos taurus	Inter-alpha-trypsin inhibitor heavy chain H4
CO16-CV-21	Hembra	Barriga	Q95M17	Bos taurus	Acidic mammalian chitinase
CO16-CV-21	Hembra	Barriga	Q03763	Bos taurus	Desmoglein-1
CO16-CV-21	Hembra	Barriga	P01030	Bos taurus	Complement C4 (Fragments)
CO16-CV-21	Hembra	Barriga	P02668	Bos taurus	Kappa-casein
CO16-CV-21	Hembra	Barriga	Q9MYP6	Bos taurus	17-beta-hydroxysteroid dehydrogenase 14
CO16-CV-21	Hembra	Barriga	Q2TA40	Bos taurus	Nucleosome assembly protein 1-like 4
CO16-CV-21	Hembra	Barriga	Q58D62	Bos taurus	Fetuin-B
CO16-CV-21	Hembra	Barriga	Q3ZCJ8	Bos taurus	Dipeptidyl peptidase 1
CO16-CV-21	Hembra	Barriga	P22226	Bos taurus	Cathelicidin-1
CO16-CV-21	Hembra	Barriga	Q0VCM5	Bos taurus	Inter-alpha-trypsin inhibitor heavy chain H1
CO16-CV-21	Hembra	Barriga	Q5E946	Bos taurus	Protein deglycase DJ-1
CO16-CV-21	Hembra	Barriga	Q3MHN5	Bos taurus	Vitamin D-binding protein
CO16-CV-21	Hembra	Barriga	A2I7N3	Bos taurus	Serpin A3-7
CO16-CV-21	Hembra	Barriga	Q56JX6	Bos taurus	40S ribosomal protein S28
CO16-CV-21	Hembra	Barriga	Q7SIH1	Bos taurus	Alpha-2-macroglobulin
CO16-CV-21	Hembra	Barriga	A7MAZ5	Bos taurus	Histone H1.3
CO16-CV-21	Hembra	Barriga	A5D7N9	Bos taurus	Protein Mis18-alpha
CO16-CV-21	Hembra	Barriga	Q2KJF1	Bos taurus	Alpha-1B-glycoprotein
CO16-CV-22	Hembra	Barriga	P02769	Bos taurus	Serum albumin
CO16-CV-22	Hembra	Barriga	Q5XQN5	Bos taurus	Keratin, type II cytoskeletal 5
CO16-CV-22	Hembra	Barriga	Q148H7	Bos taurus	Keratin, type II cytoskeletal 79
CO16-CV-22	Hembra	Barriga	Q29443	Bos taurus	Serotransferrin
CO16-CV-22	Hembra	Barriga	P24627	Bos taurus	Lactotransferrin
CO16-CV-22	Hembra	Barriga	Q3T149	Bos taurus	Heat shock protein beta-1
CO16-CV-22	Hembra	Barriga	P01966	Bos taurus	Hemoglobin subunit alpha
CO16-CV-22	Hembra	Barriga	Q9TTK6	Bos taurus	Membrane primary amine oxidase
CO16-CV-22	Hembra	Barriga	Q95323	Bos taurus	Carbonic anhydrase 4
CO16-CV-22	Hembra	Barriga	Q3ZCJ8	Bos taurus	Dipeptidyl peptidase 1
CO16-CV-22	Hembra	Barriga	A6QPQ2	Bos taurus	Serpin A3-8
CO16-CV-22	Hembra	Barriga	P22226	Bos taurus	Cathelicidin-1
CO16-CV-22	Hembra	Barriga	Q58DK5	Bos taurus	Delta-aminolevulinic acid dehydratase
CO16-CV-22	Hembra	Barriga	P02676	Bos taurus	Fibrinogen beta chain
CO16-CV-22	Hembra	Barriga	Q2KJ32	Bos taurus	Selenium-binding protein 1
CO16-CV-22	Hembra	Barriga	A7MAZ5	Bos taurus	Histone H1.3
CO16-CV-22	Hembra	Barriga	P68252	Bos taurus	14-3-3 protein gamma
CO16-CV-23	Hembra	Barriga	P02769	Bos taurus	Serum albumin
CO16-CV-23	Hembra	Barriga	Q5XQN5	Bos taurus	Keratin, type II cytoskeletal 5
CO16-CV-23	Hembra	Barriga	P24627	Bos taurus	Lactotransferrin
CO16-CV-23	Hembra	Barriga	Q08D91	Bos taurus	Keratin, type II cytoskeletal 75
CO16-CV-23	Hembra	Barriga	Q148H7	Bos taurus	Keratin, type II cytoskeletal 79
CO16-CV-23	Hembra	Barriga	Q29443	Bos taurus	Serotransferrin
CO16-CV-23	Hembra	Barriga	Q2UVX4	Bos taurus	Complement C3
CO16-CV-23	Hembra	Barriga	Q2KJ32	Bos taurus	Selenium-binding protein 1
CO16-CV-23	Hembra	Barriga	P46193	Bos taurus	Annexin A1
CO16-CV-23	Hembra	Barriga	Q5E956	Bos taurus	Triosephosphate isomerase
CO16-CV-23	Hembra	Barriga	P19120	Bos taurus	Heat shock cognate 71 kDa protein
CO16-CV-23	Hembra	Barriga	Q9TTK6	Bos taurus	Membrane primary amine oxidase
CO16-CV-23	Hembra	Barriga	Q5E9B1	Bos taurus	L-lactate dehydrogenase B chain
CO16-CV-23	Hembra	Barriga	P00727	Bos taurus	Cytosol aminopeptidase
CO16-CV-23	Hembra	Barriga	Q7SIH1	Bos taurus	Alpha-2-macroglobulin
CO16-CV-23	Hembra	Barriga	A5D7D1	Bos taurus	Alpha-actinin-4
CO16-CV-23	Hembra	Barriga	Q3T149	Bos taurus	Heat shock protein beta-1
CO16-CV-23	Hembra	Barriga	P13214	Bos taurus	Annexin A4
CO16-CV-23	Hembra	Barriga	P22226	Bos taurus	Cathelicidin-1
CO16-CV-23	Hembra	Barriga	Q3T052	Bos taurus	Inter-alpha-trypsin inhibitor heavy chain H4
CO16-CV-23	Hembra	Barriga	Q3MHN5	Bos taurus	Vitamin D-binding protein
CO16-CV-23	Hembra	Barriga	P68252	Bos taurus	14-3-3 protein gamma
CO16-CV-23	Hembra	Barriga	P01030	Bos taurus	Complement C4 (Fragments)
CO16-CV-23	Hembra	Barriga	Q9BGI3	Bos taurus	Peroxiredoxin-2
CO16-CV-23	Hembra	Barriga	Q3T0P6	Bos taurus	Phosphoglycerate kinase 1
CO16-CV-23	Hembra	Barriga	Q1JPB0	Bos taurus	Leukocyte elastase inhibitor
CO16-CV-23	Hembra	Barriga	A2I7N0	Bos taurus	Serpin A3-4
CO16-CV-23	Hembra	Barriga	A0JND2	Bos taurus	Keratin, type II cytoskeletal 80
CO16-CV-23	Hembra	Barriga	Q3ZCJ8	Bos taurus	Dipeptidyl peptidase 1
CO16-CV-23	Hembra	Barriga	P81287	Bos taurus	Annexin A5
CO16-CV-23	Hembra	Barriga	P81265	Bos taurus	Polymeric immunoglobulin receptor
CO16-CV-23	Hembra	Barriga	P55052	Bos taurus	Fatty acid-binding protein, epidermal
CO16-CV-23	Hembra	Barriga	P25975	Bos taurus	Cathepsin L1
CO16-CV-23	Hembra	Barriga	Q3SZV7	Bos taurus	Hemopexin
CO16-CV-23	Hembra	Barriga	P00921	Bos taurus	Carbonic anhydrase 2
CO16-CV-23	Hembra	Barriga	A6QQ07	Bos taurus	Biotinidase
CO16-CV-23	Hembra	Barriga	Q95M17	Bos taurus	Acidic mammalian chitinase
CO16-CV-23	Hembra	Barriga	Q5E946	Bos taurus	Protein deglycase DJ-1
CO16-CV-23	Hembra	Barriga	P17697	Bos taurus	Clusterin
CO16-CV-23	Hembra	Barriga	P05307	Bos taurus	Protein disulfide-isomerase
CO16-CV-23	Hembra	Barriga	P80416	Bos taurus	Cystatin-A
CO16-CV-23	Hembra	Barriga	O97680	Bos taurus	Thioredoxin
CO16-CV-23	Hembra	Barriga	A7MAZ5	Bos taurus	Histone H1.3
CO16-CV-23	Hembra	Barriga	P19803	Bos taurus	Rho GDP-dissociation inhibitor 1
CO16-CV-23	Hembra	Barriga	Q58DK5	Bos taurus	Delta-aminolevulinic acid dehydratase
CO16-CV-23	Hembra	Barriga	P27214	Bos taurus	Annexin A11
CO16-CV-23	Hembra	Barriga	Q9MYP6	Bos taurus	17-beta-hydroxysteroid dehydrogenase 14
CO16-CV-23	Hembra	Barriga	P00974	Bos taurus	Pancreatic trypsin inhibitor
CO16-CV-23	Hembra	Barriga	Q5EA79	Bos taurus	Aldose 1-epimerase
CO16-CV-23	Hembra	Barriga	O46375	Bos taurus	Transthyretin
CO16-CV-23	Hembra	Barriga	Q5I598	Bos taurus	Methylenetetrahydrofolate reductase
CO16-CV-23	Hembra	Barriga	O46415	Bos taurus	Ferritin light chain
CO16-CV-23	Hembra	Barriga	P48644	Bos taurus	Retinal dehydrogenase 1
CO16-CV-23	Hembra	Barriga	P30907	Bos taurus	Aldehyde dehydrogenase, dimeric NADP-preferring (Fragment)
CO16-CV-23	Hembra	Barriga	Q9TU03	Bos taurus	Rho GDP-dissociation inhibitor 2
CO16-CV-23	Hembra	Barriga	P01044	Bos taurus	Kininogen-1
CO16-CV-23	Hembra	Barriga	P02754	Bos taurus	Beta-lactoglobulin
CO16-CV-30	Hembra	Barriga	P02769	Bos taurus	Serum albumin
CO16-CV-30	Hembra	Barriga	Q5XQN5	Bos taurus	Keratin, type II cytoskeletal 5
CO16-CV-30	Hembra	Barriga	P24627	Bos taurus	Lactotransferrin
CO16-CV-30	Hembra	Barriga	Q2UVX4	Bos taurus	Complement C3
CO16-CV-30	Hembra	Barriga	Q29443	Bos taurus	Serotransferrin
CO16-CV-30	Hembra	Barriga	Q7SIH1	Bos taurus	Alpha-2-macroglobulin
CO16-CV-30	Hembra	Barriga	Q3MHN5	Bos taurus	Vitamin D-binding protein
CO16-CV-30	Hembra	Barriga	Q148H7	Bos taurus	Keratin, type II cytoskeletal 79
CO16-CV-30	Hembra	Barriga	P12763	Bos taurus	Alpha-2-HS-glycoprotein
CO16-CV-30	Hembra	Barriga	Q9TTK6	Bos taurus	Membrane primary amine oxidase
CO16-CV-30	Hembra	Barriga	P10096	Bos taurus	Glyceraldehyde-3-phosphate dehydrogenase
CO16-CV-30	Hembra	Barriga	A2I7M9	Bos taurus	Serpin A3-2
CO16-CV-30	Hembra	Barriga	P01030	Bos taurus	Complement C4 (Fragments)
CO16-CV-30	Hembra	Barriga	Q9BGI3	Bos taurus	Peroxiredoxin-2
CO16-CV-30	Hembra	Barriga	Q3T052	Bos taurus	Inter-alpha-trypsin inhibitor heavy chain H4
CO16-CV-30	Hembra	Barriga	P46193	Bos taurus	Annexin A1
CO16-CV-30	Hembra	Barriga	Q3ZCJ8	Bos taurus	Dipeptidyl peptidase 1
CO16-CV-30	Hembra	Barriga	P81265	Bos taurus	Polymeric immunoglobulin receptor
CO16-CV-30	Hembra	Barriga	Q95M17	Bos taurus	Acidic mammalian chitinase
CO16-CV-30	Hembra	Barriga	O46375	Bos taurus	Transthyretin
CO16-CV-30	Hembra	Barriga	P22226	Bos taurus	Cathelicidin-1
CO16-CV-30	Hembra	Barriga	Q3SZV7	Bos taurus	Hemopexin
CO16-CV-30	Hembra	Barriga	P17697	Bos taurus	Clusterin
CO16-CV-30	Hembra	Barriga	P00921	Bos taurus	Carbonic anhydrase 2
CO16-CV-30	Hembra	Barriga	Q3T0I2	Bos taurus	Pro-cathepsin H
CO16-CV-30	Hembra	Barriga	Q2KIT0	Bos taurus	Protein HP-20 homolog
CO16-CV-30	Hembra	Barriga	Q95121	Bos taurus	Pigment epithelium-derived factor
CO16-CV-30	Hembra	Barriga	Q3SX44	Bos taurus	N(G),N(G)-dimethylarginine dimethylaminohydrolase 2
CO16-CV-30	Hembra	Barriga	P68252	Bos taurus	14-3-3 protein gamma
CO16-CV-30	Hembra	Barriga	A6QP57	Bos taurus	Protein-glutamine gamma-glutamyltransferase E
CO16-CV-30	Hembra	Barriga	Q28085	Bos taurus	Complement factor H
CO16-CV-30	Hembra	Barriga	Q0VCX1	Bos taurus	Complement C1s subcomponent
CO16-CV-30	Hembra	Barriga	A3KMV5	Bos taurus	Ubiquitin-like modifier-activating enzyme 1
CO16-CV-30	Hembra	Barriga	P80416	Bos taurus	Cystatin-A
CO16-MAY-21	Hembra	Barriga	P02769	Bos taurus	Serum albumin
CO16-MAY-21	Hembra	Barriga	Q5XQN5	Bos taurus	Keratin, type II cytoskeletal 5
CO16-MAY-21	Hembra	Barriga	P02081	Bos taurus	Hemoglobin fetal subunit beta
CO16-MAY-21	Hembra	Barriga	Q29443	Bos taurus	Serotransferrin
CO16-MAY-21	Hembra	Barriga	P02070	Bos taurus	Hemoglobin subunit beta
CO16-MAY-21	Hembra	Barriga	Q148H7	Bos taurus	Keratin, type II cytoskeletal 79
CO16-MAY-21	Hembra	Barriga	Q5E956	Bos taurus	Triosephosphate isomerase
CO16-MAY-21	Hembra	Barriga	P01966	Bos taurus	Hemoglobin subunit alpha
CO16-MAY-21	Hembra	Barriga	Q9TTK6	Bos taurus	Membrane primary amine oxidase
CO16-MAY-21	Hembra	Barriga	P00921	Bos taurus	Carbonic anhydrase 2
CO16-MAY-21	Hembra	Barriga	Q3ZCJ8	Bos taurus	Dipeptidyl peptidase 1
CO16-MAY-21	Hembra	Barriga	P22226	Bos taurus	Cathelicidin-1
CO16-MAY-21	Hembra	Barriga	O46375	Bos taurus	Transthyretin
CO16-MAY-21	Hembra	Barriga	Q4U0F3	Bos taurus	Heat shock 70 kDa protein 1B
CO16-MAY-21	Hembra	Barriga	Q2HJ86	Bos taurus	Tubulin alpha-1D chain
CO16-MAY-21	Hembra	Barriga	P05307	Bos taurus	Protein disulfide-isomerase
CO16-MAY-21	Hembra	Barriga	Q3T0D0	Bos taurus	Heterogeneous nuclear ribonucleoprotein K
CO16-MAY-21	Hembra	Barriga	Q58DK5	Bos taurus	Delta-aminolevulinic acid dehydratase
CO16-MAY-23	Hembra	Barriga	Q9BE41	Bos taurus	Myosin-2
CO16-MAY-23	Hembra	Barriga	P02769	Bos taurus	Serum albumin
CO16-MAY-23	Hembra	Barriga	Q5KR49	Bos taurus	Tropomyosin alpha-1 chain
CO16-MAY-23	Hembra	Barriga	Q0III9	Bos taurus	Alpha-actinin-3
CO16-MAY-23	Hembra	Barriga	P02070	Bos taurus	Hemoglobin subunit beta
CO16-MAY-23	Hembra	Barriga	P02672	Bos taurus	Fibrinogen alpha chain
CO16-MAY-23	Hembra	Barriga	P79334	Bos taurus	Glycogen phosphorylase, muscle form
CO16-MAY-23	Hembra	Barriga	Q2UVX4	Bos taurus	Complement C3
CO16-MAY-23	Hembra	Barriga	Q5E956	Bos taurus	Triosephosphate isomerase
CO16-MAY-23	Hembra	Barriga	Q3ZC55	Bos taurus	Alpha-actinin-2
CO16-MAY-23	Hembra	Barriga	Q29443	Bos taurus	Serotransferrin
CO16-MAY-23	Hembra	Barriga	A0JNJ5	Bos taurus	Myosin light chain 1/3, skeletal muscle isoform
CO16-MAY-23	Hembra	Barriga	Q3T0P6	Bos taurus	Phosphoglycerate kinase 1
CO16-MAY-23	Hembra	Barriga	Q08DP0	Bos taurus	Phosphoglucomutase-1
CO16-MAY-23	Hembra	Barriga	P19120	Bos taurus	Heat shock cognate 71 kDa protein
CO16-MAY-23	Hembra	Barriga	A5D7D1	Bos taurus	Alpha-actinin-4
CO16-MAY-23	Hembra	Barriga	P10096	Bos taurus	Glyceraldehyde-3-phosphate dehydrogenase
CO16-MAY-23	Hembra	Barriga	P33097	Bos taurus	Aspartate aminotransferase, cytoplasmic
CO16-MAY-23	Hembra	Barriga	Q7SIH1	Bos taurus	Alpha-2-macroglobulin
CO16-MAY-23	Hembra	Barriga	Q3MHN5	Bos taurus	Vitamin D-binding protein
CO16-MAY-23	Hembra	Barriga	P12763	Bos taurus	Alpha-2-HS-glycoprotein
CO16-MAY-23	Hembra	Barriga	Q32LG3	Bos taurus	Malate dehydrogenase, mitochondrial
CO16-MAY-23	Hembra	Barriga	Q3T149	Bos taurus	Heat shock protein beta-1
CO16-MAY-23	Hembra	Barriga	Q148H7	Bos taurus	Keratin, type II cytoskeletal 79
CO16-MAY-23	Hembra	Barriga	Q3ZBD7	Bos taurus	Glucose-6-phosphate isomerase
CO16-MAY-23	Hembra	Barriga	P19483	Bos taurus	ATP synthase subunit alpha, mitochondrial
CO16-MAY-23	Hembra	Barriga	Q32KV0	Bos taurus	Phosphoglycerate mutase 2
CO16-MAY-23	Hembra	Barriga	P12344	Bos taurus	Aspartate aminotransferase, mitochondrial
CO16-MAY-23	Hembra	Barriga	Q9BGI3	Bos taurus	Peroxiredoxin-2
CO16-MAY-23	Hembra	Barriga	P22226	Bos taurus	Cathelicidin-1
CO16-MAY-23	Hembra	Barriga	P06868	Bos taurus	Plasminogen
CO16-MAY-23	Hembra	Barriga	Q5E946	Bos taurus	Protein deglycase DJ-1
CO16-MAY-23	Hembra	Barriga	P00570	Bos taurus	Adenylate kinase isoenzyme 1
CO16-MAY-23	Hembra	Barriga	P17697	Bos taurus	Clusterin
CO16-MAY-23	Hembra	Barriga	P48644	Bos taurus	Retinal dehydrogenase 1
CO16-MAY-23	Hembra	Barriga	P80012	Bos taurus	von Willebrand factor (Fragment)
CO16-MAY-23	Hembra	Barriga	P02453	Bos taurus	Collagen alpha-1(I) chain
CO16-MAY-23	Hembra	Barriga	Q3SZV7	Bos taurus	Hemopexin
CO16-MAY-23	Hembra	Barriga	P00921	Bos taurus	Carbonic anhydrase 2
CO16-MAY-23	Hembra	Barriga	Q3SX44	Bos taurus	N(G),N(G)-dimethylarginine dimethylaminohydrolase 2
CO16-MAY-23	Hembra	Barriga	P31800	Bos taurus	Cytochrome b-c1 complex subunit 1, mitochondrial
CO16-MAY-23	Hembra	Barriga	P01044	Bos taurus	Kininogen-1
CO16-MAY-23	Hembra	Barriga	P48818	Bos taurus	Very long-chain specific acyl-CoA dehydrogenase, mitochondrial
CO16-MAY-23	Hembra	Barriga	P50397	Bos taurus	Rab GDP dissociation inhibitor beta
CO16-MAY-23	Hembra	Barriga	O97680	Bos taurus	Thioredoxin
CO16-MAY-23	Hembra	Barriga	P18902	Bos taurus	Retinol-binding protein 4
CO16-MAY-23	Hembra	Barriga	Q2KIT0	Bos taurus	Protein HP-20 homolog
CO16-MAY-23	Hembra	Barriga	P33672	Bos taurus	Proteasome subunit beta type-3
CO16-MAY-23	Hembra	Barriga	P11179	Bos taurus	Dihydrolipoyllysine-residue succinyltransferase component of 2-oxoglutarate dehydrogenase complex, mitochondrial
CO16-MAY-23	Hembra	Barriga	Q0VCX1	Bos taurus	Complement C1s subcomponent
CO16-MAY-23	Hembra	Barriga	P05307	Bos taurus	Protein disulfide-isomerase
CO16-MAY-23	Hembra	Barriga	P55052	Bos taurus	Fatty acid-binding protein, epidermal
CO16-MAY-23	Hembra	Barriga	Q5EA79	Bos taurus	Aldose 1-epimerase
CO16-MAY-23	Hembra	Barriga	P16116	Bos taurus	Aldose reductase
CO16-MAY-23	Hembra	Barriga	P02754	Bos taurus	Beta-lactoglobulin
CO16-MAY-23	Hembra	Barriga	P19661	Bos taurus	Cathelicidin-3
CO16-MAY-23	Hembra	Barriga	Q6B855	Bos taurus	Transketolase
CO16-MAY-23	Hembra	Barriga	P68252	Bos taurus	14-3-3 protein gamma
CO16-MAY-23	Hembra	Barriga	Q2KJ32	Bos taurus	Selenium-binding protein 1
CO16-MAY-23	Hembra	Barriga	P79136	Bos taurus	F-actin-capping protein subunit beta
CO16-MAY-23	Hembra	Barriga	P23004	Bos taurus	Cytochrome b-c1 complex subunit 2, mitochondrial
CO16-MAY-23	Hembra	Barriga	P15246	Bos taurus	Protein-L-isoaspartate(D-aspartate) O-methyltransferase
CO16-MAY-23	Hembra	Barriga	Q9BGI2	Bos taurus	Peroxiredoxin-4
CO16-MAY-23	Hembra	Barriga	P04394	Bos taurus	NADH dehydrogenase [ubiquinone] flavoprotein 2, mitochondrial
CO16-MAY-25	Hembra	Barriga	P02769	Bos taurus	Serum albumin
CO16-MAY-25	Hembra	Barriga	Q29443	Bos taurus	Serotransferrin
CO16-MAY-25	Hembra	Barriga	Q95M17	Bos taurus	Acidic mammalian chitinase
CO16-MAY-25	Hembra	Barriga	Q2TA25	Bos taurus	Serine/threonine-protein kinase PLK1
CO16-MAY-26	Hembra	Barriga	P02769	Bos taurus	Serum albumin
CO16-MAY-26	Hembra	Barriga	Q5XQN5	Bos taurus	Keratin, type II cytoskeletal 5
CO16-MAY-26	Hembra	Barriga	Q148H7	Bos taurus	Keratin, type II cytoskeletal 79
CO16-MAY-26	Hembra	Barriga	Q2UVX4	Bos taurus	Complement C3
CO16-MAY-26	Hembra	Barriga	Q29443	Bos taurus	Serotransferrin
CO16-MAY-26	Hembra	Barriga	P12763	Bos taurus	Alpha-2-HS-glycoprotein
CO16-MAY-26	Hembra	Barriga	Q7SIH1	Bos taurus	Alpha-2-macroglobulin
CO16-MAY-26	Hembra	Barriga	Q9TTK6	Bos taurus	Membrane primary amine oxidase
CO16-MAY-26	Hembra	Barriga	A2I7N2	Bos taurus	Serpin A3-6
CO16-MAY-26	Hembra	Barriga	Q95323	Bos taurus	Carbonic anhydrase 4
CO16-MAY-26	Hembra	Barriga	P00921	Bos taurus	Carbonic anhydrase 2
CO16-MAY-26	Hembra	Barriga	P22226	Bos taurus	Cathelicidin-1
CO16-MAY-26	Hembra	Barriga	Q3SZV7	Bos taurus	Hemopexin
CO16-MAY-26	Hembra	Barriga	Q3T052	Bos taurus	Inter-alpha-trypsin inhibitor heavy chain H4
CO16-MAY-26	Hembra	Barriga	P81265	Bos taurus	Polymeric immunoglobulin receptor
CO16-MAY-26	Hembra	Barriga	Q58DK5	Bos taurus	Delta-aminolevulinic acid dehydratase
CO16-MAY-26	Hembra	Barriga	Q5E946	Bos taurus	Protein deglycase DJ-1
CO16-MAY-26	Hembra	Barriga	Q3ZCJ8	Bos taurus	Dipeptidyl peptidase 1
CO16-MAY-26	Hembra	Barriga	P80416	Bos taurus	Cystatin-A
CO16-MAY-26	Hembra	Barriga	P18915	Bos taurus	Carbonic anhydrase 6
CO16-MAY-27	Hembra	Barriga	P02769	Bos taurus	Serum albumin
CO16-MAY-27	Hembra	Barriga	Q5XQN5	Bos taurus	Keratin, type II cytoskeletal 5
CO16-MAY-27	Hembra	Barriga	Q29443	Bos taurus	Serotransferrin
CO16-MAY-27	Hembra	Barriga	Q2UVX4	Bos taurus	Complement C3
CO16-MAY-27	Hembra	Barriga	Q148H7	Bos taurus	Keratin, type II cytoskeletal 79
CO16-MAY-27	Hembra	Barriga	Q7SIH1	Bos taurus	Alpha-2-macroglobulin
CO16-MAY-27	Hembra	Barriga	Q5E956	Bos taurus	Triosephosphate isomerase
CO16-MAY-27	Hembra	Barriga	Q3MHN5	Bos taurus	Vitamin D-binding protein
CO16-MAY-27	Hembra	Barriga	Q08D91	Bos taurus	Keratin, type II cytoskeletal 75
CO16-MAY-27	Hembra	Barriga	P34955	Bos taurus	Alpha-1-antiproteinase
CO16-MAY-27	Hembra	Barriga	Q3T0P6	Bos taurus	Phosphoglycerate kinase 1
CO16-MAY-27	Hembra	Barriga	P12763	Bos taurus	Alpha-2-HS-glycoprotein
CO16-MAY-27	Hembra	Barriga	P10096	Bos taurus	Glyceraldehyde-3-phosphate dehydrogenase
CO16-MAY-27	Hembra	Barriga	Q08DP0	Bos taurus	Phosphoglucomutase-1
CO16-MAY-27	Hembra	Barriga	P19120	Bos taurus	Heat shock cognate 71 kDa protein
CO16-MAY-27	Hembra	Barriga	A2I7N2	Bos taurus	Serpin A3-6
CO16-MAY-27	Hembra	Barriga	Q9BGI3	Bos taurus	Peroxiredoxin-2
CO16-MAY-27	Hembra	Barriga	P33097	Bos taurus	Aspartate aminotransferase, cytoplasmic
CO16-MAY-27	Hembra	Barriga	P04260	Bos taurus	Keratin, type II cytoskeletal 59 kDa, component IV (Fragment)
CO16-MAY-27	Hembra	Barriga	Q3SZV7	Bos taurus	Hemopexin
CO16-MAY-27	Hembra	Barriga	Q3ZCJ7	Bos taurus	Tubulin alpha-1C chain
CO16-MAY-27	Hembra	Barriga	Q9TTK6	Bos taurus	Membrane primary amine oxidase
CO16-MAY-27	Hembra	Barriga	Q2KJF1	Bos taurus	Alpha-1B-glycoprotein
CO16-MAY-27	Hembra	Barriga	Q3T149	Bos taurus	Heat shock protein beta-1
CO16-MAY-27	Hembra	Barriga	Q0VCM5	Bos taurus	Inter-alpha-trypsin inhibitor heavy chain H1
CO16-MAY-27	Hembra	Barriga	Q3ZBD7	Bos taurus	Glucose-6-phosphate isomerase
CO16-MAY-27	Hembra	Barriga	Q32KV0	Bos taurus	Phosphoglycerate mutase 2
CO16-MAY-27	Hembra	Barriga	P01030	Bos taurus	Complement C4 (Fragments)
CO16-MAY-27	Hembra	Barriga	Q3T052	Bos taurus	Inter-alpha-trypsin inhibitor heavy chain H4
CO16-MAY-27	Hembra	Barriga	P17697	Bos taurus	Clusterin
CO16-MAY-27	Hembra	Barriga	P00921	Bos taurus	Carbonic anhydrase 2
CO16-MAY-27	Hembra	Barriga	Q2KIT0	Bos taurus	Protein HP-20 homolog
CO16-MAY-27	Hembra	Barriga	Q3SZR3	Bos taurus	Alpha-1-acid glycoprotein
CO16-MAY-27	Hembra	Barriga	P80416	Bos taurus	Cystatin-A
CO16-MAY-27	Hembra	Barriga	P13696	Bos taurus	Phosphatidylethanolamine-binding protein 1
CO16-MAY-27	Hembra	Barriga	O97680	Bos taurus	Thioredoxin
CO16-MAY-27	Hembra	Barriga	Q28085	Bos taurus	Complement factor H
CO16-MAY-27	Hembra	Barriga	P15246	Bos taurus	Protein-L-isoaspartate(D-aspartate) O-methyltransferase
CO16-MAY-27	Hembra	Barriga	Q9BGI2	Bos taurus	Peroxiredoxin-4
CO16-MAY-27	Hembra	Barriga	P22226	Bos taurus	Cathelicidin-1
CO16-MAY-27	Hembra	Barriga	Q2KJ32	Bos taurus	Selenium-binding protein 1
CO16-MAY-27	Hembra	Barriga	P18915	Bos taurus	Carbonic anhydrase 6
CO16-TOR-23	Hembra	Barriga	P02769	Bos taurus	Serum albumin
CO16-TOR-23	Hembra	Barriga	Q5XQN5	Bos taurus	Keratin, type II cytoskeletal 5
CO16-TOR-23	Hembra	Barriga	A1L595	Bos taurus	Keratin, type I cytoskeletal 17
CO16-TOR-23	Hembra	Barriga	Q148H7	Bos taurus	Keratin, type II cytoskeletal 79
CO16-TOR-23	Hembra	Barriga	Q08D91	Bos taurus	Keratin, type II cytoskeletal 75
CO16-TOR-23	Hembra	Barriga	Q5E956	Bos taurus	Triosephosphate isomerase
CO16-TOR-23	Hembra	Barriga	Q29443	Bos taurus	Serotransferrin
CO16-TOR-23	Hembra	Barriga	Q2UVX4	Bos taurus	Complement C3
CO16-TOR-23	Hembra	Barriga	Q0P5J7	Bos taurus	Keratin, type I cuticular Ha5
CO16-TOR-23	Hembra	Barriga	Q9TTK6	Bos taurus	Membrane primary amine oxidase
CO16-TOR-23	Hembra	Barriga	P10096	Bos taurus	Glyceraldehyde-3-phosphate dehydrogenase
CO16-TOR-23	Hembra	Barriga	P12763	Bos taurus	Alpha-2-HS-glycoprotein
CO16-TOR-23	Hembra	Barriga	P04260	Bos taurus	Keratin, type II cytoskeletal 59 kDa, component IV (Fragment)
CO16-TOR-23	Hembra	Barriga	Q3MHN5	Bos taurus	Vitamin D-binding protein
CO16-TOR-23	Hembra	Barriga	P19120	Bos taurus	Heat shock cognate 71 kDa protein
CO16-TOR-23	Hembra	Barriga	Q3ZCJ7	Bos taurus	Tubulin alpha-1C chain
CO16-TOR-23	Hembra	Barriga	P34955	Bos taurus	Alpha-1-antiproteinase
CO16-TOR-23	Hembra	Barriga	Q7SIH1	Bos taurus	Alpha-2-macroglobulin
CO16-TOR-23	Hembra	Barriga	Q2HJ86	Bos taurus	Tubulin alpha-1D chain
CO16-TOR-23	Hembra	Barriga	Q3T149	Bos taurus	Heat shock protein beta-1
CO16-TOR-23	Hembra	Barriga	P13214	Bos taurus	Annexin A4
CO16-TOR-23	Hembra	Barriga	Q3T0P6	Bos taurus	Phosphoglycerate kinase 1
CO16-TOR-23	Hembra	Barriga	P46193	Bos taurus	Annexin A1
CO16-TOR-23	Hembra	Barriga	P22226	Bos taurus	Cathelicidin-1
CO16-TOR-23	Hembra	Barriga	Q3SZV7	Bos taurus	Hemopexin
CO16-TOR-23	Hembra	Barriga	P33097	Bos taurus	Aspartate aminotransferase, cytoplasmic
CO16-TOR-23	Hembra	Barriga	Q08DP0	Bos taurus	Phosphoglucomutase-1
CO16-TOR-23	Hembra	Barriga	A0JND2	Bos taurus	Keratin, type II cytoskeletal 80
CO16-TOR-23	Hembra	Barriga	Q5E9B1	Bos taurus	L-lactate dehydrogenase B chain
CO16-TOR-23	Hembra	Barriga	P80209	Bos taurus	Cathepsin D
CO16-TOR-23	Hembra	Barriga	P81265	Bos taurus	Polymeric immunoglobulin receptor
CO16-TOR-23	Hembra	Barriga	Q5E946	Bos taurus	Protein deglycase DJ-1
CO16-TOR-23	Hembra	Barriga	Q32KV0	Bos taurus	Phosphoglycerate mutase 2
CO16-TOR-23	Hembra	Barriga	Q3T145	Bos taurus	Malate dehydrogenase, cytoplasmic
CO16-TOR-23	Hembra	Barriga	A2I7N2	Bos taurus	Serpin A3-6
CO16-TOR-23	Hembra	Barriga	Q5E9K0	Bos taurus	Proteasome subunit beta type-2
CO16-TOR-23	Hembra	Barriga	Q9BGI3	Bos taurus	Peroxiredoxin-2
CO16-TOR-23	Hembra	Barriga	Q3T052	Bos taurus	Inter-alpha-trypsin inhibitor heavy chain H4
CO16-TOR-23	Hembra	Barriga	P00921	Bos taurus	Carbonic anhydrase 2
CO16-TOR-23	Hembra	Barriga	P00727	Bos taurus	Cytosol aminopeptidase
CO16-TOR-23	Hembra	Barriga	Q1JPB0	Bos taurus	Leukocyte elastase inhibitor
CO16-TOR-23	Hembra	Barriga	P00760	Bos taurus	Cationic trypsin
CO16-TOR-23	Hembra	Barriga	Q3ZCJ8	Bos taurus	Dipeptidyl peptidase 1
CO16-TOR-23	Hembra	Barriga	P33672	Bos taurus	Proteasome subunit beta type-3
CO16-TOR-23	Hembra	Barriga	P80416	Bos taurus	Cystatin-A
CO16-TOR-23	Hembra	Barriga	P55052	Bos taurus	Fatty acid-binding protein, epidermal
CO16-TOR-23	Hembra	Barriga	P52556	Bos taurus	Flavin reductase (NADPH)
CO16-TOR-23	Hembra	Barriga	Q3T0D0	Bos taurus	Heterogeneous nuclear ribonucleoprotein K
CO16-TOR-23	Hembra	Barriga	Q05204	Bos taurus	Lysosome-associated membrane glycoprotein 1
CO16-TOR-23	Hembra	Barriga	Q58DK5	Bos taurus	Delta-aminolevulinic acid dehydratase
CO16-TOR-23	Hembra	Barriga	Q9GL30	Bos taurus	Phospholipase B-like 1
CO16-TOR-23	Hembra	Barriga	O46415	Bos taurus	Ferritin light chain
CO16-TOR-23	Hembra	Barriga	A3KMV5	Bos taurus	Ubiquitin-like modifier-activating enzyme 1
CO16-TOR-23	Hembra	Barriga	P06868	Bos taurus	Plasminogen
CO16-TOR-23	Hembra	Barriga	Q9MYP6	Bos taurus	17-beta-hydroxysteroid dehydrogenase 14
CO16-TOR-23	Hembra	Barriga	A6QQ07	Bos taurus	Biotinidase
CO16-TOR-23	Hembra	Barriga	Q3SZR3	Bos taurus	Alpha-1-acid glycoprotein
CO16-TOR-24	Hembra	Barriga	P02769	Bos taurus	Serum albumin
CO16-TOR-24	Hembra	Barriga	Q5XQN5	Bos taurus	Keratin, type II cytoskeletal 5
CO16-TOR-24	Hembra	Barriga	Q2UVX4	Bos taurus	Complement C3
CO16-TOR-24	Hembra	Barriga	Q148H7	Bos taurus	Keratin, type II cytoskeletal 79
CO16-TOR-24	Hembra	Barriga	Q9TTK6	Bos taurus	Membrane primary amine oxidase
CO16-TOR-24	Hembra	Barriga	P05786	Bos taurus	Keratin, type II cytoskeletal 8
CO16-TOR-24	Hembra	Barriga	Q08D91	Bos taurus	Keratin, type II cytoskeletal 75
CO16-TOR-24	Hembra	Barriga	P46193	Bos taurus	Annexin A1
CO16-TOR-24	Hembra	Barriga	Q29443	Bos taurus	Serotransferrin
CO16-TOR-24	Hembra	Barriga	P22226	Bos taurus	Cathelicidin-1
CO16-TOR-24	Hembra	Barriga	Q5E956	Bos taurus	Triosephosphate isomerase
CO16-TOR-24	Hembra	Barriga	P12763	Bos taurus	Alpha-2-HS-glycoprotein
CO16-TOR-24	Hembra	Barriga	P31976	Bos taurus	Ezrin
CO16-TOR-24	Hembra	Barriga	P34955	Bos taurus	Alpha-1-antiproteinase
CO16-TOR-24	Hembra	Barriga	Q3T0P6	Bos taurus	Phosphoglycerate kinase 1
CO16-TOR-24	Hembra	Barriga	Q3MHN5	Bos taurus	Vitamin D-binding protein
CO16-TOR-24	Hembra	Barriga	P17697	Bos taurus	Clusterin
CO16-TOR-24	Hembra	Barriga	Q7SIH1	Bos taurus	Alpha-2-macroglobulin
CO16-TOR-24	Hembra	Barriga	Q5E9B1	Bos taurus	L-lactate dehydrogenase B chain
CO16-TOR-24	Hembra	Barriga	Q2HJ86	Bos taurus	Tubulin alpha-1D chain
CO16-TOR-24	Hembra	Barriga	Q3T149	Bos taurus	Heat shock protein beta-1
CO16-TOR-24	Hembra	Barriga	Q9TTJ5	Bos taurus	Regucalcin
CO16-TOR-24	Hembra	Barriga	A2I7N2	Bos taurus	Serpin A3-6
CO16-TOR-24	Hembra	Barriga	Q58DK5	Bos taurus	Delta-aminolevulinic acid dehydratase
CO16-TOR-24	Hembra	Barriga	A0JND2	Bos taurus	Keratin, type II cytoskeletal 80
CO16-TOR-24	Hembra	Barriga	Q1JPB0	Bos taurus	Leukocyte elastase inhibitor
CO16-TOR-24	Hembra	Barriga	Q5EA79	Bos taurus	Aldose 1-epimerase
CO16-TOR-24	Hembra	Barriga	Q08DP0	Bos taurus	Phosphoglucomutase-1
CO16-TOR-24	Hembra	Barriga	Q148H4	Bos taurus	Keratin, type II cuticular Hb1
CO16-TOR-24	Hembra	Barriga	Q5E946	Bos taurus	Protein deglycase DJ-1
CO16-TOR-24	Hembra	Barriga	P13753	Bos taurus	BOLA class I histocompatibility antigen, alpha chain BL3-7
CO16-TOR-24	Hembra	Barriga	O46375	Bos taurus	Transthyretin
CO16-TOR-24	Hembra	Barriga	Q2KJ32	Bos taurus	Selenium-binding protein 1
CO16-TOR-24	Hembra	Barriga	Q3ZCJ8	Bos taurus	Dipeptidyl peptidase 1
CO16-TOR-24	Hembra	Barriga	P18902	Bos taurus	Retinol-binding protein 4
CO16-TOR-24	Hembra	Barriga	P13696	Bos taurus	Phosphatidylethanolamine-binding protein 1
CO16-TOR-24	Hembra	Barriga	O46415	Bos taurus	Ferritin light chain
CO16-TOR-24	Hembra	Barriga	Q9MYP6	Bos taurus	17-beta-hydroxysteroid dehydrogenase 14
CO16-TOR-24	Hembra	Barriga	P80416	Bos taurus	Cystatin-A
CO16-TOR-24	Hembra	Barriga	P12378	Bos taurus	UDP-glucose 6-dehydrogenase
CO16-TOR-24	Hembra	Barriga	A6QQ07	Bos taurus	Biotinidase
CO16-TOR-24	Hembra	Barriga	P02584	Bos taurus	Profilin-1
CO16-TOR-24	Hembra	Barriga	Q32PJ2	Bos taurus	Apolipoprotein A-IV
CO16-TOR-24	Hembra	Barriga	P01030	Bos taurus	Complement C4 (Fragments)
CO16-TOR-24	Hembra	Barriga	A7E3Q8	Bos taurus	Plastin-3
CO16-TOR-24	Hembra	Barriga	Q3T0D0	Bos taurus	Heterogeneous nuclear ribonucleoprotein K
CO16-TOR-24	Hembra	Barriga	Q3SZK8	Bos taurus	Na(+)/H(+) exchange regulatory cofactor NHE-RF1
CO16-TOR-24	Hembra	Barriga	A7MAZ5	Bos taurus	Histone H1.3
CO16-TOR-24	Hembra	Barriga	Q27971	Bos taurus	Calpain-2 catalytic subunit
CO16-TOR-24	Hembra	Barriga	P80425	Bos taurus	Fatty acid-binding protein, liver
CO16-TOR-25	Hembra	Barriga	A1L595	Bos taurus	Keratin, type I cytoskeletal 17
CO16-TOR-25	Hembra	Barriga	Q5XQN5	Bos taurus	Keratin, type II cytoskeletal 5
CO16-TOR-25	Hembra	Barriga	P02769	Bos taurus	Serum albumin
CO16-TOR-25	Hembra	Barriga	Q148H7	Bos taurus	Keratin, type II cytoskeletal 79
CO16-TOR-25	Hembra	Barriga	Q08D91	Bos taurus	Keratin, type II cytoskeletal 75
CO16-TOR-25	Hembra	Barriga	Q9TTK6	Bos taurus	Membrane primary amine oxidase
CO16-TOR-25	Hembra	Barriga	P05786	Bos taurus	Keratin, type II cytoskeletal 8
CO16-TOR-25	Hembra	Barriga	P04260	Bos taurus	Keratin, type II cytoskeletal 59 kDa, component IV (Fragment)
CO16-TOR-25	Hembra	Barriga	Q29437	Bos taurus	Primary amine oxidase, liver isozyme
CO16-TOR-25	Hembra	Barriga	P46193	Bos taurus	Annexin A1
CO16-TOR-25	Hembra	Barriga	A0JND2	Bos taurus	Keratin, type II cytoskeletal 80
CO16-TOR-25	Hembra	Barriga	Q3ZCJ7	Bos taurus	Tubulin alpha-1C chain
CO16-TOR-25	Hembra	Barriga	Q29443	Bos taurus	Serotransferrin
CO16-TOR-25	Hembra	Barriga	P22226	Bos taurus	Cathelicidin-1
CO16-TOR-25	Hembra	Barriga	Q1JPB0	Bos taurus	Leukocyte elastase inhibitor
CO16-TOR-25	Hembra	Barriga	P10096	Bos taurus	Glyceraldehyde-3-phosphate dehydrogenase
CO16-TOR-25	Hembra	Barriga	Q2KJ32	Bos taurus	Selenium-binding protein 1
CO16-TOR-25	Hembra	Barriga	Q5E956	Bos taurus	Triosephosphate isomerase
CO16-TOR-25	Hembra	Barriga	P07688	Bos taurus	Cathepsin B
CO16-TOR-25	Hembra	Barriga	Q148H4	Bos taurus	Keratin, type II cuticular Hb1
CO16-TOR-25	Hembra	Barriga	P80209	Bos taurus	Cathepsin D
CO16-TOR-25	Hembra	Barriga	P12763	Bos taurus	Alpha-2-HS-glycoprotein
CO16-TOR-25	Hembra	Barriga	P34955	Bos taurus	Alpha-1-antiproteinase
CO16-TOR-25	Hembra	Barriga	A2I7N2	Bos taurus	Serpin A3-6
CO16-TOR-25	Hembra	Barriga	Q9GL30	Bos taurus	Phospholipase B-like 1
CO16-TOR-25	Hembra	Barriga	P13214	Bos taurus	Annexin A4
CO16-TOR-25	Hembra	Barriga	A6QP57	Bos taurus	Protein-glutamine gamma-glutamyltransferase E
CO16-TOR-25	Hembra	Barriga	A6QNX5	Bos taurus	Keratin, type II cytoskeletal 78
CO16-TOR-25	Hembra	Barriga	Q27970	Bos taurus	Calpain-1 catalytic subunit
CO16-TOR-25	Hembra	Barriga	P27214	Bos taurus	Annexin A11
CO16-TOR-25	Hembra	Barriga	Q5E9B1	Bos taurus	L-lactate dehydrogenase B chain
CO16-TOR-25	Hembra	Barriga	Q5E9K0	Bos taurus	Proteasome subunit beta type-2
CO16-TOR-25	Hembra	Barriga	Q3ZCJ8	Bos taurus	Dipeptidyl peptidase 1
CO16-TOR-25	Hembra	Barriga	Q3MHN5	Bos taurus	Vitamin D-binding protein
CO16-TOR-25	Hembra	Barriga	P00921	Bos taurus	Carbonic anhydrase 2
CO16-TOR-25	Hembra	Barriga	P33672	Bos taurus	Proteasome subunit beta type-3
CO16-TOR-25	Hembra	Barriga	Q58DK5	Bos taurus	Delta-aminolevulinic acid dehydratase
CO16-TOR-25	Hembra	Barriga	Q7SIH1	Bos taurus	Alpha-2-macroglobulin
CO16-TOR-25	Hembra	Barriga	Q3ZCK9	Bos taurus	Proteasome subunit alpha type-4
CO16-TOR-25	Hembra	Barriga	P49410	Bos taurus	Elongation factor Tu, mitochondrial
CO16-TOR-25	Hembra	Barriga	P55052	Bos taurus	Fatty acid-binding protein, epidermal
CO16-TOR-25	Hembra	Barriga	P80416	Bos taurus	Cystatin-A
CO16-TOR-25	Hembra	Barriga	O46375	Bos taurus	Transthyretin
CO16-TOR-25	Hembra	Barriga	O97680	Bos taurus	Thioredoxin
CO16-TOR-25	Hembra	Barriga	P00760	Bos taurus	Cationic trypsin
CO16-TOR-25	Hembra	Barriga	Q27996	Bos taurus	Lysozyme C, tracheal isozyme
CO16-TOR-25	Hembra	Barriga	P81265	Bos taurus	Polymeric immunoglobulin receptor
CO16-TOR-25	Hembra	Barriga	P25975	Bos taurus	Cathepsin L1
CO16-TOR-25	Hembra	Barriga	Q32LE4	Bos taurus	Gamma-glutamylcyclotransferase
CO16-TOR-25	Hembra	Barriga	P00727	Bos taurus	Cytosol aminopeptidase
CO16-TOR-25	Hembra	Barriga	Q58D08	Bos taurus	Pyrroline-5-carboxylate reductase 3
CO16-TOR-25	Hembra	Barriga	Q9BGI3	Bos taurus	Peroxiredoxin-2
CO16-TOR-25	Hembra	Barriga	Q9MYP6	Bos taurus	17-beta-hydroxysteroid dehydrogenase 14
CO16-TOR-25	Hembra	Barriga	P05307	Bos taurus	Protein disulfide-isomerase
CO16-TOR-25	Hembra	Barriga	A5PK39	Bos taurus	Tripeptidyl-peptidase 2
CO16-TOR-25	Hembra	Barriga	Q3SZV7	Bos taurus	Hemopexin
CO16-TOR-25	Hembra	Barriga	P02584	Bos taurus	Profilin-1
CO16-TOR-25	Hembra	Barriga	P41976	Bos taurus	Superoxide dismutase [Mn], mitochondrial
CO16-TOR-27	Hembra	Barriga	P02769	Bos taurus	Serum albumin
CO16-TOR-27	Hembra	Barriga	Q5XQN5	Bos taurus	Keratin, type II cytoskeletal 5
CO16-TOR-27	Hembra	Barriga	A1L595	Bos taurus	Keratin, type I cytoskeletal 17
CO16-TOR-27	Hembra	Barriga	P02081	Bos taurus	Hemoglobin fetal subunit beta
CO16-TOR-27	Hembra	Barriga	Q29443	Bos taurus	Serotransferrin
CO16-TOR-27	Hembra	Barriga	Q2UVX4	Bos taurus	Complement C3
CO16-TOR-27	Hembra	Barriga	Q9TTK6	Bos taurus	Membrane primary amine oxidase
CO16-TOR-27	Hembra	Barriga	Q148H7	Bos taurus	Keratin, type II cytoskeletal 79
CO16-TOR-27	Hembra	Barriga	P04260	Bos taurus	Keratin, type II cytoskeletal 59 kDa, component IV (Fragment)
CO16-TOR-27	Hembra	Barriga	Q7SIH1	Bos taurus	Alpha-2-macroglobulin
CO16-TOR-27	Hembra	Barriga	P34955	Bos taurus	Alpha-1-antiproteinase
CO16-TOR-27	Hembra	Barriga	Q3MHN5	Bos taurus	Vitamin D-binding protein
CO16-TOR-27	Hembra	Barriga	P12763	Bos taurus	Alpha-2-HS-glycoprotein
CO16-TOR-27	Hembra	Barriga	Q03763	Bos taurus	Desmoglein-1
CO16-TOR-27	Hembra	Barriga	Q5E956	Bos taurus	Triosephosphate isomerase
CO16-TOR-27	Hembra	Barriga	P80209	Bos taurus	Cathepsin D
CO16-TOR-27	Hembra	Barriga	Q95323	Bos taurus	Carbonic anhydrase 4
CO16-TOR-27	Hembra	Barriga	Q3SZV7	Bos taurus	Hemopexin
CO16-TOR-27	Hembra	Barriga	Q3ZCJ7	Bos taurus	Tubulin alpha-1C chain
CO16-TOR-27	Hembra	Barriga	Q9BGI3	Bos taurus	Peroxiredoxin-2
CO16-TOR-27	Hembra	Barriga	P19120	Bos taurus	Heat shock cognate 71 kDa protein
CO16-TOR-27	Hembra	Barriga	A2I7N2	Bos taurus	Serpin A3-6
CO16-TOR-27	Hembra	Barriga	P46193	Bos taurus	Annexin A1
CO16-TOR-27	Hembra	Barriga	Q5E946	Bos taurus	Protein deglycase DJ-1
CO16-TOR-27	Hembra	Barriga	P81265	Bos taurus	Polymeric immunoglobulin receptor
CO16-TOR-27	Hembra	Barriga	Q3ZCJ8	Bos taurus	Dipeptidyl peptidase 1
CO16-TOR-27	Hembra	Barriga	P13214	Bos taurus	Annexin A4
CO16-TOR-27	Hembra	Barriga	P06868	Bos taurus	Plasminogen
CO16-TOR-27	Hembra	Barriga	P80416	Bos taurus	Cystatin-A
CO16-TOR-27	Hembra	Barriga	Q3T0D0	Bos taurus	Heterogeneous nuclear ribonucleoprotein K
CO16-TOR-27	Hembra	Barriga	P00921	Bos taurus	Carbonic anhydrase 2
CO16-TOR-27	Hembra	Barriga	Q3T052	Bos taurus	Inter-alpha-trypsin inhibitor heavy chain H4
CO16-TOR-27	Hembra	Barriga	Q9MYP6	Bos taurus	17-beta-hydroxysteroid dehydrogenase 14
CO16-TOR-27	Hembra	Barriga	Q58DK5	Bos taurus	Delta-aminolevulinic acid dehydratase
CO16-TOR-27	Hembra	Barriga	P02666	Bos taurus	Beta-casein
CO16-TOR-27	Hembra	Barriga	P22226	Bos taurus	Cathelicidin-1
CO16-TOR-27	Hembra	Barriga	P02754	Bos taurus	Beta-lactoglobulin
CO16-TOR-27	Hembra	Barriga	P33672	Bos taurus	Proteasome subunit beta type-3
CO16-TOR-27	Hembra	Barriga	Q6R8F2	Bos taurus	Cadherin-1
CO16-VA-21	Hembra	Barriga	P02769	Bos taurus	Serum albumin
CO16-VA-21	Hembra	Barriga	P02081	Bos taurus	Hemoglobin fetal subunit beta
CO16-VA-21	Hembra	Barriga	P19120	Bos taurus	Heat shock cognate 71 kDa protein
CO16-VA-21	Hembra	Barriga	Q148H7	Bos taurus	Keratin, type II cytoskeletal 79
CO16-VA-21	Hembra	Barriga	P12763	Bos taurus	Alpha-2-HS-glycoprotein
CO16-VA-21	Hembra	Barriga	Q2HJ86	Bos taurus	Tubulin alpha-1D chain
CO16-VA-21	Hembra	Barriga	P22226	Bos taurus	Cathelicidin-1
CO16-VA-21	Hembra	Barriga	P02666	Bos taurus	Beta-casein
CO16-VA-21	Hembra	Barriga	Q29443	Bos taurus	Serotransferrin
CO16-VA-21	Hembra	Barriga	Q9MYP6	Bos taurus	17-beta-hydroxysteroid dehydrogenase 14
CO16-VA-21	Hembra	Barriga	Q3T0D0	Bos taurus	Heterogeneous nuclear ribonucleoprotein K
CO16-VA-21	Hembra	Barriga	P19483	Bos taurus	ATP synthase subunit alpha, mitochondrial
CO16-VA-21	Hembra	Barriga	P05307	Bos taurus	Protein disulfide-isomerase
CO16-VA-21	Hembra	Barriga	Q58D62	Bos taurus	Fetuin-B
CO16-VA-21	Hembra	Barriga	A5PK63	Bos taurus	40S ribosomal protein S17
CO16-VA-21	Hembra	Barriga	Q9TTK6	Bos taurus	Membrane primary amine oxidase
CO16-VA-22	Hembra	Barriga	P02769	Bos taurus	Serum albumin
CO16-VA-22	Hembra	Barriga	Q9TTK6	Bos taurus	Membrane primary amine oxidase
CO16-VA-22	Hembra	Barriga	P02081	Bos taurus	Hemoglobin fetal subunit beta
CO16-VA-22	Hembra	Barriga	Q29443	Bos taurus	Serotransferrin
CO16-VA-22	Hembra	Barriga	P12763	Bos taurus	Alpha-2-HS-glycoprotein
CO16-VA-22	Hembra	Barriga	P19120	Bos taurus	Heat shock cognate 71 kDa protein
CO16-VA-22	Hembra	Barriga	Q148H7	Bos taurus	Keratin, type II cytoskeletal 79
CO16-VA-22	Hembra	Barriga	Q27965	Bos taurus	Heat shock 70 kDa protein 1B
CO16-VA-22	Hembra	Barriga	Q3T052	Bos taurus	Inter-alpha-trypsin inhibitor heavy chain H4
CO16-VA-22	Hembra	Barriga	P22226	Bos taurus	Cathelicidin-1
CO16-VA-22	Hembra	Barriga	P56652	Bos taurus	Inter-alpha-trypsin inhibitor heavy chain H3
CO16-VA-22	Hembra	Barriga	A6QPQ2	Bos taurus	Serpin A3-8
CO16-VA-22	Hembra	Barriga	Q3ZCJ8	Bos taurus	Dipeptidyl peptidase 1
CO16-VA-22	Hembra	Barriga	A6H767	Bos taurus	Nucleosome assembly protein 1-like 1
CO16-VA-23	Hembra	Barriga	P02769	Bos taurus	Serum albumin
CO16-VA-23	Hembra	Barriga	Q148H7	Bos taurus	Keratin, type II cytoskeletal 79
CO16-VA-23	Hembra	Barriga	Q9TTK6	Bos taurus	Membrane primary amine oxidase
CO16-VA-23	Hembra	Barriga	P34955	Bos taurus	Alpha-1-antiproteinase
CO16-VA-23	Hembra	Barriga	P01966	Bos taurus	Hemoglobin subunit alpha
CO16-VA-23	Hembra	Barriga	Q29443	Bos taurus	Serotransferrin
CO16-VA-23	Hembra	Barriga	P12763	Bos taurus	Alpha-2-HS-glycoprotein
CO16-VA-23	Hembra	Barriga	Q56JX6	Bos taurus	40S ribosomal protein S28
CO16-VA-23	Hembra	Barriga	P18915	Bos taurus	Carbonic anhydrase 6
CO16-VA-23	Hembra	Barriga	Q7SIH1	Bos taurus	Alpha-2-macroglobulin
CO16-VA-23	Hembra	Barriga	Q3T052	Bos taurus	Inter-alpha-trypsin inhibitor heavy chain H4
CO16-VA-23	Hembra	Barriga	Q2T9X2	Bos taurus	T-complex protein 1 subunit delta
CO16-VA-23	Hembra	Barriga	Q58D62	Bos taurus	Fetuin-B
CO16-VA-23	Hembra	Barriga	P22226	Bos taurus	Cathelicidin-1
CO16-VA-23	Hembra	Barriga	Q95M17	Bos taurus	Acidic mammalian chitinase
CO16-VA-23	Hembra	Barriga	A3KMV5	Bos taurus	Ubiquitin-like modifier-activating enzyme 1
CO16-VA-24	Hembra	Barriga	P02769	Bos taurus	Serum albumin
CO16-VA-24	Hembra	Barriga	Q5XQN5	Bos taurus	Keratin, type II cytoskeletal 5
CO16-VA-24	Hembra	Barriga	Q29443	Bos taurus	Serotransferrin
CO16-VA-24	Hembra	Barriga	Q2UVX4	Bos taurus	Complement C3
CO16-VA-24	Hembra	Barriga	Q148H7	Bos taurus	Keratin, type II cytoskeletal 79
CO16-VA-24	Hembra	Barriga	Q7SIH1	Bos taurus	Alpha-2-macroglobulin
CO16-VA-24	Hembra	Barriga	P01966	Bos taurus	Hemoglobin subunit alpha
CO16-VA-24	Hembra	Barriga	Q9TTK6	Bos taurus	Membrane primary amine oxidase
CO16-VA-24	Hembra	Barriga	Q5E956	Bos taurus	Triosephosphate isomerase
CO16-VA-24	Hembra	Barriga	Q3MHN5	Bos taurus	Vitamin D-binding protein
CO16-VA-24	Hembra	Barriga	P12763	Bos taurus	Alpha-2-HS-glycoprotein
CO16-VA-24	Hembra	Barriga	Q3SZV7	Bos taurus	Hemopexin
CO16-VA-24	Hembra	Barriga	Q5E9B1	Bos taurus	L-lactate dehydrogenase B chain
CO16-VA-24	Hembra	Barriga	Q2HJ86	Bos taurus	Tubulin alpha-1D chain
CO16-VA-24	Hembra	Barriga	Q08DP0	Bos taurus	Phosphoglucomutase-1
CO16-VA-24	Hembra	Barriga	Q28085	Bos taurus	Complement factor H
CO16-VA-24	Hembra	Barriga	Q9BGI3	Bos taurus	Peroxiredoxin-2
CO16-VA-24	Hembra	Barriga	Q3T052	Bos taurus	Inter-alpha-trypsin inhibitor heavy chain H4
CO16-VA-24	Hembra	Barriga	P01030	Bos taurus	Complement C4 (Fragments)
CO16-VA-24	Hembra	Barriga	P79098	Bos taurus	Aminopeptidase N
CO16-VA-24	Hembra	Barriga	A2I7N2	Bos taurus	Serpin A3-6
CO16-VA-24	Hembra	Barriga	P22226	Bos taurus	Cathelicidin-1
CO16-VA-24	Hembra	Barriga	A0JND2	Bos taurus	Keratin, type II cytoskeletal 80
CO16-VA-24	Hembra	Barriga	P00760	Bos taurus	Cationic trypsin
CO16-VA-24	Hembra	Barriga	P33097	Bos taurus	Aspartate aminotransferase, cytoplasmic
CO16-VA-24	Hembra	Barriga	O46375	Bos taurus	Transthyretin
CO16-VA-24	Hembra	Barriga	Q2KIT0	Bos taurus	Protein HP-20 homolog
CO16-VA-24	Hembra	Barriga	P18902	Bos taurus	Retinol-binding protein 4
CO16-VA-24	Hembra	Barriga	Q56JX9	Bos taurus	Fatty acid-binding protein, intestinal
CO16-VA-24	Hembra	Barriga	Q58DK5	Bos taurus	Delta-aminolevulinic acid dehydratase
CO16-VA-24	Hembra	Barriga	P81644	Bos taurus	Apolipoprotein A-II
CO16-VA-24	Hembra	Barriga	Q2KJ32	Bos taurus	Selenium-binding protein 1
CO16-VA-24	Hembra	Barriga	P00727	Bos taurus	Cytosol aminopeptidase
CO16-VA-24	Hembra	Barriga	Q28065	Bos taurus	C4b-binding protein alpha chain
CO16-VA-24	Hembra	Barriga	P80416	Bos taurus	Cystatin-A
CO16-VA-24	Hembra	Barriga	P06868	Bos taurus	Plasminogen
CO16-VA-24	Hembra	Barriga	P56701	Bos taurus	26S proteasome non-ATPase regulatory subunit 2
CO16-VA-24	Hembra	Barriga	Q5E946	Bos taurus	Protein deglycase DJ-1
CO16-VA-24	Hembra	Barriga	P33672	Bos taurus	Proteasome subunit beta type-3
CO16-VA-24	Hembra	Barriga	Q3T0D0	Bos taurus	Heterogeneous nuclear ribonucleoprotein K
CO16-VA-25	Hembra	Barriga	P02769	Bos taurus	Serum albumin
CO16-VA-25	Hembra	Barriga	Q148H7	Bos taurus	Keratin, type II cytoskeletal 79
CO16-VA-25	Hembra	Barriga	Q08D91	Bos taurus	Keratin, type II cytoskeletal 75
CO16-VA-25	Hembra	Barriga	Q9TTK6	Bos taurus	Membrane primary amine oxidase
CO16-VA-25	Hembra	Barriga	P12763	Bos taurus	Alpha-2-HS-glycoprotein
CO16-VA-25	Hembra	Barriga	P01966	Bos taurus	Hemoglobin subunit alpha
CO16-VA-25	Hembra	Barriga	Q2HJ86	Bos taurus	Tubulin alpha-1D chain
CO16-VA-25	Hembra	Barriga	Q29443	Bos taurus	Serotransferrin
CO16-VA-25	Hembra	Barriga	P81265	Bos taurus	Polymeric immunoglobulin receptor
CO16-VA-25	Hembra	Barriga	A0JND2	Bos taurus	Keratin, type II cytoskeletal 80
CO16-VA-25	Hembra	Barriga	Q2UVX4	Bos taurus	Complement C3
CO16-VA-25	Hembra	Barriga	Q3T149	Bos taurus	Heat shock protein beta-1
CO16-VA-25	Hembra	Barriga	P19483	Bos taurus	ATP synthase subunit alpha, mitochondrial
CO16-VA-25	Hembra	Barriga	P02666	Bos taurus	Beta-casein
CO16-VA-25	Hembra	Barriga	P22226	Bos taurus	Cathelicidin-1
CO16-VA-25	Hembra	Barriga	O46375	Bos taurus	Transthyretin
CO16-VA-25	Hembra	Barriga	Q3ZCJ8	Bos taurus	Dipeptidyl peptidase 1
CO16-VA-25	Hembra	Barriga	P46193	Bos taurus	Annexin A1
CO16-VA-25	Hembra	Barriga	A6QPQ2	Bos taurus	Serpin A3-8
CO16-VA-25	Hembra	Barriga	P05307	Bos taurus	Protein disulfide-isomerase
CO16-VA-25	Hembra	Barriga	P80416	Bos taurus	Cystatin-A
CO16-VA-25	Hembra	Barriga	P98091	Bos taurus	Submaxillary mucin-like protein
CO16-VA-25	Hembra	Barriga	Q3T0D0	Bos taurus	Heterogeneous nuclear ribonucleoprotein K
CO16-VA-25	Hembra	Barriga	P17697	Bos taurus	Clusterin
CO16-CV-21	Hembra	Barriga	P02755	Bubalus bubalis	Beta-lactoglobulin
CO16-CV-23	Hembra	Barriga	O62823	Bubalus bubalis	Alpha-S1-casein
CO16-CV-23	Hembra	Barriga	A5JUY8	Bubalus bubalis	Lactoperoxidase
CO16-CV-30	Hembra	Barriga	O62823	Bubalus bubalis	Alpha-S1-casein
CO16-MAY-23	Hembra	Barriga	O62823	Bubalus bubalis	Alpha-S1-casein
CO16-MAY-26	Hembra	Barriga	O77698	Bubalus bubalis	Lactotransferrin
CO16-MAY-27	Hembra	Barriga	O62823	Bubalus bubalis	Alpha-S1-casein
CO16-TOR-23	Hembra	Barriga	O77698	Bubalus bubalis	Lactotransferrin
CO16-TOR-23	Hembra	Barriga	O62823	Bubalus bubalis	Alpha-S1-casein
CO16-TOR-24	Hembra	Barriga	A5JUY8	Bubalus bubalis	Lactoperoxidase
CO16-TOR-24	Hembra	Barriga	O62823	Bubalus bubalis	Alpha-S1-casein
CO16-TOR-25	Hembra	Barriga	O77698	Bubalus bubalis	Lactotransferrin
CO16-TOR-27	Hembra	Barriga	O77698	Bubalus bubalis	Lactotransferrin
CO16-TOR-27	Hembra	Barriga	A5JUY8	Bubalus bubalis	Lactoperoxidase
CO16-VA-22	Hembra	Barriga	P02755	Bubalus bubalis	Beta-lactoglobulin
CO16-VA-22	Hembra	Barriga	O62823	Bubalus bubalis	Alpha-S1-casein
CO16-VA-24	Hembra	Barriga	O62823	Bubalus bubalis	Alpha-S1-casein
CO16-VA-25	Hembra	Barriga	P02755	Bubalus bubalis	Beta-lactoglobulin
CO16-VA-25	Hembra	Barriga	Q9TUM0	Camelus dromedarius	Lactotransferrin
CO16-MAY-21	Hembra	Barriga	Q9TUM0	Camelus dromedarius	Lactotransferrin
CO16-MAY-23	Hembra	Barriga	Q9TUM0	Camelus dromedarius	Lactotransferrin
CO16-VA-24	Hembra	Barriga	Q9TUM0	Camelus dromedarius	Lactotransferrin
CO16-CV-21	Hembra	Barriga	A5JST6	Capra hircus	40S ribosomal protein S18
CO16-CV-23	Hembra	Barriga	B7U9B5	Capra hircus	Myoglobin
CO16-CV-23	Hembra	Barriga	P80601	Capra hircus	Ribonuclease UK114
CO16-CV-30	Hembra	Barriga	B7U9B5	Capra hircus	Myoglobin
CO16-MAY-23	Hembra	Barriga	P0CH25	Capra hircus	Hemoglobin subunit alpha-1
CO16-TOR-23	Hembra	Barriga	B7U9B5	Capra hircus	Myoglobin
CO16-TOR-23	Hembra	Barriga	P02442	Capra hircus	Keratin, high-sulfur matrix protein, IIIA3
CO16-TOR-24	Hembra	Barriga	B7U9B5	Capra hircus	Myoglobin
CO16-TOR-24	Hembra	Barriga	P80601	Capra hircus	Ribonuclease UK114
CO16-TOR-25	Hembra	Barriga	P80601	Capra hircus	Ribonuclease UK114
CO16-TOR-27	Hembra	Barriga	B7U9B5	Capra hircus	Myoglobin
CO16-VA-22	Hembra	Barriga	Q29477	Capra hircus	Lactotransferrin
CO16-CV-21	Hembra	Barriga	Q4TU70	Cervus canadensis	Alpha hemoglobin chain
CO16-CV-22	Hembra	Barriga	Q4TU70	Cervus canadensis	Alpha hemoglobin chain
CO16-CV-23	Hembra	Barriga	A0A220IGA3	Cervus canadensis	Adult beta-globin
CO16-CV-23	Hembra	Barriga	Q4TU70	Cervus canadensis	Alpha hemoglobin chain
CO16-CV-30	Hembra	Barriga	A0A220IGA3	Cervus canadensis	Adult beta-globin
CO16-CV-30	Hembra	Barriga	Q4TU70	Cervus canadensis	Alpha hemoglobin chain
CO16-MAY-21	Hembra	Barriga	Q4TU70	Cervus canadensis	Alpha hemoglobin chain
CO16-MAY-23	Hembra	Barriga	A0A220IGA3	Cervus canadensis	Adult beta-globin
CO16-MAY-23	Hembra	Barriga	Q4TU70	Cervus canadensis	Alpha hemoglobin chain
CO16-MAY-25	Hembra	Barriga	Q4TU70	Cervus canadensis	Alpha hemoglobin chain
CO16-MAY-26	Hembra	Barriga	A0A220IGA3	Cervus canadensis	Adult beta-globin
CO16-MAY-26	Hembra	Barriga	Q4TU70	Cervus canadensis	Alpha hemoglobin chain
CO16-MAY-27	Hembra	Barriga	A0A220IGA3	Cervus canadensis	Adult beta-globin
CO16-MAY-27	Hembra	Barriga	Q4TU70	Cervus canadensis	Alpha hemoglobin chain
CO16-TOR-23	Hembra	Barriga	A0A220IGA3	Cervus canadensis	Adult beta-globin
CO16-TOR-23	Hembra	Barriga	Q4TU70	Cervus canadensis	Alpha hemoglobin chain
CO16-TOR-24	Hembra	Barriga	A0A220IGA3	Cervus canadensis	Adult beta-globin
CO16-TOR-24	Hembra	Barriga	Q4TU70	Cervus canadensis	Alpha hemoglobin chain
CO16-TOR-25	Hembra	Barriga	A0A220IGA3	Cervus canadensis	Adult beta-globin
CO16-TOR-25	Hembra	Barriga	Q4TU70	Cervus canadensis	Alpha hemoglobin chain
CO16-TOR-27	Hembra	Barriga	A0A220IGA3	Cervus canadensis	Adult beta-globin
CO16-TOR-27	Hembra	Barriga	Q4TU70	Cervus canadensis	Alpha hemoglobin chain
CO16-VA-21	Hembra	Barriga	Q4TU70	Cervus canadensis	Alpha hemoglobin chain
CO16-VA-22	Hembra	Barriga	Q4TU70	Cervus canadensis	Alpha hemoglobin chain
CO16-VA-23	Hembra	Barriga	Q4TU70	Cervus canadensis	Alpha hemoglobin chain
CO16-VA-24	Hembra	Barriga	A0A220IGA3	Cervus canadensis	Adult beta-globin
CO16-VA-24	Hembra	Barriga	Q4TU70	Cervus canadensis	Alpha hemoglobin chain
CO16-VA-25	Hembra	Barriga	A0A220IGA3	Cervus canadensis	Adult beta-globin
CO16-CV-21	Hembra	Barriga	C7EDP2	Cervus elaphus	Heat shock 70kDa protein 5 isoform 2
CO16-CV-21	Hembra	Barriga	A6YLM6	Cervus elaphus	Fatty acid-binding protein, adipocyte
CO16-CV-22	Hembra	Barriga	A0A220IGB1	Cervus elaphus	Adult beta-globin
CO16-CV-22	Hembra	Barriga	A6YLM6	Cervus elaphus	Fatty acid-binding protein, adipocyte
CO16-CV-23	Hembra	Barriga	A0A220IGB1	Cervus elaphus	Adult beta-globin
CO16-CV-23	Hembra	Barriga	B6D985	Cervus elaphus	Haptoglobin
CO16-CV-23	Hembra	Barriga	C7EDP2	Cervus elaphus	Heat shock 70kDa protein 5 isoform 2
CO16-CV-23	Hembra	Barriga	A6YLM6	Cervus elaphus	Fatty acid-binding protein, adipocyte
CO16-CV-23	Hembra	Barriga	O46412	Cervus elaphus	Superoxide dismutase [Cu-Zn]
CO16-CV-30	Hembra	Barriga	A0A220IGB1	Cervus elaphus	Adult beta-globin
CO16-CV-30	Hembra	Barriga	B6D985	Cervus elaphus	Haptoglobin
CO16-MAY-21	Hembra	Barriga	A0A220IGB1	Cervus elaphus	Adult beta-globin
CO16-MAY-21	Hembra	Barriga	A6YLM6	Cervus elaphus	Fatty acid-binding protein, adipocyte
CO16-MAY-23	Hembra	Barriga	A0A220IGB1	Cervus elaphus	Adult beta-globin
CO16-MAY-23	Hembra	Barriga	O46412	Cervus elaphus	Superoxide dismutase [Cu-Zn]
CO16-MAY-23	Hembra	Barriga	C7EDP2	Cervus elaphus	Heat shock 70kDa protein 5 isoform 2
CO16-MAY-23	Hembra	Barriga	B6D985	Cervus elaphus	Haptoglobin
CO16-MAY-23	Hembra	Barriga	A6YLM6	Cervus elaphus	Fatty acid-binding protein, adipocyte
CO16-MAY-23	Hembra	Barriga	Q1PHW0	Cervus elaphus	Phosphatidylethanolamine-binding protein
CO16-MAY-25	Hembra	Barriga	B6D985	Cervus elaphus	Haptoglobin
CO16-MAY-26	Hembra	Barriga	A0A220IGB1	Cervus elaphus	Adult beta-globin
CO16-MAY-26	Hembra	Barriga	B6D985	Cervus elaphus	Haptoglobin
CO16-MAY-26	Hembra	Barriga	A6YLM6	Cervus elaphus	Fatty acid-binding protein, adipocyte
CO16-MAY-27	Hembra	Barriga	A0A220IGB1	Cervus elaphus	Adult beta-globin
CO16-MAY-27	Hembra	Barriga	B6D985	Cervus elaphus	Haptoglobin
CO16-MAY-27	Hembra	Barriga	O46412	Cervus elaphus	Superoxide dismutase [Cu-Zn]
CO16-MAY-27	Hembra	Barriga	A6YLM6	Cervus elaphus	Fatty acid-binding protein, adipocyte
CO16-MAY-27	Hembra	Barriga	Q30352	Cervus elaphus	MHC class I allele Ceel*03 (Fragment)
CO16-TOR-23	Hembra	Barriga	A0A220IGB1	Cervus elaphus	Adult beta-globin
CO16-TOR-23	Hembra	Barriga	A6YLM6	Cervus elaphus	Fatty acid-binding protein, adipocyte
CO16-TOR-23	Hembra	Barriga	B6D985	Cervus elaphus	Haptoglobin
CO16-TOR-23	Hembra	Barriga	O46412	Cervus elaphus	Superoxide dismutase [Cu-Zn]
CO16-TOR-24	Hembra	Barriga	A0A220IGB1	Cervus elaphus	Adult beta-globin
CO16-TOR-24	Hembra	Barriga	A6YLM6	Cervus elaphus	Fatty acid-binding protein, adipocyte
CO16-TOR-24	Hembra	Barriga	O46412	Cervus elaphus	Superoxide dismutase [Cu-Zn]
CO16-TOR-24	Hembra	Barriga	B6D985	Cervus elaphus	Haptoglobin
CO16-TOR-25	Hembra	Barriga	A0A220IGB1	Cervus elaphus	Adult beta-globin
CO16-TOR-25	Hembra	Barriga	A6YLM6	Cervus elaphus	Fatty acid-binding protein, adipocyte
CO16-TOR-25	Hembra	Barriga	C7EDP2	Cervus elaphus	Heat shock 70kDa protein 5 isoform 2
CO16-TOR-27	Hembra	Barriga	A0A220IGB1	Cervus elaphus	Adult beta-globin
CO16-TOR-27	Hembra	Barriga	A6YLM6	Cervus elaphus	Fatty acid-binding protein, adipocyte
CO16-VA-21	Hembra	Barriga	A0A220IGB1	Cervus elaphus	Adult beta-globin
CO16-VA-21	Hembra	Barriga	A6YLM6	Cervus elaphus	Fatty acid-binding protein, adipocyte
CO16-VA-22	Hembra	Barriga	A6YLM6	Cervus elaphus	Fatty acid-binding protein, adipocyte
CO16-VA-23	Hembra	Barriga	C7EDP2	Cervus elaphus	Heat shock 70kDa protein 5 isoform 2
CO16-VA-23	Hembra	Barriga	A6YLM6	Cervus elaphus	Fatty acid-binding protein, adipocyte
CO16-VA-24	Hembra	Barriga	A0A220IGB1	Cervus elaphus	Adult beta-globin
CO16-VA-24	Hembra	Barriga	B6D985	Cervus elaphus	Haptoglobin
CO16-VA-25	Hembra	Barriga	A0A220IGB1	Cervus elaphus	Adult beta-globin
CO16-VA-25	Hembra	Barriga	A6YLM6	Cervus elaphus	Fatty acid-binding protein, adipocyte
CO16-VA-25	Hembra	Barriga	B6D985	Cervus elaphus	Haptoglobin
CO16-CV-21	Hembra	Barriga	A0A212DF16	Cervus elaphus hippelaphus	Uncharacterized protein
CO16-CV-21	Hembra	Barriga	A0A212D6R3	Cervus elaphus hippelaphus	KRT10 (Fragment)
CO16-CV-21	Hembra	Barriga	A0A212DF80	Cervus elaphus hippelaphus	KRT5
CO16-CV-21	Hembra	Barriga	A0A212DA24	Cervus elaphus hippelaphus	Uncharacterized protein (Fragment)
CO16-CV-21	Hembra	Barriga	A0A212D6S5	Cervus elaphus hippelaphus	KRT17
CO16-CV-21	Hembra	Barriga	A0A212C9V5	Cervus elaphus hippelaphus	LTF
CO16-CV-21	Hembra	Barriga	A0A212D5P0	Cervus elaphus hippelaphus	ALB
CO16-CV-21	Hembra	Barriga	A0A212D793	Cervus elaphus hippelaphus	KRT19
CO16-CV-21	Hembra	Barriga	A0A212DEP7	Cervus elaphus hippelaphus	Uncharacterized protein
CO16-CV-21	Hembra	Barriga	A0A212D132	Cervus elaphus hippelaphus	Tubulin beta chain
CO16-CV-21	Hembra	Barriga	A0A212DFF1	Cervus elaphus hippelaphus	KRT4
CO16-CV-21	Hembra	Barriga	A0A212DFB7	Cervus elaphus hippelaphus	KRT6A (Fragment)
CO16-CV-21	Hembra	Barriga	A0A212D5P4	Cervus elaphus hippelaphus	Uncharacterized protein
CO16-CV-21	Hembra	Barriga	A0A212C0Q4	Cervus elaphus hippelaphus	Uncharacterized protein (Fragment)
CO16-CV-21	Hembra	Barriga	A0A212DBT2	Cervus elaphus hippelaphus	Uncharacterized protein (Fragment)
CO16-CV-21	Hembra	Barriga	A0A212C879	Cervus elaphus hippelaphus	NPM1
CO16-CV-21	Hembra	Barriga	A0A212CML8	Cervus elaphus hippelaphus	Uncharacterized protein
CO16-CV-21	Hembra	Barriga	A0A212D0W4	Cervus elaphus hippelaphus	Histone H2B
CO16-CV-21	Hembra	Barriga	A0A212D9Y3	Cervus elaphus hippelaphus	Uncharacterized protein
CO16-CV-21	Hembra	Barriga	A0A212D0A9	Cervus elaphus hippelaphus	EEF2 (Fragment)
CO16-CV-21	Hembra	Barriga	A0A212CN46	Cervus elaphus hippelaphus	40S ribosomal protein S7
CO16-CV-21	Hembra	Barriga	A0A212D4W6	Cervus elaphus hippelaphus	Histone H2A (Fragment)
CO16-CV-21	Hembra	Barriga	A0A212CFL8	Cervus elaphus hippelaphus	FAAH OS=Cervus elaphus hippelaphus
CO16-CV-21	Hembra	Barriga	A0A212CFM7	Cervus elaphus hippelaphus	Uncharacterized protein (Fragment)
CO16-CV-21	Hembra	Barriga	A0A212DA08	Cervus elaphus hippelaphus	JUP
CO16-CV-21	Hembra	Barriga	A0A212CJ76	Cervus elaphus hippelaphus	Uncharacterized protein (Fragment)
CO16-CV-21	Hembra	Barriga	A0A212C8Z7	Cervus elaphus hippelaphus	LTF
CO16-CV-21	Hembra	Barriga	A0A212DES3	Cervus elaphus hippelaphus	Uncharacterized protein
CO16-CV-21	Hembra	Barriga	A0A212CRH2	Cervus elaphus hippelaphus	PIGR
CO16-CV-21	Hembra	Barriga	A0A212DB90	Cervus elaphus hippelaphus	Uncharacterized protein (Fragment)
CO16-CV-21	Hembra	Barriga	A0A212CD44	Cervus elaphus hippelaphus	RPL3 (Fragment)
CO16-CV-21	Hembra	Barriga	A0A212D9C9	Cervus elaphus hippelaphus	Uncharacterized protein
CO16-CV-21	Hembra	Barriga	A0A212D1A9	Cervus elaphus hippelaphus	Uncharacterized protein
CO16-CV-21	Hembra	Barriga	A0A212DGB9	Cervus elaphus hippelaphus	RPLP2
CO16-CV-21	Hembra	Barriga	A0A212CBL4	Cervus elaphus hippelaphus	Carboxypeptidase
CO16-CV-21	Hembra	Barriga	A0A212CQF3	Cervus elaphus hippelaphus	CA6
CO16-CV-21	Hembra	Barriga	A0A212CZ96	Cervus elaphus hippelaphus	HBA
CO16-CV-21	Hembra	Barriga	A0A212DC87	Cervus elaphus hippelaphus	Uncharacterized protein (Fragment)
CO16-CV-21	Hembra	Barriga	A0A212D556	Cervus elaphus hippelaphus	CLIC1 (Fragment)
CO16-CV-21	Hembra	Barriga	A0A212CLE1	Cervus elaphus hippelaphus	PIP (Fragment)
CO16-CV-21	Hembra	Barriga	A0A212CFX7	Cervus elaphus hippelaphus	Uncharacterized protein (Fragment)
CO16-CV-21	Hembra	Barriga	A0A212DE23	Cervus elaphus hippelaphus	Peptidoglycan-recognition protein
CO16-CV-21	Hembra	Barriga	A0A212C160	Cervus elaphus hippelaphus	MSN (Fragment)
CO16-CV-21	Hembra	Barriga	A0A212BZX3	Cervus elaphus hippelaphus	Rab GDP dissociation inhibitor
CO16-CV-21	Hembra	Barriga	A0A212DCV8	Cervus elaphus hippelaphus	Uncharacterized protein
CO16-CV-21	Hembra	Barriga	A0A212CDJ2	Cervus elaphus hippelaphus	NAGA (Fragment)
CO16-CV-21	Hembra	Barriga	A0A212D264	Cervus elaphus hippelaphus	RPS15
CO16-CV-21	Hembra	Barriga	A0A212C5F6	Cervus elaphus hippelaphus	VCP
CO16-CV-21	Hembra	Barriga	A0A212DGK2	Cervus elaphus hippelaphus	Cystatin
CO16-CV-21	Hembra	Barriga	A0A212DHF2	Cervus elaphus hippelaphus	Transgelin (Fragment)
CO16-CV-21	Hembra	Barriga	A0A212DFV1	Cervus elaphus hippelaphus	RAB1B
CO16-CV-21	Hembra	Barriga	A0A212CAJ2	Cervus elaphus hippelaphus	CSE1L
CO16-CV-21	Hembra	Barriga	A0A212D7Z4	Cervus elaphus hippelaphus	PEBP1
CO16-CV-21	Hembra	Barriga	A0A212D076	Cervus elaphus hippelaphus	ELAV-like protein
CO16-CV-21	Hembra	Barriga	A0A212CIN6	Cervus elaphus hippelaphus	CP (Fragment)
CO16-CV-21	Hembra	Barriga	A0A212DDZ9	Cervus elaphus hippelaphus	Uncharacterized protein
CO16-CV-21	Hembra	Barriga	A0A212CYG0	Cervus elaphus hippelaphus	DNA helicase (Fragment)
CO16-CV-21	Hembra	Barriga	A0A212C8H8	Cervus elaphus hippelaphus	TRAS
CO16-CV-21	Hembra	Barriga	A0A212CX04	Cervus elaphus hippelaphus	DHX57
CO16-CV-21	Hembra	Barriga	A0A212DI04	Cervus elaphus hippelaphus	Eukaryotic translation initiation factor 3 subunit F
CO16-CV-21	Hembra	Barriga	A0A212CUN6	Cervus elaphus hippelaphus	NPC2 OS=Cervus elaphus hippelaphus
CO16-CV-21	Hembra	Barriga	A0A212CWP5	Cervus elaphus hippelaphus	CCT7 (Fragment)
CO16-CV-21	Hembra	Barriga	A0A212D2H9	Cervus elaphus hippelaphus	Uncharacterized protein
CO16-CV-21	Hembra	Barriga	A0A212CBJ4	Cervus elaphus hippelaphus	Proteasome subunit alpha type
CO16-CV-21	Hembra	Barriga	A0A212C101	Cervus elaphus hippelaphus	Uncharacterized protein (Fragment)
CO16-CV-21	Hembra	Barriga	A0A212C2Q0	Cervus elaphus hippelaphus	Uncharacterized protein (Fragment)
CO16-CV-21	Hembra	Barriga	A0A212CPK9	Cervus elaphus hippelaphus	Phosphoglycerate mutase
CO16-CV-21	Hembra	Barriga	A0A212CY74	Cervus elaphus hippelaphus	MYLPF
CO16-CV-21	Hembra	Barriga	A0A212CVK6	Cervus elaphus hippelaphus	EFEMP1 (Fragment)
CO16-CV-21	Hembra	Barriga	A0A212C539	Cervus elaphus hippelaphus	CTSB
CO16-CV-21	Hembra	Barriga	A0A212D9Q0	Cervus elaphus hippelaphus	Uncharacterized protein
CO16-CV-21	Hembra	Barriga	A0A212C9H1	Cervus elaphus hippelaphus	PDHB (Fragment)
CO16-CV-21	Hembra	Barriga	A0A212C4U9	Cervus elaphus hippelaphus	ANP32B
CO16-CV-21	Hembra	Barriga	A0A212D1F0	Cervus elaphus hippelaphus	Calponin OS=Cervus elaphus hippelaphus
CO16-CV-21	Hembra	Barriga	A0A212DDK1	Cervus elaphus hippelaphus	PLD3 OS=Cervus elaphus hippelaphus
CO16-CV-21	Hembra	Barriga	A0A212D8R5	Cervus elaphus hippelaphus	SERPIND1
CO16-CV-21	Hembra	Barriga	A0A212C9L3	Cervus elaphus hippelaphus	Uncharacterized protein
CO16-CV-21	Hembra	Barriga	A0A212D1I2	Cervus elaphus hippelaphus	COLGALT1
CO16-CV-21	Hembra	Barriga	A0A212CZT5	Cervus elaphus hippelaphus	AZGP1
CO16-CV-21	Hembra	Barriga	A0A212DEJ4	Cervus elaphus hippelaphus	Uncharacterized protein
CO16-CV-22	Hembra	Barriga	A0A212DF16	Cervus elaphus hippelaphus	Uncharacterized protein
CO16-CV-22	Hembra	Barriga	A0A212D5P0	Cervus elaphus hippelaphus	ALB
CO16-CV-22	Hembra	Barriga	A0A212D6R3	Cervus elaphus hippelaphus	KRT10 (Fragment)
CO16-CV-22	Hembra	Barriga	A0A212DA24	Cervus elaphus hippelaphus	Uncharacterized protein (Fragment)
CO16-CV-22	Hembra	Barriga	A0A212D793	Cervus elaphus hippelaphus	KRT19
CO16-CV-22	Hembra	Barriga	A0A212DEP7	Cervus elaphus hippelaphus	Uncharacterized protein
CO16-CV-22	Hembra	Barriga	A0A212C9V5	Cervus elaphus hippelaphus	LTF
CO16-CV-22	Hembra	Barriga	A0A212C0Q4	Cervus elaphus hippelaphus	Uncharacterized protein (Fragment)
CO16-CV-22	Hembra	Barriga	A0A212DFF1	Cervus elaphus hippelaphus	KRT4
CO16-CV-22	Hembra	Barriga	A0A212DFB7	Cervus elaphus hippelaphus	KRT6A (Fragment)
CO16-CV-22	Hembra	Barriga	A0A212CRH2	Cervus elaphus hippelaphus	PIGR
CO16-CV-22	Hembra	Barriga	A0A212CML8	Cervus elaphus hippelaphus	Uncharacterized protein
CO16-CV-22	Hembra	Barriga	A0A212DB90	Cervus elaphus hippelaphus	Uncharacterized protein (Fragment)
CO16-CV-22	Hembra	Barriga	A0A212CIP3	Cervus elaphus hippelaphus	TF
CO16-CV-22	Hembra	Barriga	A0A212DBC2	Cervus elaphus hippelaphus	Uncharacterized protein
CO16-CV-22	Hembra	Barriga	A0A212CG51	Cervus elaphus hippelaphus	CHIA
CO16-CV-22	Hembra	Barriga	A0A212DA08	Cervus elaphus hippelaphus	JUP
CO16-CV-22	Hembra	Barriga	A0A212CZ96	Cervus elaphus hippelaphus	HBA
CO16-CV-22	Hembra	Barriga	A0A212C539	Cervus elaphus hippelaphus	CTSB
CO16-CV-22	Hembra	Barriga	A0A212CGH3	Cervus elaphus hippelaphus	CHIA
CO16-CV-22	Hembra	Barriga	A0A212CQF3	Cervus elaphus hippelaphus	CA6
CO16-CV-22	Hembra	Barriga	A0A212CIN6	Cervus elaphus hippelaphus	CP (Fragment)
CO16-CV-22	Hembra	Barriga	A0A212CLE1	Cervus elaphus hippelaphus	PIP (Fragment)
CO16-CV-22	Hembra	Barriga	A0A212DCE3	Cervus elaphus hippelaphus	CKM
CO16-CV-22	Hembra	Barriga	A0A212DE23	Cervus elaphus hippelaphus	Peptidoglycan-recognition protein
CO16-CV-22	Hembra	Barriga	A0A212CZ49	Cervus elaphus hippelaphus	Fructose-bisphosphate aldolase
CO16-CV-22	Hembra	Barriga	A0A212CS37	Cervus elaphus hippelaphus	Uncharacterized protein
CO16-CV-22	Hembra	Barriga	A0A212CGS2	Cervus elaphus hippelaphus	ECM1
CO16-CV-22	Hembra	Barriga	A0A212DHN1	Cervus elaphus hippelaphus	TPP1
CO16-CV-22	Hembra	Barriga	A0A212DHF2	Cervus elaphus hippelaphus	Transgelin (Fragment)
CO16-CV-22	Hembra	Barriga	A0A212CC32	Cervus elaphus hippelaphus	Uncharacterized protein (Fragment)
CO16-CV-22	Hembra	Barriga	A0A212DCV8	Cervus elaphus hippelaphus	Uncharacterized protein
CO16-CV-22	Hembra	Barriga	A0A212CVZ3	Cervus elaphus hippelaphus	Uncharacterized protein
CO16-CV-22	Hembra	Barriga	A0A212DBT2	Cervus elaphus hippelaphus	Uncharacterized protein (Fragment)
CO16-CV-22	Hembra	Barriga	A0A212CFL8	Cervus elaphus hippelaphus	FAAH
CO16-CV-22	Hembra	Barriga	A0A212CJ76	Cervus elaphus hippelaphus	Uncharacterized protein (Fragment)
CO16-CV-22	Hembra	Barriga	A0A212CDJ2	Cervus elaphus hippelaphus	NAGA (Fragment)
CO16-CV-22	Hembra	Barriga	A0A212CMQ2	Cervus elaphus hippelaphus	CTSL
CO16-CV-22	Hembra	Barriga	A0A212CCD7	Cervus elaphus hippelaphus	Uncharacterized protein (Fragment)
CO16-CV-22	Hembra	Barriga	A0A212D2K0	Cervus elaphus hippelaphus	C3
CO16-CV-22	Hembra	Barriga	A0A212C101	Cervus elaphus hippelaphus	Uncharacterized protein (Fragment)
CO16-CV-22	Hembra	Barriga	A0A212DES3	Cervus elaphus hippelaphus	Uncharacterized protein
CO16-CV-22	Hembra	Barriga	A0A212DEI4	Cervus elaphus hippelaphus	Uncharacterized protein
CO16-CV-22	Hembra	Barriga	A0A212DD78	Cervus elaphus hippelaphus	Uncharacterized protein (Fragment)
CO16-CV-22	Hembra	Barriga	A0A212D9C4	Cervus elaphus hippelaphus	Anion exchange protein
CO16-CV-22	Hembra	Barriga	A0A212DFA2	Cervus elaphus hippelaphus	Uncharacterized protein
CO16-CV-22	Hembra	Barriga	A0A212D1B1	Cervus elaphus hippelaphus	PRDX2
CO16-CV-22	Hembra	Barriga	A0A212DC87	Cervus elaphus hippelaphus	Uncharacterized protein (Fragment)
CO16-CV-22	Hembra	Barriga	A0A212DGK2	Cervus elaphus hippelaphus	Cystatin
CO16-CV-22	Hembra	Barriga	A0A212C2Z8	Cervus elaphus hippelaphus	ASAH1
CO16-CV-22	Hembra	Barriga	A0A212D0W4	Cervus elaphus hippelaphus	Histone H2B
CO16-CV-22	Hembra	Barriga	A0A212CFM7	Cervus elaphus hippelaphus	Uncharacterized protein (Fragment)
CO16-CV-22	Hembra	Barriga	A0A212CY74	Cervus elaphus hippelaphus	MYLPF
CO16-CV-23	Hembra	Barriga	A0A212D5P0	Cervus elaphus hippelaphus	ALB
CO16-CV-23	Hembra	Barriga	A0A212C9V5	Cervus elaphus hippelaphus	LTF
CO16-CV-23	Hembra	Barriga	A0A212DF16	Cervus elaphus hippelaphus	Uncharacterized protein
CO16-CV-23	Hembra	Barriga	A0A212DA24	Cervus elaphus hippelaphus	Uncharacterized protein (Fragment)
CO16-CV-23	Hembra	Barriga	A0A212DF80	Cervus elaphus hippelaphus	KRT5
CO16-CV-23	Hembra	Barriga	A0A212D6R3	Cervus elaphus hippelaphus	KRT10 (Fragment)
CO16-CV-23	Hembra	Barriga	A0A212D6S5	Cervus elaphus hippelaphus	KRT17
CO16-CV-23	Hembra	Barriga	A0A212DFL6	Cervus elaphus hippelaphus	Uncharacterized protein
CO16-CV-23	Hembra	Barriga	A0A212DAA2	Cervus elaphus hippelaphus	FGA
CO16-CV-23	Hembra	Barriga	A0A212D793	Cervus elaphus hippelaphus	KRT19
CO16-CV-23	Hembra	Barriga	A0A212CZ96	Cervus elaphus hippelaphus	HBA
CO16-CV-23	Hembra	Barriga	A0A212DEP7	Cervus elaphus hippelaphus	Uncharacterized protein
CO16-CV-23	Hembra	Barriga	A0A212CRH2	Cervus elaphus hippelaphus	PIGR
CO16-CV-23	Hembra	Barriga	A0A212DB90	Cervus elaphus hippelaphus	Uncharacterized protein (Fragment)
CO16-CV-23	Hembra	Barriga	A0A212DFF1	Cervus elaphus hippelaphus	KRT4
CO16-CV-23	Hembra	Barriga	A0A212D7J2	Cervus elaphus hippelaphus	FGB (Fragment)
CO16-CV-23	Hembra	Barriga	A0A212D8V0	Cervus elaphus hippelaphus	FGG
CO16-CV-23	Hembra	Barriga	A0A212DFB7	Cervus elaphus hippelaphus	KRT6A (Fragment)
CO16-CV-23	Hembra	Barriga	A0A212CML8	Cervus elaphus hippelaphus	Uncharacterized protein
CO16-CV-23	Hembra	Barriga	A0A212CIP3	Cervus elaphus hippelaphus	TF
CO16-CV-23	Hembra	Barriga	A0A212D2K0	Cervus elaphus hippelaphus	C3
CO16-CV-23	Hembra	Barriga	A0A212D9Y3	Cervus elaphus hippelaphus	Uncharacterized protein
CO16-CV-23	Hembra	Barriga	A0A212CMB3	Cervus elaphus hippelaphus	Uncharacterized protein (Fragment)
CO16-CV-23	Hembra	Barriga	A0A212DBT2	Cervus elaphus hippelaphus	Uncharacterized protein (Fragment)
CO16-CV-23	Hembra	Barriga	A0A212C0Q4	Cervus elaphus hippelaphus	Uncharacterized protein (Fragment)
CO16-CV-23	Hembra	Barriga	A0A212CFM7	Cervus elaphus hippelaphus	Uncharacterized protein (Fragment)
CO16-CV-23	Hembra	Barriga	A0A212CFL8	Cervus elaphus hippelaphus	FAAH
CO16-CV-23	Hembra	Barriga	A0A212CS37	Cervus elaphus hippelaphus	Uncharacterized protein
CO16-CV-23	Hembra	Barriga	A0A212C5Q1	Cervus elaphus hippelaphus	Annexin
CO16-CV-23	Hembra	Barriga	A0A212C8Z7	Cervus elaphus hippelaphus	LTF
CO16-CV-23	Hembra	Barriga	A0A212D934	Cervus elaphus hippelaphus	Uncharacterized protein
CO16-CV-23	Hembra	Barriga	A0A212DD04	Cervus elaphus hippelaphus	A1BG
CO16-CV-23	Hembra	Barriga	A0A212C101	Cervus elaphus hippelaphus	Uncharacterized protein (Fragment)
CO16-CV-23	Hembra	Barriga	A0A212CV21	Cervus elaphus hippelaphus	MYH7 (Fragment)
CO16-CV-23	Hembra	Barriga	A0A212D9L8	Cervus elaphus hippelaphus	KRT26 (Fragment)
CO16-CV-23	Hembra	Barriga	A0A212DF19	Cervus elaphus hippelaphus	Uncharacterized protein
CO16-CV-23	Hembra	Barriga	A0A212CIN6	Cervus elaphus hippelaphus	CP (Fragment)
CO16-CV-23	Hembra	Barriga	A0A212DHP9	Cervus elaphus hippelaphus	APOA1
CO16-CV-23	Hembra	Barriga	A0A212D1B1	Cervus elaphus hippelaphus	PRDX2
CO16-CV-23	Hembra	Barriga	A0A212CLE1	Cervus elaphus hippelaphus	PIP (Fragment)
CO16-CV-23	Hembra	Barriga	A0A212D9V6	Cervus elaphus hippelaphus	KRT34 (Fragment)
CO16-CV-23	Hembra	Barriga	A0A212CMY9	Cervus elaphus hippelaphus	Uncharacterized protein (Fragment)
CO16-CV-23	Hembra	Barriga	A0A212DEY6	Cervus elaphus hippelaphus	Uncharacterized protein
CO16-CV-23	Hembra	Barriga	A0A212DE23	Cervus elaphus hippelaphus	Peptidoglycan-recognition protein
CO16-CV-23	Hembra	Barriga	A0A212DF25	Cervus elaphus hippelaphus	KRT81
CO16-CV-23	Hembra	Barriga	A0A212D5R7	Cervus elaphus hippelaphus	JCHAIN
CO16-CV-23	Hembra	Barriga	A0A212D7B8	Cervus elaphus hippelaphus	Amine oxidase
CO16-CV-23	Hembra	Barriga	A0A212C778	Cervus elaphus hippelaphus	DSG1
CO16-CV-23	Hembra	Barriga	A0A212CQF3	Cervus elaphus hippelaphus	CA6
CO16-CV-23	Hembra	Barriga	A0A212D458	Cervus elaphus hippelaphus	SERPINB1
CO16-CV-23	Hembra	Barriga	A0A212CZ49	Cervus elaphus hippelaphus	Fructose-bisphosphate aldolase
CO16-CV-23	Hembra	Barriga	A0A212C748	Cervus elaphus hippelaphus	SERPINB5
CO16-CV-23	Hembra	Barriga	A0A212CWY8	Cervus elaphus hippelaphus	Uncharacterized protein
CO16-CV-23	Hembra	Barriga	A0A212DAF8	Cervus elaphus hippelaphus	KRT20
CO16-CV-23	Hembra	Barriga	A0A212DH88	Cervus elaphus hippelaphus	GSTP1 (Fragment)
CO16-CV-23	Hembra	Barriga	A0A212C7P2	Cervus elaphus hippelaphus	PLG (Fragment)
CO16-CV-23	Hembra	Barriga	A0A212DHZ3	Cervus elaphus hippelaphus	HPX (Fragment)
CO16-CV-23	Hembra	Barriga	A0A212CD20	Cervus elaphus hippelaphus	A2M (Fragment)
CO16-CV-23	Hembra	Barriga	A0A212CJ76	Cervus elaphus hippelaphus	Uncharacterized protein (Fragment)
CO16-CV-23	Hembra	Barriga	A0A212DC87	Cervus elaphus hippelaphus	Uncharacterized protein (Fragment)
CO16-CV-23	Hembra	Barriga	A0A212CHA5	Cervus elaphus hippelaphus	CREG1 (Fragment)
CO16-CV-23	Hembra	Barriga	A0A212CFR1	Cervus elaphus hippelaphus	Transgelin
CO16-CV-23	Hembra	Barriga	A0A212C539	Cervus elaphus hippelaphus	CTSB
CO16-CV-23	Hembra	Barriga	A0A212C3I6	Cervus elaphus hippelaphus	KRTAP11-1
CO16-CV-23	Hembra	Barriga	A0A212DGB9	Cervus elaphus hippelaphus	RPLP2
CO16-CV-23	Hembra	Barriga	A0A212CCD7	Cervus elaphus hippelaphus	Uncharacterized protein (Fragment)
CO16-CV-23	Hembra	Barriga	A0A212DCM0	Cervus elaphus hippelaphus	CD177 (Fragment)
CO16-CV-23	Hembra	Barriga	A0A212D4I5	Cervus elaphus hippelaphus	CFB
CO16-CV-23	Hembra	Barriga	A0A212DCE3	Cervus elaphus hippelaphus	CKM
CO16-CV-23	Hembra	Barriga	A0A212D4W6	Cervus elaphus hippelaphus	Histone H2A (Fragment)
CO16-CV-23	Hembra	Barriga	A0A212CR39	Cervus elaphus hippelaphus	PRDX6
CO16-CV-23	Hembra	Barriga	A0A212CSV5	Cervus elaphus hippelaphus	SERPINA3-5 (Fragment)
CO16-CV-23	Hembra	Barriga	A0A212D3W3	Cervus elaphus hippelaphus	FN1
CO16-CV-23	Hembra	Barriga	A0A212CMB8	Cervus elaphus hippelaphus	Uncharacterized protein (Fragment)
CO16-CV-23	Hembra	Barriga	A0A212DA08	Cervus elaphus hippelaphus	JUP
CO16-CV-23	Hembra	Barriga	A0A212CTC3	Cervus elaphus hippelaphus	Pyruvate kinase (Fragment)
CO16-CV-23	Hembra	Barriga	A0A212CSM8	Cervus elaphus hippelaphus	SERPINA3-8 (Fragment)
CO16-CV-23	Hembra	Barriga	A0A212C9K1	Cervus elaphus hippelaphus	Uncharacterized protein
CO16-CV-23	Hembra	Barriga	A0A212CBL4	Cervus elaphus hippelaphus	Carboxypeptidase
CO16-CV-23	Hembra	Barriga	A0A212CSV2	Cervus elaphus hippelaphus	SERPINA3-5 (Fragment)
CO16-CV-23	Hembra	Barriga	A0A212CV09	Cervus elaphus hippelaphus	Spectrin beta chain
CO16-CV-23	Hembra	Barriga	A0A212CVZ3	Cervus elaphus hippelaphus	Uncharacterized protein
CO16-CV-23	Hembra	Barriga	A0A212DA65	Cervus elaphus hippelaphus	ALDH2
CO16-CV-23	Hembra	Barriga	A0A212DHF2	Cervus elaphus hippelaphus	Transgelin (Fragment)
CO16-CV-23	Hembra	Barriga	A0A212D556	Cervus elaphus hippelaphus	CLIC1 (Fragment)
CO16-CV-23	Hembra	Barriga	A0A212D9K1	Cervus elaphus hippelaphus	Fructose-bisphosphate aldolase
CO16-CV-23	Hembra	Barriga	A0A212D8M7	Cervus elaphus hippelaphus	APOH
CO16-CV-23	Hembra	Barriga	A0A212DFY8	Cervus elaphus hippelaphus	EEF1G
CO16-CV-23	Hembra	Barriga	A0A212DD78	Cervus elaphus hippelaphus	Uncharacterized protein (Fragment)
CO16-CV-23	Hembra	Barriga	A0A212DCJ8	Cervus elaphus hippelaphus	BLVRB
CO16-CV-23	Hembra	Barriga	A0A212DGK2	Cervus elaphus hippelaphus	Cystatin
CO16-CV-23	Hembra	Barriga	A0A212DDK1	Cervus elaphus hippelaphus	PLD3
CO16-CV-23	Hembra	Barriga	A0A212C1P4	Cervus elaphus hippelaphus	HSPD1
CO16-CV-23	Hembra	Barriga	A0A212CDJ2	Cervus elaphus hippelaphus	NAGA (Fragment)
CO16-CV-23	Hembra	Barriga	A0A212CED1	Cervus elaphus hippelaphus	FABP9
CO16-CV-23	Hembra	Barriga	A0A212C8H8	Cervus elaphus hippelaphus	TRAS
CO16-CV-23	Hembra	Barriga	A0A212CN42	Cervus elaphus hippelaphus	AMBP
CO16-CV-23	Hembra	Barriga	A0A212D1A9	Cervus elaphus hippelaphus	Uncharacterized protein
CO16-CV-23	Hembra	Barriga	A0A212D4D2	Cervus elaphus hippelaphus	CRISP3 (Fragment)
CO16-CV-23	Hembra	Barriga	A0A212DJ06	Cervus elaphus hippelaphus	TRIM29
CO16-CV-23	Hembra	Barriga	A0A212CHT9	Cervus elaphus hippelaphus	Glutathione S-transferase
CO16-CV-23	Hembra	Barriga	A0A212DIJ0	Cervus elaphus hippelaphus	CD59 (Fragment)
CO16-CV-23	Hembra	Barriga	A0A212CC32	Cervus elaphus hippelaphus	Uncharacterized protein (Fragment)
CO16-CV-23	Hembra	Barriga	A0A212D9C4	Cervus elaphus hippelaphus	Anion exchange protein
CO16-CV-23	Hembra	Barriga	A0A212C2Q0	Cervus elaphus hippelaphus	Uncharacterized protein (Fragment)
CO16-CV-23	Hembra	Barriga	A0A212C2Z8	Cervus elaphus hippelaphus	ASAH1
CO16-CV-23	Hembra	Barriga	A0A212DCV8	Cervus elaphus hippelaphus	Uncharacterized protein
CO16-CV-23	Hembra	Barriga	A0A212CGS2	Cervus elaphus hippelaphus	ECM1
CO16-CV-23	Hembra	Barriga	A0A212CM59	Cervus elaphus hippelaphus	Uncharacterized protein
CO16-CV-23	Hembra	Barriga	A0A212CIE6	Cervus elaphus hippelaphus	CSTB
CO16-CV-23	Hembra	Barriga	A0A212D0W4	Cervus elaphus hippelaphus	Histone H2B
CO16-CV-23	Hembra	Barriga	A0A212D2H2	Cervus elaphus hippelaphus	IFI30
CO16-CV-23	Hembra	Barriga	A0A212CG07	Cervus elaphus hippelaphus	S100A12
CO16-CV-23	Hembra	Barriga	A0A212D0B8	Cervus elaphus hippelaphus	CASP14
CO16-CV-23	Hembra	Barriga	A0A212CRY4	Cervus elaphus hippelaphus	Isocitrate dehydrogenase [NADP]
CO16-CV-23	Hembra	Barriga	A0A212CNQ0	Cervus elaphus hippelaphus	PRDX3
CO16-CV-23	Hembra	Barriga	A0A212CT85	Cervus elaphus hippelaphus	Proteasome endopeptidase complex (Fragment)
CO16-CV-23	Hembra	Barriga	A0A212CV55	Cervus elaphus hippelaphus	THBS1
CO16-CV-23	Hembra	Barriga	A0A212D7Z4	Cervus elaphus hippelaphus	PEBP1
CO16-CV-23	Hembra	Barriga	A0A212CC12	Cervus elaphus hippelaphus	ITIH2 (Fragment)
CO16-CV-23	Hembra	Barriga	A0A212D6R2	Cervus elaphus hippelaphus	CA4
CO16-CV-23	Hembra	Barriga	A0A212D1F0	Cervus elaphus hippelaphus	Calponin
CO16-CV-23	Hembra	Barriga	A0A212CA18	Cervus elaphus hippelaphus	CLEC3B
CO16-CV-23	Hembra	Barriga	A0A212CBB4	Cervus elaphus hippelaphus	Glutathione synthetase
CO16-CV-23	Hembra	Barriga	A0A212CI17	Cervus elaphus hippelaphus	CD5L
CO16-CV-23	Hembra	Barriga	A0A212C6Y8	Cervus elaphus hippelaphus	Transthyretin
CO16-CV-23	Hembra	Barriga	A0A212CQV1	Cervus elaphus hippelaphus	C4BPA
CO16-CV-23	Hembra	Barriga	A0A212CRI1	Cervus elaphus hippelaphus	CFH (Fragment)
CO16-CV-23	Hembra	Barriga	A0A212DHN1	Cervus elaphus hippelaphus	TPP1
CO16-CV-30	Hembra	Barriga	A0A212D5P0	Cervus elaphus hippelaphus	ALB
CO16-CV-30	Hembra	Barriga	A0A212C9V5	Cervus elaphus hippelaphus	LTF
CO16-CV-30	Hembra	Barriga	A0A212DFF1	Cervus elaphus hippelaphus	KRT4
CO16-CV-30	Hembra	Barriga	A0A212DF16	Cervus elaphus hippelaphus	Uncharacterized protein
CO16-CV-30	Hembra	Barriga	A0A212DF80	Cervus elaphus hippelaphus	KRT5
CO16-CV-30	Hembra	Barriga	A0A212D793	Cervus elaphus hippelaphus	KRT19
CO16-CV-30	Hembra	Barriga	A0A212D6R3	Cervus elaphus hippelaphus	KRT10 (Fragment)
CO16-CV-30	Hembra	Barriga	A0A212DA24	Cervus elaphus hippelaphus	Uncharacterized protein (Fragment)
CO16-CV-30	Hembra	Barriga	A0A212C0Q4	Cervus elaphus hippelaphus	Uncharacterized protein (Fragment)
CO16-CV-30	Hembra	Barriga	A0A212DFL6	Cervus elaphus hippelaphus	Uncharacterized protein
CO16-CV-30	Hembra	Barriga	A0A212CZ96	Cervus elaphus hippelaphus	HBA
CO16-CV-30	Hembra	Barriga	A0A212D2K0	Cervus elaphus hippelaphus	C3
CO16-CV-30	Hembra	Barriga	A0A212CML8	Cervus elaphus hippelaphus	Uncharacterized protein
CO16-CV-30	Hembra	Barriga	A0A212D6S5	Cervus elaphus hippelaphus	KRT17
CO16-CV-30	Hembra	Barriga	A0A212CIP3	Cervus elaphus hippelaphus	TF
CO16-CV-30	Hembra	Barriga	A0A212CRH2	Cervus elaphus hippelaphus	PIGR
CO16-CV-30	Hembra	Barriga	A0A212CMB3	Cervus elaphus hippelaphus	Uncharacterized protein (Fragment)
CO16-CV-30	Hembra	Barriga	A0A212DFB7	Cervus elaphus hippelaphus	KRT6A (Fragment)
CO16-CV-30	Hembra	Barriga	A0A212DHP9	Cervus elaphus hippelaphus	APOA1
CO16-CV-30	Hembra	Barriga	A0A212DD04	Cervus elaphus hippelaphus	A1BG
CO16-CV-30	Hembra	Barriga	A0A212DEP7	Cervus elaphus hippelaphus	Uncharacterized protein
CO16-CV-30	Hembra	Barriga	A0A212D3W3	Cervus elaphus hippelaphus	FN1
CO16-CV-30	Hembra	Barriga	A0A212DB90	Cervus elaphus hippelaphus	Uncharacterized protein (Fragment)
CO16-CV-30	Hembra	Barriga	A0A212DFA2	Cervus elaphus hippelaphus	Uncharacterized protein
CO16-CV-30	Hembra	Barriga	A0A212DFA6	Cervus elaphus hippelaphus	Uncharacterized protein
CO16-CV-30	Hembra	Barriga	A0A212CI11	Cervus elaphus hippelaphus	AHSG
CO16-CV-30	Hembra	Barriga	A0A212CS37	Cervus elaphus hippelaphus	Uncharacterized protein
CO16-CV-30	Hembra	Barriga	A0A212D8V0	Cervus elaphus hippelaphus	FGG
CO16-CV-30	Hembra	Barriga	A0A212DBT2	Cervus elaphus hippelaphus	Uncharacterized protein (Fragment)
CO16-CV-30	Hembra	Barriga	A0A212DAA2	Cervus elaphus hippelaphus	FGA
CO16-CV-30	Hembra	Barriga	A0A212CD20	Cervus elaphus hippelaphus	A2M (Fragment)
CO16-CV-30	Hembra	Barriga	A0A212CMY9	Cervus elaphus hippelaphus	Uncharacterized protein (Fragment)
CO16-CV-30	Hembra	Barriga	A0A212DEY6	Cervus elaphus hippelaphus	Uncharacterized protein
CO16-CV-30	Hembra	Barriga	A0A212C8Z7	Cervus elaphus hippelaphus	LTF
CO16-CV-30	Hembra	Barriga	A0A212D4I5	Cervus elaphus hippelaphus	CFB
CO16-CV-30	Hembra	Barriga	A0A212CQF3	Cervus elaphus hippelaphus	CA6
CO16-CV-30	Hembra	Barriga	A0A212CIC4	Cervus elaphus hippelaphus	FETUB (Fragment)
CO16-CV-30	Hembra	Barriga	A0A212D7B8	Cervus elaphus hippelaphus	Amine oxidase
CO16-CV-30	Hembra	Barriga	A0A212D1B1	Cervus elaphus hippelaphus	PRDX2
CO16-CV-30	Hembra	Barriga	A0A212CQN3	Cervus elaphus hippelaphus	SERPINC1
CO16-CV-30	Hembra	Barriga	A0A212CV09	Cervus elaphus hippelaphus	Spectrin beta chain
CO16-CV-30	Hembra	Barriga	A0A212C101	Cervus elaphus hippelaphus	Uncharacterized protein (Fragment)
CO16-CV-30	Hembra	Barriga	A0A212CZ49	Cervus elaphus hippelaphus	Fructose-bisphosphate aldolase
CO16-CV-30	Hembra	Barriga	A0A212C778	Cervus elaphus hippelaphus	DSG1
CO16-CV-30	Hembra	Barriga	A0A212D9C4	Cervus elaphus hippelaphus	Anion exchange protein
CO16-CV-30	Hembra	Barriga	A0A212D5R7	Cervus elaphus hippelaphus	JCHAIN
CO16-CV-30	Hembra	Barriga	A0A212DHZ3	Cervus elaphus hippelaphus	HPX (Fragment)
CO16-CV-30	Hembra	Barriga	A0A212D7M1	Cervus elaphus hippelaphus	KRT24
CO16-CV-30	Hembra	Barriga	A0A212DCE3	Cervus elaphus hippelaphus	CKM
CO16-CV-30	Hembra	Barriga	A0A212CGH3	Cervus elaphus hippelaphus	CHIA
CO16-CV-30	Hembra	Barriga	A0A212D7J2	Cervus elaphus hippelaphus	FGB (Fragment)
CO16-CV-30	Hembra	Barriga	A0A212CD71	Cervus elaphus hippelaphus	Triosephosphate isomerase
CO16-CV-30	Hembra	Barriga	A0A212CLE1	Cervus elaphus hippelaphus	PIP (Fragment)
CO16-CV-30	Hembra	Barriga	A0A212CCD7	Cervus elaphus hippelaphus	Uncharacterized protein (Fragment)
CO16-CV-30	Hembra	Barriga	A0A212DD20	Cervus elaphus hippelaphus	TUBB3
CO16-CV-30	Hembra	Barriga	A0A212C3G0	Cervus elaphus hippelaphus	Uncharacterized protein
CO16-CV-30	Hembra	Barriga	A0A212CH81	Cervus elaphus hippelaphus	SPTA1 (Fragment)
CO16-CV-30	Hembra	Barriga	A0A212DE23	Cervus elaphus hippelaphus	Peptidoglycan-recognition protein
CO16-CV-30	Hembra	Barriga	A0A212CIN6	Cervus elaphus hippelaphus	CP (Fragment)
CO16-CV-30	Hembra	Barriga	A0A212CJ19	Cervus elaphus hippelaphus	CP (Fragment)
CO16-CV-30	Hembra	Barriga	A0A212CCG7	Cervus elaphus hippelaphus	Uncharacterized protein
CO16-CV-30	Hembra	Barriga	A0A212CC12	Cervus elaphus hippelaphus	ITIH2 (Fragment)
CO16-CV-30	Hembra	Barriga	A0A212CSV5	Cervus elaphus hippelaphus	SERPINA3-5 (Fragment)
CO16-CV-30	Hembra	Barriga	A0A212C7P2	Cervus elaphus hippelaphus	PLG (Fragment)
CO16-CV-30	Hembra	Barriga	A0A212CVZ3	Cervus elaphus hippelaphus	Uncharacterized protein
CO16-CV-30	Hembra	Barriga	A0A212D8M7	Cervus elaphus hippelaphus	APOH
CO16-CV-30	Hembra	Barriga	A0A212CTC3	Cervus elaphus hippelaphus	Pyruvate kinase (Fragment)
CO16-CV-30	Hembra	Barriga	A0A212CN42	Cervus elaphus hippelaphus	AMBP
CO16-CV-30	Hembra	Barriga	A0A212CHA5	Cervus elaphus hippelaphus	CREG1 (Fragment)
CO16-CV-30	Hembra	Barriga	A0A212CSM8	Cervus elaphus hippelaphus	SERPINA3-8 (Fragment)
CO16-CV-30	Hembra	Barriga	A0A212CFM7	Cervus elaphus hippelaphus	Uncharacterized protein (Fragment)
CO16-CV-30	Hembra	Barriga	A0A212CM59	Cervus elaphus hippelaphus	Uncharacterized protein
CO16-CV-30	Hembra	Barriga	A0A212C2Q0	Cervus elaphus hippelaphus	Uncharacterized protein (Fragment)
CO16-CV-30	Hembra	Barriga	A0A212CAW8	Cervus elaphus hippelaphus	BPIFB1
CO16-CV-30	Hembra	Barriga	A0A212C922	Cervus elaphus hippelaphus	ITIH1 (Fragment)
CO16-CV-30	Hembra	Barriga	A0A212CC32	Cervus elaphus hippelaphus	Uncharacterized protein (Fragment)
CO16-CV-30	Hembra	Barriga	A0A212C2X4	Cervus elaphus hippelaphus	Uncharacterized protein
CO16-CV-30	Hembra	Barriga	A0A212DCJ8	Cervus elaphus hippelaphus	BLVRB
CO16-CV-30	Hembra	Barriga	A0A212DH88	Cervus elaphus hippelaphus	GSTP1 (Fragment)
CO16-CV-30	Hembra	Barriga	A0A212D6R2	Cervus elaphus hippelaphus	CA4
CO16-CV-30	Hembra	Barriga	A0A212DB97	Cervus elaphus hippelaphus	SERPINF2
CO16-CV-30	Hembra	Barriga	A0A212C6Y8	Cervus elaphus hippelaphus	Transthyretin
CO16-CV-30	Hembra	Barriga	A0A212DCV8	Cervus elaphus hippelaphus	Uncharacterized protein
CO16-CV-30	Hembra	Barriga	A0A212CG89	Cervus elaphus hippelaphus	C8A
CO16-CV-30	Hembra	Barriga	A0A212C8U9	Cervus elaphus hippelaphus	ITIH1
CO16-CV-30	Hembra	Barriga	A0A212CNC6	Cervus elaphus hippelaphus	ORM1
CO16-CV-30	Hembra	Barriga	A0A212DGB9	Cervus elaphus hippelaphus	RPLP2
CO16-CV-30	Hembra	Barriga	A0A212D7Z4	Cervus elaphus hippelaphus	PEBP1
CO16-CV-30	Hembra	Barriga	A0A212CIM7	Cervus elaphus hippelaphus	HRG
CO16-CV-30	Hembra	Barriga	A0A212CUN6	Cervus elaphus hippelaphus	NPC2
CO16-CV-30	Hembra	Barriga	A0A212CJ25	Cervus elaphus hippelaphus	Uncharacterized protein
CO16-CV-30	Hembra	Barriga	A0A212D8R5	Cervus elaphus hippelaphus	SERPIND1
CO16-CV-30	Hembra	Barriga	A0A212CWY8	Cervus elaphus hippelaphus	Uncharacterized protein
CO16-CV-30	Hembra	Barriga	A0A212CNM9	Cervus elaphus hippelaphus	FAM213A
CO16-CV-30	Hembra	Barriga	A0A212D1A9	Cervus elaphus hippelaphus	Uncharacterized protein
CO16-CV-30	Hembra	Barriga	A0A212DII4	Cervus elaphus hippelaphus	APOA4
CO16-CV-30	Hembra	Barriga	A0A212CRI1	Cervus elaphus hippelaphus	CFH (Fragment)
CO16-CV-30	Hembra	Barriga	A0A212CR44	Cervus elaphus hippelaphus	QSOX1
CO16-CV-30	Hembra	Barriga	A0A212CEZ4	Cervus elaphus hippelaphus	Pyruvate kinase
CO16-CV-30	Hembra	Barriga	A0A212D686	Cervus elaphus hippelaphus	AFM
CO16-CV-30	Hembra	Barriga	A0A212CJ76	Cervus elaphus hippelaphus	Uncharacterized protein (Fragment)
CO16-CV-30	Hembra	Barriga	A0A212CDJ2	Cervus elaphus hippelaphus	NAGA (Fragment)
CO16-CV-30	Hembra	Barriga	A0A212DIJ0	Cervus elaphus hippelaphus	CD59 (Fragment)
CO16-CV-30	Hembra	Barriga	A0A212CR39	Cervus elaphus hippelaphus	PRDX6
CO16-CV-30	Hembra	Barriga	A0A212D0W4	Cervus elaphus hippelaphus	Histone H2B
CO16-CV-30	Hembra	Barriga	A0A212DF66	Cervus elaphus hippelaphus	LUM
CO16-CV-30	Hembra	Barriga	A0A212DDW3	Cervus elaphus hippelaphus	Uncharacterized protein
CO16-CV-30	Hembra	Barriga	A0A212CT61	Cervus elaphus hippelaphus	CTSH OS=Cervus elaphus hippelaphus
CO16-CV-30	Hembra	Barriga	A0A212CDI8	Cervus elaphus hippelaphus	Uncharacterized protein (Fragment)
CO16-CV-30	Hembra	Barriga	A0A212DHF2	Cervus elaphus hippelaphus	Transgelin (Fragment)
CO16-CV-30	Hembra	Barriga	A0A212CCX6	Cervus elaphus hippelaphus	Uncharacterized protein
CO16-MAY-21	Hembra	Barriga	A0A212D5P0	Cervus elaphus hippelaphus	ALB
CO16-MAY-21	Hembra	Barriga	A0A212DA24	Cervus elaphus hippelaphus	Uncharacterized protein (Fragment)
CO16-MAY-21	Hembra	Barriga	A0A212DF16	Cervus elaphus hippelaphus	Uncharacterized protein
CO16-MAY-21	Hembra	Barriga	A0A212D6S5	Cervus elaphus hippelaphus	KRT17
CO16-MAY-21	Hembra	Barriga	A0A212D6R3	Cervus elaphus hippelaphus	KRT10 (Fragment)
CO16-MAY-21	Hembra	Barriga	A0A212D793	Cervus elaphus hippelaphus	KRT19
CO16-MAY-21	Hembra	Barriga	A0A212C9V5	Cervus elaphus hippelaphus	LTF
CO16-MAY-21	Hembra	Barriga	A0A212DEP7	Cervus elaphus hippelaphus	Uncharacterized protein
CO16-MAY-21	Hembra	Barriga	A0A212C0Q4	Cervus elaphus hippelaphus	Uncharacterized protein (Fragment)
CO16-MAY-21	Hembra	Barriga	A0A212CIP3	Cervus elaphus hippelaphus	TF
CO16-MAY-21	Hembra	Barriga	A0A212DFF1	Cervus elaphus hippelaphus	KRT4
CO16-MAY-21	Hembra	Barriga	A0A212DFB7	Cervus elaphus hippelaphus	KRT6A (Fragment)
CO16-MAY-21	Hembra	Barriga	A0A212CRH2	Cervus elaphus hippelaphus	PIGR
CO16-MAY-21	Hembra	Barriga	A0A212D5P4	Cervus elaphus hippelaphus	Uncharacterized protein
CO16-MAY-21	Hembra	Barriga	A0A212DFA2	Cervus elaphus hippelaphus	Uncharacterized protein
CO16-MAY-21	Hembra	Barriga	A0A212DB90	Cervus elaphus hippelaphus	Uncharacterized protein (Fragment)
CO16-MAY-21	Hembra	Barriga	A0A212DBT2	Cervus elaphus hippelaphus	Uncharacterized protein (Fragment)
CO16-MAY-21	Hembra	Barriga	A0A212DE23	Cervus elaphus hippelaphus	Peptidoglycan-recognition protein
CO16-MAY-21	Hembra	Barriga	A0A212CIN6	Cervus elaphus hippelaphus	CP (Fragment)
CO16-MAY-21	Hembra	Barriga	A0A212DCE3	Cervus elaphus hippelaphus	CKM
CO16-MAY-21	Hembra	Barriga	A0A212CZ96	Cervus elaphus hippelaphus	HBA
CO16-MAY-21	Hembra	Barriga	A0A212CJ76	Cervus elaphus hippelaphus	Uncharacterized protein (Fragment)
CO16-MAY-21	Hembra	Barriga	A0A212DD20	Cervus elaphus hippelaphus	TUBB3
CO16-MAY-21	Hembra	Barriga	A0A212CZ49	Cervus elaphus hippelaphus	Fructose-bisphosphate aldolase
CO16-MAY-21	Hembra	Barriga	A0A212DHZ3	Cervus elaphus hippelaphus	HPX (Fragment)
CO16-MAY-21	Hembra	Barriga	A0A212DCV8	Cervus elaphus hippelaphus	Uncharacterized protein
CO16-MAY-21	Hembra	Barriga	A0A212DGB9	Cervus elaphus hippelaphus	RPLP2
CO16-MAY-21	Hembra	Barriga	A0A212D2K0	Cervus elaphus hippelaphus	C3
CO16-MAY-21	Hembra	Barriga	A0A212C541	Cervus elaphus hippelaphus	Uncharacterized protein
CO16-MAY-21	Hembra	Barriga	A0A212CS37	Cervus elaphus hippelaphus	Uncharacterized protein
CO16-MAY-21	Hembra	Barriga	A0A212DHF2	Cervus elaphus hippelaphus	Transgelin (Fragment)
CO16-MAY-21	Hembra	Barriga	A0A212DD04	Cervus elaphus hippelaphus	A1BG
CO16-MAY-21	Hembra	Barriga	A0A212C101	Cervus elaphus hippelaphus	Uncharacterized protein (Fragment)
CO16-MAY-21	Hembra	Barriga	A0A212D0A9	Cervus elaphus hippelaphus	EEF2 (Fragment)
CO16-MAY-21	Hembra	Barriga	A0A212CY74	Cervus elaphus hippelaphus	MYLPF
CO16-MAY-21	Hembra	Barriga	A0A212CLE1	Cervus elaphus hippelaphus	PIP (Fragment)
CO16-MAY-21	Hembra	Barriga	A0A212CQF3	Cervus elaphus hippelaphus	CA6
CO16-MAY-21	Hembra	Barriga	A0A212CMB3	Cervus elaphus hippelaphus	Uncharacterized protein (Fragment)
CO16-MAY-21	Hembra	Barriga	A0A212D8J1	Cervus elaphus hippelaphus	Uncharacterized protein
CO16-MAY-21	Hembra	Barriga	A0A212D8V0	Cervus elaphus hippelaphus	FGG
CO16-MAY-21	Hembra	Barriga	A0A212CG51	Cervus elaphus hippelaphus	CHIA
CO16-MAY-21	Hembra	Barriga	A0A212DDW3	Cervus elaphus hippelaphus	Uncharacterized protein
CO16-MAY-21	Hembra	Barriga	A0A212CNQ0	Cervus elaphus hippelaphus	PRDX3
CO16-MAY-21	Hembra	Barriga	A0A212CML8	Cervus elaphus hippelaphus	Uncharacterized protein
CO16-MAY-23	Hembra	Barriga	A0A212D9T7	Cervus elaphus hippelaphus	MYH1 (Fragment)
CO16-MAY-23	Hembra	Barriga	A0A212D5P0	Cervus elaphus hippelaphus	ALB
CO16-MAY-23	Hembra	Barriga	A0A212D7H3	Cervus elaphus hippelaphus	MYH1 (Fragment)
CO16-MAY-23	Hembra	Barriga	A0A212DAA2	Cervus elaphus hippelaphus	FGA
CO16-MAY-23	Hembra	Barriga	A0A212DF16	Cervus elaphus hippelaphus	Uncharacterized protein
CO16-MAY-23	Hembra	Barriga	A0A212D7J2	Cervus elaphus hippelaphus	FGB (Fragment)
CO16-MAY-23	Hembra	Barriga	A0A212D3W3	Cervus elaphus hippelaphus	FN1
CO16-MAY-23	Hembra	Barriga	A0A212D6R3	Cervus elaphus hippelaphus	KRT10 (Fragment)
CO16-MAY-23	Hembra	Barriga	A0A212DA24	Cervus elaphus hippelaphus	Uncharacterized protein (Fragment)
CO16-MAY-23	Hembra	Barriga	A0A212D8V0	Cervus elaphus hippelaphus	FGG
CO16-MAY-23	Hembra	Barriga	A0A212CU54	Cervus elaphus hippelaphus	TPM1
CO16-MAY-23	Hembra	Barriga	A0A212CD52	Cervus elaphus hippelaphus	Uncharacterized protein (Fragment)
CO16-MAY-23	Hembra	Barriga	A0A212DH10	Cervus elaphus hippelaphus	ACTN3
CO16-MAY-23	Hembra	Barriga	A0A212DF80	Cervus elaphus hippelaphus	KRT5
CO16-MAY-23	Hembra	Barriga	A0A212CY74	Cervus elaphus hippelaphus	MYLPF
CO16-MAY-23	Hembra	Barriga	A0A212CZ49	Cervus elaphus hippelaphus	Fructose-bisphosphate aldolase
CO16-MAY-23	Hembra	Barriga	A0A212CIP3	Cervus elaphus hippelaphus	TF
CO16-MAY-23	Hembra	Barriga	A0A212D2K0	Cervus elaphus hippelaphus	C3
CO16-MAY-23	Hembra	Barriga	A0A212CZ96	Cervus elaphus hippelaphus	HBA
CO16-MAY-23	Hembra	Barriga	A0A212DFL6	Cervus elaphus hippelaphus	Uncharacterized protein
CO16-MAY-23	Hembra	Barriga	A0A212DFN1	Cervus elaphus hippelaphus	ATP synthase subunit beta
CO16-MAY-23	Hembra	Barriga	A0A212D3R8	Cervus elaphus hippelaphus	MYL1 (Fragment)
CO16-MAY-23	Hembra	Barriga	A0A212CV09	Cervus elaphus hippelaphus	Spectrin beta chain
CO16-MAY-23	Hembra	Barriga	A0A212DGZ3	Cervus elaphus hippelaphus	Alpha-1,4 glucan phosphorylase
CO16-MAY-23	Hembra	Barriga	A0A212CTC3	Cervus elaphus hippelaphus	Pyruvate kinase (Fragment)
CO16-MAY-23	Hembra	Barriga	A0A212D426	Cervus elaphus hippelaphus	DES
CO16-MAY-23	Hembra	Barriga	A0A212D6S5	Cervus elaphus hippelaphus	KRT17
CO16-MAY-23	Hembra	Barriga	A0A212CMB3	Cervus elaphus hippelaphus	Uncharacterized protein (Fragment)
CO16-MAY-23	Hembra	Barriga	A0A212DCE3	Cervus elaphus hippelaphus	CKM
CO16-MAY-23	Hembra	Barriga	A0A212CH81	Cervus elaphus hippelaphus	SPTA1 (Fragment)
CO16-MAY-23	Hembra	Barriga	A0A212DFB7	Cervus elaphus hippelaphus	KRT6A (Fragment)
CO16-MAY-23	Hembra	Barriga	A0A212CS37	Cervus elaphus hippelaphus	Uncharacterized protein
CO16-MAY-23	Hembra	Barriga	A0A212C7P2	Cervus elaphus hippelaphus	PLG (Fragment)
CO16-MAY-23	Hembra	Barriga	A0A212DEP7	Cervus elaphus hippelaphus	Uncharacterized protein
CO16-MAY-23	Hembra	Barriga	A0A212D1B1	Cervus elaphus hippelaphus	PRDX2
CO16-MAY-23	Hembra	Barriga	A0A212DBF7	Cervus elaphus hippelaphus	MYL2
CO16-MAY-23	Hembra	Barriga	A0A212DB90	Cervus elaphus hippelaphus	Uncharacterized protein (Fragment)
CO16-MAY-23	Hembra	Barriga	A0A212D1T8	Cervus elaphus hippelaphus	CKMT2
CO16-MAY-23	Hembra	Barriga	A0A212CI11	Cervus elaphus hippelaphus	AHSG
CO16-MAY-23	Hembra	Barriga	A0A212CKW6	Cervus elaphus hippelaphus	FLNC
CO16-MAY-23	Hembra	Barriga	A0A212CCJ4	Cervus elaphus hippelaphus	VWF
CO16-MAY-23	Hembra	Barriga	A0A212D9C4	Cervus elaphus hippelaphus	Anion exchange protein
CO16-MAY-23	Hembra	Barriga	A0A212D9K1	Cervus elaphus hippelaphus	Fructose-bisphosphate aldolase
CO16-MAY-23	Hembra	Barriga	A0A212DE30	Cervus elaphus hippelaphus	Uncharacterized protein (Fragment)
CO16-MAY-23	Hembra	Barriga	A0A212DGV4	Cervus elaphus hippelaphus	L-lactate dehydrogenase
CO16-MAY-23	Hembra	Barriga	A0A212CML8	Cervus elaphus hippelaphus	Uncharacterized protein
CO16-MAY-23	Hembra	Barriga	A0A212DD04	Cervus elaphus hippelaphus	A1BG
CO16-MAY-23	Hembra	Barriga	A0A212CIC4	Cervus elaphus hippelaphus	FETUB (Fragment)
CO16-MAY-23	Hembra	Barriga	A0A212C9V5	Cervus elaphus hippelaphus	LTF
CO16-MAY-23	Hembra	Barriga	A0A212CE91	Cervus elaphus hippelaphus	CA3
CO16-MAY-23	Hembra	Barriga	A0A212DG79	Cervus elaphus hippelaphus	TNNT3
CO16-MAY-23	Hembra	Barriga	A0A212DHP9	Cervus elaphus hippelaphus	APOA1
CO16-MAY-23	Hembra	Barriga	A0A212DHZ3	Cervus elaphus hippelaphus	HPX (Fragment)
CO16-MAY-23	Hembra	Barriga	A0A212C9H1	Cervus elaphus hippelaphus	PDHB (Fragment)
CO16-MAY-23	Hembra	Barriga	A0A212C1G3	Cervus elaphus hippelaphus	Uncharacterized protein (Fragment)
CO16-MAY-23	Hembra	Barriga	A0A212C0Q4	Cervus elaphus hippelaphus	Uncharacterized protein (Fragment)
CO16-MAY-23	Hembra	Barriga	A0A212D7B8	Cervus elaphus hippelaphus	Amine oxidase
CO16-MAY-23	Hembra	Barriga	A0A212D8M7	Cervus elaphus hippelaphus	APOH
CO16-MAY-23	Hembra	Barriga	A0A212CSV2	Cervus elaphus hippelaphus	SERPINA3-5 (Fragment)
CO16-MAY-23	Hembra	Barriga	A0A212CD20	Cervus elaphus hippelaphus	A2M (Fragment)
CO16-MAY-23	Hembra	Barriga	A0A212CR39	Cervus elaphus hippelaphus	PRDX6
CO16-MAY-23	Hembra	Barriga	A0A212CQC9	Cervus elaphus hippelaphus	CFH (Fragment)
CO16-MAY-23	Hembra	Barriga	A0A212C711	Cervus elaphus hippelaphus	MYOM1 (Fragment)
CO16-MAY-23	Hembra	Barriga	A0A212CRI1	Cervus elaphus hippelaphus	CFH (Fragment)
CO16-MAY-23	Hembra	Barriga	A0A212CMY9	Cervus elaphus hippelaphus	Uncharacterized protein (Fragment)
CO16-MAY-23	Hembra	Barriga	A0A212DFI3	Cervus elaphus hippelaphus	Glycerol-3-phosphate dehydrogenase [NAD(+)]
CO16-MAY-23	Hembra	Barriga	A0A212CC12	Cervus elaphus hippelaphus	ITIH2 (Fragment)
CO16-MAY-23	Hembra	Barriga	A0A212CSV5	Cervus elaphus hippelaphus	SERPINA3-5 (Fragment)
CO16-MAY-23	Hembra	Barriga	A0A212CQN3	Cervus elaphus hippelaphus	SERPINC1
CO16-MAY-23	Hembra	Barriga	A0A212DB97	Cervus elaphus hippelaphus	SERPINF2
CO16-MAY-23	Hembra	Barriga	A0A212D7G0	Cervus elaphus hippelaphus	Uncharacterized protein
CO16-MAY-23	Hembra	Barriga	A0A212C1P4	Cervus elaphus hippelaphus	HSPD1
CO16-MAY-23	Hembra	Barriga	A0A212C2X4	Cervus elaphus hippelaphus	Uncharacterized protein
CO16-MAY-23	Hembra	Barriga	A0A212CMB8	Cervus elaphus hippelaphus	Uncharacterized protein (Fragment)
CO16-MAY-23	Hembra	Barriga	A0A212CSM8	Cervus elaphus hippelaphus	SERPINA3-8 (Fragment)
CO16-MAY-23	Hembra	Barriga	A0A212CWY8	Cervus elaphus hippelaphus	Uncharacterized protein
CO16-MAY-23	Hembra	Barriga	A0A212CNQ9	Cervus elaphus hippelaphus	Uncharacterized protein
CO16-MAY-23	Hembra	Barriga	A0A212C287	Cervus elaphus hippelaphus	Uncharacterized protein (Fragment)
CO16-MAY-23	Hembra	Barriga	A0A212C778	Cervus elaphus hippelaphus	DSG1
CO16-MAY-23	Hembra	Barriga	A0A212DA65	Cervus elaphus hippelaphus	ALDH2
CO16-MAY-23	Hembra	Barriga	A0A212CQV1	Cervus elaphus hippelaphus	C4BPA
CO16-MAY-23	Hembra	Barriga	A0A212DE23	Cervus elaphus hippelaphus	Peptidoglycan-recognition protein
CO16-MAY-23	Hembra	Barriga	A0A212D8R5	Cervus elaphus hippelaphus	SERPIND1
CO16-MAY-23	Hembra	Barriga	A0A212DFG2	Cervus elaphus hippelaphus	MYBPC1 (Fragment)
CO16-MAY-23	Hembra	Barriga	A0A212CNC6	Cervus elaphus hippelaphus	ORM1
CO16-MAY-23	Hembra	Barriga	A0A212C9K1	Cervus elaphus hippelaphus	Uncharacterized protein
CO16-MAY-23	Hembra	Barriga	A0A212DCJ8	Cervus elaphus hippelaphus	BLVRB
CO16-MAY-23	Hembra	Barriga	A0A212DI17	Cervus elaphus hippelaphus	NDUFS3
CO16-MAY-23	Hembra	Barriga	A0A212D5P4	Cervus elaphus hippelaphus	Uncharacterized protein
CO16-MAY-23	Hembra	Barriga	A0A212CDE1	Cervus elaphus hippelaphus	Uncharacterized protein (Fragment)
CO16-MAY-23	Hembra	Barriga	A0A212CEZ4	Cervus elaphus hippelaphus	Pyruvate kinase
CO16-MAY-23	Hembra	Barriga	A0A212CAV8	Cervus elaphus hippelaphus	Tubulin beta chain
CO16-MAY-23	Hembra	Barriga	A0A212D4I5	Cervus elaphus hippelaphus	CFB
CO16-MAY-23	Hembra	Barriga	A0A212CSJ5	Cervus elaphus hippelaphus	ETFA
CO16-MAY-23	Hembra	Barriga	A0A212DH88	Cervus elaphus hippelaphus	GSTP1 (Fragment)
CO16-MAY-23	Hembra	Barriga	A0A212CJ25	Cervus elaphus hippelaphus	Uncharacterized protein
CO16-MAY-23	Hembra	Barriga	A0A212D556	Cervus elaphus hippelaphus	CLIC1 (Fragment)
CO16-MAY-23	Hembra	Barriga	A0A212C3G0	Cervus elaphus hippelaphus	Uncharacterized protein
CO16-MAY-23	Hembra	Barriga	A0A212CQ02	Cervus elaphus hippelaphus	LDB3
CO16-MAY-23	Hembra	Barriga	A0A212CD23	Cervus elaphus hippelaphus	Aconitate hydratase, mitochondrial
CO16-MAY-23	Hembra	Barriga	A0A212DI41	Cervus elaphus hippelaphus	CRYAB
CO16-MAY-23	Hembra	Barriga	A0A212DCV8	Cervus elaphus hippelaphus	Uncharacterized protein
CO16-MAY-23	Hembra	Barriga	A0A212C1Z9	Cervus elaphus hippelaphus	Uncharacterized protein (Fragment)
CO16-MAY-23	Hembra	Barriga	A0A212CNQ0	Cervus elaphus hippelaphus	PRDX3
CO16-MAY-23	Hembra	Barriga	A0A212CM59	Cervus elaphus hippelaphus	Uncharacterized protein
CO16-MAY-23	Hembra	Barriga	A0A212CIM7	Cervus elaphus hippelaphus	HRG
CO16-MAY-23	Hembra	Barriga	A0A212CC82	Cervus elaphus hippelaphus	Uncharacterized protein (Fragment)
CO16-MAY-23	Hembra	Barriga	A0A212D931	Cervus elaphus hippelaphus	VTN
CO16-MAY-23	Hembra	Barriga	A0A212C993	Cervus elaphus hippelaphus	LAMB2
CO16-MAY-23	Hembra	Barriga	A0A212CG46	Cervus elaphus hippelaphus	Uncharacterized protein (Fragment)
CO16-MAY-23	Hembra	Barriga	A0A212CQ10	Cervus elaphus hippelaphus	CFH
CO16-MAY-23	Hembra	Barriga	A0A212C2Y8	Cervus elaphus hippelaphus	MYOM2
CO16-MAY-23	Hembra	Barriga	A0A212DEG1	Cervus elaphus hippelaphus	ATP-dependent 6-phosphofructokinase
CO16-MAY-23	Hembra	Barriga	A0A212DF66	Cervus elaphus hippelaphus	LUM
CO16-MAY-23	Hembra	Barriga	A0A212CJ19	Cervus elaphus hippelaphus	CP (Fragment)
CO16-MAY-23	Hembra	Barriga	A0A212CBJ4	Cervus elaphus hippelaphus	Proteasome subunit alpha type
CO16-MAY-23	Hembra	Barriga	A0A212CJH4	Cervus elaphus hippelaphus	COL6A2
CO16-MAY-23	Hembra	Barriga	A0A212CFV2	Cervus elaphus hippelaphus	TMOD4
CO16-MAY-23	Hembra	Barriga	A0A212CGK0	Cervus elaphus hippelaphus	GSTM1
CO16-MAY-23	Hembra	Barriga	A0A212CA18	Cervus elaphus hippelaphus	CLEC3B
CO16-MAY-23	Hembra	Barriga	A0A212CFR1	Cervus elaphus hippelaphus	Transgelin
CO16-MAY-23	Hembra	Barriga	A0A212CHM9	Cervus elaphus hippelaphus	AKR1A1
CO16-MAY-23	Hembra	Barriga	A0A212CCX5	Cervus elaphus hippelaphus	Uncharacterized protein
CO16-MAY-23	Hembra	Barriga	A0A212D364	Cervus elaphus hippelaphus	Uncharacterized protein
CO16-MAY-23	Hembra	Barriga	A0A212D2Q6	Cervus elaphus hippelaphus	ATP5D
CO16-MAY-23	Hembra	Barriga	A0A212DAD9	Cervus elaphus hippelaphus	Proteasome subunit beta type
CO16-MAY-23	Hembra	Barriga	A0A212C6Y8	Cervus elaphus hippelaphus	Transthyretin
CO16-MAY-23	Hembra	Barriga	A0A212DGZ8	Cervus elaphus hippelaphus	CTSD
CO16-MAY-23	Hembra	Barriga	A0A212D4U0	Cervus elaphus hippelaphus	Uncharacterized protein
CO16-MAY-23	Hembra	Barriga	A0A212CVC0	Cervus elaphus hippelaphus	Purine nucleoside phosphorylase
CO16-MAY-23	Hembra	Barriga	A0A212CF50	Cervus elaphus hippelaphus	Calsequestrin
CO16-MAY-23	Hembra	Barriga	A0A212DHF2	Cervus elaphus hippelaphus	Transgelin (Fragment)
CO16-MAY-23	Hembra	Barriga	A0A212C8Y6	Cervus elaphus hippelaphus	APEH
CO16-MAY-23	Hembra	Barriga	A0A212D686	Cervus elaphus hippelaphus	AFM
CO16-MAY-23	Hembra	Barriga	A0A212C784	Cervus elaphus hippelaphus	Uncharacterized protein
CO16-MAY-23	Hembra	Barriga	A0A212DGD4	Cervus elaphus hippelaphus	NDUFS8
CO16-MAY-23	Hembra	Barriga	A0A212CFM7	Cervus elaphus hippelaphus	Uncharacterized protein (Fragment)
CO16-MAY-23	Hembra	Barriga	A0A212DFC4	Cervus elaphus hippelaphus	RAP1B
CO16-MAY-23	Hembra	Barriga	A0A212DBZ3	Cervus elaphus hippelaphus	HSPB6
CO16-MAY-25	Hembra	Barriga	A0A212D5P0	Cervus elaphus hippelaphus	ALB
CO16-MAY-25	Hembra	Barriga	A0A212DA24	Cervus elaphus hippelaphus	Uncharacterized protein (Fragment)
CO16-MAY-25	Hembra	Barriga	A0A212D6R3	Cervus elaphus hippelaphus	KRT10 (Fragment)
CO16-MAY-25	Hembra	Barriga	A0A212D6S5	Cervus elaphus hippelaphus	KRT17
CO16-MAY-25	Hembra	Barriga	A0A212DF16	Cervus elaphus hippelaphus	Uncharacterized protein
CO16-MAY-25	Hembra	Barriga	A0A212DF80	Cervus elaphus hippelaphus	KRT5
CO16-MAY-25	Hembra	Barriga	A0A212C0Q4	Cervus elaphus hippelaphus	Uncharacterized protein (Fragment)
CO16-MAY-25	Hembra	Barriga	A0A212C9V5	Cervus elaphus hippelaphus	LTF
CO16-MAY-25	Hembra	Barriga	A0A212CZ96	Cervus elaphus hippelaphus	HBA
CO16-MAY-25	Hembra	Barriga	A0A212DE23	Cervus elaphus hippelaphus	Peptidoglycan-recognition protein
CO16-MAY-25	Hembra	Barriga	A0A212DBT2	Cervus elaphus hippelaphus	Uncharacterized protein (Fragment)
CO16-MAY-25	Hembra	Barriga	A0A212D5P4	Cervus elaphus hippelaphus	Uncharacterized protein
CO16-MAY-25	Hembra	Barriga	A0A212CRH2	Cervus elaphus hippelaphus	PIGR
CO16-MAY-25	Hembra	Barriga	A0A212CJ76	Cervus elaphus hippelaphus	Uncharacterized protein (Fragment)
CO16-MAY-25	Hembra	Barriga	A0A212CQF6	Cervus elaphus hippelaphus	ENO1
CO16-MAY-25	Hembra	Barriga	A0A212CMY9	Cervus elaphus hippelaphus	Uncharacterized protein (Fragment)
CO16-MAY-25	Hembra	Barriga	A0A212CI06	Cervus elaphus hippelaphus	40S ribosomal protein S8
CO16-MAY-25	Hembra	Barriga	A0A212DB90	Cervus elaphus hippelaphus	Uncharacterized protein (Fragment)
CO16-MAY-26	Hembra	Barriga	A0A212D5P0	Cervus elaphus hippelaphus	ALB
CO16-MAY-26	Hembra	Barriga	A0A212DF16	Cervus elaphus hippelaphus	Uncharacterized protein
CO16-MAY-26	Hembra	Barriga	A0A212D6R3	Cervus elaphus hippelaphus	KRT10 (Fragment)
CO16-MAY-26	Hembra	Barriga	A0A212DF80	Cervus elaphus hippelaphus	KRT5
CO16-MAY-26	Hembra	Barriga	A0A212DA24	Cervus elaphus hippelaphus	Uncharacterized protein (Fragment)
CO16-MAY-26	Hembra	Barriga	A0A212CML8	Cervus elaphus hippelaphus	Uncharacterized protein
CO16-MAY-26	Hembra	Barriga	A0A212D6S5	Cervus elaphus hippelaphus	KRT17
CO16-MAY-26	Hembra	Barriga	A0A212DEP7	Cervus elaphus hippelaphus	Uncharacterized protein
CO16-MAY-26	Hembra	Barriga	A0A212C9V5	Cervus elaphus hippelaphus	LTF
CO16-MAY-26	Hembra	Barriga	A0A212DFL6	Cervus elaphus hippelaphus	Uncharacterized protein
CO16-MAY-26	Hembra	Barriga	A0A212CZ96	Cervus elaphus hippelaphus	HBA
CO16-MAY-26	Hembra	Barriga	A0A212D793	Cervus elaphus hippelaphus	KRT19
CO16-MAY-26	Hembra	Barriga	A0A212DFB7	Cervus elaphus hippelaphus	KRT6A (Fragment)
CO16-MAY-26	Hembra	Barriga	A0A212C0Q4	Cervus elaphus hippelaphus	Uncharacterized protein (Fragment)
CO16-MAY-26	Hembra	Barriga	A0A212DFF1	Cervus elaphus hippelaphus	KRT4
CO16-MAY-26	Hembra	Barriga	A0A212DAA2	Cervus elaphus hippelaphus	FGA
CO16-MAY-26	Hembra	Barriga	A0A212DBT2	Cervus elaphus hippelaphus	Uncharacterized protein (Fragment)
CO16-MAY-26	Hembra	Barriga	A0A212CIP3	Cervus elaphus hippelaphus	TF
CO16-MAY-26	Hembra	Barriga	A0A212DB90	Cervus elaphus hippelaphus	Uncharacterized protein (Fragment)
CO16-MAY-26	Hembra	Barriga	A0A212D2K0	Cervus elaphus hippelaphus	C3
CO16-MAY-26	Hembra	Barriga	A0A212D9C4	Cervus elaphus hippelaphus	Anion exchange protein
CO16-MAY-26	Hembra	Barriga	A0A212D1B1	Cervus elaphus hippelaphus	PRDX2
CO16-MAY-26	Hembra	Barriga	A0A212CMB3	Cervus elaphus hippelaphus	Uncharacterized protein (Fragment)
CO16-MAY-26	Hembra	Barriga	A0A212CH81	Cervus elaphus hippelaphus	SPTA1 (Fragment)
CO16-MAY-26	Hembra	Barriga	A0A212DHP9	Cervus elaphus hippelaphus	APOA1
CO16-MAY-26	Hembra	Barriga	A0A212D8V0	Cervus elaphus hippelaphus	FGG
CO16-MAY-26	Hembra	Barriga	A0A212CI11	Cervus elaphus hippelaphus	AHSG
CO16-MAY-26	Hembra	Barriga	A0A212CS37	Cervus elaphus hippelaphus	Uncharacterized protein
CO16-MAY-26	Hembra	Barriga	A0A212CIN6	Cervus elaphus hippelaphus	CP (Fragment)
CO16-MAY-26	Hembra	Barriga	A0A212D7J2	Cervus elaphus hippelaphus	FGB (Fragment)
CO16-MAY-26	Hembra	Barriga	A0A212DD04	Cervus elaphus hippelaphus	A1BG
CO16-MAY-26	Hembra	Barriga	A0A212CD20	Cervus elaphus hippelaphus	A2M (Fragment)
CO16-MAY-26	Hembra	Barriga	A0A212CRH2	Cervus elaphus hippelaphus	PIGR
CO16-MAY-26	Hembra	Barriga	A0A212CMY9	Cervus elaphus hippelaphus	Uncharacterized protein (Fragment)
CO16-MAY-26	Hembra	Barriga	A0A212CJ76	Cervus elaphus hippelaphus	Uncharacterized protein (Fragment)
CO16-MAY-26	Hembra	Barriga	A0A212D6R2	Cervus elaphus hippelaphus	CA4
CO16-MAY-26	Hembra	Barriga	A0A212DC87	Cervus elaphus hippelaphus	Uncharacterized protein (Fragment)
CO16-MAY-26	Hembra	Barriga	A0A212C3G0	Cervus elaphus hippelaphus	Uncharacterized protein
CO16-MAY-26	Hembra	Barriga	A0A212C778	Cervus elaphus hippelaphus	DSG1
CO16-MAY-26	Hembra	Barriga	A0A212CFM7	Cervus elaphus hippelaphus	Uncharacterized protein (Fragment)
CO16-MAY-26	Hembra	Barriga	A0A212D3W3	Cervus elaphus hippelaphus	FN1
CO16-MAY-26	Hembra	Barriga	A0A212CV09	Cervus elaphus hippelaphus	Spectrin beta chain
CO16-MAY-26	Hembra	Barriga	A0A212DA08	Cervus elaphus hippelaphus	JUP
CO16-MAY-26	Hembra	Barriga	A0A212CSM8	Cervus elaphus hippelaphus	SERPINA3-8 (Fragment)
CO16-MAY-26	Hembra	Barriga	A0A212DE23	Cervus elaphus hippelaphus	Peptidoglycan-recognition protein
CO16-MAY-26	Hembra	Barriga	A0A212DCV8	Cervus elaphus hippelaphus	Uncharacterized protein
CO16-MAY-26	Hembra	Barriga	A0A212DCJ8	Cervus elaphus hippelaphus	BLVRB
CO16-MAY-26	Hembra	Barriga	A0A212CC32	Cervus elaphus hippelaphus	Uncharacterized protein (Fragment)
CO16-MAY-26	Hembra	Barriga	A0A212DGV4	Cervus elaphus hippelaphus	L-lactate dehydrogenase
CO16-MAY-26	Hembra	Barriga	A0A212DES3	Cervus elaphus hippelaphus	Uncharacterized protein
CO16-MAY-26	Hembra	Barriga	A0A212D4I5	Cervus elaphus hippelaphus	CFB
CO16-MAY-26	Hembra	Barriga	A0A212D9E5	Cervus elaphus hippelaphus	Uncharacterized protein (Fragment)
CO16-MAY-26	Hembra	Barriga	A0A212CFL8	Cervus elaphus hippelaphus	FAAH
CO16-MAY-26	Hembra	Barriga	A0A212D8R5	Cervus elaphus hippelaphus	SERPIND1
CO16-MAY-26	Hembra	Barriga	A0A212CT61	Cervus elaphus hippelaphus	CTSH
CO16-MAY-26	Hembra	Barriga	A0A212CG46	Cervus elaphus hippelaphus	Uncharacterized protein (Fragment)
CO16-MAY-26	Hembra	Barriga	A0A212CLE1	Cervus elaphus hippelaphus	PIP (Fragment)
CO16-MAY-26	Hembra	Barriga	A0A212C2X4	Cervus elaphus hippelaphus	Uncharacterized protein
CO16-MAY-26	Hembra	Barriga	A0A212DHZ3	Cervus elaphus hippelaphus	HPX (Fragment)
CO16-MAY-26	Hembra	Barriga	A0A212C6Y8	Cervus elaphus hippelaphus	Transthyretin
CO16-MAY-26	Hembra	Barriga	A0A212DH88	Cervus elaphus hippelaphus	GSTP1 (Fragment)
CO16-MAY-26	Hembra	Barriga	A0A212CGS2	Cervus elaphus hippelaphus	ECM1
CO16-MAY-26	Hembra	Barriga	A0A212DGB9	Cervus elaphus hippelaphus	RPLP2
CO16-MAY-26	Hembra	Barriga	A0A212D7Z4	Cervus elaphus hippelaphus	PEBP1
CO16-MAY-26	Hembra	Barriga	A0A212DGZ8	Cervus elaphus hippelaphus	CTSD
CO16-MAY-26	Hembra	Barriga	A0A212CVK6	Cervus elaphus hippelaphus	EFEMP1 (Fragment)
CO16-MAY-26	Hembra	Barriga	A0A212CJ25	Cervus elaphus hippelaphus	Uncharacterized protein
CO16-MAY-27	Hembra	Barriga	A0A212D5P0	Cervus elaphus hippelaphus	ALB
CO16-MAY-27	Hembra	Barriga	A0A212DA24	Cervus elaphus hippelaphus	Uncharacterized protein (Fragment)
CO16-MAY-27	Hembra	Barriga	A0A212DF16	Cervus elaphus hippelaphus	Uncharacterized protein
CO16-MAY-27	Hembra	Barriga	A0A212DF80	Cervus elaphus hippelaphus	KRT5
CO16-MAY-27	Hembra	Barriga	A0A212D6S5	Cervus elaphus hippelaphus	KRT17
CO16-MAY-27	Hembra	Barriga	A0A212CZ96	Cervus elaphus hippelaphus	HBA
CO16-MAY-27	Hembra	Barriga	A0A212C0Q4	Cervus elaphus hippelaphus	Uncharacterized protein (Fragment)
CO16-MAY-27	Hembra	Barriga	A0A212D6R3	Cervus elaphus hippelaphus	KRT10 (Fragment)
CO16-MAY-27	Hembra	Barriga	A0A212D2K0	Cervus elaphus hippelaphus	C3
CO16-MAY-27	Hembra	Barriga	A0A212CIP3	Cervus elaphus hippelaphus	TF
CO16-MAY-27	Hembra	Barriga	A0A212D927	Cervus elaphus hippelaphus	ENO3
CO16-MAY-27	Hembra	Barriga	A0A212D793	Cervus elaphus hippelaphus	KRT19
CO16-MAY-27	Hembra	Barriga	A0A212DFB7	Cervus elaphus hippelaphus	KRT6A (Fragment)
CO16-MAY-27	Hembra	Barriga	A0A212C9V5	Cervus elaphus hippelaphus	LTF
CO16-MAY-27	Hembra	Barriga	A0A212DEP7	Cervus elaphus hippelaphus	Uncharacterized protein
CO16-MAY-27	Hembra	Barriga	A0A212CZ49	Cervus elaphus hippelaphus	Fructose-bisphosphate aldolase
CO16-MAY-27	Hembra	Barriga	A0A212CMB3	Cervus elaphus hippelaphus	Uncharacterized protein (Fragment)
CO16-MAY-27	Hembra	Barriga	A0A212CS37	Cervus elaphus hippelaphus	Uncharacterized protein
CO16-MAY-27	Hembra	Barriga	A0A212DD04	Cervus elaphus hippelaphus	A1BG
CO16-MAY-27	Hembra	Barriga	A0A212CD20	Cervus elaphus hippelaphus	A2M (Fragment)
CO16-MAY-27	Hembra	Barriga	A0A212CTC3	Cervus elaphus hippelaphus	Pyruvate kinase (Fragment)
CO16-MAY-27	Hembra	Barriga	A0A212DB90	Cervus elaphus hippelaphus	Uncharacterized protein (Fragment)
CO16-MAY-27	Hembra	Barriga	A0A212CMY9	Cervus elaphus hippelaphus	Uncharacterized protein (Fragment)
CO16-MAY-27	Hembra	Barriga	A0A212CML8	Cervus elaphus hippelaphus	Uncharacterized protein
CO16-MAY-27	Hembra	Barriga	A0A212D3W3	Cervus elaphus hippelaphus	FN1
CO16-MAY-27	Hembra	Barriga	A0A212DHP9	Cervus elaphus hippelaphus	APOA1
CO16-MAY-27	Hembra	Barriga	A0A212DCE3	Cervus elaphus hippelaphus	CKM
CO16-MAY-27	Hembra	Barriga	A0A212CSV2	Cervus elaphus hippelaphus	SERPINA3-5 (Fragment)
CO16-MAY-27	Hembra	Barriga	A0A212CI11	Cervus elaphus hippelaphus	AHSG
CO16-MAY-27	Hembra	Barriga	A0A212CSV5	Cervus elaphus hippelaphus	SERPINA3-5 (Fragment)
CO16-MAY-27	Hembra	Barriga	A0A212D1B1	Cervus elaphus hippelaphus	PRDX2
CO16-MAY-27	Hembra	Barriga	A0A212DHZ3	Cervus elaphus hippelaphus	HPX (Fragment)
CO16-MAY-27	Hembra	Barriga	A0A212CJ19	Cervus elaphus hippelaphus	CP (Fragment)
CO16-MAY-27	Hembra	Barriga	A0A212DEY6	Cervus elaphus hippelaphus	Uncharacterized protein
CO16-MAY-27	Hembra	Barriga	A0A212C8Z7	Cervus elaphus hippelaphus	LTF
CO16-MAY-27	Hembra	Barriga	A0A212DAA2	Cervus elaphus hippelaphus	FGA
CO16-MAY-27	Hembra	Barriga	A0A212C6Y8	Cervus elaphus hippelaphus	Transthyretin
CO16-MAY-27	Hembra	Barriga	A0A212CSU9	Cervus elaphus hippelaphus	SERPINA3-6
CO16-MAY-27	Hembra	Barriga	A0A212D9C4	Cervus elaphus hippelaphus	Anion exchange protein
CO16-MAY-27	Hembra	Barriga	A0A212CH81	Cervus elaphus hippelaphus	SPTA1 (Fragment)
CO16-MAY-27	Hembra	Barriga	A0A212CIC4	Cervus elaphus hippelaphus	FETUB (Fragment)
CO16-MAY-27	Hembra	Barriga	A0A212CJ25	Cervus elaphus hippelaphus	Uncharacterized protein
CO16-MAY-27	Hembra	Barriga	A0A212D7B8	Cervus elaphus hippelaphus	Amine oxidase
CO16-MAY-27	Hembra	Barriga	A0A212CSM8	Cervus elaphus hippelaphus	SERPINA3-8 (Fragment)
CO16-MAY-27	Hembra	Barriga	A0A212C922	Cervus elaphus hippelaphus	ITIH1 (Fragment)
CO16-MAY-27	Hembra	Barriga	A0A212CNC6	Cervus elaphus hippelaphus	ORM1
CO16-MAY-27	Hembra	Barriga	A0A212D8V0	Cervus elaphus hippelaphus	FGG
CO16-MAY-27	Hembra	Barriga	A0A212DB97	Cervus elaphus hippelaphus	SERPINF2
CO16-MAY-27	Hembra	Barriga	A0A212D1T8	Cervus elaphus hippelaphus	CKMT2
CO16-MAY-27	Hembra	Barriga	A0A212CC12	Cervus elaphus hippelaphus	ITIH2 (Fragment)
CO16-MAY-27	Hembra	Barriga	A0A212D6R2	Cervus elaphus hippelaphus	CA4
CO16-MAY-27	Hembra	Barriga	A0A212CIN6	Cervus elaphus hippelaphus	CP (Fragment)
CO16-MAY-27	Hembra	Barriga	A0A212DBT2	Cervus elaphus hippelaphus	Uncharacterized protein (Fragment)
CO16-MAY-27	Hembra	Barriga	A0A212DH88	Cervus elaphus hippelaphus	GSTP1 (Fragment)
CO16-MAY-27	Hembra	Barriga	A0A212C3G0	Cervus elaphus hippelaphus	Uncharacterized protein
CO16-MAY-27	Hembra	Barriga	A0A212CQN3	Cervus elaphus hippelaphus	SERPINC1
CO16-MAY-27	Hembra	Barriga	A0A212D8M7	Cervus elaphus hippelaphus	APOH
CO16-MAY-27	Hembra	Barriga	A0A212D4I5	Cervus elaphus hippelaphus	CFB
CO16-MAY-27	Hembra	Barriga	A0A212DJ20	Cervus elaphus hippelaphus	HPX (Fragment)
CO16-MAY-27	Hembra	Barriga	A0A212CE91	Cervus elaphus hippelaphus	CA3
CO16-MAY-27	Hembra	Barriga	A0A212DGV4	Cervus elaphus hippelaphus	L-lactate dehydrogenase
CO16-MAY-27	Hembra	Barriga	A0A212D5P4	Cervus elaphus hippelaphus	Uncharacterized protein
CO16-MAY-27	Hembra	Barriga	A0A212CMB8	Cervus elaphus hippelaphus	Uncharacterized protein (Fragment)
CO16-MAY-27	Hembra	Barriga	A0A212C541	Cervus elaphus hippelaphus	Uncharacterized protein
CO16-MAY-27	Hembra	Barriga	A0A212DJ06	Cervus elaphus hippelaphus	TRIM29
CO16-MAY-27	Hembra	Barriga	A0A212C7P2	Cervus elaphus hippelaphus	PLG (Fragment)
CO16-MAY-27	Hembra	Barriga	A0A212DCV8	Cervus elaphus hippelaphus	Uncharacterized protein
CO16-MAY-27	Hembra	Barriga	A0A212CCX6	Cervus elaphus hippelaphus	Uncharacterized protein
CO16-MAY-27	Hembra	Barriga	A0A212DE23	Cervus elaphus hippelaphus	Peptidoglycan-recognition protein
CO16-MAY-27	Hembra	Barriga	A0A212D686	Cervus elaphus hippelaphus	AFM
CO16-MAY-27	Hembra	Barriga	A0A212CV09	Cervus elaphus hippelaphus	Spectrin beta chain
CO16-MAY-27	Hembra	Barriga	A0A212DD78	Cervus elaphus hippelaphus	Uncharacterized protein (Fragment)
CO16-MAY-27	Hembra	Barriga	A0A212D5I5	Cervus elaphus hippelaphus	DSP (Fragment)
CO16-MAY-27	Hembra	Barriga	A0A212CM59	Cervus elaphus hippelaphus	Uncharacterized protein
CO16-MAY-27	Hembra	Barriga	A0A212DCJ8	Cervus elaphus hippelaphus	BLVRB
CO16-MAY-27	Hembra	Barriga	A0A212D7M1	Cervus elaphus hippelaphus	KRT24
CO16-MAY-27	Hembra	Barriga	A0A212DA08	Cervus elaphus hippelaphus	JUP
CO16-MAY-27	Hembra	Barriga	A0A212CQV1	Cervus elaphus hippelaphus	C4BPA
CO16-MAY-27	Hembra	Barriga	A0A212CFM7	Cervus elaphus hippelaphus	Uncharacterized protein (Fragment)
CO16-MAY-27	Hembra	Barriga	A0A212CQC9	Cervus elaphus hippelaphus	CFH (Fragment)
CO16-MAY-27	Hembra	Barriga	A0A212CRH2	Cervus elaphus hippelaphus	PIGR
CO16-MAY-27	Hembra	Barriga	A0A212CUN6	Cervus elaphus hippelaphus	NPC2
CO16-MAY-27	Hembra	Barriga	A0A212D8R5	Cervus elaphus hippelaphus	SERPIND1
CO16-MAY-27	Hembra	Barriga	A0A212C5F6	Cervus elaphus hippelaphus	VCP
CO16-MAY-27	Hembra	Barriga	A0A212CG89	Cervus elaphus hippelaphus	C8A
CO16-MAY-27	Hembra	Barriga	A0A212D2H2	Cervus elaphus hippelaphus	IFI30
CO16-MAY-27	Hembra	Barriga	A0A212CR39	Cervus elaphus hippelaphus	PRDX6
CO16-MAY-27	Hembra	Barriga	A0A212CDE1	Cervus elaphus hippelaphus	Uncharacterized protein (Fragment)
CO16-MAY-27	Hembra	Barriga	A0A212C5A0	Cervus elaphus hippelaphus	ALDH1A1 (Fragment)
CO16-MAY-27	Hembra	Barriga	A0A212BZP0	Cervus elaphus hippelaphus	Biglycan
CO16-MAY-27	Hembra	Barriga	A0A212C101	Cervus elaphus hippelaphus	Uncharacterized protein (Fragment)
CO16-MAY-27	Hembra	Barriga	A0A212CI17	Cervus elaphus hippelaphus	CD5L
CO16-TOR-23	Hembra	Barriga	A0A212D5P0	Cervus elaphus hippelaphus	ALB
CO16-TOR-23	Hembra	Barriga	A0A212DF16	Cervus elaphus hippelaphus	Uncharacterized protein
CO16-TOR-23	Hembra	Barriga	A0A212D6R3	Cervus elaphus hippelaphus	KRT10 (Fragment)
CO16-TOR-23	Hembra	Barriga	A0A212CML8	Cervus elaphus hippelaphus	Uncharacterized protein
CO16-TOR-23	Hembra	Barriga	A0A212DF80	Cervus elaphus hippelaphus	KRT5
CO16-TOR-23	Hembra	Barriga	A0A212DA24	Cervus elaphus hippelaphus	Uncharacterized protein (Fragment)
CO16-TOR-23	Hembra	Barriga	A0A212D6S5	Cervus elaphus hippelaphus	KRT17
CO16-TOR-23	Hembra	Barriga	A0A212C0Q4	Cervus elaphus hippelaphus	Uncharacterized protein (Fragment)
CO16-TOR-23	Hembra	Barriga	A0A212C9V5	Cervus elaphus hippelaphus	LTF
CO16-TOR-23	Hembra	Barriga	A0A212DEP7	Cervus elaphus hippelaphus	Uncharacterized protein
CO16-TOR-23	Hembra	Barriga	A0A212DF25	Cervus elaphus hippelaphus	KRT81
CO16-TOR-23	Hembra	Barriga	A0A212DEN5	Cervus elaphus hippelaphus	Uncharacterized protein
CO16-TOR-23	Hembra	Barriga	A0A212DFB7	Cervus elaphus hippelaphus	KRT6A (Fragment)
CO16-TOR-23	Hembra	Barriga	A0A212DF19	Cervus elaphus hippelaphus	Uncharacterized protein
CO16-TOR-23	Hembra	Barriga	A0A212D793	Cervus elaphus hippelaphus	KRT19
CO16-TOR-23	Hembra	Barriga	A0A212D9Y3	Cervus elaphus hippelaphus	Uncharacterized protein
CO16-TOR-23	Hembra	Barriga	A0A212D927	Cervus elaphus hippelaphus	ENO3
CO16-TOR-23	Hembra	Barriga	A0A212CMB3	Cervus elaphus hippelaphus	Uncharacterized protein (Fragment)
CO16-TOR-23	Hembra	Barriga	A0A212CIP3	Cervus elaphus hippelaphus	TF
CO16-TOR-23	Hembra	Barriga	A0A212DF65	Cervus elaphus hippelaphus	KRT75
CO16-TOR-23	Hembra	Barriga	A0A212CTC3	Cervus elaphus hippelaphus	Pyruvate kinase (Fragment)
CO16-TOR-23	Hembra	Barriga	A0A212D5I5	Cervus elaphus hippelaphus	DSP (Fragment)
CO16-TOR-23	Hembra	Barriga	A0A212CZ96	Cervus elaphus hippelaphus	HBA
CO16-TOR-23	Hembra	Barriga	A0A212DFF1	Cervus elaphus hippelaphus	KRT4
CO16-TOR-23	Hembra	Barriga	A0A212DE23	Cervus elaphus hippelaphus	Peptidoglycan-recognition protein
CO16-TOR-23	Hembra	Barriga	A0A212CIN6	Cervus elaphus hippelaphus	CP (Fragment)
CO16-TOR-23	Hembra	Barriga	A0A212D2K0	Cervus elaphus hippelaphus	C3
CO16-TOR-23	Hembra	Barriga	A0A212DCE3	Cervus elaphus hippelaphus	CKM
CO16-TOR-23	Hembra	Barriga	A0A212D9L8	Cervus elaphus hippelaphus	KRT26 (Fragment)
CO16-TOR-23	Hembra	Barriga	A0A212DFM7	Cervus elaphus hippelaphus	Uncharacterized protein
CO16-TOR-23	Hembra	Barriga	A0A212CS37	Cervus elaphus hippelaphus	Uncharacterized protein
CO16-TOR-23	Hembra	Barriga	A0A212CFM7	Cervus elaphus hippelaphus	Uncharacterized protein (Fragment)
CO16-TOR-23	Hembra	Barriga	A0A212DHP9	Cervus elaphus hippelaphus	APOA1
CO16-TOR-23	Hembra	Barriga	A0A212C8Z7	Cervus elaphus hippelaphus	LTF
CO16-TOR-23	Hembra	Barriga	A0A212DB90	Cervus elaphus hippelaphus	Uncharacterized protein (Fragment)
CO16-TOR-23	Hembra	Barriga	A0A212C778	Cervus elaphus hippelaphus	DSG1
CO16-TOR-23	Hembra	Barriga	A0A212DA08	Cervus elaphus hippelaphus	JUP
CO16-TOR-23	Hembra	Barriga	A0A212D9V6	Cervus elaphus hippelaphus	KRT34 (Fragment)
CO16-TOR-23	Hembra	Barriga	A0A212DBT2	Cervus elaphus hippelaphus	Uncharacterized protein (Fragment)
CO16-TOR-23	Hembra	Barriga	A0A212DEY6	Cervus elaphus hippelaphus	Uncharacterized protein
CO16-TOR-23	Hembra	Barriga	A0A212CI11	Cervus elaphus hippelaphus	AHSG
CO16-TOR-23	Hembra	Barriga	A0A212CCD7	Cervus elaphus hippelaphus	Uncharacterized protein (Fragment)
CO16-TOR-23	Hembra	Barriga	A0A212CRH2	Cervus elaphus hippelaphus	PIGR
CO16-TOR-23	Hembra	Barriga	A0A212C101	Cervus elaphus hippelaphus	Uncharacterized protein (Fragment)
CO16-TOR-23	Hembra	Barriga	A0A212CFL8	Cervus elaphus hippelaphus	FAAH
CO16-TOR-23	Hembra	Barriga	A0A212CJ76	Cervus elaphus hippelaphus	Uncharacterized protein (Fragment)
CO16-TOR-23	Hembra	Barriga	A0A212CMY9	Cervus elaphus hippelaphus	Uncharacterized protein (Fragment)
CO16-TOR-23	Hembra	Barriga	A0A212CJH6	Cervus elaphus hippelaphus	Uncharacterized protein
CO16-TOR-23	Hembra	Barriga	A0A212CD20	Cervus elaphus hippelaphus	A2M (Fragment)
CO16-TOR-23	Hembra	Barriga	A0A212DD04	Cervus elaphus hippelaphus	A1BG
CO16-TOR-23	Hembra	Barriga	A0A212D1B1	Cervus elaphus hippelaphus	PRDX2
CO16-TOR-23	Hembra	Barriga	A0A212DFN1	Cervus elaphus hippelaphus	ATP synthase subunit beta
CO16-TOR-23	Hembra	Barriga	A0A212C6Y8	Cervus elaphus hippelaphus	Transthyretin
CO16-TOR-23	Hembra	Barriga	A0A212C5Q1	Cervus elaphus hippelaphus	Annexin
CO16-TOR-23	Hembra	Barriga	A0A212DGV4	Cervus elaphus hippelaphus	L-lactate dehydrogenase
CO16-TOR-23	Hembra	Barriga	A0A212D9E5	Cervus elaphus hippelaphus	Uncharacterized protein (Fragment)
CO16-TOR-23	Hembra	Barriga	A0A212DAA2	Cervus elaphus hippelaphus	FGA
CO16-TOR-23	Hembra	Barriga	A0A212D6R2	Cervus elaphus hippelaphus	CA4
CO16-TOR-23	Hembra	Barriga	A0A212C3I6	Cervus elaphus hippelaphus	KRTAP11-1
CO16-TOR-23	Hembra	Barriga	A0A212D8J1	Cervus elaphus hippelaphus	Uncharacterized protein
CO16-TOR-23	Hembra	Barriga	A0A212CHA5	Cervus elaphus hippelaphus	CREG1 (Fragment)
CO16-TOR-23	Hembra	Barriga	A0A212CSV2	Cervus elaphus hippelaphus	SERPINA3-5 (Fragment)
CO16-TOR-23	Hembra	Barriga	A0A212DES3	Cervus elaphus hippelaphus	Uncharacterized protein
CO16-TOR-23	Hembra	Barriga	A0A212CWY8	Cervus elaphus hippelaphus	Uncharacterized protein
CO16-TOR-23	Hembra	Barriga	A0A212D0B8	Cervus elaphus hippelaphus	CASP14
CO16-TOR-23	Hembra	Barriga	A0A212CAB7	Cervus elaphus hippelaphus	TGM3 (Fragment)
CO16-TOR-23	Hembra	Barriga	A0A212CUN1	Cervus elaphus hippelaphus	TGM1
CO16-TOR-23	Hembra	Barriga	A0A212DCV8	Cervus elaphus hippelaphus	Uncharacterized protein
CO16-TOR-23	Hembra	Barriga	A0A212CSM8	Cervus elaphus hippelaphus	SERPINA3-8 (Fragment)
CO16-TOR-23	Hembra	Barriga	A0A212D0W4	Cervus elaphus hippelaphus	Histone H2B
CO16-TOR-23	Hembra	Barriga	A0A212DFF7	Cervus elaphus hippelaphus	SDR9C7
CO16-TOR-23	Hembra	Barriga	A0A212CSV5	Cervus elaphus hippelaphus	SERPINA3-5 (Fragment)
CO16-TOR-23	Hembra	Barriga	A0A212CUT3	Cervus elaphus hippelaphus	Proteasome subunit alpha type
CO16-TOR-23	Hembra	Barriga	A0A212CV09	Cervus elaphus hippelaphus	Spectrin beta chain
CO16-TOR-23	Hembra	Barriga	A0A212DCJ8	Cervus elaphus hippelaphus	BLVRB
CO16-TOR-23	Hembra	Barriga	A0A212CE91	Cervus elaphus hippelaphus	CA3
CO16-TOR-23	Hembra	Barriga	A0A212C9K1	Cervus elaphus hippelaphus	Uncharacterized protein
CO16-TOR-23	Hembra	Barriga	A0A212CG51	Cervus elaphus hippelaphus	CHIA
CO16-TOR-23	Hembra	Barriga	A0A212CQN3	Cervus elaphus hippelaphus	SERPINC1
CO16-TOR-23	Hembra	Barriga	A0A212D8V0	Cervus elaphus hippelaphus	FGG
CO16-TOR-23	Hembra	Barriga	A0A212DAD9	Cervus elaphus hippelaphus	Proteasome subunit beta type
CO16-TOR-23	Hembra	Barriga	A0A212CQF3	Cervus elaphus hippelaphus	CA6
CO16-TOR-23	Hembra	Barriga	A0A212DJ06	Cervus elaphus hippelaphus	TRIM29
CO16-TOR-23	Hembra	Barriga	A0A212DIL1	Cervus elaphus hippelaphus	Histone H2A
CO16-TOR-23	Hembra	Barriga	A0A212DHZ3	Cervus elaphus hippelaphus	HPX (Fragment)
CO16-TOR-23	Hembra	Barriga	A0A212CJ59	Cervus elaphus hippelaphus	Uncharacterized protein (Fragment)
CO16-TOR-23	Hembra	Barriga	A0A212CN16	Cervus elaphus hippelaphus	GSN
CO16-TOR-23	Hembra	Barriga	A0A212CIC4	Cervus elaphus hippelaphus	FETUB (Fragment)
CO16-TOR-23	Hembra	Barriga	A0A212D7V2	Cervus elaphus hippelaphus	Uncharacterized protein
CO16-TOR-23	Hembra	Barriga	A0A212DIJ0	Cervus elaphus hippelaphus	CD59 (Fragment)
CO16-TOR-23	Hembra	Barriga	A0A212C3G0	Cervus elaphus hippelaphus	Uncharacterized protein
CO16-TOR-23	Hembra	Barriga	A0A212D2H2	Cervus elaphus hippelaphus	IFI30
CO16-TOR-23	Hembra	Barriga	A0A212CMB8	Cervus elaphus hippelaphus	Uncharacterized protein (Fragment)
CO16-TOR-23	Hembra	Barriga	A0A212D8R5	Cervus elaphus hippelaphus	SERPIND1
CO16-TOR-23	Hembra	Barriga	A0A212CBF5	Cervus elaphus hippelaphus	ADA
CO16-TOR-23	Hembra	Barriga	A0A212DGB9	Cervus elaphus hippelaphus	RPLP2
CO16-TOR-23	Hembra	Barriga	A0A212DCM0	Cervus elaphus hippelaphus	CD177 (Fragment)
CO16-TOR-23	Hembra	Barriga	A0A212DGK2	Cervus elaphus hippelaphus	Cystatin
CO16-TOR-23	Hembra	Barriga	A0A212D7Z4	Cervus elaphus hippelaphus	PEBP1
CO16-TOR-23	Hembra	Barriga	A0A212D8M7	Cervus elaphus hippelaphus	APOH
CO16-TOR-23	Hembra	Barriga	A0A212DFD0	Cervus elaphus hippelaphus	Uncharacterized protein
CO16-TOR-23	Hembra	Barriga	A0A212CVF4	Cervus elaphus hippelaphus	RNASE4
CO16-TOR-23	Hembra	Barriga	A0A212D9C4	Cervus elaphus hippelaphus	Anion exchange protein
CO16-TOR-23	Hembra	Barriga	A0A212D4I5	Cervus elaphus hippelaphus	CFB
CO16-TOR-23	Hembra	Barriga	A0A212CLE1	Cervus elaphus hippelaphus	PIP (Fragment)
CO16-TOR-23	Hembra	Barriga	A0A212CMQ2	Cervus elaphus hippelaphus	CTSL
CO16-TOR-23	Hembra	Barriga	A0A212CC32	Cervus elaphus hippelaphus	Uncharacterized protein (Fragment)
CO16-TOR-23	Hembra	Barriga	A0A212C1P4	Cervus elaphus hippelaphus	HSPD1
CO16-TOR-23	Hembra	Barriga	A0A212CVZ3	Cervus elaphus hippelaphus	Uncharacterized protein
CO16-TOR-23	Hembra	Barriga	A0A212D3W3	Cervus elaphus hippelaphus	FN1
CO16-TOR-23	Hembra	Barriga	A0A212CM59	Cervus elaphus hippelaphus	Uncharacterized protein
CO16-TOR-23	Hembra	Barriga	A0A212CGS2	Cervus elaphus hippelaphus	ECM1
CO16-TOR-23	Hembra	Barriga	A0A212D7J2	Cervus elaphus hippelaphus	FGB (Fragment)
CO16-TOR-23	Hembra	Barriga	A0A212D5R7	Cervus elaphus hippelaphus	JCHAIN
CO16-TOR-23	Hembra	Barriga	A0A212CDE1	Cervus elaphus hippelaphus	Uncharacterized protein (Fragment)
CO16-TOR-23	Hembra	Barriga	A0A212DFA2	Cervus elaphus hippelaphus	Uncharacterized protein
CO16-TOR-23	Hembra	Barriga	A0A212CUN6	Cervus elaphus hippelaphus	NPC2
CO16-TOR-23	Hembra	Barriga	A0A212CHG3	Cervus elaphus hippelaphus	S100A8
CO16-TOR-23	Hembra	Barriga	A0A212DHF2	Cervus elaphus hippelaphus	Transgelin (Fragment)
CO16-TOR-23	Hembra	Barriga	A0A212DGZ8	Cervus elaphus hippelaphus	CTSD
CO16-TOR-23	Hembra	Barriga	A0A212D1F1	Cervus elaphus hippelaphus	ERAP1 (Fragment)
CO16-TOR-23	Hembra	Barriga	A0A212CWF7	Cervus elaphus hippelaphus	Interleukin-1
CO16-TOR-23	Hembra	Barriga	A0A212CK71	Cervus elaphus hippelaphus	CPA1
CO16-TOR-23	Hembra	Barriga	A0A212CT61	Cervus elaphus hippelaphus	CTSH
CO16-TOR-23	Hembra	Barriga	A0A212C541	Cervus elaphus hippelaphus	Uncharacterized protein
CO16-TOR-23	Hembra	Barriga	A0A212DII4	Cervus elaphus hippelaphus	APOA4
CO16-TOR-24	Hembra	Barriga	A0A212D5P0	Cervus elaphus hippelaphus	ALB
CO16-TOR-24	Hembra	Barriga	A0A212DF16	Cervus elaphus hippelaphus	Uncharacterized protein
CO16-TOR-24	Hembra	Barriga	A0A212D6R3	Cervus elaphus hippelaphus	KRT10 (Fragment)
CO16-TOR-24	Hembra	Barriga	A0A212C9V5	Cervus elaphus hippelaphus	LTF
CO16-TOR-24	Hembra	Barriga	A0A212DA24	Cervus elaphus hippelaphus	Uncharacterized protein (Fragment)
CO16-TOR-24	Hembra	Barriga	A0A212C0Q4	Cervus elaphus hippelaphus	Uncharacterized protein (Fragment)
CO16-TOR-24	Hembra	Barriga	A0A212D793	Cervus elaphus hippelaphus	KRT19
CO16-TOR-24	Hembra	Barriga	A0A212DEP7	Cervus elaphus hippelaphus	Uncharacterized protein
CO16-TOR-24	Hembra	Barriga	A0A212D6S5	Cervus elaphus hippelaphus	KRT17
CO16-TOR-24	Hembra	Barriga	A0A212DFL6	Cervus elaphus hippelaphus	Uncharacterized protein
CO16-TOR-24	Hembra	Barriga	A0A212DFF1	Cervus elaphus hippelaphus	KRT4
CO16-TOR-24	Hembra	Barriga	A0A212D2K0	Cervus elaphus hippelaphus	C3
CO16-TOR-24	Hembra	Barriga	A0A212DFB7	Cervus elaphus hippelaphus	KRT6A (Fragment)
CO16-TOR-24	Hembra	Barriga	A0A212CZ96	Cervus elaphus hippelaphus	HBA
CO16-TOR-24	Hembra	Barriga	A0A212CIP3	Cervus elaphus hippelaphus	TF
CO16-TOR-24	Hembra	Barriga	A0A212CMB3	Cervus elaphus hippelaphus	Uncharacterized protein (Fragment)
CO16-TOR-24	Hembra	Barriga	A0A212DAA2	Cervus elaphus hippelaphus	FGA
CO16-TOR-24	Hembra	Barriga	A0A212CML8	Cervus elaphus hippelaphus	Uncharacterized protein
CO16-TOR-24	Hembra	Barriga	A0A212DB90	Cervus elaphus hippelaphus	Uncharacterized protein (Fragment)
CO16-TOR-24	Hembra	Barriga	A0A212DBT2	Cervus elaphus hippelaphus	Uncharacterized protein (Fragment)
CO16-TOR-24	Hembra	Barriga	A0A212CS37	Cervus elaphus hippelaphus	Uncharacterized protein
CO16-TOR-24	Hembra	Barriga	A0A212CIN6	Cervus elaphus hippelaphus	CP (Fragment)
CO16-TOR-24	Hembra	Barriga	A0A212DFA6	Cervus elaphus hippelaphus	Uncharacterized protein
CO16-TOR-24	Hembra	Barriga	A0A212DF65	Cervus elaphus hippelaphus	KRT75
CO16-TOR-24	Hembra	Barriga	A0A212CIC4	Cervus elaphus hippelaphus	FETUB (Fragment)
CO16-TOR-24	Hembra	Barriga	A0A212CI11	Cervus elaphus hippelaphus	AHSG
CO16-TOR-24	Hembra	Barriga	A0A212D8V0	Cervus elaphus hippelaphus	FGG
CO16-TOR-24	Hembra	Barriga	A0A212C8Z7	Cervus elaphus hippelaphus	LTF
CO16-TOR-24	Hembra	Barriga	A0A212C778	Cervus elaphus hippelaphus	DSG1
CO16-TOR-24	Hembra	Barriga	A0A212DEY6	Cervus elaphus hippelaphus	Uncharacterized protein
CO16-TOR-24	Hembra	Barriga	A0A212D7B8	Cervus elaphus hippelaphus	Amine oxidase
CO16-TOR-24	Hembra	Barriga	A0A212C101	Cervus elaphus hippelaphus	Uncharacterized protein (Fragment)
CO16-TOR-24	Hembra	Barriga	A0A212CTC3	Cervus elaphus hippelaphus	Pyruvate kinase (Fragment)
CO16-TOR-24	Hembra	Barriga	A0A212CWY8	Cervus elaphus hippelaphus	Uncharacterized protein
CO16-TOR-24	Hembra	Barriga	A0A212DD04	Cervus elaphus hippelaphus	A1BG
CO16-TOR-24	Hembra	Barriga	A0A212C5A0	Cervus elaphus hippelaphus	ALDH1A1 (Fragment)
CO16-TOR-24	Hembra	Barriga	A0A212CRH2	Cervus elaphus hippelaphus	PIGR
CO16-TOR-24	Hembra	Barriga	A0A212D1B1	Cervus elaphus hippelaphus	PRDX2
CO16-TOR-24	Hembra	Barriga	A0A212DFA2	Cervus elaphus hippelaphus	Uncharacterized protein
CO16-TOR-24	Hembra	Barriga	A0A212DHP9	Cervus elaphus hippelaphus	APOA1
CO16-TOR-24	Hembra	Barriga	A0A212DEI4	Cervus elaphus hippelaphus	Uncharacterized protein
CO16-TOR-24	Hembra	Barriga	A0A212DE23	Cervus elaphus hippelaphus	Peptidoglycan-recognition protein
CO16-TOR-24	Hembra	Barriga	A0A212CE91	Cervus elaphus hippelaphus	CA3
CO16-TOR-24	Hembra	Barriga	A0A212CD20	Cervus elaphus hippelaphus	A2M (Fragment)
CO16-TOR-24	Hembra	Barriga	A0A212CMY9	Cervus elaphus hippelaphus	Uncharacterized protein (Fragment)
CO16-TOR-24	Hembra	Barriga	A0A212CFM7	Cervus elaphus hippelaphus	Uncharacterized protein (Fragment)
CO16-TOR-24	Hembra	Barriga	A0A212D0W4	Cervus elaphus hippelaphus	Histone H2B
CO16-TOR-24	Hembra	Barriga	A0A212D426	Cervus elaphus hippelaphus	DES
CO16-TOR-24	Hembra	Barriga	A0A212D7J2	Cervus elaphus hippelaphus	FGB (Fragment)
CO16-TOR-24	Hembra	Barriga	A0A212CQF3	Cervus elaphus hippelaphus	CA6
CO16-TOR-24	Hembra	Barriga	A0A212CV09	Cervus elaphus hippelaphus	Spectrin beta chain
CO16-TOR-24	Hembra	Barriga	A0A212CJ76	Cervus elaphus hippelaphus	Uncharacterized protein (Fragment)
CO16-TOR-24	Hembra	Barriga	A0A212D7M1	Cervus elaphus hippelaphus	KRT24
CO16-TOR-24	Hembra	Barriga	A0A212D3W3	Cervus elaphus hippelaphus	FN1
CO16-TOR-24	Hembra	Barriga	A0A212CSM8	Cervus elaphus hippelaphus	SERPINA3-8 (Fragment)
CO16-TOR-24	Hembra	Barriga	A0A212DCE3	Cervus elaphus hippelaphus	CKM
CO16-TOR-24	Hembra	Barriga	A0A212CCD7	Cervus elaphus hippelaphus	Uncharacterized protein (Fragment)
CO16-TOR-24	Hembra	Barriga	A0A212D4W6	Cervus elaphus hippelaphus	Histone H2A (Fragment)
CO16-TOR-24	Hembra	Barriga	A0A212DAD9	Cervus elaphus hippelaphus	Proteasome subunit beta type
CO16-TOR-24	Hembra	Barriga	A0A212D4I5	Cervus elaphus hippelaphus	CFB
CO16-TOR-24	Hembra	Barriga	A0A212D7G5	Cervus elaphus hippelaphus	Uncharacterized protein (Fragment)
CO16-TOR-24	Hembra	Barriga	A0A212DHZ3	Cervus elaphus hippelaphus	HPX (Fragment)
CO16-TOR-24	Hembra	Barriga	A0A212CFL8	Cervus elaphus hippelaphus	FAAH
CO16-TOR-24	Hembra	Barriga	A0A212DBC2	Cervus elaphus hippelaphus	Uncharacterized protein
CO16-TOR-24	Hembra	Barriga	A0A212CJ59	Cervus elaphus hippelaphus	Uncharacterized protein (Fragment)
CO16-TOR-24	Hembra	Barriga	A0A212DCM0	Cervus elaphus hippelaphus	CD177 (Fragment)
CO16-TOR-24	Hembra	Barriga	A0A212CLE1	Cervus elaphus hippelaphus	PIP (Fragment)
CO16-TOR-24	Hembra	Barriga	A0A212D9Y3	Cervus elaphus hippelaphus	Uncharacterized protein
CO16-TOR-24	Hembra	Barriga	A0A212CHA5	Cervus elaphus hippelaphus	CREG1 (Fragment)
CO16-TOR-24	Hembra	Barriga	A0A212CYW1	Cervus elaphus hippelaphus	UMOD
CO16-TOR-24	Hembra	Barriga	A0A212D8M7	Cervus elaphus hippelaphus	APOH
CO16-TOR-24	Hembra	Barriga	A0A212D9C4	Cervus elaphus hippelaphus	Anion exchange protein
CO16-TOR-24	Hembra	Barriga	A0A212DH88	Cervus elaphus hippelaphus	GSTP1 (Fragment)
CO16-TOR-24	Hembra	Barriga	A0A212CNC6	Cervus elaphus hippelaphus	ORM1
CO16-TOR-24	Hembra	Barriga	A0A212DCJ8	Cervus elaphus hippelaphus	BLVRB
CO16-TOR-24	Hembra	Barriga	A0A212D5R7	Cervus elaphus hippelaphus	JCHAIN
CO16-TOR-24	Hembra	Barriga	A0A212CG51	Cervus elaphus hippelaphus	CHIA
CO16-TOR-24	Hembra	Barriga	A0A212D6R2	Cervus elaphus hippelaphus	CA4
CO16-TOR-24	Hembra	Barriga	A0A212CHM9	Cervus elaphus hippelaphus	AKR1A1
CO16-TOR-24	Hembra	Barriga	A0A212D458	Cervus elaphus hippelaphus	SERPINB1
CO16-TOR-24	Hembra	Barriga	A0A212CGH3	Cervus elaphus hippelaphus	CHIA
CO16-TOR-24	Hembra	Barriga	A0A212CT61	Cervus elaphus hippelaphus	CTSH
CO16-TOR-24	Hembra	Barriga	A0A212D4R6	Cervus elaphus hippelaphus	GSTA2
CO16-TOR-24	Hembra	Barriga	A0A212CDE1	Cervus elaphus hippelaphus	Uncharacterized protein (Fragment)
CO16-TOR-24	Hembra	Barriga	A0A212C6Y8	Cervus elaphus hippelaphus	Transthyretin
CO16-TOR-24	Hembra	Barriga	A0A212CC32	Cervus elaphus hippelaphus	Uncharacterized protein (Fragment)
CO16-TOR-24	Hembra	Barriga	A0A212D8J1	Cervus elaphus hippelaphus	Uncharacterized protein
CO16-TOR-24	Hembra	Barriga	A0A212CVK6	Cervus elaphus hippelaphus	EFEMP1 (Fragment)
CO16-TOR-24	Hembra	Barriga	A0A212CBU5	Cervus elaphus hippelaphus	Uncharacterized protein
CO16-TOR-24	Hembra	Barriga	A0A212C7P2	Cervus elaphus hippelaphus	PLG (Fragment)
CO16-TOR-24	Hembra	Barriga	A0A212CAB7	Cervus elaphus hippelaphus	TGM3 (Fragment)
CO16-TOR-24	Hembra	Barriga	A0A212D2A1	Cervus elaphus hippelaphus	FABP6
CO16-TOR-24	Hembra	Barriga	A0A212CZT5	Cervus elaphus hippelaphus	AZGP1
CO16-TOR-24	Hembra	Barriga	A0A212CMB8	Cervus elaphus hippelaphus	Uncharacterized protein (Fragment)
CO16-TOR-24	Hembra	Barriga	A0A212DCV8	Cervus elaphus hippelaphus	Uncharacterized protein
CO16-TOR-24	Hembra	Barriga	A0A212D8R5	Cervus elaphus hippelaphus	SERPIND1
CO16-TOR-24	Hembra	Barriga	A0A212CM59	Cervus elaphus hippelaphus	Uncharacterized protein
CO16-TOR-24	Hembra	Barriga	A0A212DGK2	Cervus elaphus hippelaphus	Cystatin
CO16-TOR-24	Hembra	Barriga	A0A212D9E5	Cervus elaphus hippelaphus	Uncharacterized protein (Fragment)
CO16-TOR-24	Hembra	Barriga	A0A212C9M8	Cervus elaphus hippelaphus	Uncharacterized protein
CO16-TOR-24	Hembra	Barriga	A0A212CH81	Cervus elaphus hippelaphus	SPTA1 (Fragment)
CO16-TOR-24	Hembra	Barriga	A0A212CG07	Cervus elaphus hippelaphus	S100A12
CO16-TOR-24	Hembra	Barriga	A0A212D3T3	Cervus elaphus hippelaphus	Phospholipase A(2)
CO16-TOR-24	Hembra	Barriga	A0A212C5F6	Cervus elaphus hippelaphus	VCP
CO16-TOR-24	Hembra	Barriga	A0A212C7V8	Cervus elaphus hippelaphus	VNN1 (Fragment)
CO16-TOR-24	Hembra	Barriga	A0A212D7R4	Cervus elaphus hippelaphus	ALOX15
CO16-TOR-24	Hembra	Barriga	A0A212CR12	Cervus elaphus hippelaphus	MYOC
CO16-TOR-24	Hembra	Barriga	A0A212CHG3	Cervus elaphus hippelaphus	S100A8
CO16-TOR-24	Hembra	Barriga	A0A212C9K1	Cervus elaphus hippelaphus	Uncharacterized protein
CO16-TOR-24	Hembra	Barriga	A0A212C8V2	Cervus elaphus hippelaphus	CATHL2 (Fragment)
CO16-TOR-24	Hembra	Barriga	A0A212DA08	Cervus elaphus hippelaphus	JUP
CO16-TOR-24	Hembra	Barriga	P68217	Cervus elaphus hippelaphus	Fibrinogen alpha chain (Fragment)
CO16-TOR-24	Hembra	Barriga	A0A212DHN1	Cervus elaphus hippelaphus	TPP1
CO16-TOR-24	Hembra	Barriga	A0A212DFF7	Cervus elaphus hippelaphus	SDR9C7
CO16-TOR-24	Hembra	Barriga	A0A212D4D2	Cervus elaphus hippelaphus	CRISP3 (Fragment)
CO16-TOR-24	Hembra	Barriga	A0A212CHQ2	Cervus elaphus hippelaphus	Protein S100
CO16-TOR-24	Hembra	Barriga	A0A212CR44	Cervus elaphus hippelaphus	QSOX1
CO16-TOR-24	Hembra	Barriga	A0A212CC82	Cervus elaphus hippelaphus	Uncharacterized protein (Fragment)
CO16-TOR-24	Hembra	Barriga	A0A212C2X4	Cervus elaphus hippelaphus	Uncharacterized protein
CO16-TOR-24	Hembra	Barriga	A0A212C2Z8	Cervus elaphus hippelaphus	ASAH1
CO16-TOR-24	Hembra	Barriga	A0A212D556	Cervus elaphus hippelaphus	CLIC1 (Fragment)
CO16-TOR-24	Hembra	Barriga	A0A212C2Q0	Cervus elaphus hippelaphus	Uncharacterized protein (Fragment)
CO16-TOR-24	Hembra	Barriga	A0A212D5Y7	Cervus elaphus hippelaphus	Uncharacterized protein
CO16-TOR-24	Hembra	Barriga	A0A212CCX6	Cervus elaphus hippelaphus	Uncharacterized protein
CO16-TOR-24	Hembra	Barriga	A0A212CWF7	Cervus elaphus hippelaphus	Interleukin-1
CO16-TOR-24	Hembra	Barriga	A0A212CA18	Cervus elaphus hippelaphus	CLEC3B
CO16-TOR-24	Hembra	Barriga	A0A212CFR1	Cervus elaphus hippelaphus	Transgelin
CO16-TOR-25	Hembra	Barriga	A0A212DF16	Cervus elaphus hippelaphus	Uncharacterized protein
CO16-TOR-25	Hembra	Barriga	A0A212D6R3	Cervus elaphus hippelaphus	KRT10 (Fragment)
CO16-TOR-25	Hembra	Barriga	A0A212DA24	Cervus elaphus hippelaphus	Uncharacterized protein (Fragment)
CO16-TOR-25	Hembra	Barriga	A0A212D6S5	Cervus elaphus hippelaphus	KRT17
CO16-TOR-25	Hembra	Barriga	A0A212D5P0	Cervus elaphus hippelaphus	ALB
CO16-TOR-25	Hembra	Barriga	A0A212DF80	Cervus elaphus hippelaphus	KRT5
CO16-TOR-25	Hembra	Barriga	A0A212DEP7	Cervus elaphus hippelaphus	Uncharacterized protein
CO16-TOR-25	Hembra	Barriga	A0A212DFB7	Cervus elaphus hippelaphus	KRT6A (Fragment)
CO16-TOR-25	Hembra	Barriga	A0A212D793	Cervus elaphus hippelaphus	KRT19
CO16-TOR-25	Hembra	Barriga	A0A212DFL6	Cervus elaphus hippelaphus	Uncharacterized protein
CO16-TOR-25	Hembra	Barriga	A0A212C0Q4	Cervus elaphus hippelaphus	Uncharacterized protein (Fragment)
CO16-TOR-25	Hembra	Barriga	A0A212C9V5	Cervus elaphus hippelaphus	LTF
CO16-TOR-25	Hembra	Barriga	A0A212DFF1	Cervus elaphus hippelaphus	KRT4
CO16-TOR-25	Hembra	Barriga	A0A212CFM7	Cervus elaphus hippelaphus	Uncharacterized protein (Fragment)
CO16-TOR-25	Hembra	Barriga	A0A212CFL8	Cervus elaphus hippelaphus	FAAH
CO16-TOR-25	Hembra	Barriga	A0A212DEY6	Cervus elaphus hippelaphus	Uncharacterized protein
CO16-TOR-25	Hembra	Barriga	A0A212DF65	Cervus elaphus hippelaphus	KRT75
CO16-TOR-25	Hembra	Barriga	A0A212D5I5	Cervus elaphus hippelaphus	DSP (Fragment)
CO16-TOR-25	Hembra	Barriga	A0A212CML8	Cervus elaphus hippelaphus	Uncharacterized protein
CO16-TOR-25	Hembra	Barriga	A0A212CMB3	Cervus elaphus hippelaphus	Uncharacterized protein (Fragment)
CO16-TOR-25	Hembra	Barriga	A0A212DFA6	Cervus elaphus hippelaphus	Uncharacterized protein
CO16-TOR-25	Hembra	Barriga	A0A212CIN6	Cervus elaphus hippelaphus	CP (Fragment)
CO16-TOR-25	Hembra	Barriga	A0A212DA08	Cervus elaphus hippelaphus	JUP
CO16-TOR-25	Hembra	Barriga	A0A212C5Q1	Cervus elaphus hippelaphus	Annexin
CO16-TOR-25	Hembra	Barriga	A0A212DBT2	Cervus elaphus hippelaphus	Uncharacterized protein (Fragment)
CO16-TOR-25	Hembra	Barriga	A0A212DE23	Cervus elaphus hippelaphus	Peptidoglycan-recognition protein
CO16-TOR-25	Hembra	Barriga	A0A212C778	Cervus elaphus hippelaphus	DSG1
CO16-TOR-25	Hembra	Barriga	A0A212DAF8	Cervus elaphus hippelaphus	KRT20
CO16-TOR-25	Hembra	Barriga	A0A212CZ96	Cervus elaphus hippelaphus	HBA
CO16-TOR-25	Hembra	Barriga	A0A212D9L8	Cervus elaphus hippelaphus	KRT26 (Fragment)
CO16-TOR-25	Hembra	Barriga	A0A212D458	Cervus elaphus hippelaphus	SERPINB1
CO16-TOR-25	Hembra	Barriga	A0A212D2K0	Cervus elaphus hippelaphus	C3
CO16-TOR-25	Hembra	Barriga	A0A212CWY8	Cervus elaphus hippelaphus	Uncharacterized protein
CO16-TOR-25	Hembra	Barriga	A0A212CIP3	Cervus elaphus hippelaphus	TF
CO16-TOR-25	Hembra	Barriga	A0A212D9E5	Cervus elaphus hippelaphus	Uncharacterized protein (Fragment)
CO16-TOR-25	Hembra	Barriga	A0A212C8Z7	Cervus elaphus hippelaphus	LTF
CO16-TOR-25	Hembra	Barriga	A0A212DB90	Cervus elaphus hippelaphus	Uncharacterized protein (Fragment)
CO16-TOR-25	Hembra	Barriga	A0A212CS37	Cervus elaphus hippelaphus	Uncharacterized protein
CO16-TOR-25	Hembra	Barriga	A0A212CJ76	Cervus elaphus hippelaphus	Uncharacterized protein (Fragment)
CO16-TOR-25	Hembra	Barriga	A0A212CGS2	Cervus elaphus hippelaphus	ECM1
CO16-TOR-25	Hembra	Barriga	A0A212DES3	Cervus elaphus hippelaphus	Uncharacterized protein
CO16-TOR-25	Hembra	Barriga	A0A212D875	Cervus elaphus hippelaphus	KRT23 (Fragment)
CO16-TOR-25	Hembra	Barriga	A0A212D0B8	Cervus elaphus hippelaphus	CASP14
CO16-TOR-25	Hembra	Barriga	A0A212D6R2	Cervus elaphus hippelaphus	CA4
CO16-TOR-25	Hembra	Barriga	A0A212DD20	Cervus elaphus hippelaphus	TUBB3
CO16-TOR-25	Hembra	Barriga	A0A212C539	Cervus elaphus hippelaphus	CTSB
CO16-TOR-25	Hembra	Barriga	A0A212D9Y3	Cervus elaphus hippelaphus	Uncharacterized protein
CO16-TOR-25	Hembra	Barriga	A0A212CRH2	Cervus elaphus hippelaphus	PIGR
CO16-TOR-25	Hembra	Barriga	A0A212DH88	Cervus elaphus hippelaphus	GSTP1 (Fragment)
CO16-TOR-25	Hembra	Barriga	A0A212DFF7	Cervus elaphus hippelaphus	SDR9C7
CO16-TOR-25	Hembra	Barriga	A0A212DGZ8	Cervus elaphus hippelaphus	CTSD
CO16-TOR-25	Hembra	Barriga	A0A212CSV2	Cervus elaphus hippelaphus	SERPINA3-5 (Fragment)
CO16-TOR-25	Hembra	Barriga	A0A212DAD9	Cervus elaphus hippelaphus	Proteasome subunit beta type
CO16-TOR-25	Hembra	Barriga	A0A212CCD7	Cervus elaphus hippelaphus	Uncharacterized protein (Fragment)
CO16-TOR-25	Hembra	Barriga	A0A212CMB8	Cervus elaphus hippelaphus	Uncharacterized protein (Fragment)
CO16-TOR-25	Hembra	Barriga	A0A212CHG3	Cervus elaphus hippelaphus	S100A8
CO16-TOR-25	Hembra	Barriga	A0A212D5P4	Cervus elaphus hippelaphus	Uncharacterized protein
CO16-TOR-25	Hembra	Barriga	A0A212DCM0	Cervus elaphus hippelaphus	CD177 (Fragment)
CO16-TOR-25	Hembra	Barriga	A0A212C9K1	Cervus elaphus hippelaphus	Uncharacterized protein
CO16-TOR-25	Hembra	Barriga	A0A212CUN1	Cervus elaphus hippelaphus	TGM1
CO16-TOR-25	Hembra	Barriga	A0A212DHP9	Cervus elaphus hippelaphus	APOA1
CO16-TOR-25	Hembra	Barriga	A0A212D1B1	Cervus elaphus hippelaphus	PRDX2
CO16-TOR-25	Hembra	Barriga	A0A212CT61	Cervus elaphus hippelaphus	CTSH
CO16-TOR-25	Hembra	Barriga	A0A212CED1	Cervus elaphus hippelaphus	FABP9
CO16-TOR-25	Hembra	Barriga	A0A212CUT3	Cervus elaphus hippelaphus	Proteasome subunit alpha type
CO16-TOR-25	Hembra	Barriga	A0A212D0W4	Cervus elaphus hippelaphus	Histone H2B
CO16-TOR-25	Hembra	Barriga	A0A212CHA5	Cervus elaphus hippelaphus	CREG1 (Fragment)
CO16-TOR-25	Hembra	Barriga	A0A212CBJ4	Cervus elaphus hippelaphus	Proteasome subunit alpha type
CO16-TOR-25	Hembra	Barriga	A0A212CMQ2	Cervus elaphus hippelaphus	CTSL
CO16-TOR-25	Hembra	Barriga	A0A212CZ49	Cervus elaphus hippelaphus	Fructose-bisphosphate aldolase
CO16-TOR-25	Hembra	Barriga	A0A212D426	Cervus elaphus hippelaphus	DES
CO16-TOR-25	Hembra	Barriga	A0A212DD04	Cervus elaphus hippelaphus	A1BG
CO16-TOR-25	Hembra	Barriga	A0A212CBL4	Cervus elaphus hippelaphus	Carboxypeptidase
CO16-TOR-25	Hembra	Barriga	A0A212DAA2	Cervus elaphus hippelaphus	FGA
CO16-TOR-25	Hembra	Barriga	A0A212BZX3	Cervus elaphus hippelaphus	Rab GDP dissociation inhibitor
CO16-TOR-25	Hembra	Barriga	A0A212CDJ2	Cervus elaphus hippelaphus	NAGA (Fragment)
CO16-TOR-25	Hembra	Barriga	A0A212CVR6	Cervus elaphus hippelaphus	Proteasome subunit beta type
CO16-TOR-25	Hembra	Barriga	A0A212D8V0	Cervus elaphus hippelaphus	FGG
CO16-TOR-25	Hembra	Barriga	A0A212CQF3	Cervus elaphus hippelaphus	CA6
CO16-TOR-25	Hembra	Barriga	A0A212CCG7	Cervus elaphus hippelaphus	Uncharacterized protein
CO16-TOR-25	Hembra	Barriga	A0A212DCV8	Cervus elaphus hippelaphus	Uncharacterized protein
CO16-TOR-25	Hembra	Barriga	A0A212DGV4	Cervus elaphus hippelaphus	L-lactate dehydrogenase
CO16-TOR-25	Hembra	Barriga	A0A212CDV3	Cervus elaphus hippelaphus	Uncharacterized protein
CO16-TOR-25	Hembra	Barriga	A0A212C9G3	Cervus elaphus hippelaphus	TKT
CO16-TOR-25	Hembra	Barriga	A0A212CBF5	Cervus elaphus hippelaphus	ADA
CO16-TOR-25	Hembra	Barriga	A0A212CGN9	Cervus elaphus hippelaphus	Protein S100
CO16-TOR-25	Hembra	Barriga	A0A212DIJ0	Cervus elaphus hippelaphus	CD59 (Fragment)
CO16-TOR-25	Hembra	Barriga	A0A212D9K1	Cervus elaphus hippelaphus	Fructose-bisphosphate aldolase
CO16-TOR-25	Hembra	Barriga	A0A212CM59	Cervus elaphus hippelaphus	Uncharacterized protein
CO16-TOR-25	Hembra	Barriga	A0A212CMY9	Cervus elaphus hippelaphus	Uncharacterized protein (Fragment)
CO16-TOR-25	Hembra	Barriga	A0A212CVF4	Cervus elaphus hippelaphus	RNASE4
CO16-TOR-25	Hembra	Barriga	A0A212DGK2	Cervus elaphus hippelaphus	Cystatin
CO16-TOR-25	Hembra	Barriga	A0A212DG24	Cervus elaphus hippelaphus	TMEM109
CO16-TOR-25	Hembra	Barriga	A0A212CUN6	Cervus elaphus hippelaphus	NPC2
CO16-TOR-25	Hembra	Barriga	A0A212D1N8	Cervus elaphus hippelaphus	RETN
CO16-TOR-25	Hembra	Barriga	A0A212CWF7	Cervus elaphus hippelaphus	Interleukin-1
CO16-TOR-25	Hembra	Barriga	A0A212D5M7	Cervus elaphus hippelaphus	PSAPL1
CO16-TOR-25	Hembra	Barriga	A0A212D5R7	Cervus elaphus hippelaphus	JCHAIN
CO16-TOR-25	Hembra	Barriga	A0A212CEW6	Cervus elaphus hippelaphus	Proteasome subunit beta
CO16-TOR-25	Hembra	Barriga	A0A212CC32	Cervus elaphus hippelaphus	Uncharacterized protein (Fragment)
CO16-TOR-25	Hembra	Barriga	A0A212CF89	Cervus elaphus hippelaphus	Uncharacterized protein
CO16-TOR-25	Hembra	Barriga	A0A212C6Y8	Cervus elaphus hippelaphus	Transthyretin
CO16-TOR-25	Hembra	Barriga	A0A212C2Q0	Cervus elaphus hippelaphus	Uncharacterized protein (Fragment)
CO16-TOR-25	Hembra	Barriga	A0A212CG07	Cervus elaphus hippelaphus	S100A12
CO16-TOR-25	Hembra	Barriga	A0A212DHF2	Cervus elaphus hippelaphus	Transgelin (Fragment)
CO16-TOR-25	Hembra	Barriga	A0A212DHN1	Cervus elaphus hippelaphus	TPP1
CO16-TOR-25	Hembra	Barriga	A0A212D556	Cervus elaphus hippelaphus	CLIC1 (Fragment)
CO16-TOR-25	Hembra	Barriga	A0A212C101	Cervus elaphus hippelaphus	Uncharacterized protein (Fragment)
CO16-TOR-25	Hembra	Barriga	A0A212C7Q0	Cervus elaphus hippelaphus	Uncharacterized protein
CO16-TOR-25	Hembra	Barriga	A0A212D8J1	Cervus elaphus hippelaphus	Uncharacterized protein
CO16-TOR-25	Hembra	Barriga	A0A212DB97	Cervus elaphus hippelaphus	SERPINF2
CO16-TOR-27	Hembra	Barriga	A0A212DIY7	Cervus elaphus hippelaphus	Uncharacterized protein (Fragment)
CO16-TOR-27	Hembra	Barriga	A0A212D5P0	Cervus elaphus hippelaphus	ALB
CO16-TOR-27	Hembra	Barriga	A0A212DF16	Cervus elaphus hippelaphus	Uncharacterized protein
CO16-TOR-27	Hembra	Barriga	A0A212C0Q4	Cervus elaphus hippelaphus	Uncharacterized protein (Fragment)
CO16-TOR-27	Hembra	Barriga	A0A212D6R3	Cervus elaphus hippelaphus	KRT10 (Fragment)
CO16-TOR-27	Hembra	Barriga	A0A212C9V5	Cervus elaphus hippelaphus	LTF
CO16-TOR-27	Hembra	Barriga	A0A212DA24	Cervus elaphus hippelaphus	Uncharacterized protein (Fragment)
CO16-TOR-27	Hembra	Barriga	A0A212D6S5	Cervus elaphus hippelaphus	KRT17
CO16-TOR-27	Hembra	Barriga	A0A212DEP7	Cervus elaphus hippelaphus	Uncharacterized protein
CO16-TOR-27	Hembra	Barriga	A0A212CML8	Cervus elaphus hippelaphus	Uncharacterized protein
CO16-TOR-27	Hembra	Barriga	A0A212CZ96	Cervus elaphus hippelaphus	HBA
CO16-TOR-27	Hembra	Barriga	A0A212DFB7	Cervus elaphus hippelaphus	KRT6A (Fragment)
CO16-TOR-27	Hembra	Barriga	A0A212CIP3	Cervus elaphus hippelaphus	TF
CO16-TOR-27	Hembra	Barriga	A0A212D793	Cervus elaphus hippelaphus	KRT19
CO16-TOR-27	Hembra	Barriga	A0A212DFL6	Cervus elaphus hippelaphus	Uncharacterized protein
CO16-TOR-27	Hembra	Barriga	A0A212DBT2	Cervus elaphus hippelaphus	Uncharacterized protein (Fragment)
CO16-TOR-27	Hembra	Barriga	A0A212D2K0	Cervus elaphus hippelaphus	C3
CO16-TOR-27	Hembra	Barriga	A0A212DFF1	Cervus elaphus hippelaphus	KRT4
CO16-TOR-27	Hembra	Barriga	A0A212CMB3	Cervus elaphus hippelaphus	Uncharacterized protein (Fragment)
CO16-TOR-27	Hembra	Barriga	A0A212CIN6	Cervus elaphus hippelaphus	CP (Fragment)
CO16-TOR-27	Hembra	Barriga	A0A212CRH2	Cervus elaphus hippelaphus	PIGR
CO16-TOR-27	Hembra	Barriga	A0A212DE23	Cervus elaphus hippelaphus	Peptidoglycan-recognition protein
CO16-TOR-27	Hembra	Barriga	A0A212DF65	Cervus elaphus hippelaphus	KRT75
CO16-TOR-27	Hembra	Barriga	A0A212CS37	Cervus elaphus hippelaphus	Uncharacterized protein
CO16-TOR-27	Hembra	Barriga	A0A212DHP9	Cervus elaphus hippelaphus	APOA1
CO16-TOR-27	Hembra	Barriga	A0A212CCD7	Cervus elaphus hippelaphus	Uncharacterized protein (Fragment)
CO16-TOR-27	Hembra	Barriga	A0A212DB90	Cervus elaphus hippelaphus	Uncharacterized protein (Fragment)
CO16-TOR-27	Hembra	Barriga	A0A212C8Z7	Cervus elaphus hippelaphus	LTF
CO16-TOR-27	Hembra	Barriga	A0A212D1B1	Cervus elaphus hippelaphus	PRDX2
CO16-TOR-27	Hembra	Barriga	A0A212CJ76	Cervus elaphus hippelaphus	Uncharacterized protein (Fragment)
CO16-TOR-27	Hembra	Barriga	A0A212DD04	Cervus elaphus hippelaphus	A1BG
CO16-TOR-27	Hembra	Barriga	A0A212CFL8	Cervus elaphus hippelaphus	FAAH
CO16-TOR-27	Hembra	Barriga	A0A212CFM7	Cervus elaphus hippelaphus	Uncharacterized protein (Fragment)
CO16-TOR-27	Hembra	Barriga	A0A212CD20	Cervus elaphus hippelaphus	A2M (Fragment)
CO16-TOR-27	Hembra	Barriga	A0A212CI11	Cervus elaphus hippelaphus	AHSG
CO16-TOR-27	Hembra	Barriga	A0A212D9C4	Cervus elaphus hippelaphus	Anion exchange protein
CO16-TOR-27	Hembra	Barriga	A0A212DEI4	Cervus elaphus hippelaphus	Uncharacterized protein
CO16-TOR-27	Hembra	Barriga	A0A212CJH6	Cervus elaphus hippelaphus	Uncharacterized protein
CO16-TOR-27	Hembra	Barriga	A0A212C101	Cervus elaphus hippelaphus	Uncharacterized protein (Fragment)
CO16-TOR-27	Hembra	Barriga	A0A212CMY9	Cervus elaphus hippelaphus	Uncharacterized protein (Fragment)
CO16-TOR-27	Hembra	Barriga	A0A212DCJ8	Cervus elaphus hippelaphus	BLVRB
CO16-TOR-27	Hembra	Barriga	A0A212D7J2	Cervus elaphus hippelaphus	FGB (Fragment)
CO16-TOR-27	Hembra	Barriga	A0A212DAA2	Cervus elaphus hippelaphus	FGA
CO16-TOR-27	Hembra	Barriga	A0A212CHA5	Cervus elaphus hippelaphus	CREG1 (Fragment)
CO16-TOR-27	Hembra	Barriga	A0A212D0W4	Cervus elaphus hippelaphus	Histone H2B
CO16-TOR-27	Hembra	Barriga	A0A212DHZ3	Cervus elaphus hippelaphus	HPX (Fragment)
CO16-TOR-27	Hembra	Barriga	A0A212C7P2	Cervus elaphus hippelaphus	PLG (Fragment)
CO16-TOR-27	Hembra	Barriga	A0A212CQF3	Cervus elaphus hippelaphus	CA6
CO16-TOR-27	Hembra	Barriga	A0A212CZ49	Cervus elaphus hippelaphus	Fructose-bisphosphate aldolase
CO16-TOR-27	Hembra	Barriga	A0A212D6R2	Cervus elaphus hippelaphus	CA4
CO16-TOR-27	Hembra	Barriga	A0A212CG51	Cervus elaphus hippelaphus	CHIA
CO16-TOR-27	Hembra	Barriga	A0A212CLE1	Cervus elaphus hippelaphus	PIP (Fragment)
CO16-TOR-27	Hembra	Barriga	A0A212CGH3	Cervus elaphus hippelaphus	CHIA
CO16-TOR-27	Hembra	Barriga	A0A212CQN3	Cervus elaphus hippelaphus	SERPINC1
CO16-TOR-27	Hembra	Barriga	A0A212CJ19	Cervus elaphus hippelaphus	CP (Fragment)
CO16-TOR-27	Hembra	Barriga	A0A212D8J1	Cervus elaphus hippelaphus	Uncharacterized protein
CO16-TOR-27	Hembra	Barriga	A0A212CJ59	Cervus elaphus hippelaphus	Uncharacterized protein (Fragment)
CO16-TOR-27	Hembra	Barriga	A0A212C539	Cervus elaphus hippelaphus	CTSB
CO16-TOR-27	Hembra	Barriga	A0A212CV09	Cervus elaphus hippelaphus	Spectrin beta chain
CO16-TOR-27	Hembra	Barriga	A0A212CVF4	Cervus elaphus hippelaphus	RNASE4
CO16-TOR-27	Hembra	Barriga	A0A212DD20	Cervus elaphus hippelaphus	TUBB3
CO16-TOR-27	Hembra	Barriga	A0A212CSV2	Cervus elaphus hippelaphus	SERPINA3-5 (Fragment)
CO16-TOR-27	Hembra	Barriga	A0A212DA08	Cervus elaphus hippelaphus	JUP
CO16-TOR-27	Hembra	Barriga	A0A212DGK2	Cervus elaphus hippelaphus	Cystatin
CO16-TOR-27	Hembra	Barriga	A0A212D3W3	Cervus elaphus hippelaphus	FN1
CO16-TOR-27	Hembra	Barriga	A0A212DB97	Cervus elaphus hippelaphus	SERPINF2
CO16-TOR-27	Hembra	Barriga	A0A212C2Q0	Cervus elaphus hippelaphus	Uncharacterized protein (Fragment)
CO16-TOR-27	Hembra	Barriga	A0A212CM59	Cervus elaphus hippelaphus	Uncharacterized protein
CO16-TOR-27	Hembra	Barriga	A0A212C6Y8	Cervus elaphus hippelaphus	Transthyretin
CO16-TOR-27	Hembra	Barriga	A0A212CC32	Cervus elaphus hippelaphus	Uncharacterized protein (Fragment)
CO16-TOR-27	Hembra	Barriga	A0A212DCV8	Cervus elaphus hippelaphus	Uncharacterized protein
CO16-TOR-27	Hembra	Barriga	A0A212D8M7	Cervus elaphus hippelaphus	APOH
CO16-TOR-27	Hembra	Barriga	A0A212DIJ0	Cervus elaphus hippelaphus	CD59 (Fragment)
CO16-TOR-27	Hembra	Barriga	A0A212DGV4	Cervus elaphus hippelaphus	L-lactate dehydrogenase
CO16-TOR-27	Hembra	Barriga	A0A212D8V0	Cervus elaphus hippelaphus	FGG
CO16-TOR-27	Hembra	Barriga	A0A212DH88	Cervus elaphus hippelaphus	GSTP1 (Fragment)
CO16-TOR-27	Hembra	Barriga	A0A212D8R5	Cervus elaphus hippelaphus	SERPIND1
CO16-TOR-27	Hembra	Barriga	A0A212CWY8	Cervus elaphus hippelaphus	Uncharacterized protein
CO16-TOR-27	Hembra	Barriga	A0A212DGB9	Cervus elaphus hippelaphus	RPLP2
CO16-TOR-27	Hembra	Barriga	A0A212D4I5	Cervus elaphus hippelaphus	CFB
CO16-TOR-27	Hembra	Barriga	A0A212D686	Cervus elaphus hippelaphus	AFM
CO16-TOR-27	Hembra	Barriga	A0A212DII4	Cervus elaphus hippelaphus	APOA4
CO16-TOR-27	Hembra	Barriga	A0A212CCX5	Cervus elaphus hippelaphus	Uncharacterized protein
CO16-TOR-27	Hembra	Barriga	A0A212CJ25	Cervus elaphus hippelaphus	Uncharacterized protein
CO16-TOR-27	Hembra	Barriga	A0A212CVZ3	Cervus elaphus hippelaphus	Uncharacterized protein
CO16-TOR-27	Hembra	Barriga	A0A212CT61	Cervus elaphus hippelaphus	CTSH
CO16-TOR-27	Hembra	Barriga	A0A212D9E5	Cervus elaphus hippelaphus	Uncharacterized protein (Fragment)
CO16-TOR-27	Hembra	Barriga	A0A212CCX6	Cervus elaphus hippelaphus	Uncharacterized protein
CO16-TOR-27	Hembra	Barriga	A0A212CDJ2	Cervus elaphus hippelaphus	NAGA (Fragment)
CO16-TOR-27	Hembra	Barriga	A0A212DAD9	Cervus elaphus hippelaphus	Proteasome subunit beta type
CO16-TOR-27	Hembra	Barriga	A0A212D556	Cervus elaphus hippelaphus	CLIC1 (Fragment)
CO16-TOR-27	Hembra	Barriga	A0A212CNQ0	Cervus elaphus hippelaphus	PRDX3
CO16-TOR-27	Hembra	Barriga	A0A212DF35	Cervus elaphus hippelaphus	Uncharacterized protein
CO16-TOR-27	Hembra	Barriga	A0A212D1A9	Cervus elaphus hippelaphus	Uncharacterized protein
CO16-TOR-27	Hembra	Barriga	A0A212CMB8	Cervus elaphus hippelaphus	Uncharacterized protein (Fragment)
CO16-TOR-27	Hembra	Barriga	A0A212D7Z4	Cervus elaphus hippelaphus	PEBP1
CO16-TOR-27	Hembra	Barriga	A0A212CZT5	Cervus elaphus hippelaphus	AZGP1
CO16-TOR-27	Hembra	Barriga	A0A212CGS2	Cervus elaphus hippelaphus	ECM1
CO16-VA-21	Hembra	Barriga	A0A212DF16	Cervus elaphus hippelaphus	Uncharacterized protein
CO16-VA-21	Hembra	Barriga	A0A212D5P0	Cervus elaphus hippelaphus	ALB
CO16-VA-21	Hembra	Barriga	A0A212D6R3	Cervus elaphus hippelaphus	KRT10 (Fragment)
CO16-VA-21	Hembra	Barriga	A0A212DA24	Cervus elaphus hippelaphus	Uncharacterized protein (Fragment)
CO16-VA-21	Hembra	Barriga	A0A212D793	Cervus elaphus hippelaphus	KRT19
CO16-VA-21	Hembra	Barriga	A0A212D6S5	Cervus elaphus hippelaphus	KRT17
CO16-VA-21	Hembra	Barriga	A0A212DFL6	Cervus elaphus hippelaphus	Uncharacterized protein
CO16-VA-21	Hembra	Barriga	A0A212DFF1	Cervus elaphus hippelaphus	KRT4
CO16-VA-21	Hembra	Barriga	A0A212DEP7	Cervus elaphus hippelaphus	Uncharacterized protein
CO16-VA-21	Hembra	Barriga	A0A212C9V5	Cervus elaphus hippelaphus	LTF
CO16-VA-21	Hembra	Barriga	A0A212DF80	Cervus elaphus hippelaphus	KRT5
CO16-VA-21	Hembra	Barriga	A0A212C0Q4	Cervus elaphus hippelaphus	Uncharacterized protein (Fragment)
CO16-VA-21	Hembra	Barriga	A0A212CZ96	Cervus elaphus hippelaphus	HBA
CO16-VA-21	Hembra	Barriga	A0A212D4W6	Cervus elaphus hippelaphus	Histone H2A (Fragment)
CO16-VA-21	Hembra	Barriga	A0A212C879	Cervus elaphus hippelaphus	NPM1
CO16-VA-21	Hembra	Barriga	A0A212D0W4	Cervus elaphus hippelaphus	Histone H2B
CO16-VA-21	Hembra	Barriga	A0A212CML8	Cervus elaphus hippelaphus	Uncharacterized protein
CO16-VA-21	Hembra	Barriga	A0A212DB90	Cervus elaphus hippelaphus	Uncharacterized protein (Fragment)
CO16-VA-21	Hembra	Barriga	A0A212C101	Cervus elaphus hippelaphus	Uncharacterized protein (Fragment)
CO16-VA-21	Hembra	Barriga	A0A212CQF3	Cervus elaphus hippelaphus	CA6
CO16-VA-21	Hembra	Barriga	A0A212DE23	Cervus elaphus hippelaphus	Peptidoglycan-recognition protein
CO16-VA-21	Hembra	Barriga	A0A212CN46	Cervus elaphus hippelaphus	40S ribosomal protein S7
CO16-VA-21	Hembra	Barriga	A0A212DD04	Cervus elaphus hippelaphus	A1BG
CO16-VA-21	Hembra	Barriga	A0A212CCD7	Cervus elaphus hippelaphus	Uncharacterized protein (Fragment)
CO16-VA-21	Hembra	Barriga	A0A212CBY9	Cervus elaphus hippelaphus	WFDC2
CO16-VA-21	Hembra	Barriga	A0A212CFX7	Cervus elaphus hippelaphus	Uncharacterized protein (Fragment)
CO16-VA-21	Hembra	Barriga	A0A212CG07	Cervus elaphus hippelaphus	S100A12
CO16-VA-21	Hembra	Barriga	A0A212DBT2	Cervus elaphus hippelaphus	Uncharacterized protein (Fragment)
CO16-VA-21	Hembra	Barriga	A0A212CIN6	Cervus elaphus hippelaphus	CP (Fragment)
CO16-VA-21	Hembra	Barriga	A0A212D1B1	Cervus elaphus hippelaphus	PRDX2
CO16-VA-21	Hembra	Barriga	A0A212CIP3	Cervus elaphus hippelaphus	TF
CO16-VA-21	Hembra	Barriga	A0A212CVK6	Cervus elaphus hippelaphus	EFEMP1 (Fragment)
CO16-VA-21	Hembra	Barriga	A0A212CG51	Cervus elaphus hippelaphus	CHIA
CO16-VA-21	Hembra	Barriga	A0A212C9H1	Cervus elaphus hippelaphus	PDHB (Fragment)
CO16-VA-21	Hembra	Barriga	A0A212CJ76	Cervus elaphus hippelaphus	Uncharacterized protein (Fragment)
CO16-VA-21	Hembra	Barriga	A0A212CI06	Cervus elaphus hippelaphus	40S ribosomal protein S8
CO16-VA-21	Hembra	Barriga	A0A212D264	Cervus elaphus hippelaphus	RPS15
CO16-VA-21	Hembra	Barriga	A0A212D9C9	Cervus elaphus hippelaphus	Uncharacterized protein
CO16-VA-21	Hembra	Barriga	A0A212DCV8	Cervus elaphus hippelaphus	Uncharacterized protein
CO16-VA-21	Hembra	Barriga	A0A212CZ49	Cervus elaphus hippelaphus	Fructose-bisphosphate aldolase
CO16-VA-21	Hembra	Barriga	A0A212DA08	Cervus elaphus hippelaphus	JUP
CO16-VA-21	Hembra	Barriga	A0A212CMB3	Cervus elaphus hippelaphus	Uncharacterized protein (Fragment)
CO16-VA-22	Hembra	Barriga	A0A212D6S5	Cervus elaphus hippelaphus	KRT17
CO16-VA-22	Hembra	Barriga	A0A212DF16	Cervus elaphus hippelaphus	Uncharacterized protein
CO16-VA-22	Hembra	Barriga	A0A212DF80	Cervus elaphus hippelaphus	KRT5
CO16-VA-22	Hembra	Barriga	A0A212D6R3	Cervus elaphus hippelaphus	KRT10 (Fragment)
CO16-VA-22	Hembra	Barriga	A0A212C9V5	Cervus elaphus hippelaphus	LTF
CO16-VA-22	Hembra	Barriga	A0A212C0Q4	Cervus elaphus hippelaphus	Uncharacterized protein (Fragment)
CO16-VA-22	Hembra	Barriga	A0A212CZ96	Cervus elaphus hippelaphus	HBA
CO16-VA-22	Hembra	Barriga	A0A212DHK9	Cervus elaphus hippelaphus	HBB
CO16-VA-22	Hembra	Barriga	A0A212CJ76	Cervus elaphus hippelaphus	Uncharacterized protein (Fragment)
CO16-VA-22	Hembra	Barriga	A0A212CIN6	Cervus elaphus hippelaphus	CP (Fragment)
CO16-VA-22	Hembra	Barriga	A0A212D4W6	Cervus elaphus hippelaphus	Histone H2A (Fragment)
CO16-VA-22	Hembra	Barriga	A0A212CS37	Cervus elaphus hippelaphus	Uncharacterized protein
CO16-VA-22	Hembra	Barriga	A0A212DB90	Cervus elaphus hippelaphus	Uncharacterized protein (Fragment)
CO16-VA-22	Hembra	Barriga	A0A212CQF3	Cervus elaphus hippelaphus	CA6
CO16-VA-22	Hembra	Barriga	A0A212CG51	Cervus elaphus hippelaphus	CHIA
CO16-VA-22	Hembra	Barriga	A0A212DBT2	Cervus elaphus hippelaphus	Uncharacterized protein (Fragment)
CO16-VA-22	Hembra	Barriga	A0A212C101	Cervus elaphus hippelaphus	Uncharacterized protein (Fragment)
CO16-VA-22	Hembra	Barriga	A0A212DGB9	Cervus elaphus hippelaphus	RPLP2
CO16-VA-22	Hembra	Barriga	A0A212D000	Cervus elaphus hippelaphus	Uncharacterized protein
CO16-VA-22	Hembra	Barriga	A0A212DE23	Cervus elaphus hippelaphus	Peptidoglycan-recognition protein
CO16-VA-22	Hembra	Barriga	A0A212D1A9	Cervus elaphus hippelaphus	Uncharacterized protein
CO16-VA-22	Hembra	Barriga	A0A212CRH2	Cervus elaphus hippelaphus	PIGR
CO16-VA-22	Hembra	Barriga	A0A212CI06	Cervus elaphus hippelaphus	40S ribosomal protein S8
CO16-VA-22	Hembra	Barriga	A0A212CML8	Cervus elaphus hippelaphus	Uncharacterized protein
CO16-VA-22	Hembra	Barriga	A0A212CED1	Cervus elaphus hippelaphus	FABP9
CO16-VA-22	Hembra	Barriga	A0A212D264	Cervus elaphus hippelaphus	RPS15
[truncated: 7,388 more rows]

## Sheet: General_machos_2017
Identificación	Sexo	Zona	Accession	Procedencia	Description
CO17-VIL-8	Macho	Barriga	P01971	Alces alces	Hemoglobin subunit alpha
CO17-CCH-13	Macho	Barriga	P09422	Bison bonasus	Hemoglobin subunit beta
CO17-CCH-4	Macho	Barriga	B5T255	Bos indicus	Peptidoglycan recognition protein 1
CO17-VIL-3	Macho	Barriga	B5T255	Bos indicus	Peptidoglycan recognition protein 1
CO17-CR-5	Macho	Barriga	P04346	Bos javanicus	Hemoglobin subunit beta-A
CO17-CR-9	Macho	Barriga	P04346	Bos javanicus	Hemoglobin subunit beta-A
CO17-CCH-1	Macho	Barriga	Q4U0F3	Bos mutus	Heat shock 70 kDa protein 1B
CO17-CCH-4	Macho	Barriga	Q4U0F3	Bos mutus	Heat shock 70 kDa protein 1B
CO17-CCH-5	Macho	Barriga	Q4U0F3	Bos mutus	Heat shock 70 kDa protein 1B
CO17-CCH-13	Macho	Barriga	Q4U0F3	Bos mutus	Heat shock 70 kDa protein 1B
CO17-CR-9	Macho	Barriga	Q4U0F3	Bos mutus	Heat shock 70 kDa protein 1B
CO17-ESC-2	Macho	Barriga	Q4U0F3	Bos mutus	Heat shock 70 kDa protein 1B
CO17-ESC-3	Macho	Barriga	Q4U0F3	Bos mutus	Heat shock 70 kDa protein 1B
CO17-ESC-6	Macho	Barriga	Q4U0F3	Bos mutus	Heat shock 70 kDa protein 1B
CO17-VIL-3	Macho	Barriga	Q4U0F3	Bos mutus	Heat shock 70 kDa protein 1B
CO17-VIL-8	Macho	Barriga	Q4U0F3	Bos mutus	Heat shock 70 kDa protein 1B
CO17-VIL-11	Macho	Barriga	Q4U0F3	Bos mutus	Heat shock 70 kDa protein 1B
CO17-VIL-13	Macho	Barriga	Q4U0F3	Bos mutus	Heat shock 70 kDa protein 1B
CO17-CCH-1	Macho	Barriga	P02769	Bos taurus	Serum albumin
CO17-CCH-1	Macho	Barriga	P02070	Bos taurus	Hemoglobin subunit beta
CO17-CCH-1	Macho	Barriga	Q7SIH1	Bos taurus	Alpha-2-macroglobulin
CO17-CCH-1	Macho	Barriga	Q29443	Bos taurus	Serotransferrin
CO17-CCH-1	Macho	Barriga	Q2UVX4	Bos taurus	Complement C3
CO17-CCH-1	Macho	Barriga	Q3MHN5	Bos taurus	Vitamin D-binding protein
CO17-CCH-1	Macho	Barriga	Q9BGI3	Bos taurus	Peroxiredoxin-2
CO17-CCH-1	Macho	Barriga	P17697	Bos taurus	Clusterin
CO17-CCH-1	Macho	Barriga	Q3ZC09	Bos taurus	Beta-enolase
CO17-CCH-1	Macho	Barriga	P12763	Bos taurus	Alpha-2-HS-glycoprotein
CO17-CCH-1	Macho	Barriga	P80025	Bos taurus	Lactoperoxidase
CO17-CCH-1	Macho	Barriga	Q29437	Bos taurus	Primary amine oxidase, liver isozyme
CO17-CCH-1	Macho	Barriga	P00735	Bos taurus	Prothrombin
CO17-CCH-1	Macho	Barriga	Q3SZV7	Bos taurus	Hemopexin
CO17-CCH-1	Macho	Barriga	P46193	Bos taurus	Annexin A1
CO17-CCH-1	Macho	Barriga	Q3T052	Bos taurus	Inter-alpha-trypsin inhibitor heavy chain H4
CO17-CCH-1	Macho	Barriga	P00727	Bos taurus	Cytosol aminopeptidase
CO17-CCH-1	Macho	Barriga	Q3ZCJ7	Bos taurus	Tubulin alpha-1C chain
CO17-CCH-1	Macho	Barriga	Q3SX44	Bos taurus	N(G),N(G)-dimethylarginine dimethylaminohydrolase 2
CO17-CCH-1	Macho	Barriga	Q9TTJ5	Bos taurus	Regucalcin
CO17-CCH-1	Macho	Barriga	Q5E9B1	Bos taurus	L-lactate dehydrogenase B chain
CO17-CCH-1	Macho	Barriga	Q28085	Bos taurus	Complement factor H
CO17-CCH-1	Macho	Barriga	P22226	Bos taurus	Cathelicidin-1
CO17-CCH-1	Macho	Barriga	Q2KJ32	Bos taurus	Selenium-binding protein 1
CO17-CCH-1	Macho	Barriga	O46415	Bos taurus	Ferritin light chain
CO17-CCH-1	Macho	Barriga	P00921	Bos taurus	Carbonic anhydrase 2
CO17-CCH-1	Macho	Barriga	A2I7N2	Bos taurus	Serpin A3-6
CO17-CCH-1	Macho	Barriga	Q58DK5	Bos taurus	Delta-aminolevulinic acid dehydratase
CO17-CCH-1	Macho	Barriga	Q0VCM5	Bos taurus	Inter-alpha-trypsin inhibitor heavy chain H1
CO17-CCH-1	Macho	Barriga	P17690	Bos taurus	Beta-2-glycoprotein 1
CO17-CCH-1	Macho	Barriga	P01030	Bos taurus	Complement C4 (Fragments)
CO17-CCH-1	Macho	Barriga	P62935	Bos taurus	Peptidyl-prolyl cis-trans isomerase A
CO17-CCH-1	Macho	Barriga	A3KMV5	Bos taurus	Ubiquitin-like modifier-activating enzyme 1
CO17-CCH-1	Macho	Barriga	O46414	Bos taurus	Ferritin heavy chain
CO17-CCH-1	Macho	Barriga	P80425	Bos taurus	Fatty acid-binding protein, liver
CO17-CCH-1	Macho	Barriga	P13753	Bos taurus	BOLA class I histocompatibility antigen, alpha chain BL3-7
CO17-CCH-1	Macho	Barriga	P81265	Bos taurus	Polymeric immunoglobulin receptor
CO17-CCH-1	Macho	Barriga	A6QQ07	Bos taurus	Biotinidase
CO17-CCH-1	Macho	Barriga	P19427	Bos taurus	Dermatopontin
CO17-CCH-1	Macho	Barriga	P04421	Bos taurus	Lysozyme C
CO17-CCH-1	Macho	Barriga	Q32PJ2	Bos taurus	Apolipoprotein A-IV
CO17-CCH-1	Macho	Barriga	Q32KV0	Bos taurus	Phosphoglycerate mutase 2
CO17-CCH-1	Macho	Barriga	Q28017	Bos taurus	Platelet-activating factor acetylhydrolase
CO17-CCH-1	Macho	Barriga	Q0VCX1	Bos taurus	Complement C1s subcomponent
CO17-CCH-1	Macho	Barriga	Q3T145	Bos taurus	Malate dehydrogenase, cytoplasmic
CO17-CCH-1	Macho	Barriga	P56701	Bos taurus	26S proteasome non-ATPase regulatory subunit 2
CO17-CCH-4	Macho	Barriga	Q7SIH1	Bos taurus	Alpha-2-macroglobulin
CO17-CCH-4	Macho	Barriga	Q03763	Bos taurus	Desmoglein-1
CO17-CCH-4	Macho	Barriga	A5D7D1	Bos taurus	Alpha-actinin-4
CO17-CCH-4	Macho	Barriga	P01030	Bos taurus	Complement C4 (Fragments)
CO17-CCH-4	Macho	Barriga	Q3T052	Bos taurus	Inter-alpha-trypsin inhibitor heavy chain H4
CO17-CCH-4	Macho	Barriga	Q0VCM5	Bos taurus	Inter-alpha-trypsin inhibitor heavy chain H1
CO17-CCH-4	Macho	Barriga	Q9TTK6	Bos taurus	Membrane primary amine oxidase
CO17-CCH-4	Macho	Barriga	P80025	Bos taurus	Lactoperoxidase
CO17-CCH-4	Macho	Barriga	P52176	Bos taurus	Matrix metalloproteinase-9
CO17-CCH-4	Macho	Barriga	Q29443	Bos taurus	Serotransferrin
CO17-CCH-4	Macho	Barriga	P19120	Bos taurus	Heat shock cognate 71 kDa protein
CO17-CCH-4	Macho	Barriga	P00735	Bos taurus	Prothrombin
CO17-CCH-4	Macho	Barriga	P48733	Bos taurus	Uromodulin
CO17-CCH-4	Macho	Barriga	P02769	Bos taurus	Serum albumin
CO17-CCH-4	Macho	Barriga	Q5XQN5	Bos taurus	Keratin, type II cytoskeletal 5
CO17-CCH-4	Macho	Barriga	Q08DP0	Bos taurus	Phosphoglucomutase-1
CO17-CCH-4	Macho	Barriga	A6QQ07	Bos taurus	Biotinidase
CO17-CCH-4	Macho	Barriga	P05307	Bos taurus	Protein disulfide-isomerase
CO17-CCH-4	Macho	Barriga	P00727	Bos taurus	Cytosol aminopeptidase
CO17-CCH-4	Macho	Barriga	Q0P569	Bos taurus	Nucleobindin-1
CO17-CCH-4	Macho	Barriga	A5PJN2	Bos taurus	ERO1-like protein alpha
CO17-CCH-4	Macho	Barriga	Q3MHN5	Bos taurus	Vitamin D-binding protein
CO17-CCH-4	Macho	Barriga	Q2KJ32	Bos taurus	Selenium-binding protein 1
CO17-CCH-4	Macho	Barriga	Q3SZV7	Bos taurus	Hemopexin
CO17-CCH-4	Macho	Barriga	P17697	Bos taurus	Clusterin
CO17-CCH-4	Macho	Barriga	Q2HJ86	Bos taurus	Tubulin alpha-1D chain
CO17-CCH-4	Macho	Barriga	Q28017	Bos taurus	Platelet-activating factor acetylhydrolase
CO17-CCH-4	Macho	Barriga	P20072	Bos taurus	Annexin A7
CO17-CCH-4	Macho	Barriga	A2I7N2	Bos taurus	Serpin A3-6
CO17-CCH-4	Macho	Barriga	P34955	Bos taurus	Alpha-1-antiproteinase
CO17-CCH-4	Macho	Barriga	P80209	Bos taurus	Cathepsin D
CO17-CCH-4	Macho	Barriga	Q1JPB0	Bos taurus	Leukocyte elastase inhibitor
CO17-CCH-4	Macho	Barriga	P13753	Bos taurus	BOLA class I histocompatibility antigen, alpha chain BL3-7
CO17-CCH-4	Macho	Barriga	Q56JZ5	Bos taurus	Eukaryotic translation initiation factor 3 subunit H
CO17-CCH-4	Macho	Barriga	P46193	Bos taurus	Annexin A1
CO17-CCH-4	Macho	Barriga	Q865V6	Bos taurus	Macrophage-capping protein
CO17-CCH-4	Macho	Barriga	P06579	Bos taurus	Thrombomodulin (Fragment)
CO17-CCH-4	Macho	Barriga	Q5E9B1	Bos taurus	L-lactate dehydrogenase B chain
CO17-CCH-4	Macho	Barriga	Q3T145	Bos taurus	Malate dehydrogenase, cytoplasmic
CO17-CCH-4	Macho	Barriga	P81287	Bos taurus	Annexin A5
CO17-CCH-4	Macho	Barriga	Q58DK5	Bos taurus	Delta-aminolevulinic acid dehydratase
CO17-CCH-4	Macho	Barriga	P13214	Bos taurus	Annexin A4
CO17-CCH-4	Macho	Barriga	P10096	Bos taurus	Glyceraldehyde-3-phosphate dehydrogenase
CO17-CCH-4	Macho	Barriga	Q9TTJ5	Bos taurus	Regucalcin
CO17-CCH-4	Macho	Barriga	A4FUA8	Bos taurus	F-actin-capping protein subunit alpha-1
CO17-CCH-4	Macho	Barriga	Q5E956	Bos taurus	Triosephosphate isomerase
CO17-CCH-4	Macho	Barriga	P19803	Bos taurus	Rho GDP-dissociation inhibitor 1
CO17-CCH-4	Macho	Barriga	P33672	Bos taurus	Proteasome subunit beta type-3
CO17-CCH-4	Macho	Barriga	Q9TU03	Bos taurus	Rho GDP-dissociation inhibitor 2
CO17-CCH-4	Macho	Barriga	Q3T149	Bos taurus	Heat shock protein beta-1
CO17-CCH-4	Macho	Barriga	Q9BGI3	Bos taurus	Peroxiredoxin-2
CO17-CCH-4	Macho	Barriga	O46415	Bos taurus	Ferritin light chain
CO17-CCH-4	Macho	Barriga	P62935	Bos taurus	Peptidyl-prolyl cis-trans isomerase A
CO17-CCH-4	Macho	Barriga	P54228	Bos taurus	Cathelicidin-6
CO17-CCH-4	Macho	Barriga	P22226	Bos taurus	Cathelicidin-1
CO17-CCH-4	Macho	Barriga	P02584	Bos taurus	Profilin-1
CO17-CCH-4	Macho	Barriga	P80425	Bos taurus	Fatty acid-binding protein, liver
CO17-CCH-4	Macho	Barriga	O97680	Bos taurus	Thioredoxin
CO17-CCH-4	Macho	Barriga	P80416	Bos taurus	Cystatin-A
CO17-CCH-5	Macho	Barriga	P02769	Bos taurus	Serum albumin
CO17-CCH-5	Macho	Barriga	Q29443	Bos taurus	Serotransferrin
CO17-CCH-5	Macho	Barriga	P22226	Bos taurus	Cathelicidin-1
CO17-CCH-5	Macho	Barriga	P46193	Bos taurus	Annexin A1
CO17-CCH-5	Macho	Barriga	Q9BGI3	Bos taurus	Peroxiredoxin-2
CO17-CCH-5	Macho	Barriga	P00735	Bos taurus	Prothrombin
CO17-CCH-5	Macho	Barriga	P17697	Bos taurus	Clusterin
CO17-CCH-5	Macho	Barriga	Q3MHN5	Bos taurus	Vitamin D-binding protein
CO17-CCH-5	Macho	Barriga	P80025	Bos taurus	Lactoperoxidase
CO17-CCH-5	Macho	Barriga	Q2UVX4	Bos taurus	Complement C3
CO17-CCH-5	Macho	Barriga	Q1JPB0	Bos taurus	Leukocyte elastase inhibitor
CO17-CCH-5	Macho	Barriga	P81265	Bos taurus	Polymeric immunoglobulin receptor
CO17-CCH-5	Macho	Barriga	A2I7N2	Bos taurus	Serpin A3-6
CO17-CCH-5	Macho	Barriga	Q3SZV7	Bos taurus	Hemopexin
CO17-CCH-5	Macho	Barriga	Q2HJ86	Bos taurus	Tubulin alpha-1D chain
CO17-CCH-5	Macho	Barriga	P01030	Bos taurus	Complement C4 (Fragments)
CO17-CCH-5	Macho	Barriga	A5D7D1	Bos taurus	Alpha-actinin-4
CO17-CCH-5	Macho	Barriga	Q5EA62	Bos taurus	Fibulin-5
CO17-CCH-5	Macho	Barriga	Q03763	Bos taurus	Desmoglein-1
CO17-CCH-5	Macho	Barriga	Q29463	Bos taurus	Anionic trypsin
CO17-CCH-5	Macho	Barriga	P13753	Bos taurus	BOLA class I histocompatibility antigen, alpha chain BL3-7
CO17-CCH-5	Macho	Barriga	Q3SX44	Bos taurus	N(G),N(G)-dimethylarginine dimethylaminohydrolase 2
CO17-CCH-5	Macho	Barriga	Q0VCM5	Bos taurus	Inter-alpha-trypsin inhibitor heavy chain H1
CO17-CCH-5	Macho	Barriga	P33545	Bos taurus	Desmocollin-2 (Fragment)
CO17-CCH-5	Macho	Barriga	Q2KJ32	Bos taurus	Selenium-binding protein 1
CO17-CCH-5	Macho	Barriga	Q148M6	Bos taurus	Matrix-remodeling-associated protein 8
CO17-CCH-5	Macho	Barriga	O46415	Bos taurus	Ferritin light chain
CO17-CCH-5	Macho	Barriga	A6QQ07	Bos taurus	Biotinidase
CO17-CCH-5	Macho	Barriga	P05307	Bos taurus	Protein disulfide-isomerase
CO17-CCH-5	Macho	Barriga	Q03247	Bos taurus	Apolipoprotein E
CO17-CCH-5	Macho	Barriga	Q28017	Bos taurus	Platelet-activating factor acetylhydrolase
CO17-CCH-5	Macho	Barriga	P19427	Bos taurus	Dermatopontin
CO17-CCH-6	Macho	Barriga	P02769	Bos taurus	Serum albumin
CO17-CCH-6	Macho	Barriga	P48733	Bos taurus	Uromodulin
CO17-CCH-6	Macho	Barriga	P22226	Bos taurus	Cathelicidin-1
CO17-CCH-6	Macho	Barriga	Q29443	Bos taurus	Serotransferrin
CO17-CCH-6	Macho	Barriga	P46193	Bos taurus	Annexin A1
CO17-CCH-6	Macho	Barriga	P17697	Bos taurus	Clusterin
CO17-CCH-6	Macho	Barriga	Q2UVX4	Bos taurus	Complement C3
CO17-CCH-6	Macho	Barriga	Q7SIH1	Bos taurus	Alpha-2-macroglobulin
CO17-CCH-6	Macho	Barriga	P00735	Bos taurus	Prothrombin
CO17-CCH-6	Macho	Barriga	P34955	Bos taurus	Alpha-1-antiproteinase
CO17-CCH-6	Macho	Barriga	Q3SZV7	Bos taurus	Hemopexin
CO17-CCH-6	Macho	Barriga	Q9BGI3	Bos taurus	Peroxiredoxin-2
CO17-CCH-6	Macho	Barriga	Q1JPB0	Bos taurus	Leukocyte elastase inhibitor
CO17-CCH-6	Macho	Barriga	P19660	Bos taurus	Cathelicidin-2
CO17-CCH-6	Macho	Barriga	P02453	Bos taurus	Collagen alpha-1(I) chain
CO17-CCH-6	Macho	Barriga	P81265	Bos taurus	Polymeric immunoglobulin receptor
CO17-CCH-6	Macho	Barriga	Q2KJ32	Bos taurus	Selenium-binding protein 1
CO17-CCH-6	Macho	Barriga	Q3MHN5	Bos taurus	Vitamin D-binding protein
CO17-CCH-6	Macho	Barriga	P00727	Bos taurus	Cytosol aminopeptidase
CO17-CCH-6	Macho	Barriga	P04557	Bos taurus	Seminal plasma protein A3
CO17-CCH-13	Macho	Barriga	P02769	Bos taurus	Serum albumin
CO17-CCH-13	Macho	Barriga	Q2UVX4	Bos taurus	Complement C3
CO17-CCH-13	Macho	Barriga	Q29443	Bos taurus	Serotransferrin
CO17-CCH-13	Macho	Barriga	Q7SIH1	Bos taurus	Alpha-2-macroglobulin
CO17-CCH-13	Macho	Barriga	Q3MHN5	Bos taurus	Vitamin D-binding protein
CO17-CCH-13	Macho	Barriga	P07589	Bos taurus	Fibronectin
CO17-CCH-13	Macho	Barriga	Q3T052	Bos taurus	Inter-alpha-trypsin inhibitor heavy chain H4
CO17-CCH-13	Macho	Barriga	Q9BGI3	Bos taurus	Peroxiredoxin-2
CO17-CCH-13	Macho	Barriga	P17697	Bos taurus	Clusterin
CO17-CCH-13	Macho	Barriga	P48733	Bos taurus	Uromodulin
CO17-CCH-13	Macho	Barriga	P46193	Bos taurus	Annexin A1
CO17-CCH-13	Macho	Barriga	P19120	Bos taurus	Heat shock cognate 71 kDa protein
CO17-CCH-13	Macho	Barriga	Q3SZV7	Bos taurus	Hemopexin
CO17-CCH-13	Macho	Barriga	P06868	Bos taurus	Plasminogen
CO17-CCH-13	Macho	Barriga	Q0VCM5	Bos taurus	Inter-alpha-trypsin inhibitor heavy chain H1
CO17-CCH-13	Macho	Barriga	Q9TTK6	Bos taurus	Membrane primary amine oxidase
CO17-CCH-13	Macho	Barriga	Q28085	Bos taurus	Complement factor H
CO17-CCH-13	Macho	Barriga	P00735	Bos taurus	Prothrombin
CO17-CCH-13	Macho	Barriga	Q3SX44	Bos taurus	N(G),N(G)-dimethylarginine dimethylaminohydrolase 2
CO17-CCH-13	Macho	Barriga	P01030	Bos taurus	Complement C4 (Fragments)
CO17-CCH-13	Macho	Barriga	A2I7N2	Bos taurus	Serpin A3-6
CO17-CCH-13	Macho	Barriga	Q1JPB0	Bos taurus	Leukocyte elastase inhibitor
CO17-CCH-13	Macho	Barriga	Q5E956	Bos taurus	Triosephosphate isomerase
CO17-CCH-13	Macho	Barriga	P16368	Bos taurus	Metalloproteinase inhibitor 2
CO17-CCH-13	Macho	Barriga	P48616	Bos taurus	Vimentin
CO17-CCH-13	Macho	Barriga	P05786	Bos taurus	Keratin, type II cytoskeletal 8
CO17-CCH-13	Macho	Barriga	P80227	Bos taurus	Acylamino-acid-releasing enzyme
CO17-CCH-13	Macho	Barriga	P17690	Bos taurus	Beta-2-glycoprotein 1
CO17-CCH-13	Macho	Barriga	P19660	Bos taurus	Cathelicidin-2
CO17-CCH-13	Macho	Barriga	Q32PJ2	Bos taurus	Apolipoprotein A-IV
CO17-CCH-13	Macho	Barriga	Q5E9B1	Bos taurus	L-lactate dehydrogenase B chain
CO17-CCH-13	Macho	Barriga	Q3T149	Bos taurus	Heat shock protein beta-1
CO17-CCH-13	Macho	Barriga	P81644	Bos taurus	Apolipoprotein A-II
CO17-CCH-13	Macho	Barriga	Q28065	Bos taurus	C4b-binding protein alpha chain
CO17-CCH-13	Macho	Barriga	P80209	Bos taurus	Cathepsin D
CO17-CCH-13	Macho	Barriga	P56425	Bos taurus	Cathelicidin-7
CO17-CCH-13	Macho	Barriga	Q28198	Bos taurus	Tissue-type plasminogen activator
CO17-CCH-13	Macho	Barriga	Q0VCX1	Bos taurus	Complement C1s subcomponent
CO17-CCH-13	Macho	Barriga	Q2KJ32	Bos taurus	Selenium-binding protein 1
CO17-CCH-13	Macho	Barriga	Q2HJ86	Bos taurus	Tubulin alpha-1D chain
CO17-CCH-13	Macho	Barriga	Q3MHN2	Bos taurus	Complement component C9
CO17-CCH-13	Macho	Barriga	P18902	Bos taurus	Retinol-binding protein 4
CO17-CCH-13	Macho	Barriga	Q28017	Bos taurus	Platelet-activating factor acetylhydrolase
CO17-CCH-13	Macho	Barriga	Q9TTJ5	Bos taurus	Regucalcin
CO17-CCH-13	Macho	Barriga	Q29RU4	Bos taurus	Complement component C6
CO17-CCH-13	Macho	Barriga	P19427	Bos taurus	Dermatopontin
CO17-CCH-13	Macho	Barriga	Q58DK5	Bos taurus	Delta-aminolevulinic acid dehydratase
CO17-CCH-13	Macho	Barriga	P05307	Bos taurus	Protein disulfide-isomerase
CO17-CCH-13	Macho	Barriga	A6QQ07	Bos taurus	Biotinidase
CO17-CCH-13	Macho	Barriga	A3KMV5	Bos taurus	Ubiquitin-like modifier-activating enzyme 1
CO17-CCH-13	Macho	Barriga	Q03763	Bos taurus	Desmoglein-1
CO17-CCH-13	Macho	Barriga	Q9TU03	Bos taurus	Rho GDP-dissociation inhibitor 2
CO17-CCH-13	Macho	Barriga	Q08DM1	Bos taurus	Dematin
CO17-CCH-13	Macho	Barriga	Q2TBG8	Bos taurus	Ubiquitin carboxyl-terminal hydrolase isozyme L3
CO17-CCH-13	Macho	Barriga	P81265	Bos taurus	Polymeric immunoglobulin receptor
CO17-CCH-13	Macho	Barriga	P56652	Bos taurus	Inter-alpha-trypsin inhibitor heavy chain H3
CO17-CCH-13	Macho	Barriga	P80425	Bos taurus	Fatty acid-binding protein, liver
CO17-CCH-13	Macho	Barriga	P80416	Bos taurus	Cystatin-A
CO17-CCH-13	Macho	Barriga	P01035	Bos taurus	Cystatin-C
CO17-CCH-13	Macho	Barriga	P18915	Bos taurus	Carbonic anhydrase 6
CO17-CCH-13	Macho	Barriga	Q0VCW4	Bos taurus	L-serine dehydratase/L-threonine deaminase
CO17-CCH-13	Macho	Barriga	A2I7N3	Bos taurus	Serpin A3-7
CO17-CR-1	Macho	Barriga	P22226	Bos taurus	Cathelicidin-1
CO17-CR-1	Macho	Barriga	P02769	Bos taurus	Serum albumin
CO17-CR-1	Macho	Barriga	P24627	Bos taurus	Lactotransferrin
CO17-CR-1	Macho	Barriga	Q5XQN5	Bos taurus	Keratin, type II cytoskeletal 5
CO17-CR-1	Macho	Barriga	P46193	Bos taurus	Annexin A1
CO17-CR-1	Macho	Barriga	P01966	Bos taurus	Hemoglobin subunit alpha
CO17-CR-1	Macho	Barriga	Q1JPB0	Bos taurus	Leukocyte elastase inhibitor
CO17-CR-1	Macho	Barriga	Q9BGI2	Bos taurus	Peroxiredoxin-4
CO17-CR-2	Macho	Barriga	P02769	Bos taurus	Serum albumin
CO17-CR-2	Macho	Barriga	P24627	Bos taurus	Lactotransferrin
CO17-CR-2	Macho	Barriga	P48733	Bos taurus	Uromodulin
CO17-CR-2	Macho	Barriga	Q2HJ86	Bos taurus	Tubulin alpha-1D chain
CO17-CR-2	Macho	Barriga	Q9TTK6	Bos taurus	Membrane primary amine oxidase
CO17-CR-2	Macho	Barriga	P22226	Bos taurus	Cathelicidin-1
CO17-CR-2	Macho	Barriga	P04557	Bos taurus	Seminal plasma protein A3
CO17-CR-3	Macho	Barriga	P02769	Bos taurus	Serum albumin
CO17-CR-3	Macho	Barriga	Q5XQN5	Bos taurus	Keratin, type II cytoskeletal 5
CO17-CR-3	Macho	Barriga	A1L595	Bos taurus	Keratin, type I cytoskeletal 17
CO17-CR-3	Macho	Barriga	Q08D91	Bos taurus	Keratin, type II cytoskeletal 75
CO17-CR-3	Macho	Barriga	P24627	Bos taurus	Lactotransferrin
CO17-CR-3	Macho	Barriga	Q0P5J4	Bos taurus	Keratin, type I cytoskeletal 25
CO17-CR-3	Macho	Barriga	P19120	Bos taurus	Heat shock cognate 71 kDa protein
CO17-CR-3	Macho	Barriga	P46193	Bos taurus	Annexin A1
CO17-CR-3	Macho	Barriga	Q0P5J7	Bos taurus	Keratin, type I cuticular Ha5
CO17-CR-3	Macho	Barriga	P22226	Bos taurus	Cathelicidin-1
CO17-CR-3	Macho	Barriga	P02081	Bos taurus	Hemoglobin fetal subunit beta
CO17-CR-3	Macho	Barriga	P17697	Bos taurus	Clusterin
CO17-CR-3	Macho	Barriga	Q2KJ32	Bos taurus	Selenium-binding protein 1
CO17-CR-3	Macho	Barriga	P34955	Bos taurus	Alpha-1-antiproteinase
CO17-CR-3	Macho	Barriga	Q3T149	Bos taurus	Heat shock protein beta-1
CO17-CR-3	Macho	Barriga	P00727	Bos taurus	Cytosol aminopeptidase
CO17-CR-3	Macho	Barriga	Q3T0D0	Bos taurus	Heterogeneous nuclear ribonucleoprotein K
CO17-CR-3	Macho	Barriga	Q2UVX4	Bos taurus	Complement C3
CO17-CR-3	Macho	Barriga	P02666	Bos taurus	Beta-casein
CO17-CR-3	Macho	Barriga	P81265	Bos taurus	Polymeric immunoglobulin receptor
CO17-CR-3	Macho	Barriga	Q3T052	Bos taurus	Inter-alpha-trypsin inhibitor heavy chain H4
CO17-CR-3	Macho	Barriga	P00735	Bos taurus	Prothrombin
CO17-CR-3	Macho	Barriga	P18915	Bos taurus	Carbonic anhydrase 6
CO17-CR-3	Macho	Barriga	Q29443	Bos taurus	Serotransferrin
CO17-CR-3	Macho	Barriga	P12763	Bos taurus	Alpha-2-HS-glycoprotein
CO17-CR-5	Macho	Barriga	P02769	Bos taurus	Serum albumin
CO17-CR-5	Macho	Barriga	P24627	Bos taurus	Lactotransferrin
CO17-CR-5	Macho	Barriga	Q29443	Bos taurus	Serotransferrin
CO17-CR-5	Macho	Barriga	P22226	Bos taurus	Cathelicidin-1
CO17-CR-5	Macho	Barriga	Q2UVX4	Bos taurus	Complement C3
CO17-CR-5	Macho	Barriga	Q7SIH1	Bos taurus	Alpha-2-macroglobulin
CO17-CR-5	Macho	Barriga	Q9TTK6	Bos taurus	Membrane primary amine oxidase
CO17-CR-5	Macho	Barriga	P46193	Bos taurus	Annexin A1
CO17-CR-5	Macho	Barriga	Q5XQN5	Bos taurus	Keratin, type II cytoskeletal 5
CO17-CR-5	Macho	Barriga	Q1JPB0	Bos taurus	Leukocyte elastase inhibitor
CO17-CR-5	Macho	Barriga	P17697	Bos taurus	Clusterin
CO17-CR-5	Macho	Barriga	Q9BGI3	Bos taurus	Peroxiredoxin-2
CO17-CR-5	Macho	Barriga	Q3MHN5	Bos taurus	Vitamin D-binding protein
CO17-CR-5	Macho	Barriga	Q3T052	Bos taurus	Inter-alpha-trypsin inhibitor heavy chain H4
CO17-CR-5	Macho	Barriga	Q0VCM5	Bos taurus	Inter-alpha-trypsin inhibitor heavy chain H1
CO17-CR-5	Macho	Barriga	Q28017	Bos taurus	Platelet-activating factor acetylhydrolase
CO17-CR-5	Macho	Barriga	Q3SZV7	Bos taurus	Hemopexin
CO17-CR-5	Macho	Barriga	Q2KJ32	Bos taurus	Selenium-binding protein 1
CO17-CR-5	Macho	Barriga	P02584	Bos taurus	Profilin-1
CO17-CR-5	Macho	Barriga	Q6B855	Bos taurus	Transketolase
CO17-CR-5	Macho	Barriga	Q0VCW4	Bos taurus	L-serine dehydratase/L-threonine deaminase
CO17-CR-5	Macho	Barriga	P04557	Bos taurus	Seminal plasma protein A3
CO17-CR-5	Macho	Barriga	P19660	Bos taurus	Cathelicidin-2
CO17-CR-5	Macho	Barriga	O18879	Bos taurus	Glutathione S-transferase A2
CO17-CR-5	Macho	Barriga	P02676	Bos taurus	Fibrinogen beta chain
CO17-CR-5	Macho	Barriga	P00974	Bos taurus	Pancreatic trypsin inhibitor
CO17-CR-7	Macho	Barriga	P02769	Bos taurus	Serum albumin
CO17-CR-7	Macho	Barriga	P48733	Bos taurus	Uromodulin
CO17-CR-7	Macho	Barriga	P22226	Bos taurus	Cathelicidin-1
CO17-CR-7	Macho	Barriga	Q9TTK6	Bos taurus	Membrane primary amine oxidase
CO17-CR-7	Macho	Barriga	Q9BGI3	Bos taurus	Peroxiredoxin-2
CO17-CR-7	Macho	Barriga	Q29443	Bos taurus	Serotransferrin
CO17-CR-7	Macho	Barriga	Q3MHN5	Bos taurus	Vitamin D-binding protein
CO17-CR-9	Macho	Barriga	P02769	Bos taurus	Serum albumin
CO17-CR-9	Macho	Barriga	Q2UVX4	Bos taurus	Complement C3
CO17-CR-9	Macho	Barriga	P24627	Bos taurus	Lactotransferrin
CO17-CR-9	Macho	Barriga	P46193	Bos taurus	Annexin A1
CO17-CR-9	Macho	Barriga	Q7SIH1	Bos taurus	Alpha-2-macroglobulin
CO17-CR-9	Macho	Barriga	Q29443	Bos taurus	Serotransferrin
CO17-CR-9	Macho	Barriga	P22226	Bos taurus	Cathelicidin-1
CO17-CR-9	Macho	Barriga	P48733	Bos taurus	Uromodulin
CO17-CR-9	Macho	Barriga	P17697	Bos taurus	Clusterin
CO17-CR-9	Macho	Barriga	Q9TTK6	Bos taurus	Membrane primary amine oxidase
CO17-CR-9	Macho	Barriga	Q3MHN5	Bos taurus	Vitamin D-binding protein
CO17-CR-9	Macho	Barriga	Q1JPB0	Bos taurus	Leukocyte elastase inhibitor
CO17-CR-9	Macho	Barriga	Q5E956	Bos taurus	Triosephosphate isomerase
CO17-CR-9	Macho	Barriga	P10096	Bos taurus	Glyceraldehyde-3-phosphate dehydrogenase
CO17-CR-9	Macho	Barriga	Q9BGI3	Bos taurus	Peroxiredoxin-2
CO17-CR-9	Macho	Barriga	P34955	Bos taurus	Alpha-1-antiproteinase
CO17-CR-9	Macho	Barriga	P00735	Bos taurus	Prothrombin
CO17-CR-9	Macho	Barriga	Q2YDG7	Bos taurus	Sperm acrosome membrane-associated protein 1
CO17-CR-9	Macho	Barriga	Q3SX44	Bos taurus	N(G),N(G)-dimethylarginine dimethylaminohydrolase 2
CO17-CR-9	Macho	Barriga	P19483	Bos taurus	ATP synthase subunit alpha, mitochondrial
CO17-CR-9	Macho	Barriga	Q3SZV7	Bos taurus	Hemopexin
CO17-CR-9	Macho	Barriga	A6QNX5	Bos taurus	Keratin, type II cytoskeletal 78
CO17-CR-9	Macho	Barriga	Q3ZBD7	Bos taurus	Glucose-6-phosphate isomerase
CO17-CR-9	Macho	Barriga	Q32KV0	Bos taurus	Phosphoglycerate mutase 2
CO17-CR-9	Macho	Barriga	O46415	Bos taurus	Ferritin light chain
CO17-CR-9	Macho	Barriga	A5D7D1	Bos taurus	Alpha-actinin-4
CO17-CR-9	Macho	Barriga	P81265	Bos taurus	Polymeric immunoglobulin receptor
CO17-CR-9	Macho	Barriga	Q17QK3	Bos taurus	Carboxypeptidase Q
CO17-CR-9	Macho	Barriga	P48616	Bos taurus	Vimentin
CO17-CR-9	Macho	Barriga	Q32PB3	Bos taurus	Sperm acrosome membrane-associated protein 4
CO17-CR-9	Macho	Barriga	P13753	Bos taurus	BOLA class I histocompatibility antigen, alpha chain BL3-7
CO17-CR-9	Macho	Barriga	Q3ZCI9	Bos taurus	T-complex protein 1 subunit theta
CO17-CR-9	Macho	Barriga	Q3T064	Bos taurus	Ropporin-1
CO17-CR-9	Macho	Barriga	Q3T052	Bos taurus	Inter-alpha-trypsin inhibitor heavy chain H4
CO17-CR-9	Macho	Barriga	A6QQ07	Bos taurus	Biotinidase
CO17-CR-9	Macho	Barriga	Q2TBQ6	Bos taurus	Heat shock protein beta-9
CO17-CR-9	Macho	Barriga	P33097	Bos taurus	Aspartate aminotransferase, cytoplasmic
CO17-CR-9	Macho	Barriga	Q28017	Bos taurus	Platelet-activating factor acetylhydrolase
CO17-CR-9	Macho	Barriga	P02584	Bos taurus	Profilin-1
CO17-CR-9	Macho	Barriga	Q2KJ32	Bos taurus	Selenium-binding protein 1
CO17-CR-9	Macho	Barriga	P01030	Bos taurus	Complement C4 (Fragments)
CO17-CR-9	Macho	Barriga	Q0VCM5	Bos taurus	Inter-alpha-trypsin inhibitor heavy chain H1
CO17-CR-9	Macho	Barriga	Q9TU03	Bos taurus	Rho GDP-dissociation inhibitor 2
CO17-ESC-1	Macho	Barriga	P02769	Bos taurus	Serum albumin
CO17-ESC-1	Macho	Barriga	Q5XQN5	Bos taurus	Keratin, type II cytoskeletal 5
CO17-ESC-1	Macho	Barriga	Q08D91	Bos taurus	Keratin, type II cytoskeletal 75
CO17-ESC-1	Macho	Barriga	P12763	Bos taurus	Alpha-2-HS-glycoprotein
CO17-ESC-1	Macho	Barriga	P34955	Bos taurus	Alpha-1-antiproteinase
CO17-ESC-1	Macho	Barriga	Q29443	Bos taurus	Serotransferrin
CO17-ESC-1	Macho	Barriga	Q3T0D0	Bos taurus	Heterogeneous nuclear ribonucleoprotein K
CO17-ESC-1	Macho	Barriga	P22226	Bos taurus	Cathelicidin-1
CO17-ESC-1	Macho	Barriga	Q3T199	Bos taurus	40S ribosomal protein S23
CO17-ESC-1	Macho	Barriga	Q3T052	Bos taurus	Inter-alpha-trypsin inhibitor heavy chain H4
CO17-ESC-1	Macho	Barriga	Q2T9X2	Bos taurus	T-complex protein 1 subunit delta
CO17-ESC-1	Macho	Barriga	Q9BGI3	Bos taurus	Peroxiredoxin-2
CO17-ESC-2	Macho	Barriga	P02769	Bos taurus	Serum albumin
CO17-ESC-2	Macho	Barriga	Q5XQN5	Bos taurus	Keratin, type II cytoskeletal 5
CO17-ESC-2	Macho	Barriga	Q29443	Bos taurus	Serotransferrin
CO17-ESC-2	Macho	Barriga	P12763	Bos taurus	Alpha-2-HS-glycoprotein
CO17-ESC-2	Macho	Barriga	Q08D91	Bos taurus	Keratin, type II cytoskeletal 75
CO17-ESC-2	Macho	Barriga	P19120	Bos taurus	Heat shock cognate 71 kDa protein
CO17-ESC-2	Macho	Barriga	P34955	Bos taurus	Alpha-1-antiproteinase
CO17-ESC-2	Macho	Barriga	Q148H7	Bos taurus	Keratin, type II cytoskeletal 79
CO17-ESC-2	Macho	Barriga	P22226	Bos taurus	Cathelicidin-1
CO17-ESC-2	Macho	Barriga	P48616	Bos taurus	Vimentin
CO17-ESC-2	Macho	Barriga	P48733	Bos taurus	Uromodulin
CO17-ESC-2	Macho	Barriga	Q3MHN5	Bos taurus	Vitamin D-binding protein
CO17-ESC-2	Macho	Barriga	P00921	Bos taurus	Carbonic anhydrase 2
CO17-ESC-2	Macho	Barriga	Q7SIH1	Bos taurus	Alpha-2-macroglobulin
CO17-ESC-2	Macho	Barriga	P17697	Bos taurus	Clusterin
CO17-ESC-2	Macho	Barriga	Q58D62	Bos taurus	Fetuin-B
CO17-ESC-2	Macho	Barriga	P19483	Bos taurus	ATP synthase subunit alpha, mitochondrial
CO17-ESC-2	Macho	Barriga	Q3T0D0	Bos taurus	Heterogeneous nuclear ribonucleoprotein K
CO17-ESC-2	Macho	Barriga	Q3T052	Bos taurus	Inter-alpha-trypsin inhibitor heavy chain H4
CO17-ESC-2	Macho	Barriga	Q3T149	Bos taurus	Heat shock protein beta-1
CO17-ESC-2	Macho	Barriga	P46193	Bos taurus	Annexin A1
CO17-ESC-2	Macho	Barriga	Q95M17	Bos taurus	Acidic mammalian chitinase
CO17-ESC-2	Macho	Barriga	P28800	Bos taurus	Alpha-2-antiplasmin
CO17-ESC-2	Macho	Barriga	P00727	Bos taurus	Cytosol aminopeptidase
CO17-ESC-2	Macho	Barriga	P19803	Bos taurus	Rho GDP-dissociation inhibitor 1
CO17-ESC-2	Macho	Barriga	Q58DK5	Bos taurus	Delta-aminolevulinic acid dehydratase
CO17-ESC-2	Macho	Barriga	Q2KJ32	Bos taurus	Selenium-binding protein 1
CO17-ESC-2	Macho	Barriga	P18902	Bos taurus	Retinol-binding protein 4
CO17-ESC-2	Macho	Barriga	P81265	Bos taurus	Polymeric immunoglobulin receptor
CO17-ESC-3	Macho	Barriga	P02769	Bos taurus	Serum albumin
CO17-ESC-3	Macho	Barriga	P17697	Bos taurus	Clusterin
CO17-ESC-3	Macho	Barriga	P00735	Bos taurus	Prothrombin
CO17-ESC-3	Macho	Barriga	P01966	Bos taurus	Hemoglobin subunit alpha
CO17-ESC-3	Macho	Barriga	P46193	Bos taurus	Annexin A1
CO17-ESC-3	Macho	Barriga	Q29443	Bos taurus	Serotransferrin
CO17-ESC-3	Macho	Barriga	P19120	Bos taurus	Heat shock cognate 71 kDa protein
CO17-ESC-3	Macho	Barriga	Q2UVX4	Bos taurus	Complement C3
CO17-ESC-3	Macho	Barriga	A5D7D1	Bos taurus	Alpha-actinin-4
CO17-ESC-3	Macho	Barriga	P22226	Bos taurus	Cathelicidin-1
CO17-ESC-3	Macho	Barriga	P05786	Bos taurus	Keratin, type II cytoskeletal 8
CO17-ESC-3	Macho	Barriga	Q9TTK6	Bos taurus	Membrane primary amine oxidase
CO17-ESC-3	Macho	Barriga	Q865V6	Bos taurus	Macrophage-capping protein
CO17-ESC-3	Macho	Barriga	Q5E956	Bos taurus	Triosephosphate isomerase
CO17-ESC-3	Macho	Barriga	P12763	Bos taurus	Alpha-2-HS-glycoprotein
CO17-ESC-3	Macho	Barriga	Q148M6	Bos taurus	Matrix-remodeling-associated protein 8
CO17-ESC-3	Macho	Barriga	Q3T149	Bos taurus	Heat shock protein beta-1
CO17-ESC-3	Macho	Barriga	Q3SZV7	Bos taurus	Hemopexin
CO17-ESC-3	Macho	Barriga	A2I7N2	Bos taurus	Serpin A3-6
CO17-ESC-3	Macho	Barriga	Q1JPB0	Bos taurus	Leukocyte elastase inhibitor
CO17-ESC-3	Macho	Barriga	Q2HJ86	Bos taurus	Tubulin alpha-1D chain
CO17-ESC-3	Macho	Barriga	Q7SIH1	Bos taurus	Alpha-2-macroglobulin
CO17-ESC-3	Macho	Barriga	Q5EA62	Bos taurus	Fibulin-5
CO17-ESC-3	Macho	Barriga	Q6R8F2	Bos taurus	Cadherin-1
CO17-ESC-3	Macho	Barriga	P00921	Bos taurus	Carbonic anhydrase 2
CO17-ESC-3	Macho	Barriga	O46375	Bos taurus	Transthyretin
CO17-ESC-3	Macho	Barriga	A7E3Q8	Bos taurus	Plastin-3
CO17-ESC-3	Macho	Barriga	P01044	Bos taurus	Kininogen-1
CO17-ESC-3	Macho	Barriga	Q3T0D0	Bos taurus	Heterogeneous nuclear ribonucleoprotein K
CO17-ESC-3	Macho	Barriga	A6QQ07	Bos taurus	Biotinidase
CO17-ESC-3	Macho	Barriga	Q6B855	Bos taurus	Transketolase
CO17-ESC-3	Macho	Barriga	Q3MHN5	Bos taurus	Vitamin D-binding protein
CO17-ESC-4	Macho	Barriga	P02769	Bos taurus	Serum albumin
CO17-ESC-4	Macho	Barriga	P48733	Bos taurus	Uromodulin
CO17-ESC-4	Macho	Barriga	P17697	Bos taurus	Clusterin
CO17-ESC-4	Macho	Barriga	P22226	Bos taurus	Cathelicidin-1
CO17-ESC-4	Macho	Barriga	P46193	Bos taurus	Annexin A1
CO17-ESC-6	Macho	Barriga	P02769	Bos taurus	Serum albumin
CO17-ESC-6	Macho	Barriga	P02081	Bos taurus	Hemoglobin fetal subunit beta
CO17-ESC-6	Macho	Barriga	P46193	Bos taurus	Annexin A1
CO17-ESC-6	Macho	Barriga	P12763	Bos taurus	Alpha-2-HS-glycoprotein
CO17-ESC-6	Macho	Barriga	P17697	Bos taurus	Clusterin
CO17-ESC-6	Macho	Barriga	P22226	Bos taurus	Cathelicidin-1
CO17-ESC-6	Macho	Barriga	Q9TTK6	Bos taurus	Membrane primary amine oxidase
CO17-ESC-6	Macho	Barriga	P19120	Bos taurus	Heat shock cognate 71 kDa protein
CO17-ESC-6	Macho	Barriga	Q29443	Bos taurus	Serotransferrin
CO17-ESC-6	Macho	Barriga	P34955	Bos taurus	Alpha-1-antiproteinase
CO17-ESC-6	Macho	Barriga	Q7SIH1	Bos taurus	Alpha-2-macroglobulin
CO17-ESC-6	Macho	Barriga	Q28198	Bos taurus	Tissue-type plasminogen activator
CO17-ESC-6	Macho	Barriga	Q1JPB0	Bos taurus	Leukocyte elastase inhibitor
CO17-ESC-6	Macho	Barriga	Q3T149	Bos taurus	Heat shock protein beta-1
CO17-ESC-6	Macho	Barriga	Q3T0D0	Bos taurus	Heterogeneous nuclear ribonucleoprotein K
CO17-ESC-6	Macho	Barriga	P02666	Bos taurus	Beta-casein
CO17-ESC-6	Macho	Barriga	P00735	Bos taurus	Prothrombin
CO17-ESC-6	Macho	Barriga	Q28017	Bos taurus	Platelet-activating factor acetylhydrolase
CO17-ESC-6	Macho	Barriga	O46375	Bos taurus	Transthyretin
CO17-ESC-6	Macho	Barriga	Q3T052	Bos taurus	Inter-alpha-trypsin inhibitor heavy chain H4
CO17-ESC-6	Macho	Barriga	P16368	Bos taurus	Metalloproteinase inhibitor 2
CO17-ESC-6	Macho	Barriga	Q3ZCI9	Bos taurus	T-complex protein 1 subunit theta
CO17-ESC-6	Macho	Barriga	Q865V6	Bos taurus	Macrophage-capping protein
CO17-ESC-6	Macho	Barriga	Q3T064	Bos taurus	Ropporin-1
CO17-ESC-6	Macho	Barriga	G3X745	Bos taurus	Glypican-1
CO17-ESC-6	Macho	Barriga	A3KMV5	Bos taurus	Ubiquitin-like modifier-activating enzyme 1
CO17-ESC-6	Macho	Barriga	A7MAZ5	Bos taurus	Histone H1.3
CO17-ESC-6	Macho	Barriga	Q2KJ32	Bos taurus	Selenium-binding protein 1
CO17-ESC-6	Macho	Barriga	Q56JX6	Bos taurus	40S ribosomal protein S28
CO17-ESC-6	Macho	Barriga	Q2YDG7	Bos taurus	Sperm acrosome membrane-associated protein 1
CO17-ESC-6	Macho	Barriga	Q2KJF1	Bos taurus	Alpha-1B-glycoprotein
CO17-ESC-6	Macho	Barriga	A5PK51	Bos taurus	Nicotinate phosphoribosyltransferase
CO17-VIL-2	Macho	Barriga	P02769	Bos taurus	Serum albumin
CO17-VIL-2	Macho	Barriga	P22226	Bos taurus	Cathelicidin-1
CO17-VIL-2	Macho	Barriga	P46193	Bos taurus	Annexin A1
CO17-VIL-2	Macho	Barriga	Q29443	Bos taurus	Serotransferrin
CO17-VIL-2	Macho	Barriga	Q2UVX4	Bos taurus	Complement C3
CO17-VIL-2	Macho	Barriga	P48733	Bos taurus	Uromodulin
CO17-VIL-2	Macho	Barriga	Q1JPB0	Bos taurus	Leukocyte elastase inhibitor
CO17-VIL-2	Macho	Barriga	Q7SIH1	Bos taurus	Alpha-2-macroglobulin
CO17-VIL-2	Macho	Barriga	P00735	Bos taurus	Prothrombin
CO17-VIL-2	Macho	Barriga	A5D7D1	Bos taurus	Alpha-actinin-4
CO17-VIL-2	Macho	Barriga	P48616	Bos taurus	Vimentin
CO17-VIL-2	Macho	Barriga	P05786	Bos taurus	Keratin, type II cytoskeletal 8
CO17-VIL-2	Macho	Barriga	P07589	Bos taurus	Fibronectin
CO17-VIL-2	Macho	Barriga	O46415	Bos taurus	Ferritin light chain
CO17-VIL-2	Macho	Barriga	P17697	Bos taurus	Clusterin
CO17-VIL-2	Macho	Barriga	Q3SZV7	Bos taurus	Hemopexin
CO17-VIL-2	Macho	Barriga	P02584	Bos taurus	Profilin-1
CO17-VIL-2	Macho	Barriga	Q3T149	Bos taurus	Heat shock protein beta-1
CO17-VIL-2	Macho	Barriga	Q9BGI2	Bos taurus	Peroxiredoxin-4
CO17-VIL-2	Macho	Barriga	O46375	Bos taurus	Transthyretin
CO17-VIL-2	Macho	Barriga	P81265	Bos taurus	Polymeric immunoglobulin receptor
CO17-VIL-2	Macho	Barriga	A7E3Q8	Bos taurus	Plastin-3
CO17-VIL-2	Macho	Barriga	P27214	Bos taurus	Annexin A11
CO17-VIL-2	Macho	Barriga	Q5E9B1	Bos taurus	L-lactate dehydrogenase B chain
CO17-VIL-2	Macho	Barriga	A2I7N2	Bos taurus	Serpin A3-6
CO17-VIL-2	Macho	Barriga	P19803	Bos taurus	Rho GDP-dissociation inhibitor 1
CO17-VIL-2	Macho	Barriga	Q3T052	Bos taurus	Inter-alpha-trypsin inhibitor heavy chain H4
CO17-VIL-2	Macho	Barriga	A7MAZ5	Bos taurus	Histone H1.3
CO17-VIL-2	Macho	Barriga	Q95L54	Bos taurus	Annexin A8
CO17-VIL-2	Macho	Barriga	Q9BGI3	Bos taurus	Peroxiredoxin-2
CO17-VIL-2	Macho	Barriga	Q0VCM5	Bos taurus	Inter-alpha-trypsin inhibitor heavy chain H1
CO17-VIL-2	Macho	Barriga	O18879	Bos taurus	Glutathione S-transferase A2
CO17-VIL-2	Macho	Barriga	Q28085	Bos taurus	Complement factor H
CO17-VIL-2	Macho	Barriga	P19660	Bos taurus	Cathelicidin-2
CO17-VIL-3	Macho	Barriga	P02769	Bos taurus	Serum albumin
CO17-VIL-3	Macho	Barriga	P46193	Bos taurus	Annexin A1
CO17-VIL-3	Macho	Barriga	P22226	Bos taurus	Cathelicidin-1
CO17-VIL-3	Macho	Barriga	P48733	Bos taurus	Uromodulin
CO17-VIL-3	Macho	Barriga	Q29443	Bos taurus	Serotransferrin
CO17-VIL-3	Macho	Barriga	P17697	Bos taurus	Clusterin
CO17-VIL-3	Macho	Barriga	Q3MHN5	Bos taurus	Vitamin D-binding protein
CO17-VIL-3	Macho	Barriga	A5D7D1	Bos taurus	Alpha-actinin-4
CO17-VIL-3	Macho	Barriga	Q2UVX4	Bos taurus	Complement C3
CO17-VIL-3	Macho	Barriga	Q1JPB0	Bos taurus	Leukocyte elastase inhibitor
CO17-VIL-3	Macho	Barriga	Q9TTK6	Bos taurus	Membrane primary amine oxidase
CO17-VIL-3	Macho	Barriga	Q9BGI3	Bos taurus	Peroxiredoxin-2
CO17-VIL-3	Macho	Barriga	Q3SZV7	Bos taurus	Hemopexin
CO17-VIL-3	Macho	Barriga	Q3T149	Bos taurus	Heat shock protein beta-1
CO17-VIL-3	Macho	Barriga	O02739	Bos taurus	Serpin B6
CO17-VIL-3	Macho	Barriga	Q7SIH1	Bos taurus	Alpha-2-macroglobulin
CO17-VIL-3	Macho	Barriga	P13753	Bos taurus	BOLA class I histocompatibility antigen, alpha chain BL3-7
CO17-VIL-3	Macho	Barriga	A6QQ07	Bos taurus	Biotinidase
CO17-VIL-3	Macho	Barriga	P80425	Bos taurus	Fatty acid-binding protein, liver
CO17-VIL-3	Macho	Barriga	Q148M6	Bos taurus	Matrix-remodeling-associated protein 8
CO17-VIL-3	Macho	Barriga	O46415	Bos taurus	Ferritin light chain
CO17-VIL-3	Macho	Barriga	P05307	Bos taurus	Protein disulfide-isomerase
CO17-VIL-8	Macho	Barriga	P02769	Bos taurus	Serum albumin
CO17-VIL-8	Macho	Barriga	Q5XQN5	Bos taurus	Keratin, type II cytoskeletal 5
CO17-VIL-8	Macho	Barriga	Q08D91	Bos taurus	Keratin, type II cytoskeletal 75
CO17-VIL-8	Macho	Barriga	Q0P5J7	Bos taurus	Keratin, type I cuticular Ha5
CO17-VIL-8	Macho	Barriga	Q148H5	Bos taurus	Keratin, type II cytoskeletal 71
CO17-VIL-8	Macho	Barriga	A5D7D1	Bos taurus	Alpha-actinin-4
CO17-VIL-8	Macho	Barriga	Q148H7	Bos taurus	Keratin, type II cytoskeletal 79
CO17-VIL-8	Macho	Barriga	Q0P5J4	Bos taurus	Keratin, type I cytoskeletal 25
CO17-VIL-8	Macho	Barriga	P19120	Bos taurus	Heat shock cognate 71 kDa protein
CO17-VIL-8	Macho	Barriga	Q3T149	Bos taurus	Heat shock protein beta-1
CO17-VIL-8	Macho	Barriga	P01966	Bos taurus	Hemoglobin subunit alpha
CO17-VIL-8	Macho	Barriga	P04260	Bos taurus	Keratin, type II cytoskeletal 59 kDa, component IV (Fragment)
CO17-VIL-8	Macho	Barriga	Q29443	Bos taurus	Serotransferrin
CO17-VIL-8	Macho	Barriga	P48733	Bos taurus	Uromodulin
CO17-VIL-8	Macho	Barriga	P17697	Bos taurus	Clusterin
CO17-VIL-8	Macho	Barriga	P00727	Bos taurus	Cytosol aminopeptidase
CO17-VIL-8	Macho	Barriga	Q2HJ86	Bos taurus	Tubulin alpha-1D chain
CO17-VIL-8	Macho	Barriga	P12763	Bos taurus	Alpha-2-HS-glycoprotein
CO17-VIL-8	Macho	Barriga	P31976	Bos taurus	Ezrin
CO17-VIL-8	Macho	Barriga	Q2KJ32	Bos taurus	Selenium-binding protein 1
CO17-VIL-8	Macho	Barriga	Q1JPB0	Bos taurus	Leukocyte elastase inhibitor
CO17-VIL-8	Macho	Barriga	Q5E9B1	Bos taurus	L-lactate dehydrogenase B chain
CO17-VIL-8	Macho	Barriga	P05307	Bos taurus	Protein disulfide-isomerase
CO17-VIL-8	Macho	Barriga	Q865V6	Bos taurus	Macrophage-capping protein
CO17-VIL-8	Macho	Barriga	P62935	Bos taurus	Peptidyl-prolyl cis-trans isomerase A
CO17-VIL-8	Macho	Barriga	Q03763	Bos taurus	Desmoglein-1
CO17-VIL-8	Macho	Barriga	A2I7N2	Bos taurus	Serpin A3-6
CO17-VIL-8	Macho	Barriga	O02675	Bos taurus	Dihydropyrimidinase-related protein 2
CO17-VIL-8	Macho	Barriga	A3KMV5	Bos taurus	Ubiquitin-like modifier-activating enzyme 1
CO17-VIL-8	Macho	Barriga	Q3T0P6	Bos taurus	Phosphoglycerate kinase 1
CO17-VIL-8	Macho	Barriga	Q95L54	Bos taurus	Annexin A8
CO17-VIL-8	Macho	Barriga	P00735	Bos taurus	Prothrombin
CO17-VIL-8	Macho	Barriga	Q9TU03	Bos taurus	Rho GDP-dissociation inhibitor 2
CO17-VIL-8	Macho	Barriga	Q3SZV7	Bos taurus	Hemopexin
CO17-VIL-8	Macho	Barriga	A0JND2	Bos taurus	Keratin, type II cytoskeletal 80
CO17-VIL-8	Macho	Barriga	P13214	Bos taurus	Annexin A4
CO17-VIL-8	Macho	Barriga	P68252	Bos taurus	14-3-3 protein gamma
CO17-VIL-8	Macho	Barriga	P54228	Bos taurus	Cathelicidin-6
CO17-VIL-8	Macho	Barriga	Q3MHN5	Bos taurus	Vitamin D-binding protein
CO17-VIL-8	Macho	Barriga	P10103	Bos taurus	High mobility group protein B1
CO17-VIL-8	Macho	Barriga	A7E3Q8	Bos taurus	Plastin-3
CO17-VIL-8	Macho	Barriga	Q6B855	Bos taurus	Transketolase
CO17-VIL-8	Macho	Barriga	Q3SYX0	Bos taurus	Protein NDRG1
CO17-VIL-8	Macho	Barriga	P02584	Bos taurus	Profilin-1
CO17-VIL-8	Macho	Barriga	P81265	Bos taurus	Polymeric immunoglobulin receptor
CO17-VIL-8	Macho	Barriga	P81287	Bos taurus	Annexin A5
CO17-VIL-8	Macho	Barriga	Q3SWX7	Bos taurus	Annexin A3
CO17-VIL-8	Macho	Barriga	Q5E9J1	Bos taurus	Heterogeneous nuclear ribonucleoprotein F
CO17-VIL-8	Macho	Barriga	P08814	Bos taurus	Parathymosin
CO17-VIL-8	Macho	Barriga	P19483	Bos taurus	ATP synthase subunit alpha, mitochondrial
CO17-VIL-8	Macho	Barriga	Q5E9E1	Bos taurus	PDZ and LIM domain protein 1
CO17-VIL-8	Macho	Barriga	Q32LE4	Bos taurus	Gamma-glutamylcyclotransferase
CO17-VIL-8	Macho	Barriga	Q28198	Bos taurus	Tissue-type plasminogen activator
CO17-VIL-8	Macho	Barriga	O97680	Bos taurus	Thioredoxin
CO17-VIL-8	Macho	Barriga	A6H7G2	Bos taurus	Drebrin-like protein
CO17-VIL-8	Macho	Barriga	Q2TBG8	Bos taurus	Ubiquitin carboxyl-terminal hydrolase isozyme L3
CO17-VIL-8	Macho	Barriga	Q05204	Bos taurus	Lysosome-associated membrane glycoprotein 1
CO17-VIL-8	Macho	Barriga	P19803	Bos taurus	Rho GDP-dissociation inhibitor 1
CO17-VIL-8	Macho	Barriga	O46415	Bos taurus	Ferritin light chain
CO17-VIL-8	Macho	Barriga	Q3T0D0	Bos taurus	Heterogeneous nuclear ribonucleoprotein K
CO17-VIL-8	Macho	Barriga	Q28060	Bos taurus	Desmocollin-3
CO17-VIL-8	Macho	Barriga	P27214	Bos taurus	Annexin A11
CO17-VIL-8	Macho	Barriga	Q58DK5	Bos taurus	Delta-aminolevulinic acid dehydratase
CO17-VIL-8	Macho	Barriga	A6QLI5	Bos taurus	Melanoma-associated antigen D4
CO17-VIL-8	Macho	Barriga	A6QQ07	Bos taurus	Biotinidase
CO17-VIL-8	Macho	Barriga	P04557	Bos taurus	Seminal plasma protein A3
CO17-VIL-8	Macho	Barriga	A6QLQ8	Bos taurus	Poly(U)-specific endoribonuclease
CO17-VIL-8	Macho	Barriga	Q08DP0	Bos taurus	Phosphoglucomutase-1
CO17-VIL-8	Macho	Barriga	O02751	Bos taurus	Craniofacial development protein 2
CO17-VIL-8	Macho	Barriga	P79136	Bos taurus	F-actin-capping protein subunit beta
CO17-VIL-8	Macho	Barriga	Q56JZ5	Bos taurus	Eukaryotic translation initiation factor 3 subunit H
CO17-VIL-11	Macho	Barriga	P02769	Bos taurus	Serum albumin
CO17-VIL-11	Macho	Barriga	A4FUZ0	Bos taurus	Keratin, type II cuticular Hb3
CO17-VIL-11	Macho	Barriga	Q2UVX4	Bos taurus	Complement C3
CO17-VIL-11	Macho	Barriga	Q29443	Bos taurus	Serotransferrin
CO17-VIL-11	Macho	Barriga	Q7SIH1	Bos taurus	Alpha-2-macroglobulin
CO17-VIL-11	Macho	Barriga	Q3MHN5	Bos taurus	Vitamin D-binding protein
CO17-VIL-11	Macho	Barriga	Q9BGI3	Bos taurus	Peroxiredoxin-2
CO17-VIL-11	Macho	Barriga	Q3ZC09	Bos taurus	Beta-enolase
CO17-VIL-11	Macho	Barriga	Q08D91	Bos taurus	Keratin, type II cytoskeletal 75
CO17-VIL-11	Macho	Barriga	P10096	Bos taurus	Glyceraldehyde-3-phosphate dehydrogenase
CO17-VIL-11	Macho	Barriga	Q5E956	Bos taurus	Triosephosphate isomerase
CO17-VIL-11	Macho	Barriga	P48733	Bos taurus	Uromodulin
CO17-VIL-11	Macho	Barriga	P19120	Bos taurus	Heat shock cognate 71 kDa protein
CO17-VIL-11	Macho	Barriga	Q9TTK6	Bos taurus	Membrane primary amine oxidase
CO17-VIL-11	Macho	Barriga	P22226	Bos taurus	Cathelicidin-1
CO17-VIL-11	Macho	Barriga	Q3SZV7	Bos taurus	Hemopexin
CO17-VIL-11	Macho	Barriga	Q0VCM5	Bos taurus	Inter-alpha-trypsin inhibitor heavy chain H1
CO17-VIL-11	Macho	Barriga	Q3T0P6	Bos taurus	Phosphoglycerate kinase 1
CO17-VIL-11	Macho	Barriga	Q3T149	Bos taurus	Heat shock protein beta-1
CO17-VIL-11	Macho	Barriga	Q3SX44	Bos taurus	N(G),N(G)-dimethylarginine dimethylaminohydrolase 2
CO17-VIL-11	Macho	Barriga	Q5E9B1	Bos taurus	L-lactate dehydrogenase B chain
CO17-VIL-11	Macho	Barriga	Q3T052	Bos taurus	Inter-alpha-trypsin inhibitor heavy chain H4
CO17-VIL-11	Macho	Barriga	P00735	Bos taurus	Prothrombin
CO17-VIL-11	Macho	Barriga	Q2KJ32	Bos taurus	Selenium-binding protein 1
CO17-VIL-11	Macho	Barriga	P00727	Bos taurus	Cytosol aminopeptidase
CO17-VIL-11	Macho	Barriga	P17697	Bos taurus	Clusterin
CO17-VIL-11	Macho	Barriga	P00921	Bos taurus	Carbonic anhydrase 2
CO17-VIL-11	Macho	Barriga	Q32KV0	Bos taurus	Phosphoglycerate mutase 2
CO17-VIL-11	Macho	Barriga	P80227	Bos taurus	Acylamino-acid-releasing enzyme
CO17-VIL-11	Macho	Barriga	Q28085	Bos taurus	Complement factor H
CO17-VIL-11	Macho	Barriga	P46193	Bos taurus	Annexin A1
CO17-VIL-11	Macho	Barriga	Q08DP0	Bos taurus	Phosphoglucomutase-1
CO17-VIL-11	Macho	Barriga	Q9TTJ5	Bos taurus	Regucalcin
CO17-VIL-11	Macho	Barriga	P01030	Bos taurus	Complement C4 (Fragments)
CO17-VIL-11	Macho	Barriga	P33097	Bos taurus	Aspartate aminotransferase, cytoplasmic
CO17-VIL-11	Macho	Barriga	P19483	Bos taurus	ATP synthase subunit alpha, mitochondrial
CO17-VIL-11	Macho	Barriga	P17690	Bos taurus	Beta-2-glycoprotein 1
CO17-VIL-11	Macho	Barriga	Q2HJ86	Bos taurus	Tubulin alpha-1D chain
CO17-VIL-11	Macho	Barriga	P15246	Bos taurus	Protein-L-isoaspartate(D-aspartate) O-methyltransferase
CO17-VIL-11	Macho	Barriga	Q3T145	Bos taurus	Malate dehydrogenase, cytoplasmic
CO17-VIL-11	Macho	Barriga	A2I7N2	Bos taurus	Serpin A3-6
CO17-VIL-11	Macho	Barriga	Q58DK5	Bos taurus	Delta-aminolevulinic acid dehydratase
CO17-VIL-11	Macho	Barriga	Q2KIT0	Bos taurus	Protein HP-20 homolog
CO17-VIL-11	Macho	Barriga	Q6B855	Bos taurus	Transketolase
CO17-VIL-11	Macho	Barriga	A3KMV5	Bos taurus	Ubiquitin-like modifier-activating enzyme 1
CO17-VIL-11	Macho	Barriga	Q3SZF0	Bos taurus	Acyl-CoA-binding domain-containing protein 7
CO17-VIL-11	Macho	Barriga	O97680	Bos taurus	Thioredoxin
CO17-VIL-11	Macho	Barriga	Q5E946	Bos taurus	Protein deglycase DJ-1
CO17-VIL-11	Macho	Barriga	P62935	Bos taurus	Peptidyl-prolyl cis-trans isomerase A
CO17-VIL-11	Macho	Barriga	Q9BGI2	Bos taurus	Peroxiredoxin-4
CO17-VIL-11	Macho	Barriga	A6H7G2	Bos taurus	Drebrin-like protein
CO17-VIL-11	Macho	Barriga	P05307	Bos taurus	Protein disulfide-isomerase
CO17-VIL-11	Macho	Barriga	P56701	Bos taurus	26S proteasome non-ATPase regulatory subunit 2
CO17-VIL-11	Macho	Barriga	P81265	Bos taurus	Polymeric immunoglobulin receptor
CO17-VIL-11	Macho	Barriga	O46415	Bos taurus	Ferritin light chain
CO17-VIL-11	Macho	Barriga	P06579	Bos taurus	Thrombomodulin (Fragment)
CO17-VIL-11	Macho	Barriga	P80177	Bos taurus	Macrophage migration inhibitory factor
CO17-VIL-11	Macho	Barriga	Q3T0X5	Bos taurus	Proteasome subunit alpha type-1
CO17-VIL-13	Macho	Barriga	P07589	Bos taurus	Fibronectin
CO17-VIL-13	Macho	Barriga	Q27991	Bos taurus	Myosin-10
CO17-VIL-13	Macho	Barriga	Q2UVX4	Bos taurus	Complement C3
CO17-VIL-13	Macho	Barriga	Q7SIH1	Bos taurus	Alpha-2-macroglobulin
CO17-VIL-13	Macho	Barriga	P01030	Bos taurus	Complement C4 (Fragments)
CO17-VIL-13	Macho	Barriga	Q3T052	Bos taurus	Inter-alpha-trypsin inhibitor heavy chain H4
CO17-VIL-13	Macho	Barriga	Q0VCM5	Bos taurus	Inter-alpha-trypsin inhibitor heavy chain H1
CO17-VIL-13	Macho	Barriga	Q0VCM4	Bos taurus	Glycogen phosphorylase, liver form
CO17-VIL-13	Macho	Barriga	Q9TTK6	Bos taurus	Membrane primary amine oxidase
CO17-VIL-13	Macho	Barriga	Q29443	Bos taurus	Serotransferrin
CO17-VIL-13	Macho	Barriga	Q0VCX1	Bos taurus	Complement C1s subcomponent
CO17-VIL-13	Macho	Barriga	Q3SZP5	Bos taurus	Peroxisomal acyl-coenzyme A oxidase 1
CO17-VIL-13	Macho	Barriga	Q29RV1	Bos taurus	Protein disulfide-isomerase A4
CO17-VIL-13	Macho	Barriga	P02769	Bos taurus	Serum albumin
CO17-VIL-13	Macho	Barriga	Q28065	Bos taurus	C4b-binding protein alpha chain
CO17-VIL-13	Macho	Barriga	Q5XQN5	Bos taurus	Keratin, type II cytoskeletal 5
CO17-VIL-13	Macho	Barriga	Q3MHN2	Bos taurus	Complement component C9
CO17-VIL-13	Macho	Barriga	Q08DP0	Bos taurus	Phosphoglucomutase-1
CO17-VIL-13	Macho	Barriga	P19483	Bos taurus	ATP synthase subunit alpha, mitochondrial
CO17-VIL-13	Macho	Barriga	P05307	Bos taurus	Protein disulfide-isomerase
CO17-VIL-13	Macho	Barriga	P00727	Bos taurus	Cytosol aminopeptidase
CO17-VIL-13	Macho	Barriga	P12378	Bos taurus	UDP-glucose 6-dehydrogenase
CO17-VIL-13	Macho	Barriga	Q2KJH9	Bos taurus	4-trimethylaminobutyraldehyde dehydrogenase
CO17-VIL-13	Macho	Barriga	Q3MHN5	Bos taurus	Vitamin D-binding protein
CO17-VIL-13	Macho	Barriga	Q3SZJ0	Bos taurus	Argininosuccinate lyase
CO17-VIL-13	Macho	Barriga	Q2KJ32	Bos taurus	Selenium-binding protein 1
CO17-VIL-13	Macho	Barriga	Q3SZV7	Bos taurus	Hemopexin
CO17-VIL-13	Macho	Barriga	P17697	Bos taurus	Clusterin
CO17-VIL-13	Macho	Barriga	Q3ZCJ7	Bos taurus	Tubulin alpha-1C chain
CO17-VIL-13	Macho	Barriga	P12344	Bos taurus	Aspartate aminotransferase, mitochondrial
CO17-VIL-13	Macho	Barriga	Q3ZC09	Bos taurus	Beta-enolase
CO17-VIL-13	Macho	Barriga	Q9XSG3	Bos taurus	Isocitrate dehydrogenase [NADP] cytoplasmic
CO17-VIL-13	Macho	Barriga	P33097	Bos taurus	Aspartate aminotransferase, cytoplasmic
CO17-VIL-13	Macho	Barriga	A2I7N2	Bos taurus	Serpin A3-6
CO17-VIL-13	Macho	Barriga	A5PKH3	Bos taurus	Fumarylacetoacetase
CO17-VIL-13	Macho	Barriga	Q0P5L8	Bos taurus	2-amino-3-ketobutyrate coenzyme A ligase, mitochondrial
CO17-VIL-13	Macho	Barriga	Q5EA20	Bos taurus	4-hydroxyphenylpyruvate dioxygenase
CO17-VIL-13	Macho	Barriga	Q3T0P6	Bos taurus	Phosphoglycerate kinase 1
CO17-VIL-13	Macho	Barriga	Q58DW2	Bos taurus	Cystathionine gamma-lyase
CO17-VIL-13	Macho	Barriga	Q05204	Bos taurus	Lysosome-associated membrane glycoprotein 1
CO17-VIL-13	Macho	Barriga	O02739	Bos taurus	Serpin B6
CO17-VIL-13	Macho	Barriga	Q1JPB0	Bos taurus	Leukocyte elastase inhibitor
CO17-VIL-13	Macho	Barriga	P46193	Bos taurus	Annexin A1
CO17-VIL-13	Macho	Barriga	P17690	Bos taurus	Beta-2-glycoprotein 1
CO17-VIL-13	Macho	Barriga	Q58D31	Bos taurus	Sorbitol dehydrogenase
CO17-VIL-13	Macho	Barriga	Q5E9B1	Bos taurus	L-lactate dehydrogenase B chain
CO17-VIL-13	Macho	Barriga	Q3T145	Bos taurus	Malate dehydrogenase, cytoplasmic
CO17-VIL-13	Macho	Barriga	Q58DK5	Bos taurus	Delta-aminolevulinic acid dehydratase
CO17-VIL-13	Macho	Barriga	P13214	Bos taurus	Annexin A4
CO17-VIL-13	Macho	Barriga	P10096	Bos taurus	Glyceraldehyde-3-phosphate dehydrogenase
CO17-VIL-13	Macho	Barriga	Q3SZJ4	Bos taurus	Prostaglandin reductase 1
CO17-VIL-13	Macho	Barriga	Q58DC0	Bos taurus	Serine/threonine-protein phosphatase CPPED1
CO17-VIL-13	Macho	Barriga	Q2KJ64	Bos taurus	Arginase-1
CO17-VIL-13	Macho	Barriga	Q9TTJ5	Bos taurus	Regucalcin
CO17-VIL-13	Macho	Barriga	Q0VCA8	Bos taurus	3-hydroxyanthranilate 3,4-dioxygenase
CO17-VIL-13	Macho	Barriga	Q2HJF4	Bos taurus	Phenazine biosynthesis-like domain-containing protein
CO17-VIL-13	Macho	Barriga	Q58DM8	Bos taurus	Enoyl-CoA hydratase, mitochondrial
CO17-VIL-13	Macho	Barriga	Q32KV0	Bos taurus	Phosphoglycerate mutase 2
CO17-VIL-13	Macho	Barriga	Q3T094	Bos taurus	Persulfide dioxygenase ETHE1, mitochondrial
CO17-VIL-13	Macho	Barriga	Q5E956	Bos taurus	Triosephosphate isomerase
CO17-VIL-13	Macho	Barriga	P00760	Bos taurus	Cationic trypsin
CO17-VIL-13	Macho	Barriga	P00766	Bos taurus	Chymotrypsinogen A
CO17-VIL-13	Macho	Barriga	Q3T0Z7	Bos taurus	Dihydropteridine reductase
CO17-VIL-13	Macho	Barriga	Q9BGI3	Bos taurus	Peroxiredoxin-2
CO17-VIL-13	Macho	Barriga	P18902	Bos taurus	Retinol-binding protein 4
CO17-VIL-13	Macho	Barriga	O46414	Bos taurus	Ferritin heavy chain
CO17-VIL-13	Macho	Barriga	P13696	Bos taurus	Phosphatidylethanolamine-binding protein 1
CO17-VIL-13	Macho	Barriga	O46415	Bos taurus	Ferritin light chain
CO17-VIL-13	Macho	Barriga	P62935	Bos taurus	Peptidyl-prolyl cis-trans isomerase A
CO17-VIL-13	Macho	Barriga	P22226	Bos taurus	Cathelicidin-1
CO17-VIL-13	Macho	Barriga	P04421	Bos taurus	Lysozyme C
CO17-VIL-13	Macho	Barriga	P00442	Bos taurus	Superoxide dismutase [Cu-Zn]
CO17-VIL-13	Macho	Barriga	Q56JX9	Bos taurus	Fatty acid-binding protein, intestinal
CO17-VIL-13	Macho	Barriga	P80425	Bos taurus	Fatty acid-binding protein, liver
CO17-VIL-13	Macho	Barriga	P80177	Bos taurus	Macrophage migration inhibitory factor
CO17-VIL-13	Macho	Barriga	O97680	Bos taurus	Thioredoxin
CO17-CCH-4	Macho	Barriga	Q2UVX4	Bos taurus	Complement C3
CO17-CCH-4	Macho	Barriga	P81265	Bos taurus	Polymeric immunoglobulin receptor
CO17-CCH-4	Macho	Barriga	Q6B855	Bos taurus	Transketolase
CO17-CCH-4	Macho	Barriga	Q148H7	Bos taurus	Keratin, type II cytoskeletal 79
CO17-CCH-1	Macho	Barriga	O62823	Bubalus bubalis	Alpha-S1-casein
CO17-CCH-4	Macho	Barriga	O77698	Bubalus bubalis	Lactotransferrin
CO17-CCH-4	Macho	Barriga	O62823	Bubalus bubalis	Alpha-S1-casein
CO17-CCH-5	Macho	Barriga	O77698	Bubalus bubalis	Lactotransferrin
CO17-CCH-6	Macho	Barriga	O77698	Bubalus bubalis	Lactotransferrin
CO17-CCH-6	Macho	Barriga	A5JUY8	Bubalus bubalis	Lactoperoxidase
CO17-CCH-13	Macho	Barriga	O77698	Bubalus bubalis	Lactotransferrin
CO17-CCH-13	Macho	Barriga	A5JUY8	Bubalus bubalis	Lactoperoxidase
CO17-CCH-13	Macho	Barriga	O62823	Bubalus bubalis	Alpha-S1-casein
CO17-CR-3	Macho	Barriga	A5JUY8	Bubalus bubalis	Lactoperoxidase
CO17-CR-3	Macho	Barriga	O62823	Bubalus bubalis	Alpha-S1-casein
CO17-CR-5	Macho	Barriga	A5JUY8	Bubalus bubalis	Lactoperoxidase
CO17-CR-9	Macho	Barriga	A5JUY8	Bubalus bubalis	Lactoperoxidase
CO17-CR-9	Macho	Barriga	O62823	Bubalus bubalis	Alpha-S1-casein
CO17-ESC-2	Macho	Barriga	O62823	Bubalus bubalis	Alpha-S1-casein
CO17-ESC-3	Macho	Barriga	A5JUY8	Bubalus bubalis	Lactoperoxidase
CO17-ESC-3	Macho	Barriga	O62823	Bubalus bubalis	Alpha-S1-casein
CO17-ESC-6	Macho	Barriga	A5JUY8	Bubalus bubalis	Lactoperoxidase
CO17-VIL-2	Macho	Barriga	O77698	Bubalus bubalis	Lactotransferrin
CO17-VIL-2	Macho	Barriga	A5JUY8	Bubalus bubalis	Lactoperoxidase
CO17-VIL-3	Macho	Barriga	A5JUY8	Bubalus bubalis	Lactoperoxidase
CO17-VIL-8	Macho	Barriga	P02755	Bubalus bubalis	Beta-lactoglobulin
CO17-VIL-8	Macho	Barriga	O62823	Bubalus bubalis	Alpha-S1-casein
CO17-CCH-5	Macho	Barriga	Q9TUM0	Camelus dromedarius	Lactotransferrin
CO17-CR-2	Macho	Barriga	Q9TUM0	Camelus dromedarius	Lactotransferrin
CO17-ESC-2	Macho	Barriga	Q9TUM0	Camelus dromedarius	Lactotransferrin
CO17-VIL-8	Macho	Barriga	Q9TUM0	Camelus dromedarius	Lactotransferrin
CO17-VIL-11	Macho	Barriga	Q9TUM0	Camelus dromedarius	Lactotransferrin
CO17-CCH-1	Macho	Barriga	Q29477	Capra hircus	Lactotransferrin
CO17-CCH-1	Macho	Barriga	B7U9B5	Capra hircus	Myoglobin
CO17-CCH-4	Macho	Barriga	P02077	Capra hircus	Hemoglobin subunit beta-A
CO17-CR-2	Macho	Barriga	Q29477	Capra hircus	Lactotransferrin
CO17-CR-3	Macho	Barriga	Q29477	Capra hircus	Lactotransferrin
CO17-CR-3	Macho	Barriga	P02442	Capra hircus	Keratin, high-sulfur matrix protein, IIIA3
CO17-CR-5	Macho	Barriga	P02077	Capra hircus	Hemoglobin subunit beta-A
CO17-CR-5	Macho	Barriga	P0CH25	Capra hircus	Hemoglobin subunit alpha-1
CO17-CR-7	Macho	Barriga	Q29477	Capra hircus	Lactotransferrin
CO17-CR-7	Macho	Barriga	B7U9B5	Capra hircus	Myoglobin
CO17-CR-9	Macho	Barriga	P02077	Capra hircus	Hemoglobin subunit beta-A
CO17-CR-9	Macho	Barriga	P0CH25	Capra hircus	Hemoglobin subunit alpha-1
CO17-CR-9	Macho	Barriga	B7U9B5	Capra hircus	Myoglobin
CO17-CR-9	Macho	Barriga	P67833	Capra hircus	Sperm protamine P1
CO17-ESC-3	Macho	Barriga	Q29477	Capra hircus	Lactotransferrin
CO17-ESC-6	Macho	Barriga	Q29477	Capra hircus	Lactotransferrin
CO17-VIL-3	Macho	Barriga	Q29477	Capra hircus	Lactotransferrin
CO17-VIL-3	Macho	Barriga	B7U9B5	Capra hircus	Myoglobin
CO17-VIL-8	Macho	Barriga	Q9TUG3	Capra hircus	Heat shock-related 70 kDa protein 2
CO17-VIL-8	Macho	Barriga	P02442	Capra hircus	Keratin, high-sulfur matrix protein, IIIA3
CO17-VIL-8	Macho	Barriga	P80601	Capra hircus	Ribonuclease UK114
CO17-VIL-11	Macho	Barriga	B7U9B5	Capra hircus	Myoglobin
CO17-VIL-13	Macho	Barriga	Q29477	Capra hircus	Lactotransferrin
CO17-VIL-13	Macho	Barriga	B7U9B5	Capra hircus	Myoglobin
CO17-ESC-3	Macho	Barriga	B6E141	Capra ibex	Haptoglobin
CO17-CCH-1	Macho	Barriga	A0A220IGA3	Cervus canadensis	Adult beta-globin
CO17-CCH-4	Macho	Barriga	A0A220IGA3	Cervus canadensis	Adult beta-globin
CO17-CCH-4	Macho	Barriga	Q4TU70	Cervus canadensis	Alpha hemoglobin chain
CO17-CCH-5	Macho	Barriga	A0A220IGA3	Cervus canadensis	Adult beta-globin
CO17-CCH-5	Macho	Barriga	Q4TU70	Cervus canadensis	Alpha hemoglobin chain
CO17-CCH-6	Macho	Barriga	A0A220IGA3	Cervus canadensis	Adult beta-globin
CO17-CCH-6	Macho	Barriga	Q4TU70	Cervus canadensis	Alpha hemoglobin chain
CO17-CCH-13	Macho	Barriga	A0A220IGA3	Cervus canadensis	Adult beta-globin
CO17-CCH-13	Macho	Barriga	Q4TU70	Cervus canadensis	Alpha hemoglobin chain
CO17-CR-1	Macho	Barriga	Q4TU70	Cervus canadensis	Alpha hemoglobin chain
CO17-CR-2	Macho	Barriga	Q4TU70	Cervus canadensis	Alpha hemoglobin chain
CO17-CR-3	Macho	Barriga	A0A220IGA3	Cervus canadensis	Adult beta-globin
CO17-CR-3	Macho	Barriga	Q4TU70	Cervus canadensis	Alpha hemoglobin chain
CO17-CR-5	Macho	Barriga	A0A220IGA3	Cervus canadensis	Adult beta-globin
CO17-CR-5	Macho	Barriga	Q4TU70	Cervus canadensis	Alpha hemoglobin chain
CO17-CR-7	Macho	Barriga	A0A220IGA3	Cervus canadensis	Adult beta-globin
CO17-CR-7	Macho	Barriga	Q4TU70	Cervus canadensis	Alpha hemoglobin chain
CO17-CR-9	Macho	Barriga	A0A220IGA3	Cervus canadensis	Adult beta-globin
CO17-CR-9	Macho	Barriga	Q4TU70	Cervus canadensis	Alpha hemoglobin chain
CO17-ESC-1	Macho	Barriga	A0A220IGA3	Cervus canadensis	Adult beta-globin
CO17-ESC-1	Macho	Barriga	Q4TU70	Cervus canadensis	Alpha hemoglobin chain
CO17-ESC-2	Macho	Barriga	A0A220IGA3	Cervus canadensis	Adult beta-globin
CO17-ESC-2	Macho	Barriga	Q4TU70	Cervus canadensis	Alpha hemoglobin chain
CO17-ESC-3	Macho	Barriga	A0A220IGA3	Cervus canadensis	Adult beta-globin
CO17-ESC-3	Macho	Barriga	Q4TU70	Cervus canadensis	Alpha hemoglobin chain
CO17-ESC-4	Macho	Barriga	Q4TU70	Cervus canadensis	Alpha hemoglobin chain
CO17-ESC-6	Macho	Barriga	Q4TU70	Cervus canadensis	Alpha hemoglobin chain
CO17-VIL-2	Macho	Barriga	A0A220IGA3	Cervus canadensis	Adult beta-globin
CO17-VIL-2	Macho	Barriga	Q4TU70	Cervus canadensis	Alpha hemoglobin chain
CO17-VIL-3	Macho	Barriga	A0A220IGA3	Cervus canadensis	Adult beta-globin
CO17-VIL-3	Macho	Barriga	Q4TU70	Cervus canadensis	Alpha hemoglobin chain
CO17-VIL-8	Macho	Barriga	A0A220IGA3	Cervus canadensis	Adult beta-globin
CO17-VIL-8	Macho	Barriga	Q4TU70	Cervus canadensis	Alpha hemoglobin chain
CO17-VIL-11	Macho	Barriga	A0A220IGA3	Cervus canadensis	Adult beta-globin
CO17-VIL-11	Macho	Barriga	Q4TU70	Cervus canadensis	Alpha hemoglobin chain
CO17-VIL-13	Macho	Barriga	A0A220IGA3	Cervus canadensis	Adult beta-globin
CO17-VIL-13	Macho	Barriga	Q4TU70	Cervus canadensis	Alpha hemoglobin chain
CO17-CCH-1	Macho	Barriga	Q4TU70	Cervus canadensis	Alpha hemoglobin chain
CO17-VIL-13	Macho	Barriga	Q2Q1M5	Cervus elaphu	Apolipoprotein D
CO17-CCH-1	Macho	Barriga	A0A220IGB1	Cervus elaphus	Adult beta-globin
CO17-CCH-1	Macho	Barriga	O46412	Cervus elaphus	Superoxide dismutase [Cu-Zn]
CO17-CCH-4	Macho	Barriga	B6D985	Cervus elaphus	Haptoglobin
CO17-CCH-4	Macho	Barriga	A0A220IGB1	Cervus elaphus	Adult beta-globin
CO17-CCH-4	Macho	Barriga	O46412	Cervus elaphus	Superoxide dismutase [Cu-Zn]
CO17-CCH-4	Macho	Barriga	A6YLM6	Cervus elaphus	Fatty acid-binding protein, adipocyte
CO17-CCH-4	Macho	Barriga	Q30352	Cervus elaphus	MHC class I allele Ceel*03 (Fragment)
CO17-CCH-5	Macho	Barriga	A0A220IGB1	Cervus elaphus	Adult beta-globin
CO17-CCH-5	Macho	Barriga	B6D985	Cervus elaphus	Haptoglobin
CO17-CCH-5	Macho	Barriga	Q2Q1M5	Cervus elaphus	Apolipoprotein D
CO17-CCH-6	Macho	Barriga	A0A220IGB1	Cervus elaphus	Adult beta-globin
CO17-CCH-13	Macho	Barriga	A0A220IGB1	Cervus elaphus	Adult beta-globin
CO17-CCH-13	Macho	Barriga	B6D985	Cervus elaphus	Haptoglobin
CO17-CCH-13	Macho	Barriga	O46412	Cervus elaphus	Superoxide dismutase [Cu-Zn]
CO17-CCH-13	Macho	Barriga	A6YLN3	Cervus elaphus	Tissue inhibitor of metalloproteinase 2 (Fragment)
CO17-CCH-13	Macho	Barriga	Q2Q1M5	Cervus elaphus	Apolipoprotein D
CO17-CCH-13	Macho	Barriga	C9WCD8	Cervus elaphus	Integrin beta
CO17-CR-2	Macho	Barriga	A0A220IGB1	Cervus elaphus	Adult beta-globin
CO17-CR-3	Macho	Barriga	A0A220IGB1	Cervus elaphus	Adult beta-globin
CO17-CR-3	Macho	Barriga	B6D985	Cervus elaphus	Haptoglobin
CO17-CR-3	Macho	Barriga	A6YLM6	Cervus elaphus	Fatty acid-binding protein, adipocyte
CO17-CR-5	Macho	Barriga	A0A220IGB1	Cervus elaphus	Adult beta-globin
CO17-CR-5	Macho	Barriga	B6D985	Cervus elaphus	Haptoglobin
CO17-CR-7	Macho	Barriga	A0A220IGB1	Cervus elaphus	Adult beta-globin
CO17-CR-7	Macho	Barriga	B6D985	Cervus elaphus	Haptoglobin
CO17-CR-9	Macho	Barriga	A0A220IGB1	Cervus elaphus	Adult beta-globin
CO17-CR-9	Macho	Barriga	B6D985	Cervus elaphus	Haptoglobin
CO17-CR-9	Macho	Barriga	O46412	Cervus elaphus	Superoxide dismutase [Cu-Zn]
CO17-CR-9	Macho	Barriga	Q2Q1M5	Cervus elaphus	Apolipoprotein D
CO17-ESC-1	Macho	Barriga	A0A220IGB1	Cervus elaphus	Adult beta-globin
CO17-ESC-2	Macho	Barriga	A0A220IGB1	Cervus elaphus	Adult beta-globin
CO17-ESC-2	Macho	Barriga	B6D985	Cervus elaphus	Haptoglobin
CO17-ESC-2	Macho	Barriga	A6YLM6	Cervus elaphus	Fatty acid-binding protein, adipocyte
CO17-ESC-3	Macho	Barriga	A0A220IGB1	Cervus elaphus	Adult beta-globin
CO17-ESC-6	Macho	Barriga	A0A220IGB1	Cervus elaphus	Adult beta-globin
CO17-ESC-6	Macho	Barriga	C7EDP2	Cervus elaphus	Heat shock 70kDa protein 5 isoform 2
CO17-VIL-2	Macho	Barriga	A0A220IGB1	Cervus elaphus	Adult beta-globin
CO17-VIL-2	Macho	Barriga	B6D985	Cervus elaphus	Haptoglobin
CO17-VIL-2	Macho	Barriga	C7EDP2	Cervus elaphus	Heat shock 70kDa protein 5 isoform 2
CO17-VIL-3	Macho	Barriga	A0A220IGB1	Cervus elaphus	Adult beta-globin
CO17-VIL-8	Macho	Barriga	A0A220IGB1	Cervus elaphus	Adult beta-globin
CO17-VIL-8	Macho	Barriga	B6D985	Cervus elaphus	Haptoglobin
CO17-VIL-8	Macho	Barriga	A6YLM6	Cervus elaphus	Fatty acid-binding protein, adipocyte
CO17-VIL-11	Macho	Barriga	A0A220IGB1	Cervus elaphus	Adult beta-globin
CO17-VIL-11	Macho	Barriga	O46412	Cervus elaphus	Superoxide dismutase [Cu-Zn]
CO17-VIL-11	Macho	Barriga	Q1PHW0	Cervus elaphus	Phosphatidylethanolamine-binding protein
CO17-VIL-11	Macho	Barriga	A6YLM6	Cervus elaphus	Fatty acid-binding protein, adipocyte
CO17-VIL-11	Macho	Barriga	Q2Q1M5	Cervus elaphus	Apolipoprotein D
CO17-VIL-13	Macho	Barriga	B6D985	Cervus elaphus	Haptoglobin
CO17-VIL-13	Macho	Barriga	A0A220IGB1	Cervus elaphus	Adult beta-globin
CO17-VIL-13	Macho	Barriga	A6YLM6	Cervus elaphus	Fatty acid-binding protein, adipocyte
CO17-VIL-13	Macho	Barriga	Q30352	Cervus elaphus	MHC class I allele Ceel*03 (Fragment)
CO17-CCH-1	Macho	Barriga	A0A212D5P0	Cervus elaphus hippelaphus	ALB
CO17-CCH-1	Macho	Barriga	A0A212DHK9	Cervus elaphus hippelaphus	HBB
CO17-CCH-1	Macho	Barriga	A0A212CZ96	Cervus elaphus hippelaphus	HBA
CO17-CCH-1	Macho	Barriga	A0A212CMB3	Cervus elaphus hippelaphus	Uncharacterized protein (Fragment)
CO17-CCH-1	Macho	Barriga	A0A212CIP3	Cervus elaphus hippelaphus	TF
CO17-CCH-1	Macho	Barriga	A0A212D2K0	Cervus elaphus hippelaphus	C3
CO17-CCH-1	Macho	Barriga	A0A212DF16	Cervus elaphus hippelaphus	Uncharacterized protein
CO17-CCH-1	Macho	Barriga	A0A212CD20	Cervus elaphus hippelaphus	A2M (Fragment)
CO17-CCH-1	Macho	Barriga	A0A212DB90	Cervus elaphus hippelaphus	Uncharacterized protein (Fragment)
CO17-CCH-1	Macho	Barriga	A0A212C9V5	Cervus elaphus hippelaphus	LTF
CO17-CCH-1	Macho	Barriga	A0A212D3W3	Cervus elaphus hippelaphus	FN1 OS=Cervus elaphus hippelaphus
CO17-CCH-1	Macho	Barriga	A0A212CS37	Cervus elaphus hippelaphus	Uncharacterized protein
CO17-CCH-1	Macho	Barriga	A0A212CH81	Cervus elaphus hippelaphus	SPTA1 (Fragment)
CO17-CCH-1	Macho	Barriga	A0A212D6R3	Cervus elaphus hippelaphus	KRT10 (Fragment)
CO17-CCH-1	Macho	Barriga	A0A212CI11	Cervus elaphus hippelaphus	AHSG
CO17-CCH-1	Macho	Barriga	A0A212DHP9	Cervus elaphus hippelaphus	APOA1
CO17-CCH-1	Macho	Barriga	A0A212D793	Cervus elaphus hippelaphus	KRT19
CO17-CCH-1	Macho	Barriga	A0A212C0Q4	Cervus elaphus hippelaphus	Uncharacterized protein (Fragment)
CO17-CCH-1	Macho	Barriga	A0A212CRH2	Cervus elaphus hippelaphus	PIGR
CO17-CCH-1	Macho	Barriga	A0A212CV09	Cervus elaphus hippelaphus	Spectrin beta chain
CO17-CCH-1	Macho	Barriga	A0A212DD04	Cervus elaphus hippelaphus	A1BG
CO17-CCH-1	Macho	Barriga	A0A212CMY9	Cervus elaphus hippelaphus	Uncharacterized protein (Fragment)
CO17-CCH-1	Macho	Barriga	A0A212DA24	Cervus elaphus hippelaphus	Uncharacterized protein (Fragment)
CO17-CCH-1	Macho	Barriga	A0A212D1B1	Cervus elaphus hippelaphus	PRDX2
CO17-CCH-1	Macho	Barriga	A0A212DEP7	Cervus elaphus hippelaphus	Uncharacterized protein
CO17-CCH-1	Macho	Barriga	A0A212CJ19	Cervus elaphus hippelaphus	CP (Fragment)
CO17-CCH-1	Macho	Barriga	A0A212C5A0	Cervus elaphus hippelaphus	ALDH1A1 (Fragment)
CO17-CCH-1	Macho	Barriga	A0A212D9C4	Cervus elaphus hippelaphus	Anion exchange protein
CO17-CCH-1	Macho	Barriga	A0A212DFF1	Cervus elaphus hippelaphus	KRT4
CO17-CCH-1	Macho	Barriga	A0A212CYW1	Cervus elaphus hippelaphus	UMOD OS=Cervus elaphus hippelaphus
CO17-CCH-1	Macho	Barriga	A0A212CQN3	Cervus elaphus hippelaphus	SERPINC1 OS=Cervus elaphus hippelaphus
CO17-CCH-1	Macho	Barriga	A0A212D7J2	Cervus elaphus hippelaphus	FGB (Fragment)
CO17-CCH-1	Macho	Barriga	A0A212DDK3	Cervus elaphus hippelaphus	Uncharacterized protein
CO17-CCH-1	Macho	Barriga	A0A212D7B8	Cervus elaphus hippelaphus	Amine oxidase
CO17-CCH-1	Macho	Barriga	A0A212DF80	Cervus elaphus hippelaphus	KRT5
CO17-CCH-1	Macho	Barriga	A0A212CVK6	Cervus elaphus hippelaphus	EFEMP1 (Fragment)
CO17-CCH-1	Macho	Barriga	A0A212C7P2	Cervus elaphus hippelaphus	PLG (Fragment)
CO17-CCH-1	Macho	Barriga	A0A212CSV5	Cervus elaphus hippelaphus	SERPINA3-5 (Fragment)
CO17-CCH-1	Macho	Barriga	A0A212CZ49	Cervus elaphus hippelaphus	Fructose-bisphosphate aldolase
CO17-CCH-1	Macho	Barriga	A0A212DAA2	Cervus elaphus hippelaphus	FGA
CO17-CCH-1	Macho	Barriga	A0A212CML8	Cervus elaphus hippelaphus	Uncharacterized protein
CO17-CCH-1	Macho	Barriga	A0A212DHZ3	Cervus elaphus hippelaphus	HPX (Fragment)
CO17-CCH-1	Macho	Barriga	A0A212D8V0	Cervus elaphus hippelaphus	FGG
CO17-CCH-1	Macho	Barriga	A0A212CDE1	Cervus elaphus hippelaphus	Uncharacterized protein (Fragment)
CO17-CCH-1	Macho	Barriga	A0A212CSV2	Cervus elaphus hippelaphus	SERPINA3-5 (Fragment)
CO17-CCH-1	Macho	Barriga	A0A212CSU9	Cervus elaphus hippelaphus	SERPINA3-6
CO17-CCH-1	Macho	Barriga	A0A212CQV1	Cervus elaphus hippelaphus	C4BPA
CO17-CCH-1	Macho	Barriga	A0A212C6Y8	Cervus elaphus hippelaphus	Transthyretin
CO17-CCH-1	Macho	Barriga	A0A212CJ59	Cervus elaphus hippelaphus	Uncharacterized protein (Fragment)
CO17-CCH-1	Macho	Barriga	A0A212CM59	Cervus elaphus hippelaphus	Uncharacterized protein
CO17-CCH-1	Macho	Barriga	A0A212D686	Cervus elaphus hippelaphus	AFM
CO17-CCH-1	Macho	Barriga	A0A212D8M7	Cervus elaphus hippelaphus	APOH
CO17-CCH-1	Macho	Barriga	A0A212CJH6	Cervus elaphus hippelaphus	Uncharacterized protein
CO17-CCH-1	Macho	Barriga	A0A212CQC9	Cervus elaphus hippelaphus	CFH (Fragment)
CO17-CCH-1	Macho	Barriga	A0A212DE23	Cervus elaphus hippelaphus	Peptidoglycan-recognition protein
CO17-CCH-1	Macho	Barriga	A0A212CHG3	Cervus elaphus hippelaphus	S100A8
CO17-CCH-1	Macho	Barriga	A0A212CQF6	Cervus elaphus hippelaphus	ENO1
CO17-CCH-1	Macho	Barriga	A0A212C3G0	Cervus elaphus hippelaphus	Uncharacterized protein
CO17-CCH-1	Macho	Barriga	A0A212DCE3	Cervus elaphus hippelaphus	CKM
CO17-CCH-1	Macho	Barriga	A0A212CAD2	Cervus elaphus hippelaphus	Uncharacterized protein
CO17-CCH-1	Macho	Barriga	A0A212DCJ8	Cervus elaphus hippelaphus	BLVRB
CO17-CCH-1	Macho	Barriga	A0A212CC12	Cervus elaphus hippelaphus	ITIH2 (Fragment)
CO17-CCH-1	Macho	Barriga	A0A212CFM7	Cervus elaphus hippelaphus	Uncharacterized protein (Fragment)
CO17-CCH-1	Macho	Barriga	A0A212CIC4	Cervus elaphus hippelaphus	FETUB (Fragment) OS=Cervus elaphus hippelaphus
CO17-CCH-1	Macho	Barriga	A0A212DB97	Cervus elaphus hippelaphus	SERPINF2
CO17-CCH-1	Macho	Barriga	A0A212CNC6	Cervus elaphus hippelaphus	ORM1
CO17-CCH-1	Macho	Barriga	A0A212CLS2	Cervus elaphus hippelaphus	Uncharacterized protein (Fragment)
CO17-CCH-1	Macho	Barriga	A0A212CWY8	Cervus elaphus hippelaphus	Uncharacterized protein
CO17-CCH-1	Macho	Barriga	Q48BG5	Cervus elaphus hippelaphus	ATP synthase subunit beta
CO17-CCH-1	Macho	Barriga	A0A212CG46	Cervus elaphus hippelaphus	Uncharacterized protein (Fragment)
CO17-CCH-1	Macho	Barriga	A0A212DII4	Cervus elaphus hippelaphus	APOA4 OS=Cervus elaphus hippelaphus
CO17-CCH-1	Macho	Barriga	A0A212CRW4	Cervus elaphus hippelaphus	SERPINA3-7
CO17-CCH-1	Macho	Barriga	A0A212D5Y7	Cervus elaphus hippelaphus	Uncharacterized protein
CO17-CCH-1	Macho	Barriga	A0A212CBU4	Cervus elaphus hippelaphus	Uncharacterized protein
CO17-CCH-1	Macho	Barriga	A0A212CG07	Cervus elaphus hippelaphus	S100A12
CO17-CCH-1	Macho	Barriga	A0A212CWA8	Cervus elaphus hippelaphus	Uncharacterized protein
CO17-CCH-1	Macho	Barriga	A0A212C922	Cervus elaphus hippelaphus	ITIH1 (Fragment)
CO17-CCH-1	Macho	Barriga	A0A212CQ00	Cervus elaphus hippelaphus	SPADH1 (Fragment)
CO17-CCH-1	Macho	Barriga	A0A212CAW8	Cervus elaphus hippelaphus	BPIFB1
CO17-CCH-1	Macho	Barriga	A0A212CSM8	Cervus elaphus hippelaphus	SERPINA3-8 (Fragment)
CO17-CCH-1	Macho	Barriga	A0A212CI17	Cervus elaphus hippelaphus	CD5L
CO17-CCH-1	Macho	Barriga	A0A212CJ25	Cervus elaphus hippelaphus	Uncharacterized protein
CO17-CCH-1	Macho	Barriga	A0A212CCX6	Cervus elaphus hippelaphus	Uncharacterized protein
CO17-CCH-1	Macho	Barriga	A0A212CRI1	Cervus elaphus hippelaphus	CFH (Fragment)
CO17-CCH-1	Macho	Barriga	A0A212CU54	Cervus elaphus hippelaphus	TPM1
CO17-CCH-1	Macho	Barriga	A0A212C2T2	Cervus elaphus hippelaphus	Uncharacterized protein
CO17-CCH-1	Macho	Barriga	A0A212C9G3	Cervus elaphus hippelaphus	TKT
CO17-CCH-1	Macho	Barriga	A0A212C920	Cervus elaphus hippelaphus	PROK2
CO17-CCH-1	Macho	Barriga	A0A212D8R5	Cervus elaphus hippelaphus	SERPIND1
CO17-CCH-1	Macho	Barriga	A0A212CE91	Cervus elaphus hippelaphus	CA3
CO17-CCH-1	Macho	Barriga	A0A212D4B5	Cervus elaphus hippelaphus	BOLA
CO17-CCH-1	Macho	Barriga	A0A212DHN1	Cervus elaphus hippelaphus	TPP1
CO17-CCH-1	Macho	Barriga	A0A212CEZ4	Cervus elaphus hippelaphus	Pyruvate kinase
CO17-CCH-1	Macho	Barriga	A0A212D7Z4	Cervus elaphus hippelaphus	PEBP1
CO17-CCH-1	Macho	Barriga	A0A212D5R7	Cervus elaphus hippelaphus	JCHAIN
CO17-CCH-1	Macho	Barriga	A0A212D8J1	Cervus elaphus hippelaphus	Uncharacterized protein
CO17-CCH-1	Macho	Barriga	A0A212CIN6	Cervus elaphus hippelaphus	CP (Fragment)
CO17-CCH-1	Macho	Barriga	A0A212CBY9	Cervus elaphus hippelaphus	WFDC2
CO17-CCH-1	Macho	Barriga	A0A212D0W4	Cervus elaphus hippelaphus	Histone H2B
CO17-CCH-1	Macho	Barriga	A0A212DDW3	Cervus elaphus hippelaphus	Uncharacterized protein
CO17-CCH-1	Macho	Barriga	A0A212D1I8	Cervus elaphus hippelaphus	Uncharacterized protein (Fragment)
CO17-CCH-1	Macho	Barriga	A0A212D1P2	Cervus elaphus hippelaphus	Uncharacterized protein
CO17-CCH-1	Macho	Barriga	A0A212DH88	Cervus elaphus hippelaphus	GSTP1 (Fragment)
CO17-CCH-1	Macho	Barriga	A0A212D9Z7	Cervus elaphus hippelaphus	SUSD2
CO17-CCH-1	Macho	Barriga	A0A212CR39	Cervus elaphus hippelaphus	PRDX6
CO17-CCH-1	Macho	Barriga	A0A212CA18	Cervus elaphus hippelaphus	CLEC3B
CO17-CCH-1	Macho	Barriga	A0A212D4D2	Cervus elaphus hippelaphus	CRISP3 (Fragment)
CO17-CCH-1	Macho	Barriga	A0A212DIA6	Cervus elaphus hippelaphus	NAD(P)(+)--arginine ADP-ribosyltransferase
CO17-CCH-1	Macho	Barriga	A0A212CUT3	Cervus elaphus hippelaphus	Proteasome subunit alpha type
CO17-CCH-1	Macho	Barriga	A0A212DCM0	Cervus elaphus hippelaphus	CD177 (Fragment)
CO17-CCH-1	Macho	Barriga	A0A212C112	Cervus elaphus hippelaphus	F9
CO17-CCH-1	Macho	Barriga	A0A212CW73	Cervus elaphus hippelaphus	QPCT
CO17-CCH-1	Macho	Barriga	A0A212CNQ2	Cervus elaphus hippelaphus	Beta-microseminoprotein
CO17-CCH-1	Macho	Barriga	A0A212D4I5	Cervus elaphus hippelaphus	CFB
CO17-CCH-1	Macho	Barriga	A0A212CGS2	Cervus elaphus hippelaphus	ECM1
CO17-CCH-1	Macho	Barriga	A0A212DAD9	Cervus elaphus hippelaphus	Proteasome subunit beta type
CO17-CCH-1	Macho	Barriga	A0A212CNQ0	Cervus elaphus hippelaphus	PRDX3
CO17-CCH-1	Macho	Barriga	A0A212C161	Cervus elaphus hippelaphus	PRDX4
CO17-CCH-1	Macho	Barriga	A0A212CR44	Cervus elaphus hippelaphus	QSOX1
CO17-CCH-1	Macho	Barriga	A0A212D8E7	Cervus elaphus hippelaphus	LGALS3BP
CO17-CCH-1	Macho	Barriga	A0A212CJ76	Cervus elaphus hippelaphus	Uncharacterized protein (Fragment)
CO17-CCH-1	Macho	Barriga	A0A212CN42	Cervus elaphus hippelaphus	AMBP
CO17-CCH-1	Macho	Barriga	A0A212CUN6	Cervus elaphus hippelaphus	NPC2 OS=Cervus elaphus hippelaphus
CO17-CCH-1	Macho	Barriga	A0A212DD65	Cervus elaphus hippelaphus	ALDH16A1
CO17-CCH-1	Macho	Barriga	A0A212D6Z1	Cervus elaphus hippelaphus	Nucleoside diphosphate kinase
CO17-CCH-1	Macho	Barriga	A0A212CYH2	Cervus elaphus hippelaphus	Inactive rhomboid protein
CO17-CCH-1	Macho	Barriga	A0A212D458	Cervus elaphus hippelaphus	SERPINB1
CO17-CCH-1	Macho	Barriga	A0A212CHY4	Cervus elaphus hippelaphus	CPN2
CO17-CCH-1	Macho	Barriga	A0A212CFL8	Cervus elaphus hippelaphus	FAAH
CO17-CCH-1	Macho	Barriga	A0A212CCX5	Cervus elaphus hippelaphus	Uncharacterized protein
CO17-CCH-1	Macho	Barriga	A0A212D4R6	Cervus elaphus hippelaphus	GSTA2
CO17-CCH-4	Macho	Barriga	A0A212D3W3	Cervus elaphus hippelaphus	FN1
CO17-CCH-4	Macho	Barriga	A0A212C9S0	Cervus elaphus hippelaphus	FLNB
CO17-CCH-4	Macho	Barriga	A0A212D2K0	Cervus elaphus hippelaphus	C3
CO17-CCH-4	Macho	Barriga	A0A212CYS7	Cervus elaphus hippelaphus	Uncharacterized protein (Fragment)
CO17-CCH-4	Macho	Barriga	A0A212DDF7	Cervus elaphus hippelaphus	Uncharacterized protein (Fragment)
CO17-CCH-4	Macho	Barriga	A0A212D6S5	Cervus elaphus hippelaphus	KRT17
CO17-CCH-4	Macho	Barriga	A0A212C669	Cervus elaphus hippelaphus	COL12A1
CO17-CCH-4	Macho	Barriga	A0A212CYQ5	Cervus elaphus hippelaphus	Uncharacterized protein
CO17-CCH-4	Macho	Barriga	A0A212D793	Cervus elaphus hippelaphus	KRT19
CO17-CCH-4	Macho	Barriga	A0A212DA24	Cervus elaphus hippelaphus	Uncharacterized protein (Fragment)
CO17-CCH-4	Macho	Barriga	A0A212CD52	Cervus elaphus hippelaphus	Uncharacterized protein (Fragment)
CO17-CCH-4	Macho	Barriga	A0A212CDE1	Cervus elaphus hippelaphus	Uncharacterized protein (Fragment)
CO17-CCH-4	Macho	Barriga	A0A212CJ19	Cervus elaphus hippelaphus	CP (Fragment)
CO17-CCH-4	Macho	Barriga	A0A212D9C4	Cervus elaphus hippelaphus	Anion exchange protein
CO17-CCH-4	Macho	Barriga	A0A212D4C1	Cervus elaphus hippelaphus	Uncharacterized protein (Fragment)
CO17-CCH-4	Macho	Barriga	C9WCD8	Cervus elaphus hippelaphus	Integrin beta
CO17-CCH-4	Macho	Barriga	A0A212D7B8	Cervus elaphus hippelaphus	Amine oxidase
CO17-CCH-4	Macho	Barriga	A0A212DBG5	Cervus elaphus hippelaphus	CDH1
CO17-CCH-4	Macho	Barriga	A0A212DGV4	Cervus elaphus hippelaphus	L-lactate dehydrogenase
CO17-CCH-4	Macho	Barriga	A0A212CD20	Cervus elaphus hippelaphus	A2M (Fragment)
CO17-CCH-4	Macho	Barriga	A0A212DAA2	Cervus elaphus hippelaphus	FGA
CO17-CCH-4	Macho	Barriga	A0A212C7P2	Cervus elaphus hippelaphus	PLG (Fragment)
CO17-CCH-4	Macho	Barriga	A0A212CDG7	Cervus elaphus hippelaphus	A2ML1
CO17-CCH-4	Macho	Barriga	A0A212CRH2	Cervus elaphus hippelaphus	PIGR
CO17-CCH-4	Macho	Barriga	A0A212D686	Cervus elaphus hippelaphus	AFM
CO17-CCH-4	Macho	Barriga	A0A212D5P0	Cervus elaphus hippelaphus	ALB
CO17-CCH-4	Macho	Barriga	A0A212CQC9	Cervus elaphus hippelaphus	CFH (Fragment)
CO17-CCH-4	Macho	Barriga	A0A212DHC1	Cervus elaphus hippelaphus	Uncharacterized protein (Fragment)
CO17-CCH-4	Macho	Barriga	A0A212D9Z7	Cervus elaphus hippelaphus	SUSD2
CO17-CCH-4	Macho	Barriga	A0A212D1P2	Cervus elaphus hippelaphus	Uncharacterized protein
CO17-CCH-4	Macho	Barriga	A0A212DF16	Cervus elaphus hippelaphus	Uncharacterized protein
CO17-CCH-4	Macho	Barriga	A0A212DF80	Cervus elaphus hippelaphus	KRT5
CO17-CCH-4	Macho	Barriga	A0A212DHN1	Cervus elaphus hippelaphus	TPP1
CO17-CCH-4	Macho	Barriga	A0A212D5Y7	Cervus elaphus hippelaphus	Uncharacterized protein
CO17-CCH-4	Macho	Barriga	A0A212CYW1	Cervus elaphus hippelaphus	UMOD
CO17-CCH-4	Macho	Barriga	A0A212CJ25	Cervus elaphus hippelaphus	Uncharacterized protein
CO17-CCH-4	Macho	Barriga	A0A212C9V5	Cervus elaphus hippelaphus	LTF
CO17-CCH-4	Macho	Barriga	A0A212CFL8	Cervus elaphus hippelaphus	FAAH
CO17-CCH-4	Macho	Barriga	A0A212D6R3	Cervus elaphus hippelaphus	KRT10 (Fragment)
CO17-CCH-4	Macho	Barriga	A0A212CIP3	Cervus elaphus hippelaphus	TF
CO17-CCH-4	Macho	Barriga	A0A212CH91	Cervus elaphus hippelaphus	CRNN (Fragment)
CO17-CCH-4	Macho	Barriga	A0A212C6T2	Cervus elaphus hippelaphus	DSC1 (Fragment)
CO17-CCH-4	Macho	Barriga	A0A212CTC3	Cervus elaphus hippelaphus	Pyruvate kinase (Fragment)
CO17-CCH-4	Macho	Barriga	A0A212DD04	Cervus elaphus hippelaphus	A1BG
CO17-CCH-4	Macho	Barriga	A0A212DFN1	Cervus elaphus hippelaphus	ATP synthase subunit beta
CO17-CCH-4	Macho	Barriga	A0A212DFF1	Cervus elaphus hippelaphus	KRT4
CO17-CCH-4	Macho	Barriga	A0A212CMY9	Cervus elaphus hippelaphus	Uncharacterized protein (Fragment)
CO17-CCH-4	Macho	Barriga	A0A212D8R5	Cervus elaphus hippelaphus	SERPIND1
CO17-CCH-4	Macho	Barriga	A0A212CQF6	Cervus elaphus hippelaphus	ENO1
CO17-CCH-4	Macho	Barriga	A0A212DB97	Cervus elaphus hippelaphus	SERPINF2
CO17-CCH-4	Macho	Barriga	A0A212DBT2	Cervus elaphus hippelaphus	Uncharacterized protein (Fragment)
CO17-CCH-4	Macho	Barriga	A0A212C5A0	Cervus elaphus hippelaphus	ALDH1A1 (Fragment)
CO17-CCH-4	Macho	Barriga	A0A212DEP7	Cervus elaphus hippelaphus	Uncharacterized protein
CO17-CCH-4	Macho	Barriga	A0A212C9G3	Cervus elaphus hippelaphus	TKT
CO17-CCH-4	Macho	Barriga	A0A212D7J2	Cervus elaphus hippelaphus	FGB (Fragment)
CO17-CCH-4	Macho	Barriga	A0A212CGK0	Cervus elaphus hippelaphus	GSTM1
CO17-CCH-4	Macho	Barriga	A0A212CN16	Cervus elaphus hippelaphus	GSN
CO17-CCH-4	Macho	Barriga	A0A212CLS6	Cervus elaphus hippelaphus	LAP3
CO17-CCH-4	Macho	Barriga	A0A212CJ76	Cervus elaphus hippelaphus	Uncharacterized protein (Fragment)
CO17-CCH-4	Macho	Barriga	A0A212D9E5	Cervus elaphus hippelaphus	Uncharacterized protein (Fragment)
CO17-CCH-4	Macho	Barriga	A0A212CQN3	Cervus elaphus hippelaphus	SERPINC1
CO17-CCH-4	Macho	Barriga	A0A212D8V0	Cervus elaphus hippelaphus	FGG
CO17-CCH-4	Macho	Barriga	A0A212CMB3	Cervus elaphus hippelaphus	Uncharacterized protein (Fragment)
CO17-CCH-4	Macho	Barriga	A0A212CAW8	Cervus elaphus hippelaphus	BPIFB1
CO17-CCH-4	Macho	Barriga	A0A212CS37	Cervus elaphus hippelaphus	Uncharacterized protein
CO17-CCH-4	Macho	Barriga	A0A212CI17	Cervus elaphus hippelaphus	CD5L
CO17-CCH-4	Macho	Barriga	A0A212CZ49	Cervus elaphus hippelaphus	Fructose-bisphosphate aldolase
CO17-CCH-4	Macho	Barriga	A0A212D8M7	Cervus elaphus hippelaphus	APOH
CO17-CCH-4	Macho	Barriga	A0A212CBU5	Cervus elaphus hippelaphus	Uncharacterized protein
CO17-CCH-4	Macho	Barriga	A0A212CZ96	Cervus elaphus hippelaphus	HBA
CO17-CCH-4	Macho	Barriga	A0A212DCM0	Cervus elaphus hippelaphus	CD177 (Fragment)
CO17-CCH-4	Macho	Barriga	A0A212CIN6	Cervus elaphus hippelaphus	CP (Fragment)
CO17-CCH-4	Macho	Barriga	A0A212CNP8	Cervus elaphus hippelaphus	Uncharacterized protein (Fragment)
CO17-CCH-4	Macho	Barriga	A0A212D556	Cervus elaphus hippelaphus	CLIC1 (Fragment)
CO17-CCH-4	Macho	Barriga	A0A212CIC4	Cervus elaphus hippelaphus	FETUB (Fragment)
CO17-CCH-4	Macho	Barriga	A0A212CZ37	Cervus elaphus hippelaphus	VASN
CO17-CCH-4	Macho	Barriga	A0A212CI11	Cervus elaphus hippelaphus	AHSG
CO17-CCH-4	Macho	Barriga	A0A212CVK6	Cervus elaphus hippelaphus	EFEMP1 (Fragment)
CO17-CCH-4	Macho	Barriga	A0A212CW73	Cervus elaphus hippelaphus	QPCT
CO17-CCH-4	Macho	Barriga	A0A212C5Q1	Cervus elaphus hippelaphus	Annexin
CO17-CCH-4	Macho	Barriga	A0A212CZT5	Cervus elaphus hippelaphus	AZGP1
CO17-CCH-4	Macho	Barriga	A0A212CHM9	Cervus elaphus hippelaphus	AKR1A1
CO17-CCH-4	Macho	Barriga	A0A212DH75	Cervus elaphus hippelaphus	Transaldolase
CO17-CCH-4	Macho	Barriga	A0A212CBF5	Cervus elaphus hippelaphus	ADA
CO17-CCH-4	Macho	Barriga	A0A212CSV2	Cervus elaphus hippelaphus	SERPINA3-5 (Fragment)
CO17-CCH-4	Macho	Barriga	A0A212CSU9	Cervus elaphus hippelaphus	SERPINA3-6
CO17-CCH-4	Macho	Barriga	A0A212CRW4	Cervus elaphus hippelaphus	SERPINA3-7
CO17-CCH-4	Macho	Barriga	A0A212DIN4	Cervus elaphus hippelaphus	TCN1 (Fragment)
CO17-CCH-4	Macho	Barriga	A0A212CAD2	Cervus elaphus hippelaphus	Uncharacterized protein
CO17-CCH-4	Macho	Barriga	A0A212CYM0	Cervus elaphus hippelaphus	Deoxyribonuclease
CO17-CCH-4	Macho	Barriga	A0A212CVC0	Cervus elaphus hippelaphus	Purine nucleoside phosphorylase
CO17-CCH-4	Macho	Barriga	A0A212CML8	Cervus elaphus hippelaphus	Uncharacterized protein
CO17-CCH-4	Macho	Barriga	A0A212CXS6	Cervus elaphus hippelaphus	THUMPD2 (Fragment)
CO17-CCH-4	Macho	Barriga	A0A212D5P4	Cervus elaphus hippelaphus	Uncharacterized protein
CO17-CCH-4	Macho	Barriga	A0A212DHP9	Cervus elaphus hippelaphus	APOA1
CO17-CCH-4	Macho	Barriga	A0A212C9M8	Cervus elaphus hippelaphus	Uncharacterized protein
CO17-CCH-4	Macho	Barriga	A0A212CSV5	Cervus elaphus hippelaphus	SERPINA3-5 (Fragment)
CO17-CCH-4	Macho	Barriga	A0A212CEW6	Cervus elaphus hippelaphus	Proteasome subunit beta
CO17-CCH-4	Macho	Barriga	A0A212CPK9	Cervus elaphus hippelaphus	Phosphoglycerate mutase
CO17-CCH-4	Macho	Barriga	A0A212CUT3	Cervus elaphus hippelaphus	Proteasome subunit alpha type
CO17-CCH-4	Macho	Barriga	A0A212CLS2	Cervus elaphus hippelaphus	Uncharacterized protein (Fragment)
CO17-CCH-4	Macho	Barriga	A0A212D4B5	Cervus elaphus hippelaphus	BOLA
CO17-CCH-4	Macho	Barriga	A0A212DCW5	Cervus elaphus hippelaphus	PAFAH1B3
CO17-CCH-4	Macho	Barriga	A0A212D4G8	Cervus elaphus hippelaphus	Uncharacterized protein
CO17-CCH-4	Macho	Barriga	A0A212C0Q4	Cervus elaphus hippelaphus	Uncharacterized protein (Fragment)
CO17-CCH-4	Macho	Barriga	A0A212CR39	Cervus elaphus hippelaphus	PRDX6
CO17-CCH-4	Macho	Barriga	A0A212D7Z4	Cervus elaphus hippelaphus	PEBP1
CO17-CCH-4	Macho	Barriga	A0A212D4D2	Cervus elaphus hippelaphus	CRISP3 (Fragment)
CO17-CCH-4	Macho	Barriga	A0A212D2U2	Cervus elaphus hippelaphus	TIMD4 (Fragment)
CO17-CCH-4	Macho	Barriga	A0A212DH88	Cervus elaphus hippelaphus	GSTP1 (Fragment)
CO17-CCH-4	Macho	Barriga	A0A212D6R2	Cervus elaphus hippelaphus	CA4
CO17-CCH-4	Macho	Barriga	A0A212CUN6	Cervus elaphus hippelaphus	NPC2
CO17-CCH-4	Macho	Barriga	A0A212CNC6	Cervus elaphus hippelaphus	ORM1
CO17-CCH-4	Macho	Barriga	A0A212CWY8	Cervus elaphus hippelaphus	Uncharacterized protein
CO17-CCH-4	Macho	Barriga	A0A212C9Z3	Cervus elaphus hippelaphus	ABHD14B
CO17-CCH-4	Macho	Barriga	A0A212CA18	Cervus elaphus hippelaphus	CLEC3B
CO17-CCH-4	Macho	Barriga	A0A212CQV1	Cervus elaphus hippelaphus	C4BPA
CO17-CCH-4	Macho	Barriga	A0A212D1B1	Cervus elaphus hippelaphus	PRDX2
CO17-CCH-4	Macho	Barriga	A0A212CJH6	Cervus elaphus hippelaphus	Uncharacterized protein
CO17-CCH-4	Macho	Barriga	A0A212C9K1	Cervus elaphus hippelaphus	Uncharacterized protein
CO17-CCH-4	Macho	Barriga	A0A212DE23	Cervus elaphus hippelaphus	Peptidoglycan-recognition protein
CO17-CCH-4	Macho	Barriga	A0A212DHZ3	Cervus elaphus hippelaphus	HPX (Fragment)
CO17-CCH-4	Macho	Barriga	A0A212D458	Cervus elaphus hippelaphus	SERPINB1
CO17-CCH-4	Macho	Barriga	A0A212C8V2	Cervus elaphus hippelaphus	CATHL2 (Fragment)
CO17-CCH-4	Macho	Barriga	A0A212CM59	Cervus elaphus hippelaphus	Uncharacterized protein
CO17-CCH-4	Macho	Barriga	A0A212D5R7	Cervus elaphus hippelaphus	JCHAIN
CO17-CCH-4	Macho	Barriga	A0A212C101	Cervus elaphus hippelaphus	Uncharacterized protein (Fragment)
CO17-CCH-4	Macho	Barriga	A0A212D176	Cervus elaphus hippelaphus	Uncharacterized protein (Fragment)
CO17-CCH-4	Macho	Barriga	A0A212C920	Cervus elaphus hippelaphus	PROK2
CO17-CCH-4	Macho	Barriga	A0A212C6Y8	Cervus elaphus hippelaphus	Transthyretin
CO17-CCH-4	Macho	Barriga	A0A212DHK9	Cervus elaphus hippelaphus	HBB
CO17-CCH-4	Macho	Barriga	A0A212DB90	Cervus elaphus hippelaphus	Uncharacterized protein (Fragment)
CO17-CCH-4	Macho	Barriga	A0A212DIL1	Cervus elaphus hippelaphus	Histone H2A
CO17-CCH-4	Macho	Barriga	A0A212CED1	Cervus elaphus hippelaphus	FABP9
CO17-CCH-4	Macho	Barriga	A0A212CQ00	Cervus elaphus hippelaphus	SPADH1 (Fragment)
CO17-CCH-4	Macho	Barriga	A0A212D0W4	Cervus elaphus hippelaphus	Histone H2B
CO17-CCH-4	Macho	Barriga	A0A212DGK2	Cervus elaphus hippelaphus	Cystatin
CO17-CCH-4	Macho	Barriga	A0A212DCJ8	Cervus elaphus hippelaphus	BLVRB
CO17-CCH-4	Macho	Barriga	A0A212DDK3	Cervus elaphus hippelaphus	Uncharacterized protein
CO17-CCH-4	Macho	Barriga	A0A212CRI1	Cervus elaphus hippelaphus	CFH (Fragment)
CO17-CCH-4	Macho	Barriga	A0A212C8Z7	Cervus elaphus hippelaphus	LTF
CO17-CCH-4	Macho	Barriga	A0A212CBY9	Cervus elaphus hippelaphus	WFDC2
CO17-CCH-4	Macho	Barriga	A0A212DCV8	Cervus elaphus hippelaphus	Uncharacterized protein
CO17-CCH-4	Macho	Barriga	A0A212CSM8	Cervus elaphus hippelaphus	SERPINA3-8 (Fragment)
CO17-CCH-4	Macho	Barriga	A0A212CM16	Cervus elaphus hippelaphus	Annexin (Fragment)
CO17-CCH-4	Macho	Barriga	A0A212D1N8	Cervus elaphus hippelaphus	RETN
CO17-CCH-4	Macho	Barriga	A0A212CHQ2	Cervus elaphus hippelaphus	Protein S100
CO17-CCH-4	Macho	Barriga	A0A212CHG3	Cervus elaphus hippelaphus	S100A8
CO17-CCH-4	Macho	Barriga	A0A212D8J1	Cervus elaphus hippelaphus	Uncharacterized protein
CO17-CCH-4	Macho	Barriga	A0A212CG07	Cervus elaphus hippelaphus	S100A12
CO17-CCH-4	Macho	Barriga	A0A212CNQ2	Cervus elaphus hippelaphus	Beta-microseminoprotein
CO17-CCH-5	Macho	Barriga	A0A212D5P0	Cervus elaphus hippelaphus	ALB
CO17-CCH-5	Macho	Barriga	A0A212CZ96	Cervus elaphus hippelaphus	HBA
CO17-CCH-5	Macho	Barriga	A0A212D793	Cervus elaphus hippelaphus	KRT19
CO17-CCH-5	Macho	Barriga	A0A212DB90	Cervus elaphus hippelaphus	Uncharacterized protein (Fragment)
CO17-CCH-5	Macho	Barriga	A0A212CRH2	Cervus elaphus hippelaphus	PIGR
CO17-CCH-5	Macho	Barriga	A0A212CMB3	Cervus elaphus hippelaphus	Uncharacterized protein (Fragment)
CO17-CCH-5	Macho	Barriga	A0A212C9V5	Cervus elaphus hippelaphus	LTF
CO17-CCH-5	Macho	Barriga	A0A212CIP3	Cervus elaphus hippelaphus	TF
CO17-CCH-5	Macho	Barriga	A0A212D5R7	Cervus elaphus hippelaphus	JCHAIN
CO17-CCH-5	Macho	Barriga	A0A212DFF1	Cervus elaphus hippelaphus	KRT4
CO17-CCH-5	Macho	Barriga	A0A212CYW1	Cervus elaphus hippelaphus	UMOD
CO17-CCH-5	Macho	Barriga	A0A212DAA2	Cervus elaphus hippelaphus	FGA
CO17-CCH-5	Macho	Barriga	A0A212DD04	Cervus elaphus hippelaphus	A1BG
CO17-CCH-5	Macho	Barriga	A0A212D7J2	Cervus elaphus hippelaphus	FGB (Fragment)
CO17-CCH-5	Macho	Barriga	A0A212D6R3	Cervus elaphus hippelaphus	KRT10 (Fragment)
CO17-CCH-5	Macho	Barriga	A0A212C5Q1	Cervus elaphus hippelaphus	Annexin
CO17-CCH-5	Macho	Barriga	A0A212D2K0	Cervus elaphus hippelaphus	C3
CO17-CCH-5	Macho	Barriga	A0A212CS37	Cervus elaphus hippelaphus	Uncharacterized protein
CO17-CCH-5	Macho	Barriga	A0A212D1B1	Cervus elaphus hippelaphus	PRDX2
CO17-CCH-5	Macho	Barriga	A0A212D458	Cervus elaphus hippelaphus	SERPINB1
CO17-CCH-5	Macho	Barriga	A0A212D8V0	Cervus elaphus hippelaphus	FGG
CO17-CCH-5	Macho	Barriga	A0A212CVK6	Cervus elaphus hippelaphus	EFEMP1 (Fragment)
CO17-CCH-5	Macho	Barriga	A0A212DF16	Cervus elaphus hippelaphus	Uncharacterized protein
CO17-CCH-5	Macho	Barriga	A0A212D3W3	Cervus elaphus hippelaphus	FN1
CO17-CCH-5	Macho	Barriga	A0A212CSV5	Cervus elaphus hippelaphus	SERPINA3-5 (Fragment)
CO17-CCH-5	Macho	Barriga	A0A212D6S5	Cervus elaphus hippelaphus	KRT17
CO17-CCH-5	Macho	Barriga	A0A212DFL6	Cervus elaphus hippelaphus	Uncharacterized protein
CO17-CCH-5	Macho	Barriga	A0A212CWY8	Cervus elaphus hippelaphus	Uncharacterized protein
CO17-CCH-5	Macho	Barriga	A0A212CZT5	Cervus elaphus hippelaphus	AZGP1
CO17-CCH-5	Macho	Barriga	A0A212DE23	Cervus elaphus hippelaphus	Peptidoglycan-recognition protein
CO17-CCH-5	Macho	Barriga	A0A212DHP9	Cervus elaphus hippelaphus	APOA1
CO17-CCH-5	Macho	Barriga	A0A212CD20	Cervus elaphus hippelaphus	A2M (Fragment)
CO17-CCH-5	Macho	Barriga	A0A212C7P2	Cervus elaphus hippelaphus	PLG (Fragment)
CO17-CCH-5	Macho	Barriga	A0A212DCM0	Cervus elaphus hippelaphus	CD177 (Fragment)
CO17-CCH-5	Macho	Barriga	A0A212CSM8	Cervus elaphus hippelaphus	SERPINA3-8 (Fragment)
CO17-CCH-5	Macho	Barriga	A0A212CHG3	Cervus elaphus hippelaphus	S100A8
CO17-CCH-5	Macho	Barriga	A0A212CI11	Cervus elaphus hippelaphus	AHSG
CO17-CCH-5	Macho	Barriga	A0A212CML8	Cervus elaphus hippelaphus	Uncharacterized protein
CO17-CCH-5	Macho	Barriga	A0A212D7G6	Cervus elaphus hippelaphus	LPO (Fragment)
CO17-CCH-5	Macho	Barriga	A0A212C8Z7	Cervus elaphus hippelaphus	LTF
CO17-CCH-5	Macho	Barriga	A0A212DEP7	Cervus elaphus hippelaphus	Uncharacterized protein
CO17-CCH-5	Macho	Barriga	A0A212DHZ3	Cervus elaphus hippelaphus	HPX (Fragment)
CO17-CCH-5	Macho	Barriga	A0A212C0Q4	Cervus elaphus hippelaphus	Uncharacterized protein (Fragment)
CO17-CCH-5	Macho	Barriga	A0A212CSU9	Cervus elaphus hippelaphus	SERPINA3-6
CO17-CCH-5	Macho	Barriga	A0A212C6Y8	Cervus elaphus hippelaphus	Transthyretin
CO17-CCH-5	Macho	Barriga	A0A212CTC3	Cervus elaphus hippelaphus	Pyruvate kinase (Fragment)
CO17-CCH-5	Macho	Barriga	A0A212CMY9	Cervus elaphus hippelaphus	Uncharacterized protein (Fragment)
CO17-CCH-5	Macho	Barriga	A0A212CQN3	Cervus elaphus hippelaphus	SERPINC1
CO17-CCH-5	Macho	Barriga	A0A212CGS2	Cervus elaphus hippelaphus	ECM1
CO17-CCH-5	Macho	Barriga	A0A212CM59	Cervus elaphus hippelaphus	Uncharacterized protein
CO17-CCH-5	Macho	Barriga	A0A212CG07	Cervus elaphus hippelaphus	S100A12
CO17-CCH-5	Macho	Barriga	A0A212CNC6	Cervus elaphus hippelaphus	ORM1
CO17-CCH-5	Macho	Barriga	A0A212D7B8	Cervus elaphus hippelaphus	Amine oxidase
CO17-CCH-5	Macho	Barriga	A0A212C9K1	Cervus elaphus hippelaphus	Uncharacterized protein
CO17-CCH-5	Macho	Barriga	A0A212CV09	Cervus elaphus hippelaphus	Spectrin beta chain
CO17-CCH-5	Macho	Barriga	A0A212CIC4	Cervus elaphus hippelaphus	FETUB (Fragment)
CO17-CCH-5	Macho	Barriga	A0A212CQV1	Cervus elaphus hippelaphus	C4BPA
CO17-CCH-5	Macho	Barriga	A0A212CWA8	Cervus elaphus hippelaphus	Uncharacterized protein
CO17-CCH-5	Macho	Barriga	A0A212CZ49	Cervus elaphus hippelaphus	Fructose-bisphosphate aldolase
CO17-CCH-5	Macho	Barriga	A0A212D0W4	Cervus elaphus hippelaphus	Histone H2B
CO17-CCH-5	Macho	Barriga	A0A212CJ25	Cervus elaphus hippelaphus	Uncharacterized protein
CO17-CCH-5	Macho	Barriga	A0A212DD20	Cervus elaphus hippelaphus	TUBB3
CO17-CCH-5	Macho	Barriga	A0A212D4D2	Cervus elaphus hippelaphus	CRISP3 (Fragment)
CO17-CCH-5	Macho	Barriga	A0A212CH81	Cervus elaphus hippelaphus	SPTA1 (Fragment)
CO17-CCH-5	Macho	Barriga	A0A212CJ19	Cervus elaphus hippelaphus	CP (Fragment)
CO17-CCH-5	Macho	Barriga	A0A212CDG7	Cervus elaphus hippelaphus	A2ML1
CO17-CCH-5	Macho	Barriga	A0A212DCE3	Cervus elaphus hippelaphus	CKM
CO17-CCH-5	Macho	Barriga	A0A212D8M7	Cervus elaphus hippelaphus	APOH
CO17-CCH-5	Macho	Barriga	A0A212CCX5	Cervus elaphus hippelaphus	Uncharacterized protein
CO17-CCH-5	Macho	Barriga	A0A212DGK7	Cervus elaphus hippelaphus	Serum amyloid A protein
CO17-CCH-5	Macho	Barriga	A0A212DB97	Cervus elaphus hippelaphus	SERPINF2
CO17-CCH-5	Macho	Barriga	A0A212C9G3	Cervus elaphus hippelaphus	TKT
CO17-CCH-5	Macho	Barriga	A0A212D4W6	Cervus elaphus hippelaphus	Histone H2A (Fragment)
CO17-CCH-5	Macho	Barriga	A0A212C6T2	Cervus elaphus hippelaphus	DSC1 (Fragment)
CO17-CCH-5	Macho	Barriga	A0A212D8R5	Cervus elaphus hippelaphus	SERPIND1
CO17-CCH-5	Macho	Barriga	A0A212DDK3	Cervus elaphus hippelaphus	Uncharacterized protein
CO17-CCH-5	Macho	Barriga	A0A212CED1	Cervus elaphus hippelaphus	FABP9
CO17-CCH-5	Macho	Barriga	A0A212D5Y7	Cervus elaphus hippelaphus	Uncharacterized protein
CO17-CCH-5	Macho	Barriga	A0A212DIN4	Cervus elaphus hippelaphus	TCN1 (Fragment)
CO17-CCH-5	Macho	Barriga	A0A212DBG5	Cervus elaphus hippelaphus	CDH1
CO17-CCH-5	Macho	Barriga	A0A212D5P4	Cervus elaphus hippelaphus	Uncharacterized protein
CO17-CCH-5	Macho	Barriga	A0A212CQ00	Cervus elaphus hippelaphus	SPADH1 (Fragment)
CO17-CCH-5	Macho	Barriga	A0A212CUT3	Cervus elaphus hippelaphus	Proteasome subunit alpha type
CO17-CCH-5	Macho	Barriga	A0A212CFL8	Cervus elaphus hippelaphus	FAAH
CO17-CCH-5	Macho	Barriga	A0A212D4B5	Cervus elaphus hippelaphus	BOLA
CO17-CCH-5	Macho	Barriga	A0A212D2U2	Cervus elaphus hippelaphus	TIMD4 (Fragment)
CO17-CCH-5	Macho	Barriga	A0A212DH88	Cervus elaphus hippelaphus	GSTP1 (Fragment)
CO17-CCH-5	Macho	Barriga	A0A212D4C1	Cervus elaphus hippelaphus	Uncharacterized protein (Fragment)
CO17-CCH-5	Macho	Barriga	A0A212CAS2	Cervus elaphus hippelaphus	CUBN
CO17-CCH-5	Macho	Barriga	A0A212CIN6	Cervus elaphus hippelaphus	CP (Fragment)
CO17-CCH-5	Macho	Barriga	A0A212DCJ8	Cervus elaphus hippelaphus	BLVRB
CO17-CCH-5	Macho	Barriga	A0A212CVQ4	Cervus elaphus hippelaphus	Uncharacterized protein
CO17-CCH-5	Macho	Barriga	A0A212DAD9	Cervus elaphus hippelaphus	Proteasome subunit beta type
CO17-CCH-5	Macho	Barriga	A0A212C4I5	Cervus elaphus hippelaphus	F7
CO17-CCH-5	Macho	Barriga	A0A212DHC1	Cervus elaphus hippelaphus	Uncharacterized protein (Fragment)
CO17-CCH-6	Macho	Barriga	A0A212D5P0	Cervus elaphus hippelaphus	ALB
CO17-CCH-6	Macho	Barriga	A0A212C9V5	Cervus elaphus hippelaphus	LTF
CO17-CCH-6	Macho	Barriga	A0A212CVK6	Cervus elaphus hippelaphus	EFEMP1 (Fragment)
CO17-CCH-6	Macho	Barriga	A0A212CYW1	Cervus elaphus hippelaphus	UMOD
CO17-CCH-6	Macho	Barriga	A0A212CMB3	Cervus elaphus hippelaphus	Uncharacterized protein (Fragment)
CO17-CCH-6	Macho	Barriga	A0A212CIP3	Cervus elaphus hippelaphus	TF
CO17-CCH-6	Macho	Barriga	A0A212DE23	Cervus elaphus hippelaphus	Peptidoglycan-recognition protein
CO17-CCH-6	Macho	Barriga	A0A212CRH2	Cervus elaphus hippelaphus	PIGR
CO17-CCH-6	Macho	Barriga	A0A212D793	Cervus elaphus hippelaphus	KRT19
CO17-CCH-6	Macho	Barriga	A0A212D6R3	Cervus elaphus hippelaphus	KRT10 (Fragment)
CO17-CCH-6	Macho	Barriga	A0A212CS37	Cervus elaphus hippelaphus	Uncharacterized protein
CO17-CCH-6	Macho	Barriga	A0A212C5Q1	Cervus elaphus hippelaphus	Annexin
CO17-CCH-6	Macho	Barriga	A0A212D2K0	Cervus elaphus hippelaphus	C3
CO17-CCH-6	Macho	Barriga	A0A212DF16	Cervus elaphus hippelaphus	Uncharacterized protein
CO17-CCH-6	Macho	Barriga	A0A212CZ96	Cervus elaphus hippelaphus	HBA
CO17-CCH-6	Macho	Barriga	A0A212DFF1	Cervus elaphus hippelaphus	KRT4
CO17-CCH-6	Macho	Barriga	A0A212CWY8	Cervus elaphus hippelaphus	Uncharacterized protein
CO17-CCH-6	Macho	Barriga	A0A212DB90	Cervus elaphus hippelaphus	Uncharacterized protein (Fragment)
CO17-CCH-6	Macho	Barriga	A0A212CAW8	Cervus elaphus hippelaphus	BPIFB1
CO17-CCH-6	Macho	Barriga	A0A212C8Z7	Cervus elaphus hippelaphus	LTF
CO17-CCH-6	Macho	Barriga	A0A212D458	Cervus elaphus hippelaphus	SERPINB1
CO17-CCH-6	Macho	Barriga	A0A212D5Y7	Cervus elaphus hippelaphus	Uncharacterized protein
CO17-CCH-6	Macho	Barriga	A0A212DD04	Cervus elaphus hippelaphus	A1BG
CO17-CCH-6	Macho	Barriga	A0A212D1B1	Cervus elaphus hippelaphus	PRDX2
CO17-CCH-6	Macho	Barriga	A0A212CHG3	Cervus elaphus hippelaphus	S100A8
CO17-CCH-6	Macho	Barriga	A0A212CD20	Cervus elaphus hippelaphus	A2M (Fragment)
CO17-CCH-6	Macho	Barriga	A0A212CDG7	Cervus elaphus hippelaphus	A2ML1
CO17-CCH-6	Macho	Barriga	A0A212DCM0	Cervus elaphus hippelaphus	CD177 (Fragment)
CO17-CCH-6	Macho	Barriga	A0A212D8V0	Cervus elaphus hippelaphus	FGG
CO17-CCH-6	Macho	Barriga	A0A212D5R7	Cervus elaphus hippelaphus	JCHAIN
CO17-CCH-6	Macho	Barriga	A0A212CW73	Cervus elaphus hippelaphus	QPCT
CO17-CCH-6	Macho	Barriga	A0A212CSV2	Cervus elaphus hippelaphus	SERPINA3-5 (Fragment)
CO17-CCH-6	Macho	Barriga	A0A212DAA2	Cervus elaphus hippelaphus	FGA
CO17-CCH-6	Macho	Barriga	A0A212DHN1	Cervus elaphus hippelaphus	TPP1
CO17-CCH-6	Macho	Barriga	A0A212D3W3	Cervus elaphus hippelaphus	FN1
CO17-CCH-6	Macho	Barriga	A0A212DHZ3	Cervus elaphus hippelaphus	HPX (Fragment)
CO17-CCH-6	Macho	Barriga	A0A212CZ49	Cervus elaphus hippelaphus	Fructose-bisphosphate aldolase
CO17-CCH-6	Macho	Barriga	A0A212DHP9	Cervus elaphus hippelaphus	APOA1
CO17-CCH-6	Macho	Barriga	A0A212CAS2	Cervus elaphus hippelaphus	CUBN
CO17-CCH-6	Macho	Barriga	A0A212DH88	Cervus elaphus hippelaphus	GSTP1 (Fragment)
CO17-CCH-6	Macho	Barriga	A0A212D0W4	Cervus elaphus hippelaphus	Histone H2B
CO17-CCH-6	Macho	Barriga	A0A212CMY9	Cervus elaphus hippelaphus	Uncharacterized protein (Fragment)
CO17-CCH-6	Macho	Barriga	A0A212D4D2	Cervus elaphus hippelaphus	CRISP3 (Fragment)
CO17-CCH-6	Macho	Barriga	A0A212DGV4	Cervus elaphus hippelaphus	L-lactate dehydrogenase
CO17-CCH-6	Macho	Barriga	A0A212D080	Cervus elaphus hippelaphus	Uncharacterized protein (Fragment)
CO17-CCH-6	Macho	Barriga	A0A212CM59	Cervus elaphus hippelaphus	Uncharacterized protein
CO17-CCH-6	Macho	Barriga	A0A212CG07	Cervus elaphus hippelaphus	S100A12
CO17-CCH-6	Macho	Barriga	A0A212C2A5	Cervus elaphus hippelaphus	Uncharacterized protein
CO17-CCH-6	Macho	Barriga	A0A212D8R5	Cervus elaphus hippelaphus	SERPIND1
CO17-CCH-6	Macho	Barriga	A0A212DIJ0	Cervus elaphus hippelaphus	CD59 (Fragment)
CO17-CCH-6	Macho	Barriga	A0A212D1P2	Cervus elaphus hippelaphus	Uncharacterized protein
CO17-CCH-6	Macho	Barriga	A0A212CSM8	Cervus elaphus hippelaphus	SERPINA3-8 (Fragment)
CO17-CCH-6	Macho	Barriga	A0A212C9K1	Cervus elaphus hippelaphus	Uncharacterized protein
CO17-CCH-6	Macho	Barriga	A0A212DHC1	Cervus elaphus hippelaphus	Uncharacterized protein (Fragment)
CO17-CCH-6	Macho	Barriga	A0A212CNP8	Cervus elaphus hippelaphus	Uncharacterized protein (Fragment)
CO17-CCH-6	Macho	Barriga	A0A212CQK6	Cervus elaphus hippelaphus	TNFRSF1B (Fragment)
CO17-CCH-6	Macho	Barriga	A0A212CY23	Cervus elaphus hippelaphus	EFEMP1 (Fragment)
CO17-CCH-6	Macho	Barriga	A0A212CZ37	Cervus elaphus hippelaphus	VASN
CO17-CCH-6	Macho	Barriga	A0A212D8M7	Cervus elaphus hippelaphus	APOH
CO17-CCH-6	Macho	Barriga	A0A212D5P4	Cervus elaphus hippelaphus	Uncharacterized protein
CO17-CCH-6	Macho	Barriga	A0A212C6Y8	Cervus elaphus hippelaphus	Transthyretin
CO17-CCH-6	Macho	Barriga	A0A212CCG7	Cervus elaphus hippelaphus	Uncharacterized protein
CO17-CCH-6	Macho	Barriga	A0A212D364	Cervus elaphus hippelaphus	Uncharacterized protein
CO17-CCH-6	Macho	Barriga	A0A212CR44	Cervus elaphus hippelaphus	QSOX1
CO17-CCH-6	Macho	Barriga	A0A212CQF6	Cervus elaphus hippelaphus	ENO
CO17-CCH-13	Macho	Barriga	A0A212D5P0	Cervus elaphus hippelaphus	ALB
CO17-CCH-13	Macho	Barriga	A0A212D2K0	Cervus elaphus hippelaphus	C3
CO17-CCH-13	Macho	Barriga	A0A212CMB3	Cervus elaphus hippelaphus	Uncharacterized protein (Fragment)
CO17-CCH-13	Macho	Barriga	A0A212CZ96	Cervus elaphus hippelaphus	HBA
CO17-CCH-13	Macho	Barriga	A0A212CIP3	Cervus elaphus hippelaphus	TF
CO17-CCH-13	Macho	Barriga	A0A212DB90	Cervus elaphus hippelaphus	Uncharacterized protein (Fragment)
CO17-CCH-13	Macho	Barriga	A0A212DHP9	Cervus elaphus hippelaphus	APOA1
CO17-CCH-13	Macho	Barriga	A0A212D7J2	Cervus elaphus hippelaphus	FGB (Fragment)
CO17-CCH-13	Macho	Barriga	A0A212CS37	Cervus elaphus hippelaphus	Uncharacterized protein
CO17-CCH-13	Macho	Barriga	A0A212C9V5	Cervus elaphus hippelaphus	LTF
CO17-CCH-13	Macho	Barriga	A0A212D3W3	Cervus elaphus hippelaphus	FN1
CO17-CCH-13	Macho	Barriga	A0A212CH81	Cervus elaphus hippelaphus	SPTA1 (Fragment)
CO17-CCH-13	Macho	Barriga	A0A212CD20	Cervus elaphus hippelaphus	A2M (Fragment)
CO17-CCH-13	Macho	Barriga	A0A212DAA2	Cervus elaphus hippelaphus	FGA
CO17-CCH-13	Macho	Barriga	A0A212CNC6	Cervus elaphus hippelaphus	ORM1
CO17-CCH-13	Macho	Barriga	A0A212D8V0	Cervus elaphus hippelaphus	FGG
CO17-CCH-13	Macho	Barriga	A0A212DF16	Cervus elaphus hippelaphus	Uncharacterized protein
CO17-CCH-13	Macho	Barriga	A0A212CJ19	Cervus elaphus hippelaphus	CP (Fragment)
CO17-CCH-13	Macho	Barriga	A0A212DD04	Cervus elaphus hippelaphus	A1BG
CO17-CCH-13	Macho	Barriga	A0A212CV09	Cervus elaphus hippelaphus	Spectrin beta chain
CO17-CCH-13	Macho	Barriga	A0A212C7P2	Cervus elaphus hippelaphus	PLG (Fragment)
CO17-CCH-13	Macho	Barriga	A0A212CI11	Cervus elaphus hippelaphus	AHSG
CO17-CCH-13	Macho	Barriga	A0A212DFF1	Cervus elaphus hippelaphus	KRT4
CO17-CCH-13	Macho	Barriga	A0A212D6R3	Cervus elaphus hippelaphus	KRT10 (Fragment)
CO17-CCH-13	Macho	Barriga	A0A212DA24	Cervus elaphus hippelaphus	Uncharacterized protein (Fragment)
CO17-CCH-13	Macho	Barriga	A0A212D793	Cervus elaphus hippelaphus	KRT19
CO17-CCH-13	Macho	Barriga	A0A212D7G5	Cervus elaphus hippelaphus	Uncharacterized protein (Fragment)
CO17-CCH-13	Macho	Barriga	A0A212D6S5	Cervus elaphus hippelaphus	KRT17
CO17-CCH-13	Macho	Barriga	A0A212DF80	Cervus elaphus hippelaphus	KRT5
CO17-CCH-13	Macho	Barriga	A0A212CSV2	Cervus elaphus hippelaphus	SERPINA3-5 (Fragment)
CO17-CCH-13	Macho	Barriga	A0A212D1B1	Cervus elaphus hippelaphus	PRDX2
CO17-CCH-13	Macho	Barriga	A0A212CRH2	Cervus elaphus hippelaphus	PIGR
CO17-CCH-13	Macho	Barriga	A0A212CYW1	Cervus elaphus hippelaphus	UMOD
CO17-CCH-13	Macho	Barriga	A0A212CQN3	Cervus elaphus hippelaphus	SERPINC1
CO17-CCH-13	Macho	Barriga	A0A212C0Q4	Cervus elaphus hippelaphus	Uncharacterized protein (Fragment)
CO17-CCH-13	Macho	Barriga	A0A212D7B8	Cervus elaphus hippelaphus	Amine oxidase
CO17-CCH-13	Macho	Barriga	A0A212CJ25	Cervus elaphus hippelaphus	Uncharacterized protein
CO17-CCH-13	Macho	Barriga	A0A212CML8	Cervus elaphus hippelaphus	Uncharacterized protein
CO17-CCH-13	Macho	Barriga	A0A212DHZ3	Cervus elaphus hippelaphus	HPX (Fragment)
CO17-CCH-13	Macho	Barriga	A0A212D4I5	Cervus elaphus hippelaphus	CFB
CO17-CCH-13	Macho	Barriga	A0A212CMY9	Cervus elaphus hippelaphus	Uncharacterized protein (Fragment)
CO17-CCH-13	Macho	Barriga	A0A212CSV5	Cervus elaphus hippelaphus	SERPINA3-5 (Fragment)
CO17-CCH-13	Macho	Barriga	A0A212CQC9	Cervus elaphus hippelaphus	CFH (Fragment)
CO17-CCH-13	Macho	Barriga	A0A212DDK3	Cervus elaphus hippelaphus	Uncharacterized protein
CO17-CCH-13	Macho	Barriga	A0A212C5Q1	Cervus elaphus hippelaphus	Annexin
CO17-CCH-13	Macho	Barriga	A0A212DGK7	Cervus elaphus hippelaphus	Serum amyloid A protein
CO17-CCH-13	Macho	Barriga	A0A212CC12	Cervus elaphus hippelaphus	ITIH2 (Fragment)
CO17-CCH-13	Macho	Barriga	A0A212CQV1	Cervus elaphus hippelaphus	C4BPA
CO17-CCH-13	Macho	Barriga	A0A212DE23	Cervus elaphus hippelaphus	Peptidoglycan-recognition protein
CO17-CCH-13	Macho	Barriga	A0A212CIC4	Cervus elaphus hippelaphus	FETUB (Fragment)
CO17-CCH-13	Macho	Barriga	A0A212D5R7	Cervus elaphus hippelaphus	JCHAIN
CO17-CCH-13	Macho	Barriga	A0A212D9C4	Cervus elaphus hippelaphus	Anion exchange protein
CO17-CCH-13	Macho	Barriga	A0A212DII4	Cervus elaphus hippelaphus	APOA4
CO17-CCH-13	Macho	Barriga	A0A212C5A0	Cervus elaphus hippelaphus	ALDH1A1 (Fragment)
CO17-CCH-13	Macho	Barriga	A0A212DEP7	Cervus elaphus hippelaphus	Uncharacterized protein
CO17-CCH-13	Macho	Barriga	A0A212C6Y8	Cervus elaphus hippelaphus	Transthyretin
CO17-CCH-13	Macho	Barriga	A0A212CZT5	Cervus elaphus hippelaphus	AZGP1
CO17-CCH-13	Macho	Barriga	A0A212D458	Cervus elaphus hippelaphus	SERPINB1
CO17-CCH-13	Macho	Barriga	A0A212CZ49	Cervus elaphus hippelaphus	Fructose-bisphosphate aldolase
CO17-CCH-13	Macho	Barriga	A0A212CM59	Cervus elaphus hippelaphus	Uncharacterized protein
CO17-CCH-13	Macho	Barriga	A0A212CWY8	Cervus elaphus hippelaphus	Uncharacterized protein
CO17-CCH-13	Macho	Barriga	A0A212CJH6	Cervus elaphus hippelaphus	Uncharacterized protein
CO17-CCH-13	Macho	Barriga	A0A212C8V2	Cervus elaphus hippelaphus	CATHL2 (Fragment)
CO17-CCH-13	Macho	Barriga	A0A212C920	Cervus elaphus hippelaphus	PROK2
CO17-CCH-13	Macho	Barriga	A0A212DB97	Cervus elaphus hippelaphus	SERPINF2
CO17-CCH-13	Macho	Barriga	A0A212D8M7	Cervus elaphus hippelaphus	APOH
CO17-CCH-13	Macho	Barriga	A0A212C922	Cervus elaphus hippelaphus	ITIH1 (Fragment)
CO17-CCH-13	Macho	Barriga	A0A212CQF6	Cervus elaphus hippelaphus	ENO1
CO17-CCH-13	Macho	Barriga	A0A212D668	Cervus elaphus hippelaphus	GC
CO17-CCH-13	Macho	Barriga	A0A212CN42	Cervus elaphus hippelaphus	AMBP
CO17-CCH-13	Macho	Barriga	A0A212CN16	Cervus elaphus hippelaphus	GSN
CO17-CCH-13	Macho	Barriga	A0A212DCJ8	Cervus elaphus hippelaphus	BLVRB
CO17-CCH-13	Macho	Barriga	A0A212CRW4	Cervus elaphus hippelaphus	SERPINA3-7
CO17-CCH-13	Macho	Barriga	A0A212CSU9	Cervus elaphus hippelaphus	SERPINA3-6
CO17-CCH-13	Macho	Barriga	A0A212CSM8	Cervus elaphus hippelaphus	SERPINA3-8 (Fragment)
CO17-CCH-13	Macho	Barriga	A0A212C8Y6	Cervus elaphus hippelaphus	APEH
CO17-CCH-13	Macho	Barriga	A0A212DCM0	Cervus elaphus hippelaphus	CD177 (Fragment)
CO17-CCH-13	Macho	Barriga	A0A212CBY9	Cervus elaphus hippelaphus	WFDC2
CO17-CCH-13	Macho	Barriga	A0A212D686	Cervus elaphus hippelaphus	AFM
CO17-CCH-13	Macho	Barriga	A0A212CHG3	Cervus elaphus hippelaphus	S100A8
CO17-CCH-13	Macho	Barriga	A0A212D1P2	Cervus elaphus hippelaphus	Uncharacterized protein
CO17-CCH-13	Macho	Barriga	A0A212CG46	Cervus elaphus hippelaphus	Uncharacterized protein (Fragment)
CO17-CCH-13	Macho	Barriga	A0A212CVK6	Cervus elaphus hippelaphus	EFEMP1 (Fragment)
CO17-CCH-13	Macho	Barriga	A0A212C5F6	Cervus elaphus hippelaphus	VCP
CO17-CCH-13	Macho	Barriga	A0A212CG07	Cervus elaphus hippelaphus	S100A12
CO17-CCH-13	Macho	Barriga	A0A212CEZ4	Cervus elaphus hippelaphus	Pyruvate kinase
CO17-CCH-13	Macho	Barriga	A0A212CJ59	Cervus elaphus hippelaphus	Uncharacterized protein (Fragment)
CO17-CCH-13	Macho	Barriga	A0A212CQ00	Cervus elaphus hippelaphus	SPADH1 (Fragment)
CO17-CCH-13	Macho	Barriga	A0A212CR39	Cervus elaphus hippelaphus	PRDX6
CO17-CCH-13	Macho	Barriga	A0A212CCX6	Cervus elaphus hippelaphus	Uncharacterized protein
CO17-CCH-13	Macho	Barriga	A0A212D1I8	Cervus elaphus hippelaphus	Uncharacterized protein (Fragment)
CO17-CCH-13	Macho	Barriga	A0A212C101	Cervus elaphus hippelaphus	Uncharacterized protein (Fragment)
CO17-CCH-13	Macho	Barriga	A0A212DJ20	Cervus elaphus hippelaphus	HPX (Fragment)
CO17-CCH-13	Macho	Barriga	A0A212CRI1	Cervus elaphus hippelaphus	CFH (Fragment)
CO17-CCH-13	Macho	Barriga	A0A212CD10	Cervus elaphus hippelaphus	C1S
CO17-CCH-13	Macho	Barriga	A0A212D4W6	Cervus elaphus hippelaphus	Histone H2A (Fragment)
CO17-CCH-13	Macho	Barriga	A0A212CSZ9	Cervus elaphus hippelaphus	Uncharacterized protein
CO17-CCH-13	Macho	Barriga	A0A212C8U9	Cervus elaphus hippelaphus	ITIH1
CO17-CCH-13	Macho	Barriga	A0A212C9K1	Cervus elaphus hippelaphus	Uncharacterized protein
CO17-CCH-13	Macho	Barriga	A0A212CQ82	Cervus elaphus hippelaphus	Apolipoprotein D
CO17-CCH-13	Macho	Barriga	A0A212D8R5	Cervus elaphus hippelaphus	SERPIND1
CO17-CCH-13	Macho	Barriga	A0A212CU54	Cervus elaphus hippelaphus	TPM1
CO17-CCH-13	Macho	Barriga	A0A212D4D2	Cervus elaphus hippelaphus	CRISP3 (Fragment)
CO17-CCH-13	Macho	Barriga	A0A212D4B5	Cervus elaphus hippelaphus	BOLA
CO17-CCH-13	Macho	Barriga	A0A212D0W4	Cervus elaphus hippelaphus	Histone H2B
CO17-CCH-13	Macho	Barriga	A0A212CA18	Cervus elaphus hippelaphus	CLEC3B
CO17-CCH-13	Macho	Barriga	A0A212CCD7	Cervus elaphus hippelaphus	Uncharacterized protein (Fragment)
CO17-CCH-13	Macho	Barriga	A0A212C9J5	Cervus elaphus hippelaphus	ITIH3
CO17-CCH-13	Macho	Barriga	A0A212CS30	Cervus elaphus hippelaphus	Uncharacterized protein
CO17-CCH-13	Macho	Barriga	A0A212D931	Cervus elaphus hippelaphus	VTN
CO17-CCH-13	Macho	Barriga	A0A212C2T2	Cervus elaphus hippelaphus	Uncharacterized protein
CO17-CCH-13	Macho	Barriga	A0A212CG89	Cervus elaphus hippelaphus	C8A
CO17-CCH-13	Macho	Barriga	A0A212C8Z7	Cervus elaphus hippelaphus	LTF
CO17-CCH-13	Macho	Barriga	A0A212DCE3	Cervus elaphus hippelaphus	CKM
CO17-CCH-13	Macho	Barriga	A0A212C2U5	Cervus elaphus hippelaphus	Uncharacterized protein
CO17-CCH-13	Macho	Barriga	A0A212DF22	Cervus elaphus hippelaphus	Lysozyme
CO17-CCH-13	Macho	Barriga	A0A212CR44	Cervus elaphus hippelaphus	QSOX1
CO17-CCH-13	Macho	Barriga	A8QJ91	Cervus elaphus hippelaphus	Bactenecin (Fragment)
CO17-CCH-13	Macho	Barriga	A0A212DHC1	Cervus elaphus hippelaphus	Uncharacterized protein (Fragment)
CO17-CCH-13	Macho	Barriga	A0A212C112	Cervus elaphus hippelaphus	F9
CO17-CCH-13	Macho	Barriga	A0A212CI17	Cervus elaphus hippelaphus	CD5L
CO17-CCH-13	Macho	Barriga	A0A212CKI1	Cervus elaphus hippelaphus	PON1 (Fragment)
CO17-CCH-13	Macho	Barriga	A0A212C3G0	Cervus elaphus hippelaphus	Uncharacterized protein
CO17-CCH-13	Macho	Barriga	A0A212DIJ0	Cervus elaphus hippelaphus	CD59 (Fragment)
CO17-CCH-13	Macho	Barriga	A0A212DDF7	Cervus elaphus hippelaphus	Uncharacterized protein (Fragment)
CO17-CCH-13	Macho	Barriga	A0A212CDI0	Cervus elaphus hippelaphus	Ubiquitinyl hydrolase 1
CO17-CCH-13	Macho	Barriga	A0A212CRI8	Cervus elaphus hippelaphus	C4BPA
CO17-CCH-13	Macho	Barriga	A0A212CED1	Cervus elaphus hippelaphus	FABP9
CO17-CCH-13	Macho	Barriga	A0A212DF66	Cervus elaphus hippelaphus	LUM
CO17-CCH-13	Macho	Barriga	A0A212CUT3	Cervus elaphus hippelaphus	Proteasome subunit alpha type
CO17-CCH-13	Macho	Barriga	A0A212CDE1	Cervus elaphus hippelaphus	Uncharacterized protein (Fragment)
CO17-CCH-13	Macho	Barriga	A0A212C0Y9	Cervus elaphus hippelaphus	CFP
CO17-CCH-13	Macho	Barriga	A0A212CNQ2	Cervus elaphus hippelaphus	Beta-microseminoprotein
CO17-CCH-13	Macho	Barriga	A0A212DH88	Cervus elaphus hippelaphus	GSTP1 (Fragment)
CO17-CCH-13	Macho	Barriga	A0A212CIE6	Cervus elaphus hippelaphus	CSTB
CO17-CCH-13	Macho	Barriga	A0A212DCV8	Cervus elaphus hippelaphus	Uncharacterized protein
CO17-CCH-13	Macho	Barriga	A0A212D8E7	Cervus elaphus hippelaphus	LGALS3BP
CO17-CCH-13	Macho	Barriga	A0A212DAD9	Cervus elaphus hippelaphus	Proteasome subunit beta type
CO17-CCH-13	Macho	Barriga	A0A212CIN6	Cervus elaphus hippelaphus	CP (Fragment)
CO17-CCH-13	Macho	Barriga	A0A212D1N8	Cervus elaphus hippelaphus	RETN
CO17-CCH-13	Macho	Barriga	A0A212CBJ4	Cervus elaphus hippelaphus	Proteasome subunit alpha type
CO17-CCH-13	Macho	Barriga	A0A212C995	Cervus elaphus hippelaphus	CATHL3 (Fragment)
CO17-CCH-13	Macho	Barriga	A0A212CCX5	Cervus elaphus hippelaphus	Uncharacterized protein
CO17-CCH-13	Macho	Barriga	A0A212CEU4	Cervus elaphus hippelaphus	C8B (Fragment)
CO17-CCH-13	Macho	Barriga	A0A212DGV4	Cervus elaphus hippelaphus	L-lactate dehydrogenase
CO17-CCH-13	Macho	Barriga	A0A212D4M1	Cervus elaphus hippelaphus	TDRD6
CO17-CCH-13	Macho	Barriga	A0A212CRD9	Cervus elaphus hippelaphus	MASP2
CO17-CCH-13	Macho	Barriga	A0A212CAW8	Cervus elaphus hippelaphus	BPIFB1
CO17-CCH-13	Macho	Barriga	A0A212CQ10	Cervus elaphus hippelaphus	CFH
CO17-CCH-13	Macho	Barriga	A0A212CHQ2	Cervus elaphus hippelaphus	Protein S100
CO17-CCH-13	Macho	Barriga	A0A212CC32	Cervus elaphus hippelaphus	Uncharacterized protein (Fragment)
CO17-CCH-13	Macho	Barriga	A0A212CGS2	Cervus elaphus hippelaphus	ECM1
CO17-CCH-13	Macho	Barriga	A0A212CEW6	Cervus elaphus hippelaphus	Proteasome subunit beta
CO17-CCH-13	Macho	Barriga	A0A212CHY4	Cervus elaphus hippelaphus	CPN2
CO17-CCH-13	Macho	Barriga	A0A212C2X4	Cervus elaphus hippelaphus	Uncharacterized protein
CO17-CCH-13	Macho	Barriga	A0A212CVQ4	Cervus elaphus hippelaphus	Uncharacterized protein
CO17-CCH-13	Macho	Barriga	A0A212CA88	Cervus elaphus hippelaphus	PROCR
CO17-CCH-13	Macho	Barriga	A0A212CWA8	Cervus elaphus hippelaphus	Uncharacterized protein
CO17-CCH-13	Macho	Barriga	A0A212D7Z4	Cervus elaphus hippelaphus	PEBP1
CO17-CCH-13	Macho	Barriga	A0A212CUN6	Cervus elaphus hippelaphus	NPC2
CO17-CCH-13	Macho	Barriga	A0A212C4I5	Cervus elaphus hippelaphus	F7
CO17-CCH-13	Macho	Barriga	A0A212DBE5	Cervus elaphus hippelaphus	Uncharacterized protein
CO17-CCH-13	Macho	Barriga	A0A212CLX2	Cervus elaphus hippelaphus	CFI (Fragment)
CO17-CR-1	Macho	Barriga	A0A212C9V5	Cervus elaphus hippelaphus	LTF
CO17-CR-1	Macho	Barriga	A0A212D5P0	Cervus elaphus hippelaphus	ALB
CO17-CR-1	Macho	Barriga	A0A212D793	Cervus elaphus hippelaphus	KRT19
CO17-CR-1	Macho	Barriga	A0A212DE23	Cervus elaphus hippelaphus	Peptidoglycan-recognition protein
CO17-CR-1	Macho	Barriga	A0A212DFF1	Cervus elaphus hippelaphus	KRT4
CO17-CR-1	Macho	Barriga	A0A212CYW1	Cervus elaphus hippelaphus	UMOD
CO17-CR-1	Macho	Barriga	A0A212CWY8	Cervus elaphus hippelaphus	Uncharacterized protein
CO17-CR-1	Macho	Barriga	A0A212CMB3	Cervus elaphus hippelaphus	Uncharacterized protein (Fragment)
CO17-CR-1	Macho	Barriga	A0A212D6R3	Cervus elaphus hippelaphus	KRT10 (Fragment)
CO17-CR-1	Macho	Barriga	A0A212CHG3	Cervus elaphus hippelaphus	S100A8
CO17-CR-1	Macho	Barriga	A0A212C8Z7	Cervus elaphus hippelaphus	LTF
CO17-CR-1	Macho	Barriga	A0A212DB90	Cervus elaphus hippelaphus	Uncharacterized protein (Fragment)
CO17-CR-1	Macho	Barriga	A0A212DCM0	Cervus elaphus hippelaphus	CD177 (Fragment)
CO17-CR-1	Macho	Barriga	A0A212C5Q1	Cervus elaphus hippelaphus	Annexin
CO17-CR-1	Macho	Barriga	A0A212C9K1	Cervus elaphus hippelaphus	Uncharacterized protein
CO17-CR-1	Macho	Barriga	A0A212D0W4	Cervus elaphus hippelaphus	Histone H2B
CO17-CR-1	Macho	Barriga	A0A212CVK6	Cervus elaphus hippelaphus	EFEMP1 (Fragment)
CO17-CR-1	Macho	Barriga	A0A212D458	Cervus elaphus hippelaphus	SERPINB1
CO17-CR-1	Macho	Barriga	A0A212D5Y7	Cervus elaphus hippelaphus	Uncharacterized protein
CO17-CR-1	Macho	Barriga	A0A212D2K0	Cervus elaphus hippelaphus	C3
CO17-CR-1	Macho	Barriga	A0A212D5P4	Cervus elaphus hippelaphus	Uncharacterized protein
CO17-CR-1	Macho	Barriga	A0A212DCV8	Cervus elaphus hippelaphus	Uncharacterized protein
CO17-CR-1	Macho	Barriga	A0A212DH88	Cervus elaphus hippelaphus	GSTP1 (Fragment)
CO17-CR-1	Macho	Barriga	A0A212CG07	Cervus elaphus hippelaphus	S100A12
CO17-CR-1	Macho	Barriga	A0A212D1N8	Cervus elaphus hippelaphus	RETN
CO17-CR-1	Macho	Barriga	A0A212D5R7	Cervus elaphus hippelaphus	JCHAIN
CO17-CR-1	Macho	Barriga	A0A212CM59	Cervus elaphus hippelaphus	Uncharacterized protein
CO17-CR-1	Macho	Barriga	A0A212CS37	Cervus elaphus hippelaphus	Uncharacterized protein
CO17-CR-2	Macho	Barriga	A0A212D793	Cervus elaphus hippelaphus	KRT19
CO17-CR-2	Macho	Barriga	A0A212C9V5	Cervus elaphus hippelaphus	LTF
CO17-CR-2	Macho	Barriga	A0A212DF16	Cervus elaphus hippelaphus	Uncharacterized protein
CO17-CR-2	Macho	Barriga	A0A212D6R3	Cervus elaphus hippelaphus	KRT10 (Fragment)
CO17-CR-2	Macho	Barriga	A0A212CYW1	Cervus elaphus hippelaphus	UMOD
CO17-CR-2	Macho	Barriga	A0A212DFF1	Cervus elaphus hippelaphus	KRT4
CO17-CR-2	Macho	Barriga	A0A212C0Q4	Cervus elaphus hippelaphus	Uncharacterized protein (Fragment)
CO17-CR-2	Macho	Barriga	A0A212CAW8	Cervus elaphus hippelaphus	BPIFB1
CO17-CR-2	Macho	Barriga	A0A212DB90	Cervus elaphus hippelaphus	Uncharacterized protein (Fragment)
CO17-CR-2	Macho	Barriga	A0A212CMB3	Cervus elaphus hippelaphus	Uncharacterized protein (Fragment)
CO17-CR-2	Macho	Barriga	A0A212D4W6	Cervus elaphus hippelaphus	Histone H2A (Fragment)
CO17-CR-2	Macho	Barriga	A0A212CHG3	Cervus elaphus hippelaphus	S100A8
CO17-CR-2	Macho	Barriga	A0A212DE23	Cervus elaphus hippelaphus	Peptidoglycan-recognition protein
CO17-CR-2	Macho	Barriga	A0A212DD20	Cervus elaphus hippelaphus	TUBB3
CO17-CR-2	Macho	Barriga	A0A212C9K1	Cervus elaphus hippelaphus	Uncharacterized protein
CO17-CR-2	Macho	Barriga	A0A212CWY8	Cervus elaphus hippelaphus	Uncharacterized protein
CO17-CR-2	Macho	Barriga	A0A212C920	Cervus elaphus hippelaphus	PROK2
CO17-CR-2	Macho	Barriga	A0A212D0W4	Cervus elaphus hippelaphus	Histone H2B
CO17-CR-2	Macho	Barriga	A0A212DD04	Cervus elaphus hippelaphus	A1BG
CO17-CR-2	Macho	Barriga	A0A212CVK6	Cervus elaphus hippelaphus	EFEMP1 (Fragment)
CO17-CR-2	Macho	Barriga	A0A212D4C1	Cervus elaphus hippelaphus	Uncharacterized protein (Fragment)
CO17-CR-2	Macho	Barriga	A0A212D1N8	Cervus elaphus hippelaphus	RETN
CO17-CR-2	Macho	Barriga	A0A212CG07	Cervus elaphus hippelaphus	S100A12
CO17-CR-2	Macho	Barriga	A0A212CZ96	Cervus elaphus hippelaphus	HBA
CO17-CR-2	Macho	Barriga	A0A212CRH2	Cervus elaphus hippelaphus	PIGR
CO17-CR-2	Macho	Barriga	A0A212CS37	Cervus elaphus hippelaphus	Uncharacterized protein
CO17-CR-2	Macho	Barriga	A0A212D4D2	Cervus elaphus hippelaphus	CRISP3 (Fragment)
CO17-CR-2	Macho	Barriga	A0A212C879	Cervus elaphus hippelaphus	NPM1
CO17-CR-2	Macho	Barriga	A0A212D5R7	Cervus elaphus hippelaphus	JCHAIN
CO17-CR-2	Macho	Barriga	A0A212D5Y7	Cervus elaphus hippelaphus	Uncharacterized protein
CO17-CR-3	Macho	Barriga	A0A212D5P0	Cervus elaphus hippelaphus	ALB
CO17-CR-3	Macho	Barriga	A0A212DEN5	Cervus elaphus hippelaphus	Uncharacterized protein
CO17-CR-3	Macho	Barriga	A0A212DF25	Cervus elaphus hippelaphus	KRT81
CO17-CR-3	Macho	Barriga	A0A212DA24	Cervus elaphus hippelaphus	Uncharacterized protein (Fragment)
CO17-CR-3	Macho	Barriga	A0A212DF19	Cervus elaphus hippelaphus	Uncharacterized protein
CO17-CR-3	Macho	Barriga	A0A212C9V5	Cervus elaphus hippelaphus	LTF
CO17-CR-3	Macho	Barriga	A0A212C0Q4	Cervus elaphus hippelaphus	Uncharacterized protein (Fragment)
CO17-CR-3	Macho	Barriga	A0A212D9Y3	Cervus elaphus hippelaphus	Uncharacterized protein
CO17-CR-3	Macho	Barriga	A0A212DFI2	Cervus elaphus hippelaphus	KRT71
CO17-CR-3	Macho	Barriga	A0A212DF16	Cervus elaphus hippelaphus	Uncharacterized protein
CO17-CR-3	Macho	Barriga	A0A212D793	Cervus elaphus hippelaphus	KRT19
CO17-CR-3	Macho	Barriga	A0A212CFH0	Cervus elaphus hippelaphus	Uncharacterized protein (Fragment)
CO17-CR-3	Macho	Barriga	A0A212D9L8	Cervus elaphus hippelaphus	KRT26 (Fragment)
CO17-CR-3	Macho	Barriga	A0A212DFM7	Cervus elaphus hippelaphus	Uncharacterized protein
CO17-CR-3	Macho	Barriga	A0A212DFB7	Cervus elaphus hippelaphus	KRT6A (Fragment)
CO17-CR-3	Macho	Barriga	A0A212D6R3	Cervus elaphus hippelaphus	KRT10 (Fragment)
CO17-CR-3	Macho	Barriga	A0A212CZ96	Cervus elaphus hippelaphus	HBA
CO17-CR-3	Macho	Barriga	A0A212CVK6	Cervus elaphus hippelaphus	EFEMP1 (Fragment)
CO17-CR-3	Macho	Barriga	A0A212DB90	Cervus elaphus hippelaphus	Uncharacterized protein (Fragment)
CO17-CR-3	Macho	Barriga	A0A212CWY8	Cervus elaphus hippelaphus	Uncharacterized protein
CO17-CR-3	Macho	Barriga	A0A212D9V6	Cervus elaphus hippelaphus	KRT34 (Fragment)
CO17-CR-3	Macho	Barriga	A0A212CMB3	Cervus elaphus hippelaphus	Uncharacterized protein (Fragment)
CO17-CR-3	Macho	Barriga	A0A212CRH2	Cervus elaphus hippelaphus	PIGR
CO17-CR-3	Macho	Barriga	A0A212C5Q1	Cervus elaphus hippelaphus	Annexin
CO17-CR-3	Macho	Barriga	A0A212DFF1	Cervus elaphus hippelaphus	KRT4
CO17-CR-3	Macho	Barriga	A0A212CYW1	Cervus elaphus hippelaphus	UMOD
CO17-CR-3	Macho	Barriga	A0A212DD04	Cervus elaphus hippelaphus	A1BG
CO17-CR-3	Macho	Barriga	A0A212D458	Cervus elaphus hippelaphus	SERPINB1
CO17-CR-3	Macho	Barriga	A0A212CFM7	Cervus elaphus hippelaphus	Uncharacterized protein (Fragment)
CO17-CR-3	Macho	Barriga	A0A212CAW8	Cervus elaphus hippelaphus	BPIFB1
CO17-CR-3	Macho	Barriga	A0A212D5Y7	Cervus elaphus hippelaphus	Uncharacterized protein
CO17-CR-3	Macho	Barriga	A0A212DEP7	Cervus elaphus hippelaphus	Uncharacterized protein
CO17-CR-3	Macho	Barriga	A0A212DE23	Cervus elaphus hippelaphus	Peptidoglycan-recognition protein
CO17-CR-3	Macho	Barriga	A0A212DCM0	Cervus elaphus hippelaphus	CD177 (Fragment)
CO17-CR-3	Macho	Barriga	A0A212C9K1	Cervus elaphus hippelaphus	Uncharacterized protein
CO17-CR-3	Macho	Barriga	A0A212C3I6	Cervus elaphus hippelaphus	KRTAP11-1
CO17-CR-3	Macho	Barriga	A0A212C101	Cervus elaphus hippelaphus	Uncharacterized protein (Fragment)
CO17-CR-3	Macho	Barriga	A0A212CIN6	Cervus elaphus hippelaphus	CP (Fragment)
CO17-CR-3	Macho	Barriga	A0A212D5R7	Cervus elaphus hippelaphus	JCHAIN
CO17-CR-3	Macho	Barriga	A0A212CS37	Cervus elaphus hippelaphus	Uncharacterized protein
CO17-CR-3	Macho	Barriga	A0A212CHG3	Cervus elaphus hippelaphus	S100A8
CO17-CR-3	Macho	Barriga	A0A212CIP3	Cervus elaphus hippelaphus	TF
CO17-CR-3	Macho	Barriga	A0A212D4W6	Cervus elaphus hippelaphus	Histone H2A (Fragment)
CO17-CR-3	Macho	Barriga	A0A212D0W4	Cervus elaphus hippelaphus	Histone H2B
CO17-CR-3	Macho	Barriga	A0A212CG07	Cervus elaphus hippelaphus	S100A12
CO17-CR-3	Macho	Barriga	A0A212DAA2	Cervus elaphus hippelaphus	FGA
CO17-CR-3	Macho	Barriga	A0A212CED1	Cervus elaphus hippelaphus	FABP9
CO17-CR-3	Macho	Barriga	A0A212DA65	Cervus elaphus hippelaphus	ALDH2
CO17-CR-3	Macho	Barriga	A0A212C541	Cervus elaphus hippelaphus	Uncharacterized protein
CO17-CR-3	Macho	Barriga	A0A212DCV8	Cervus elaphus hippelaphus	Uncharacterized protein
CO17-CR-3	Macho	Barriga	A0A212C1P4	Cervus elaphus hippelaphus	HSPD1
CO17-CR-3	Macho	Barriga	A0A212D7V2	Cervus elaphus hippelaphus	Uncharacterized protein
CO17-CR-3	Macho	Barriga	A0A212D1A9	Cervus elaphus hippelaphus	Uncharacterized protein
CO17-CR-3	Macho	Barriga	A0A212CX04	Cervus elaphus hippelaphus	DHX57
CO17-CR-3	Macho	Barriga	A0A212D2H2	Cervus elaphus hippelaphus	IFI30
CO17-CR-3	Macho	Barriga	A0A212CMB8	Cervus elaphus hippelaphus	Uncharacterized protein (Fragment)
CO17-CR-3	Macho	Barriga	A0A212DGV4	Cervus elaphus hippelaphus	L-lactate dehydrogenase
CO17-CR-3	Macho	Barriga	A0A212CML8	Cervus elaphus hippelaphus	Uncharacterized protein
CO17-CR-3	Macho	Barriga	A0A212C748	Cervus elaphus hippelaphus	SERPINB5
CO17-CR-3	Macho	Barriga	A0A212C161	Cervus elaphus hippelaphus	PRDX4
CO17-CR-3	Macho	Barriga	A0A212CFL8	Cervus elaphus hippelaphus	FAAH
CO17-CR-3	Macho	Barriga	A0A212DH88	Cervus elaphus hippelaphus	GSTP1 (Fragment)
CO17-CR-3	Macho	Barriga	A0A212C879	Cervus elaphus hippelaphus	NPM1
CO17-CR-3	Macho	Barriga	A0A212D8V0	Cervus elaphus hippelaphus	FGG
CO17-CR-3	Macho	Barriga	A0A212CC32	Cervus elaphus hippelaphus	Uncharacterized protein (Fragment)
CO17-CR-3	Macho	Barriga	A0A212D4D2	Cervus elaphus hippelaphus	CRISP3 (Fragment)
CO17-CR-3	Macho	Barriga	A0A212DA08	Cervus elaphus hippelaphus	JUP
CO17-CR-3	Macho	Barriga	A0A212D1B1	Cervus elaphus hippelaphus	PRDX2
CO17-CR-5	Macho	Barriga	A0A212D5P0	Cervus elaphus hippelaphus	ALB
CO17-CR-5	Macho	Barriga	A0A212C9V5	Cervus elaphus hippelaphus	LTF
CO17-CR-5	Macho	Barriga	A0A212CIP3	Cervus elaphus hippelaphus	TF
CO17-CR-5	Macho	Barriga	A0A212CMB3	Cervus elaphus hippelaphus	Uncharacterized protein (Fragment)
CO17-CR-5	Macho	Barriga	A0A212CZ96	Cervus elaphus hippelaphus	HBA
CO17-CR-5	Macho	Barriga	A0A212C0Q4	Cervus elaphus hippelaphus	Uncharacterized protein (Fragment)
CO17-CR-5	Macho	Barriga	A0A212DE23	Cervus elaphus hippelaphus	Peptidoglycan-recognition protein
CO17-CR-5	Macho	Barriga	A0A212D2K0	Cervus elaphus hippelaphus	C3
CO17-CR-5	Macho	Barriga	A0A212DB90	Cervus elaphus hippelaphus	Uncharacterized protein (Fragment)
CO17-CR-5	Macho	Barriga	A0A212CWY8	Cervus elaphus hippelaphus	Uncharacterized protein
CO17-CR-5	Macho	Barriga	A0A212DFF1	Cervus elaphus hippelaphus	KRT4
CO17-CR-5	Macho	Barriga	A0A212CVK6	Cervus elaphus hippelaphus	EFEMP1 (Fragment)
CO17-CR-5	Macho	Barriga	A0A212D458	Cervus elaphus hippelaphus	SERPINB1
CO17-CR-5	Macho	Barriga	A0A212D793	Cervus elaphus hippelaphus	KRT19
CO17-CR-5	Macho	Barriga	A0A212CYW1	Cervus elaphus hippelaphus	UMOD
CO17-CR-5	Macho	Barriga	A0A212DF16	Cervus elaphus hippelaphus	Uncharacterized protein
CO17-CR-5	Macho	Barriga	A0A212C5Q1	Cervus elaphus hippelaphus	Annexin
CO17-CR-5	Macho	Barriga	A0A212C8Z7	Cervus elaphus hippelaphus	LTF
CO17-CR-5	Macho	Barriga	A0A212DD04	Cervus elaphus hippelaphus	A1BG
CO17-CR-5	Macho	Barriga	A0A212CRH2	Cervus elaphus hippelaphus	PIGR
CO17-CR-5	Macho	Barriga	A0A212D1B1	Cervus elaphus hippelaphus	PRDX2
CO17-CR-5	Macho	Barriga	A0A212D6R3	Cervus elaphus hippelaphus	KRT10 (Fragment)
CO17-CR-5	Macho	Barriga	A0A212CG07	Cervus elaphus hippelaphus	S100A12
CO17-CR-5	Macho	Barriga	A0A212D5P4	Cervus elaphus hippelaphus	Uncharacterized protein
CO17-CR-5	Macho	Barriga	A0A212D3W3	Cervus elaphus hippelaphus	FN1
CO17-CR-5	Macho	Barriga	A0A212DCM0	Cervus elaphus hippelaphus	CD177 (Fragment)
CO17-CR-5	Macho	Barriga	A0A212CMY9	Cervus elaphus hippelaphus	Uncharacterized protein (Fragment)
CO17-CR-5	Macho	Barriga	A0A212C9K1	Cervus elaphus hippelaphus	Uncharacterized protein
CO17-CR-5	Macho	Barriga	A0A212DHP9	Cervus elaphus hippelaphus	APOA1
CO17-CR-5	Macho	Barriga	A0A212CML8	Cervus elaphus hippelaphus	Uncharacterized protein
CO17-CR-5	Macho	Barriga	A0A212D7B8	Cervus elaphus hippelaphus	Amine oxidase
CO17-CR-5	Macho	Barriga	A0A212CHG3	Cervus elaphus hippelaphus	S100A8
CO17-CR-5	Macho	Barriga	A0A212D8J1	Cervus elaphus hippelaphus	Uncharacterized protein
CO17-CR-5	Macho	Barriga	A0A212CS37	Cervus elaphus hippelaphus	Uncharacterized protein
CO17-CR-5	Macho	Barriga	A0A212CM59	Cervus elaphus hippelaphus	Uncharacterized protein
CO17-CR-5	Macho	Barriga	A0A212DAA2	Cervus elaphus hippelaphus	FGA
CO17-CR-5	Macho	Barriga	A0A212CSM8	Cervus elaphus hippelaphus	SERPINA3-8 (Fragment)
CO17-CR-5	Macho	Barriga	A0A212D5Y7	Cervus elaphus hippelaphus	Uncharacterized protein
CO17-CR-5	Macho	Barriga	A0A212D1N8	Cervus elaphus hippelaphus	RETN
CO17-CR-5	Macho	Barriga	A0A212CIN6	Cervus elaphus hippelaphus	CP (Fragment)
CO17-CR-5	Macho	Barriga	A0A212D8V0	Cervus elaphus hippelaphus	FGG
CO17-CR-5	Macho	Barriga	A0A212D5R7	Cervus elaphus hippelaphus	JCHAIN
CO17-CR-5	Macho	Barriga	A0A212C920	Cervus elaphus hippelaphus	PROK2
CO17-CR-5	Macho	Barriga	A0A212CQF6	Cervus elaphus hippelaphus	ENO1
CO17-CR-5	Macho	Barriga	A0A212CD71	Cervus elaphus hippelaphus	Triosephosphate isomerase
CO17-CR-5	Macho	Barriga	A0A212C6Y8	Cervus elaphus hippelaphus	Transthyretin
CO17-CR-5	Macho	Barriga	A0A212DCJ8	Cervus elaphus hippelaphus	BLVRB
CO17-CR-5	Macho	Barriga	A0A212DIJ0	Cervus elaphus hippelaphus	CD59 (Fragment)
CO17-CR-5	Macho	Barriga	A0A212D7L4	Cervus elaphus hippelaphus	Derlin
CO17-CR-5	Macho	Barriga	A0A212D8M7	Cervus elaphus hippelaphus	APOH
CO17-CR-5	Macho	Barriga	A0A212CV09	Cervus elaphus hippelaphus	Spectrin beta chain
CO17-CR-5	Macho	Barriga	A0A212DHN1	Cervus elaphus hippelaphus	TPP1
CO17-CR-5	Macho	Barriga	A0A212CZ49	Cervus elaphus hippelaphus	Fructose-bisphosphate aldolase
CO17-CR-5	Macho	Barriga	A0A212CBY9	Cervus elaphus hippelaphus	WFDC2
CO17-CR-5	Macho	Barriga	A0A212DH88	Cervus elaphus hippelaphus	GSTP1 (Fragment)
CO17-CR-5	Macho	Barriga	A0A212CDE1	Cervus elaphus hippelaphus	Uncharacterized protein (Fragment)
CO17-CR-5	Macho	Barriga	A0A212CQK6	Cervus elaphus hippelaphus	TNFRSF1B (Fragment)
CO17-CR-5	Macho	Barriga	A0A212C161	Cervus elaphus hippelaphus	PRDX4
CO17-CR-5	Macho	Barriga	A0A212D0W4	Cervus elaphus hippelaphus	Histone H2B
CO17-CR-5	Macho	Barriga	A0A212CDN0	Cervus elaphus hippelaphus	CPNE3
CO17-CR-5	Macho	Barriga	A0A212CSV2	Cervus elaphus hippelaphus	SERPINA3-5 (Fragment)
CO17-CR-5	Macho	Barriga	A0A212CBY3	Cervus elaphus hippelaphus	Uncharacterized protein
CO17-CR-5	Macho	Barriga	A0A212CW73	Cervus elaphus hippelaphus	QPCT
CO17-CR-5	Macho	Barriga	A0A212DHZ3	Cervus elaphus hippelaphus	HPX (Fragment)
CO17-CR-5	Macho	Barriga	A0A212CR44	Cervus elaphus hippelaphus	QSOX1
CO17-CR-5	Macho	Barriga	A0A212C101	Cervus elaphus hippelaphus	Uncharacterized protein (Fragment)
CO17-CR-5	Macho	Barriga	A0A212C7P2	Cervus elaphus hippelaphus	PLG (Fragment)
CO17-CR-7	Macho	Barriga	A0A212D5P0	Cervus elaphus hippelaphus	ALB
CO17-CR-7	Macho	Barriga	A0A212CZ96	Cervus elaphus hippelaphus	HBA
CO17-CR-7	Macho	Barriga	A0A212C9V5	Cervus elaphus hippelaphus	LTF
CO17-CR-7	Macho	Barriga	A0A212C0Q4	Cervus elaphus hippelaphus	Uncharacterized protein (Fragment)
CO17-CR-7	Macho	Barriga	A0A212CYW1	Cervus elaphus hippelaphus	UMOD
CO17-CR-7	Macho	Barriga	A0A212DF16	Cervus elaphus hippelaphus	Uncharacterized protein
CO17-CR-7	Macho	Barriga	A0A212CMB3	Cervus elaphus hippelaphus	Uncharacterized protein (Fragment)
CO17-CR-7	Macho	Barriga	A0A212D793	Cervus elaphus hippelaphus	KRT19
CO17-CR-7	Macho	Barriga	A0A212D6R3	Cervus elaphus hippelaphus	KRT10 (Fragment)
CO17-CR-7	Macho	Barriga	A0A212CML8	Cervus elaphus hippelaphus	Uncharacterized protein
CO17-CR-7	Macho	Barriga	A0A212DE23	Cervus elaphus hippelaphus	Peptidoglycan-recognition protein
CO17-CR-7	Macho	Barriga	A0A212CWY8	Cervus elaphus hippelaphus	Uncharacterized protein
CO17-CR-7	Macho	Barriga	A0A212DB90	Cervus elaphus hippelaphus	Uncharacterized protein (Fragment)
CO17-CR-7	Macho	Barriga	A0A212DFF1	Cervus elaphus hippelaphus	KRT4
CO17-CR-7	Macho	Barriga	A0A212D2K0	Cervus elaphus hippelaphus	C3
CO17-CR-7	Macho	Barriga	A0A212CIN6	Cervus elaphus hippelaphus	CP (Fragment)
CO17-CR-7	Macho	Barriga	A0A212C101	Cervus elaphus hippelaphus	Uncharacterized protein (Fragment)
CO17-CR-7	Macho	Barriga	A0A212CHG3	Cervus elaphus hippelaphus	S100A8
CO17-CR-7	Macho	Barriga	A0A212DD04	Cervus elaphus hippelaphus	A1BG
CO17-CR-7	Macho	Barriga	A0A212CIP3	Cervus elaphus hippelaphus	TF
CO17-CR-7	Macho	Barriga	A0A212CJ76	Cervus elaphus hippelaphus	Uncharacterized protein (Fragment)
CO17-CR-7	Macho	Barriga	A0A212D1B1	Cervus elaphus hippelaphus	PRDX2
CO17-CR-7	Macho	Barriga	A0A212CAW8	Cervus elaphus hippelaphus	BPIFB1
CO17-CR-7	Macho	Barriga	A0A212D0W4	Cervus elaphus hippelaphus	Histone H2B
CO17-CR-7	Macho	Barriga	A0A212CRH2	Cervus elaphus hippelaphus	PIGR
CO17-CR-7	Macho	Barriga	A0A212D458	Cervus elaphus hippelaphus	SERPINB1
CO17-CR-7	Macho	Barriga	A0A212C9K1	Cervus elaphus hippelaphus	Uncharacterized protein
CO17-CR-7	Macho	Barriga	A0A212CG07	Cervus elaphus hippelaphus	S100A12
CO17-CR-7	Macho	Barriga	A0A212D8V0	Cervus elaphus hippelaphus	FGG
CO17-CR-7	Macho	Barriga	A0A212DHC1	Cervus elaphus hippelaphus	Uncharacterized protein (Fragment)
CO17-CR-7	Macho	Barriga	A0A212DHP9	Cervus elaphus hippelaphus	APOA1
CO17-CR-7	Macho	Barriga	A0A212DCJ8	Cervus elaphus hippelaphus	BLVRB
CO17-CR-7	Macho	Barriga	A0A212CZ49	Cervus elaphus hippelaphus	Fructose-bisphosphate aldolase
CO17-CR-7	Macho	Barriga	A0A212CSV2	Cervus elaphus hippelaphus	SERPINA3-5 (Fragment)
CO17-CR-7	Macho	Barriga	A0A212C8V2	Cervus elaphus hippelaphus	CATHL2 (Fragment)
CO17-CR-7	Macho	Barriga	A0A212DCM0	Cervus elaphus hippelaphus	CD177 (Fragment)
CO17-CR-7	Macho	Barriga	A0A212CM59	Cervus elaphus hippelaphus	Uncharacterized protein
CO17-CR-7	Macho	Barriga	A0A212CC32	Cervus elaphus hippelaphus	Uncharacterized protein (Fragment)
CO17-CR-7	Macho	Barriga	A0A212DAA2	Cervus elaphus hippelaphus	FGA
CO17-CR-7	Macho	Barriga	A0A212CS37	Cervus elaphus hippelaphus	Uncharacterized protein
CO17-CR-9	Macho	Barriga	A0A212D5P0	Cervus elaphus hippelaphus	ALB
CO17-CR-9	Macho	Barriga	A0A212D793	Cervus elaphus hippelaphus	KRT19
CO17-CR-9	Macho	Barriga	A0A212DFF1	Cervus elaphus hippelaphus	KRT4
CO17-CR-9	Macho	Barriga	A0A212DF16	Cervus elaphus hippelaphus	Uncharacterized protein
CO17-CR-9	Macho	Barriga	A0A212C9V5	Cervus elaphus hippelaphus	LTF
CO17-CR-9	Macho	Barriga	A0A212D6R3	Cervus elaphus hippelaphus	KRT10 (Fragment)
CO17-CR-9	Macho	Barriga	A0A212D2K0	Cervus elaphus hippelaphus	C3
CO17-CR-9	Macho	Barriga	A0A212C0Q4	Cervus elaphus hippelaphus	Uncharacterized protein (Fragment)
CO17-CR-9	Macho	Barriga	A0A212CZ96	Cervus elaphus hippelaphus	HBA
CO17-CR-9	Macho	Barriga	A0A212CIP3	Cervus elaphus hippelaphus	TF
CO17-CR-9	Macho	Barriga	A0A212DA24	Cervus elaphus hippelaphus	Uncharacterized protein (Fragment)
CO17-CR-9	Macho	Barriga	A0A212CMB3	Cervus elaphus hippelaphus	Uncharacterized protein (Fragment)
CO17-CR-9	Macho	Barriga	A0A212DE23	Cervus elaphus hippelaphus	Peptidoglycan-recognition protein
CO17-CR-9	Macho	Barriga	A0A212C5Q1	Cervus elaphus hippelaphus	Annexin
CO17-CR-9	Macho	Barriga	A0A212DF80	Cervus elaphus hippelaphus	KRT5
CO17-CR-9	Macho	Barriga	A0A212CYW1	Cervus elaphus hippelaphus	UMOD
CO17-CR-9	Macho	Barriga	A0A212D6S5	Cervus elaphus hippelaphus	KRT17
CO17-CR-9	Macho	Barriga	A0A212D458	Cervus elaphus hippelaphus	SERPINB1
CO17-CR-9	Macho	Barriga	A0A212CAW8	Cervus elaphus hippelaphus	BPIFB1
CO17-CR-9	Macho	Barriga	A0A212CML8	Cervus elaphus hippelaphus	Uncharacterized protein
CO17-CR-9	Macho	Barriga	A0A212CI11	Cervus elaphus hippelaphus	AHSG
CO17-CR-9	Macho	Barriga	A0A212DEP7	Cervus elaphus hippelaphus	Uncharacterized protein
CO17-CR-9	Macho	Barriga	A0A212CD20	Cervus elaphus hippelaphus	A2M (Fragment)
CO17-CR-9	Macho	Barriga	A0A212CRH2	Cervus elaphus hippelaphus	PIGR
CO17-CR-9	Macho	Barriga	A0A212CUN6	Cervus elaphus hippelaphus	NPC2
CO17-CR-9	Macho	Barriga	A0A212D1B1	Cervus elaphus hippelaphus	PRDX2
CO17-CR-9	Macho	Barriga	A0A212DB90	Cervus elaphus hippelaphus	Uncharacterized protein (Fragment)
CO17-CR-9	Macho	Barriga	A0A212DD04	Cervus elaphus hippelaphus	A1BG
CO17-CR-9	Macho	Barriga	A0A212DAA2	Cervus elaphus hippelaphus	FGA
CO17-CR-9	Macho	Barriga	A0A212D6J7	Cervus elaphus hippelaphus	Uncharacterized protein
CO17-CR-9	Macho	Barriga	A0A212CS37	Cervus elaphus hippelaphus	Uncharacterized protein
CO17-CR-9	Macho	Barriga	A0A212DFN1	Cervus elaphus hippelaphus	ATP synthase subunit beta
CO17-CR-9	Macho	Barriga	A0A212CWA8	Cervus elaphus hippelaphus	Uncharacterized protein
CO17-CR-9	Macho	Barriga	A0A212CD63	Cervus elaphus hippelaphus	Uncharacterized protein (Fragment)
CO17-CR-9	Macho	Barriga	A0A212CTC3	Cervus elaphus hippelaphus	Pyruvate kinase (Fragment)
CO17-CR-9	Macho	Barriga	A0A212D5P4	Cervus elaphus hippelaphus	Uncharacterized protein
CO17-CR-9	Macho	Barriga	A0A212CV09	Cervus elaphus hippelaphus	Spectrin beta chain
CO17-CR-9	Macho	Barriga	A0A212C8Z7	Cervus elaphus hippelaphus	LTF
CO17-CR-9	Macho	Barriga	A0A212CH81	Cervus elaphus hippelaphus	SPTA1 (Fragment)
CO17-CR-9	Macho	Barriga	A0A212CHG3	Cervus elaphus hippelaphus	S100A8
CO17-CR-9	Macho	Barriga	A0A212CSV5	Cervus elaphus hippelaphus	SERPINA3-5 (Fragment)
CO17-CR-9	Macho	Barriga	A0A212CWY8	Cervus elaphus hippelaphus	Uncharacterized protein
CO17-CR-9	Macho	Barriga	A0A212DHP9	Cervus elaphus hippelaphus	APOA1
CO17-CR-9	Macho	Barriga	A0A212CSV2	Cervus elaphus hippelaphus	SERPINA3-5 (Fragment)
CO17-CR-9	Macho	Barriga	A0A212D8V0	Cervus elaphus hippelaphus	FGG
CO17-CR-9	Macho	Barriga	A0A212DDD1	Cervus elaphus hippelaphus	Uncharacterized protein
CO17-CR-9	Macho	Barriga	A0A212CNC6	Cervus elaphus hippelaphus	ORM1
CO17-CR-9	Macho	Barriga	A0A212DDK3	Cervus elaphus hippelaphus	Uncharacterized protein
CO17-CR-9	Macho	Barriga	A0A212CZ49	Cervus elaphus hippelaphus	Fructose-bisphosphate aldolase
CO17-CR-9	Macho	Barriga	A0A212C101	Cervus elaphus hippelaphus	Uncharacterized protein (Fragment)
CO17-CR-9	Macho	Barriga	A0A212CQF6	Cervus elaphus hippelaphus	ENO1
CO17-CR-9	Macho	Barriga	A0A212D7J2	Cervus elaphus hippelaphus	FGB (Fragment)
CO17-CR-9	Macho	Barriga	A0A212D5R7	Cervus elaphus hippelaphus	JCHAIN
CO17-CR-9	Macho	Barriga	A0A212CG07	Cervus elaphus hippelaphus	S100A12
CO17-CR-9	Macho	Barriga	A0A212DCM0	Cervus elaphus hippelaphus	CD177 (Fragment)
CO17-CR-9	Macho	Barriga	A0A212D693	Cervus elaphus hippelaphus	Uncharacterized protein (Fragment)
CO17-CR-9	Macho	Barriga	A0A212C920	Cervus elaphus hippelaphus	PROK2
CO17-CR-9	Macho	Barriga	A0A212CBY9	Cervus elaphus hippelaphus	WFDC2
CO17-CR-9	Macho	Barriga	A0A212DHZ3	Cervus elaphus hippelaphus	HPX (Fragment)
CO17-CR-9	Macho	Barriga	A0A212DCE3	Cervus elaphus hippelaphus	CKM
CO17-CR-9	Macho	Barriga	A0A212D7B8	Cervus elaphus hippelaphus	Amine oxidase
CO17-CR-9	Macho	Barriga	A0A212D8T5	Cervus elaphus hippelaphus	Angiotensin-converting enzyme (Fragment)
CO17-CR-9	Macho	Barriga	A0A212D4P4	Cervus elaphus hippelaphus	Glutathione peroxidase
CO17-CR-9	Macho	Barriga	A0A212CIN6	Cervus elaphus hippelaphus	CP (Fragment)
CO17-CR-9	Macho	Barriga	A0A212D9C4	Cervus elaphus hippelaphus	Anion exchange protein
CO17-CR-9	Macho	Barriga	A0A212D0W4	Cervus elaphus hippelaphus	Histone H2B
CO17-CR-9	Macho	Barriga	A0A212CLA8	Cervus elaphus hippelaphus	Hyaluronidase (Fragment)
CO17-CR-9	Macho	Barriga	A0A212D6M4	Cervus elaphus hippelaphus	Uncharacterized protein
CO17-CR-9	Macho	Barriga	A0A212C9K1	Cervus elaphus hippelaphus	Uncharacterized protein
CO17-CR-9	Macho	Barriga	A0A212D5Y7	Cervus elaphus hippelaphus	Uncharacterized protein
CO17-CR-9	Macho	Barriga	A0A212D4B5	Cervus elaphus hippelaphus	BOLA
CO17-CR-9	Macho	Barriga	A0A212D4W6	Cervus elaphus hippelaphus	Histone H2A (Fragment)
CO17-CR-9	Macho	Barriga	A0A212CQ00	Cervus elaphus hippelaphus	SPADH1 (Fragment)
CO17-CR-9	Macho	Barriga	A0A212CJ19	Cervus elaphus hippelaphus	CP (Fragment)
CO17-CR-9	Macho	Barriga	A0A212D8J1	Cervus elaphus hippelaphus	Uncharacterized protein
CO17-CR-9	Macho	Barriga	A0A212CM59	Cervus elaphus hippelaphus	Uncharacterized protein
CO17-CR-9	Macho	Barriga	A0A212C8V2	Cervus elaphus hippelaphus	CATHL2 (Fragment)
CO17-CR-9	Macho	Barriga	A0A212CFM7	Cervus elaphus hippelaphus	Uncharacterized protein (Fragment)
CO17-CR-9	Macho	Barriga	A0A212CSM8	Cervus elaphus hippelaphus	SERPINA3-8 (Fragment)
CO17-CR-9	Macho	Barriga	A0A212D3W3	Cervus elaphus hippelaphus	FN1
CO17-CR-9	Macho	Barriga	A0A212CG26	Cervus elaphus hippelaphus	Uncharacterized protein
CO17-CR-9	Macho	Barriga	A0A212DCY3	Cervus elaphus hippelaphus	Carboxylic ester hydrolase
CO17-CR-9	Macho	Barriga	A0A212CMY9	Cervus elaphus hippelaphus	Uncharacterized protein (Fragment)
CO17-CR-9	Macho	Barriga	A0A212C3G0	Cervus elaphus hippelaphus	Uncharacterized protein
CO17-CR-9	Macho	Barriga	A0A212D4D2	Cervus elaphus hippelaphus	CRISP3 (Fragment)
CO17-CR-9	Macho	Barriga	A0A212DIA6	Cervus elaphus hippelaphus	NAD(P)(+)--arginine ADP-ribosyltransferase
CO17-CR-9	Macho	Barriga	A0A212DCU7	Cervus elaphus hippelaphus	Uncharacterized protein (Fragment)
CO17-CR-9	Macho	Barriga	A0A212CD05	Cervus elaphus hippelaphus	Uncharacterized protein
CO17-CR-9	Macho	Barriga	A0A212CJ76	Cervus elaphus hippelaphus	Uncharacterized protein (Fragment)
CO17-CR-9	Macho	Barriga	A0A212C5F6	Cervus elaphus hippelaphus	VCP
CO17-CR-9	Macho	Barriga	A0A212C1P4	Cervus elaphus hippelaphus	HSPD1
CO17-CR-9	Macho	Barriga	A0A212CJ59	Cervus elaphus hippelaphus	Uncharacterized protein (Fragment)
CO17-CR-9	Macho	Barriga	A0A212C7P2	Cervus elaphus hippelaphus	PLG (Fragment)
CO17-CR-9	Macho	Barriga	A0A212CG46	Cervus elaphus hippelaphus	Uncharacterized protein (Fragment)
CO17-CR-9	Macho	Barriga	C9WCD8	Cervus elaphus hippelaphus	Integrin beta
CO17-CR-9	Macho	Barriga	A0A212DH88	Cervus elaphus hippelaphus	GSTP1 (Fragment)
CO17-CR-9	Macho	Barriga	A0A212CAU3	Cervus elaphus hippelaphus	LYZL1
CO17-CR-9	Macho	Barriga	A0A212CQN3	Cervus elaphus hippelaphus	SERPINC1
CO17-CR-9	Macho	Barriga	A0A212DHC1	Cervus elaphus hippelaphus	Uncharacterized protein (Fragment)
CO17-CR-9	Macho	Barriga	A0A212C738	Cervus elaphus hippelaphus	CABYR
CO17-CR-9	Macho	Barriga	A0A212DCV8	Cervus elaphus hippelaphus	Uncharacterized protein
CO17-CR-9	Macho	Barriga	A0A212CE91	Cervus elaphus hippelaphus	CA3
CO17-CR-9	Macho	Barriga	A0A212CYM0	Cervus elaphus hippelaphus	Deoxyribonuclease
CO17-CR-9	Macho	Barriga	A0A212CDG7	Cervus elaphus hippelaphus	A2ML1
CO17-CR-9	Macho	Barriga	A0A212DII4	Cervus elaphus hippelaphus	APOA4
CO17-CR-9	Macho	Barriga	A0A212DHN1	Cervus elaphus hippelaphus	TPP1
CO17-CR-9	Macho	Barriga	A0A212DCJ8	Cervus elaphus hippelaphus	BLVRB
CO17-CR-9	Macho	Barriga	A0A212D4I5	Cervus elaphus hippelaphus	CFB
CO17-CR-9	Macho	Barriga	A0A212D8R5	Cervus elaphus hippelaphus	SERPIND1
CO17-CR-9	Macho	Barriga	A0A212CQV1	Cervus elaphus hippelaphus	C4BPA
CO17-CR-9	Macho	Barriga	A0A212DG58	Cervus elaphus hippelaphus	Uncharacterized protein
CO17-CR-9	Macho	Barriga	A0A212CC32	Cervus elaphus hippelaphus	Uncharacterized protein (Fragment)
CO17-CR-9	Macho	Barriga	A0A212CT53	Cervus elaphus hippelaphus	MFGE8
CO17-CR-9	Macho	Barriga	A0A212DBG2	Cervus elaphus hippelaphus	TAT
CO17-CR-9	Macho	Barriga	A0A212DBT2	Cervus elaphus hippelaphus	Uncharacterized protein (Fragment)
CO17-CR-9	Macho	Barriga	A0A212D9E5	Cervus elaphus hippelaphus	Uncharacterized protein (Fragment)
CO17-CR-9	Macho	Barriga	A0A212C161	Cervus elaphus hippelaphus	PRDX4
CO17-CR-9	Macho	Barriga	A0A212DIJ0	Cervus elaphus hippelaphus	CD59 (Fragment)
CO17-CR-9	Macho	Barriga	A0A212C6Y8	Cervus elaphus hippelaphus	Transthyretin
CO17-CR-9	Macho	Barriga	A0A212CQF3	Cervus elaphus hippelaphus	CA6
CO17-CR-9	Macho	Barriga	A0A212D3B1	Cervus elaphus hippelaphus	DNPEP
CO17-CR-9	Macho	Barriga	A0A212DGV4	Cervus elaphus hippelaphus	L-lactate dehydrogenase
CO17-CR-9	Macho	Barriga	A0A212D5R0	Cervus elaphus hippelaphus	Uncharacterized protein
CO17-CR-9	Macho	Barriga	A0A212DCQ4	Cervus elaphus hippelaphus	TEX101
CO17-CR-9	Macho	Barriga	A0A212CIE0	Cervus elaphus hippelaphus	ATP-dependent 6-phosphofructokinase
CO17-CR-9	Macho	Barriga	A0A212CIC4	Cervus elaphus hippelaphus	FETUB (Fragment)
CO17-CR-9	Macho	Barriga	A0A212CCD7	Cervus elaphus hippelaphus	Uncharacterized protein (Fragment)
CO17-CR-9	Macho	Barriga	A0A212CXU3	Cervus elaphus hippelaphus	Uncharacterized protein
CO17-CR-9	Macho	Barriga	A0A212CEK7	Cervus elaphus hippelaphus	ODF1
CO17-CR-9	Macho	Barriga	A0A212CH91	Cervus elaphus hippelaphus	CRNN (Fragment)
CO17-CR-9	Macho	Barriga	A0A212DGF9	Cervus elaphus hippelaphus	SPATA19
CO17-CR-9	Macho	Barriga	A0A212D8M7	Cervus elaphus hippelaphus	APOH
CO17-CR-9	Macho	Barriga	A0A212DA67	Cervus elaphus hippelaphus	Uncharacterized protein (Fragment)
CO17-CR-9	Macho	Barriga	A0A212DB01	Cervus elaphus hippelaphus	SPACA3
CO17-CR-9	Macho	Barriga	A0A212CBR3	Cervus elaphus hippelaphus	Uncharacterized protein
CO17-CR-9	Macho	Barriga	A0A212CR44	Cervus elaphus hippelaphus	QSOX1
CO17-CR-9	Macho	Barriga	A0A212DB88	Cervus elaphus hippelaphus	Uncharacterized protein
CO17-CR-9	Macho	Barriga	A0A212CA18	Cervus elaphus hippelaphus	CLEC3B
CO17-CR-9	Macho	Barriga	A0A212CEW6	Cervus elaphus hippelaphus	Proteasome subunit beta
CO17-CR-9	Macho	Barriga	A0A212CFL8	Cervus elaphus hippelaphus	FAAH
CO17-ESC-1	Macho	Barriga	A0A212D5P0	Cervus elaphus hippelaphus	ALB
CO17-ESC-1	Macho	Barriga	A0A212CMB3	Cervus elaphus hippelaphus	Uncharacterized protein (Fragment)
CO17-ESC-1	Macho	Barriga	A0A212DF16	Cervus elaphus hippelaphus	Uncharacterized protein
CO17-ESC-1	Macho	Barriga	A0A212D6R3	Cervus elaphus hippelaphus	KRT10 (Fragment)
CO17-ESC-1	Macho	Barriga	A0A212D793	Cervus elaphus hippelaphus	KRT19
CO17-ESC-1	Macho	Barriga	A0A212CRW4	Cervus elaphus hippelaphus	SERPINA3-7
CO17-ESC-1	Macho	Barriga	A0A212D6S5	Cervus elaphus hippelaphus	KRT17
CO17-ESC-1	Macho	Barriga	A0A212DFF1	Cervus elaphus hippelaphus	KRT4
CO17-ESC-1	Macho	Barriga	A0A212D4W6	Cervus elaphus hippelaphus	Histone H2A (Fragment)
CO17-ESC-1	Macho	Barriga	A0A212CI11	Cervus elaphus hippelaphus	AHSG
CO17-ESC-1	Macho	Barriga	A0A212CS37	Cervus elaphus hippelaphus	Uncharacterized protein
CO17-ESC-1	Macho	Barriga	A0A212D0W4	Cervus elaphus hippelaphus	Histone H2B
CO17-ESC-1	Macho	Barriga	A0A212D2K0	Cervus elaphus hippelaphus	C3
CO17-ESC-1	Macho	Barriga	A0A212DB90	Cervus elaphus hippelaphus	Uncharacterized protein (Fragment)
CO17-ESC-1	Macho	Barriga	A0A212CHG3	Cervus elaphus hippelaphus	S100A8
CO17-ESC-1	Macho	Barriga	A0A212CIP3	Cervus elaphus hippelaphus	TF
CO17-ESC-1	Macho	Barriga	A0A212D5P4	Cervus elaphus hippelaphus	Uncharacterized protein
CO17-ESC-1	Macho	Barriga	A0A212CI06	Cervus elaphus hippelaphus	40S ribosomal protein S8
CO17-ESC-1	Macho	Barriga	A0A212DGB9	Cervus elaphus hippelaphus	RPLP2
CO17-ESC-1	Macho	Barriga	A0A212CRH2	Cervus elaphus hippelaphus	PIGR
CO17-ESC-1	Macho	Barriga	A0A212CQN3	Cervus elaphus hippelaphus	SERPINC1
CO17-ESC-1	Macho	Barriga	A0A212CBY9	Cervus elaphus hippelaphus	WFDC2
CO17-ESC-1	Macho	Barriga	A0A212CN46	Cervus elaphus hippelaphus	40S ribosomal protein S7
CO17-ESC-1	Macho	Barriga	A0A212DFY8	Cervus elaphus hippelaphus	EEF1G
CO17-ESC-1	Macho	Barriga	A0A212C0Q4	Cervus elaphus hippelaphus	Uncharacterized protein (Fragment)
CO17-ESC-1	Macho	Barriga	A0A212DHN1	Cervus elaphus hippelaphus	TPP1
CO17-ESC-1	Macho	Barriga	A0A212D1A9	Cervus elaphus hippelaphus	Uncharacterized protein
CO17-ESC-2	Macho	Barriga	A0A212D5P0	Cervus elaphus hippelaphus	ALB
CO17-ESC-2	Macho	Barriga	A0A212DF16	Cervus elaphus hippelaphus	Uncharacterized protein
CO17-ESC-2	Macho	Barriga	A0A212DA24	Cervus elaphus hippelaphus	Uncharacterized protein (Fragment)
CO17-ESC-2	Macho	Barriga	A0A212D6R3	Cervus elaphus hippelaphus	KRT10 (Fragment)
CO17-ESC-2	Macho	Barriga	A0A212D793	Cervus elaphus hippelaphus	KRT19
CO17-ESC-2	Macho	Barriga	A0A212D6S5	Cervus elaphus hippelaphus	KRT17
CO17-ESC-2	Macho	Barriga	A0A212DEP7	Cervus elaphus hippelaphus	Uncharacterized protein
CO17-ESC-2	Macho	Barriga	A0A212DFF1	Cervus elaphus hippelaphus	KRT4
CO17-ESC-2	Macho	Barriga	A0A212DFB7	Cervus elaphus hippelaphus	KRT6A (Fragment)
CO17-ESC-2	Macho	Barriga	A0A212C9V5	Cervus elaphus hippelaphus	LTF
CO17-ESC-2	Macho	Barriga	A0A212CIP3	Cervus elaphus hippelaphus	TF
CO17-ESC-2	Macho	Barriga	A0A212C0Q4	Cervus elaphus hippelaphus	Uncharacterized protein (Fragment)
CO17-ESC-2	Macho	Barriga	A0A212CZ96	Cervus elaphus hippelaphus	HBA
CO17-ESC-2	Macho	Barriga	A0A212CMB3	Cervus elaphus hippelaphus	Uncharacterized protein (Fragment)
CO17-ESC-2	Macho	Barriga	A0A212D2K0	Cervus elaphus hippelaphus	C3
CO17-ESC-2	Macho	Barriga	A0A212DB90	Cervus elaphus hippelaphus	Uncharacterized protein (Fragment)
CO17-ESC-2	Macho	Barriga	A0A212CS37	Cervus elaphus hippelaphus	Uncharacterized protein
CO17-ESC-2	Macho	Barriga	A0A212D0W4	Cervus elaphus hippelaphus	Histone H2B
CO17-ESC-2	Macho	Barriga	A0A212D5P4	Cervus elaphus hippelaphus	Uncharacterized protein
CO17-ESC-2	Macho	Barriga	A0A212C778	Cervus elaphus hippelaphus	DSG1
CO17-ESC-2	Macho	Barriga	A0A212CVK6	Cervus elaphus hippelaphus	EFEMP1 (Fragment)
CO17-ESC-2	Macho	Barriga	A0A212D4W6	Cervus elaphus hippelaphus	Histone H2A (Fragment)
CO17-ESC-2	Macho	Barriga	A0A212D8V0	Cervus elaphus hippelaphus	FGG
CO17-ESC-2	Macho	Barriga	A0A212CQF3	Cervus elaphus hippelaphus	CA6
CO17-ESC-2	Macho	Barriga	A0A212DD20	Cervus elaphus hippelaphus	TUBB3
CO17-ESC-2	Macho	Barriga	A0A212C1P4	Cervus elaphus hippelaphus	HSPD1
CO17-ESC-2	Macho	Barriga	A0A212CML8	Cervus elaphus hippelaphus	Uncharacterized protein
CO17-ESC-2	Macho	Barriga	A0A212DA08	Cervus elaphus hippelaphus	JUP
CO17-ESC-2	Macho	Barriga	A0A212DHZ3	Cervus elaphus hippelaphus	HPX (Fragment)
CO17-ESC-2	Macho	Barriga	A0A212CRH2	Cervus elaphus hippelaphus	PIGR
CO17-ESC-2	Macho	Barriga	A0A212CD71	Cervus elaphus hippelaphus	Triosephosphate isomerase
CO17-ESC-2	Macho	Barriga	A0A212C748	Cervus elaphus hippelaphus	SERPINB5
CO17-ESC-2	Macho	Barriga	A0A212CZ49	Cervus elaphus hippelaphus	Fructose-bisphosphate aldolase
CO17-ESC-2	Macho	Barriga	A0A212CD20	Cervus elaphus hippelaphus	A2M (Fragment)
CO17-ESC-2	Macho	Barriga	A0A212DD04	Cervus elaphus hippelaphus	A1BG
CO17-ESC-2	Macho	Barriga	A0A212CRW4	Cervus elaphus hippelaphus	SERPINA3-7
CO17-ESC-2	Macho	Barriga	A0A212DGV4	Cervus elaphus hippelaphus	L-lactate dehydrogenase
CO17-ESC-2	Macho	Barriga	A0A212CIN6	Cervus elaphus hippelaphus	CP (Fragment)
CO17-ESC-2	Macho	Barriga	A0A212DHF2	Cervus elaphus hippelaphus	Transgelin (Fragment)
CO17-ESC-2	Macho	Barriga	A0A212D4I5	Cervus elaphus hippelaphus	CFB
CO17-ESC-2	Macho	Barriga	A0A212DE23	Cervus elaphus hippelaphus	Peptidoglycan-recognition protein
CO17-ESC-2	Macho	Barriga	A0A212D1N8	Cervus elaphus hippelaphus	RETN
CO17-ESC-2	Macho	Barriga	A0A212DCV8	Cervus elaphus hippelaphus	Uncharacterized protein
CO17-ESC-2	Macho	Barriga	A0A212CG07	Cervus elaphus hippelaphus	S100A12
CO17-ESC-2	Macho	Barriga	A0A212CFR1	Cervus elaphus hippelaphus	Transgelin
CO17-ESC-2	Macho	Barriga	A0A212C6Y8	Cervus elaphus hippelaphus	Transthyretin
CO17-ESC-2	Macho	Barriga	A0A212D556	Cervus elaphus hippelaphus	CLIC1 (Fragment)
CO17-ESC-2	Macho	Barriga	A0A212CHT9	Cervus elaphus hippelaphus	Glutathione S-transferase
CO17-ESC-2	Macho	Barriga	A0A212D3W3	Cervus elaphus hippelaphus	FN1
CO17-ESC-2	Macho	Barriga	A0A212C101	Cervus elaphus hippelaphus	Uncharacterized protein (Fragment)
CO17-ESC-2	Macho	Barriga	A0A212CI06	Cervus elaphus hippelaphus	40S ribosomal protein S8
CO17-ESC-2	Macho	Barriga	A0A212C541	Cervus elaphus hippelaphus	Uncharacterized protein
CO17-ESC-2	Macho	Barriga	A0A212CR39	Cervus elaphus hippelaphus	PRDX6
CO17-ESC-2	Macho	Barriga	A0A212D9E5	Cervus elaphus hippelaphus	Uncharacterized protein (Fragment)
CO17-ESC-2	Macho	Barriga	A0A212D5R7	Cervus elaphus hippelaphus	JCHAIN
CO17-ESC-3	Macho	Barriga	A0A212D5P0	Cervus elaphus hippelaphus	ALB
CO17-ESC-3	Macho	Barriga	A0A212CVK6	Cervus elaphus hippelaphus	EFEMP1 (Fragment)
CO17-ESC-3	Macho	Barriga	A0A212DHK9	Cervus elaphus hippelaphus	HBB
CO17-ESC-3	Macho	Barriga	A0A212DF16	Cervus elaphus hippelaphus	Uncharacterized protein
CO17-ESC-3	Macho	Barriga	A0A212D793	Cervus elaphus hippelaphus	KRT19
CO17-ESC-3	Macho	Barriga	A0A212C9V5	Cervus elaphus hippelaphus	LTF
CO17-ESC-3	Macho	Barriga	A0A212D6R3	Cervus elaphus hippelaphus	KRT10 (Fragment)
CO17-ESC-3	Macho	Barriga	A0A212CMB3	Cervus elaphus hippelaphus	Uncharacterized protein (Fragment)
CO17-ESC-3	Macho	Barriga	A0A212CIP3	Cervus elaphus hippelaphus	TF
CO17-ESC-3	Macho	Barriga	A0A212CZ96	Cervus elaphus hippelaphus	HBA
CO17-ESC-3	Macho	Barriga	A0A212DD04	Cervus elaphus hippelaphus	A1BG
CO17-ESC-3	Macho	Barriga	A0A212CRH2	Cervus elaphus hippelaphus	PIGR
CO17-ESC-3	Macho	Barriga	A0A212D2K0	Cervus elaphus hippelaphus	C3
CO17-ESC-3	Macho	Barriga	A0A212DFF1	Cervus elaphus hippelaphus	KRT4
CO17-ESC-3	Macho	Barriga	A0A212DB90	Cervus elaphus hippelaphus	Uncharacterized protein (Fragment)
CO17-ESC-3	Macho	Barriga	A0A212CAW8	Cervus elaphus hippelaphus	BPIFB1
CO17-ESC-3	Macho	Barriga	A0A212CYW1	Cervus elaphus hippelaphus	UMOD
CO17-ESC-3	Macho	Barriga	A0A212CS37	Cervus elaphus hippelaphus	Uncharacterized protein
CO17-ESC-3	Macho	Barriga	A0A212D5P4	Cervus elaphus hippelaphus	Uncharacterized protein
CO17-ESC-3	Macho	Barriga	A0A212CIC4	Cervus elaphus hippelaphus	FETUB (Fragment)
CO17-ESC-3	Macho	Barriga	A0A212DCM0	Cervus elaphus hippelaphus	CD177 (Fragment)
CO17-ESC-3	Macho	Barriga	A0A212CWY8	Cervus elaphus hippelaphus	Uncharacterized protein
CO17-ESC-3	Macho	Barriga	A0A212DHP9	Cervus elaphus hippelaphus	APOA1
CO17-ESC-3	Macho	Barriga	A0A212CZ37	Cervus elaphus hippelaphus	VASN
CO17-ESC-3	Macho	Barriga	A0A212CHB6	Cervus elaphus hippelaphus	Uncharacterized protein
CO17-ESC-3	Macho	Barriga	A0A212D5Y7	Cervus elaphus hippelaphus	Uncharacterized protein
CO17-ESC-3	Macho	Barriga	A0A212D1B1	Cervus elaphus hippelaphus	PRDX2
CO17-ESC-3	Macho	Barriga	A0A212CHG3	Cervus elaphus hippelaphus	S100A8
CO17-ESC-3	Macho	Barriga	A0A212CCG7	Cervus elaphus hippelaphus	Uncharacterized protein
CO17-ESC-3	Macho	Barriga	A0A212DGW9	Cervus elaphus hippelaphus	EFEMP2
CO17-ESC-3	Macho	Barriga	A0A212D1F2	Cervus elaphus hippelaphus	CILP2
CO17-ESC-3	Macho	Barriga	A0A212DHN1	Cervus elaphus hippelaphus	TPP1
CO17-ESC-3	Macho	Barriga	A0A212CG07	Cervus elaphus hippelaphus	S100A12
CO17-ESC-3	Macho	Barriga	A0A212CSV2	Cervus elaphus hippelaphus	SERPINA3-5 (Fragment)
CO17-ESC-3	Macho	Barriga	A0A212CQ97	Cervus elaphus hippelaphus	MXRA8
CO17-ESC-3	Macho	Barriga	A0A212D1P2	Cervus elaphus hippelaphus	Uncharacterized protein
CO17-ESC-3	Macho	Barriga	A0A212DC46	Cervus elaphus hippelaphus	HPN
CO17-ESC-3	Macho	Barriga	A0A212CYQ5	Cervus elaphus hippelaphus	Uncharacterized protein
CO17-ESC-3	Macho	Barriga	A0A212C0Q4	Cervus elaphus hippelaphus	Uncharacterized protein (Fragment)
CO17-ESC-3	Macho	Barriga	A0A212D5R7	Cervus elaphus hippelaphus	JCHAIN
CO17-ESC-3	Macho	Barriga	A0A212CW73	Cervus elaphus hippelaphus	QPCT
CO17-ESC-3	Macho	Barriga	A0A212CZ49	Cervus elaphus hippelaphus	Fructose-bisphosphate aldolase
CO17-ESC-3	Macho	Barriga	A0A212DAA2	Cervus elaphus hippelaphus	FGA
CO17-ESC-3	Macho	Barriga	A0A212D7B8	Cervus elaphus hippelaphus	Amine oxidase
CO17-ESC-3	Macho	Barriga	A0A212DGV4	Cervus elaphus hippelaphus	L-lactate dehydrogenase
CO17-ESC-3	Macho	Barriga	A0A212D458	Cervus elaphus hippelaphus	SERPINB1
CO17-ESC-3	Macho	Barriga	A0A212CM59	Cervus elaphus hippelaphus	Uncharacterized protein
CO17-ESC-3	Macho	Barriga	A0A212CAL7	Cervus elaphus hippelaphus	Uncharacterized protein
CO17-ESC-3	Macho	Barriga	A0A212DH88	Cervus elaphus hippelaphus	GSTP1 (Fragment)
CO17-ESC-3	Macho	Barriga	A0A212D3W3	Cervus elaphus hippelaphus	FN1
CO17-ESC-3	Macho	Barriga	A0A212D8R5	Cervus elaphus hippelaphus	SERPIND1
CO17-ESC-3	Macho	Barriga	A0A212D1N8	Cervus elaphus hippelaphus	RETN
CO17-ESC-3	Macho	Barriga	A0A212CMY9	Cervus elaphus hippelaphus	Uncharacterized protein (Fragment)
CO17-ESC-3	Macho	Barriga	A0A212CR44	Cervus elaphus hippelaphus	QSOX1
CO17-ESC-3	Macho	Barriga	A0A212DCV8	Cervus elaphus hippelaphus	Uncharacterized protein
CO17-ESC-3	Macho	Barriga	A0A212D080	Cervus elaphus hippelaphus	Uncharacterized protein (Fragment)
CO17-ESC-3	Macho	Barriga	A0A212D9C4	Cervus elaphus hippelaphus	Anion exchange protein
CO17-ESC-3	Macho	Barriga	A0A212D8V0	Cervus elaphus hippelaphus	FGG
CO17-ESC-3	Macho	Barriga	A0A212DGI1	Cervus elaphus hippelaphus	Uncharacterized protein
CO17-ESC-3	Macho	Barriga	A0A212DHZ3	Cervus elaphus hippelaphus	HPX (Fragment)
CO17-ESC-3	Macho	Barriga	A0A212DCJ8	Cervus elaphus hippelaphus	BLVRB
CO17-ESC-3	Macho	Barriga	A0A212C9R7	Cervus elaphus hippelaphus	ACY1
CO17-ESC-3	Macho	Barriga	A0A212DA08	Cervus elaphus hippelaphus	JUP
CO17-ESC-3	Macho	Barriga	A0A212D4D2	Cervus elaphus hippelaphus	CRISP3 (Fragment)
CO17-ESC-3	Macho	Barriga	A0A212DDF7	Cervus elaphus hippelaphus	Uncharacterized protein (Fragment)
CO17-ESC-3	Macho	Barriga	A0A212D0W4	Cervus elaphus hippelaphus	Histone H2B
CO17-ESC-3	Macho	Barriga	A0A212D2S6	Cervus elaphus hippelaphus	Uncharacterized protein (Fragment)
[truncated: 6,565 more rows]
