# Supplementary material for: Proteomics of the Dark-Ventral-Patch Sexual Signal in Male Red Deer
Source: Animals (Basel). 2025 Jan 17;15(2):252. doi: 10.3390/ani15020252 (PMC11758638; doi:10.3390/ani15020252)
Supplement: Supplementary file 1 [file animals-15-00252-s001.zip › 04-Suppl. Table S4.xlsx]

## Sheet: S4
		Supplementary Table S4. Proteins species (uniques) identified in the belly ´ecosystem´ of female and male red deer
		Female samples (reference)												Male samples
		Cervus				Bacteria				Other				Cervus				Bacteria				Other
		Total proteins included:		583		Total proteins included:		1266		Total proteins included:		812		Total proteins included:		732		Total proteins included:		1266		Total proteins included:		798
		Accession	Species	Description		Accession	Species	Description		Accession	Species	Description		Accession	Species	Description		Accession	Species	Description		Accession	Species	Description
		P01971	Alces alces	Hemoglobin subunit alpha		P15636	Achromobacter lyticus	Protease 1		P24680	Afrocarpus gracilior	Ribulose bisphosphate carboxylase large chain		P01971	Alces alces	Hemoglobin subunit alpha		B0C432	Acaryochloris marina	30S ribosomal protein S13		Q85FL6	Adiantum capillus	NAD(P)H-quinone oxidoreductase subunit K, chloroplastic
		B5T255	Bos indicus	Peptidoglycan recognition protein 1		A5G1G2	Acidiphilium cryptum	60 kDa chaperonin		D2HC77	Ailuropoda melanoleuca	Apolipoprotein A-I		P09422	Bison bonasus	Hemoglobin subunit beta		P41117	Acholeplasma axanthum	30S ribosomal protein S3		P24680	Afrocarpus gracilior	Ribulose bisphosphate carboxylase large chain
		Q4U0F3	Bos mutus	Heat shock 70 kDa protein 1B		C1F2H6	Acidobacterium capsulatum	Transaldolase		Q00043	Ajellomyces capsulatus	Heat shock 70 kDa protein		B5T255	Bos indicus	Peptidoglycan recognition protein 1		A9NF93	Acholeplasma laidlawii	Enolase		P54387	Agaricus bisporus	NADP-specific glutamate dehydrogenase
		P02769	Bos taurus	Serum albumin		A1TJ39	Acidovorax citrulli	ATP synthase subunit alpha		Q9W7M6	Ambystoma mexicanum	L-lactate dehydrogenase A chain		P04346	Bos javanicus	Hemoglobin subunit beta-A		A9NGE2	Acholeplasma laidlawii	Polyribonucleotide nucleotidyltransferase		Q9W7M6	Ambystoma mexicanum	L-lactate dehydrogenase A chain
		Q5XQN5	Bos taurus	Keratin, type II cytoskeletal 5		A1TJ41	Acidovorax citrulli	ATP synthase subunit beta		P79891	Ambystoma mexicanum	40S ribosomal protein S3		Q4U0F3	Bos mutus	Heat shock 70 kDa protein 1B		A5FZX1	Acidiphilium cryptum	DNA-directed RNA polymerase subunit beta		P79891	Ambystoma mexicanum	40S ribosomal protein S3
		Q148H7	Bos taurus	Keratin, type II cytoskeletal 79		A1WCN6	Acidovorax sp.	Elongation factor Tu 2		P19140	Anas platyrhynchos	Alpha-enolase		P02769	Bos taurus	Serum albumin		B5ERJ0	Acidithiobacillus ferrooxidans	Phosphoglycerate kinase		P41825	Anopheles albimanus	Heat shock protein 70 A1
		P19120	Bos taurus	Heat shock cognate 71 kDa protein		Q9X4M8	Acinetobacter baumannii	Polyphosphate kinase		P41825	Anopheles albimanus	Heat shock protein 70 A1		P02070	Bos taurus	Hemoglobin subunit beta		B7J561	Acidithiobacillus ferrooxidans	60 kDa chaperonin		P25861	Antirrhinum majus	Glyceraldehyde-3-phosphate dehydrogenase, cytosolic
		P34955	Bos taurus	Alpha-1-antiproteinase		B2HWK7	Acinetobacter baumannii	Alanine--tRNA ligase		P25861	Antirrhinum majus	Glyceraldehyde-3-phosphate dehydrogenase, cytosolic		Q7SIH1	Bos taurus	Alpha-2-macroglobulin		P16238	Acidithiobacillus ferrooxidans	Protein RecA		Q8JU59	Aquareovirus C	Non-structural protein 1
		P12763	Bos taurus	Alpha-2-HS-glycoprotein		Q6F8I8	Acinetobacter baylyi	50S ribosomal protein L25		F4JET1	Arabidopsis thaliana	Non-structural maintenance of chromosomes element 4 homolog B		Q29443	Bos taurus	Serotransferrin		C1F9E6	Acidobacterium capsulatum	Enolase		O04983	Arabidopsis thaliana	Biotin carboxylase, chloroplastic
		Q29443	Bos taurus	Serotransferrin		A3N374	Actinobacillus pleuropneumoniae	30S ribosomal protein S5		Q7XJJ7	Arabidopsis thaliana	Fatty acid amide hydrolase		Q2UVX4	Bos taurus	Complement C3		A0LRL8	Acidothermus cellulolyticus	Elongation factor Tu		F4K7F6	Arabidopsis thaliana	CLP protease regulatory subunit CLPX2, mitochondrial
		P02666	Bos taurus	Beta-casein		B0BRM0	Actinobacillus pleuropneumoniae	Transaldolase		O23654	Arabidopsis thaliana	V-type proton ATPase catalytic subunit A		Q3MHN5	Bos taurus	Vitamin D-binding protein		A0LRL7	Acidothermus cellulolyticus	Elongation factor G		Q8L7Y8	Arabidopsis thaliana	Kinesin-like protein KIN12B
		P02081	Bos taurus	Hemoglobin fetal subunit beta		A3MZU3	Actinobacillus pleuropneumoniae	Polyribonucleotide nucleotidyltransferase		Q9C522	Arabidopsis thaliana	ATP-citrate synthase beta chain protein 1		Q9BGI3	Bos taurus	Peroxiredoxin-2		A1TJ39	Acidovorax citrulli	ATP synthase subunit alpha		Q9SIB9	Arabidopsis thaliana	Aconitate hydratase 2, mitochondrial
		P01966	Bos taurus	Hemoglobin subunit alpha		A6VLR3	Actinobacillus succinogenes	Phosphoglycerate kinase		P49200	Arabidopsis thaliana	40S ribosomal protein S20-1		P17697	Bos taurus	Clusterin		A3M8K2	Acinetobacter baumannii	Outer membrane protein Omp38		Q9ZV43	Arabidopsis thaliana	Protein CHROMATIN REMODELING 8
		Q3T0D0	Bos taurus	Heterogeneous nuclear ribonucleoprotein K		A6VL59	Actinobacillus succinogenes	ATP synthase subunit alpha		Q9S9N1	Arabidopsis thaliana	Heat shock 70 kDa protein 5		Q3ZC09	Bos taurus	Beta-enolase		Q9X4M8	Acinetobacter baumannii	Polyphosphate kinase		Q96292	Arabidopsis thaliana	Actin-2
		Q2UVX4	Bos taurus	Complement C3		A0KF27	Aeromonas hydrophila	30S ribosomal protein S3		P47999	Arabidopsis thaliana	Cysteine synthase, chloroplastic/chromoplastic		P12763	Bos taurus	Alpha-2-HS-glycoprotein		Q6FF97	Acinetobacter baylyi	Elongation factor Tu		O65020	Arabidopsis thaliana	Ethylene-overproduction protein 1
		P80209	Bos taurus	Cathepsin D		A0KF22	Aeromonas hydrophila	50S ribosomal protein L4		Q9FHQ6	Arabidopsis thaliana	Polyubiquitin 9		P80025	Bos taurus	Lactoperoxidase		Q6F7R3	Acinetobacter baylyi	50S ribosomal protein L4		Q8RVQ5	Arabidopsis thaliana	Exocyst complex component SEC10
		Q95323	Bos taurus	Carbonic anhydrase 4		A0KL52	Aeromonas hydrophila	Adenylate kinase		F4JJP1	Arabidopsis thaliana	WEB family protein At4g27595, chloroplastic		Q29437	Bos taurus	Primary amine oxidase, liver isozyme		B0BRM0	Actinobacillus pleuropneumoniae	Transaldolase		Q058N4	Arabidopsis thaliana	Magnesium transporter MRS2-11, chloroplastic
		P13214	Bos taurus	Annexin A4		A0KEK0	Aeromonas hydrophila	Glycine--tRNA ligase alpha subunit		Q9SLN1	Arabidopsis thaliana	Filament-like plant protein 7		P00735	Bos taurus	Prothrombin		B0BQ53	Actinobacillus pleuropneumoniae	Enolase		O23255	Arabidopsis thaliana	Adenosylhomocysteinase 1
		Q56K14	Bos taurus	60S acidic ribosomal protein P1		A0KQX8	Aeromonas hydrophila	ATP synthase subunit beta		Q9SAJ6	Arabidopsis thaliana	Glyceraldehyde-3-phosphate dehydrogenase GAPCP1, chloroplastic		Q3SZV7	Bos taurus	Hemopexin		A3N2U4	Actinobacillus pleuropneumoniae	ATP synthase subunit beta		Q66GN9	Arabidopsis thaliana	CLP protease regulatory subunit CLPX3, mitochondrial
		P56652	Bos taurus	Inter-alpha-trypsin inhibitor heavy chain H3		A0KEC3	Aeromonas hydrophila	Chromosomal replication initiator protein DnaA		B9DHQ0	Arabidopsis thaliana	Tubulin alpha-5 chain		P46193	Bos taurus	Annexin A1		A3N374	Actinobacillus pleuropneumoniae	30S ribosomal protein S5		Q8S4Y1	Arabidopsis thaliana	Acetyl-CoA acetyltransferase, cytosolic 1
		Q3T052	Bos taurus	Inter-alpha-trypsin inhibitor heavy chain H4		A0KGH3	Aeromonas hydrophila	Enolase		Q9SHP0	Arabidopsis thaliana	Phosphoserine aminotransferase 2, chloroplastic		Q3T052	Bos taurus	Inter-alpha-trypsin inhibitor heavy chain H4		A0KNH4	Aeromonas hydrophila	Serine hydroxymethyltransferase		Q9LHA8	Arabidopsis thaliana	Probable mediator of RNA polymerase II transcription subunit 37c
		Q95M17	Bos taurus	Acidic mammalian chitinase		A0KPZ2	Aeromonas hydrophila	30S ribosomal protein S9		Q39256	Arabidopsis thaliana	Polyubiquitin 8		P00727	Bos taurus	Cytosol aminopeptidase		A0KQX8	Aeromonas hydrophila	ATP synthase subunit beta		P22954	Arabidopsis thaliana	Probable mediator of RNA polymerase II transcription subunit 37c
		Q03763	Bos taurus	Desmoglein-1		A4SJR9	Aeromonas salmonicida	Polyribonucleotide nucleotidyltransferase		P29513	Arabidopsis thaliana	Tubulin beta-5 chain		Q3ZCJ7	Bos taurus	Tubulin alpha-1C chain		A0KF27	Aeromonas hydrophila	30S ribosomal protein S3		F4JET1	Arabidopsis thaliana	Non-structural maintenance of chromosomes element 4 homolog B
		P01030	Bos taurus	Complement C4 (Fragments)		Q8U7I5	Agrobacterium fabrum	Transaldolase		Q96292	Arabidopsis thaliana	Actin-2		Q3SX44	Bos taurus	N(G),N(G)-dimethylarginine dimethylaminohydrolase 2		A0KEK0	Aeromonas hydrophila	Glycine--tRNA ligase alpha subunit		Q9SB58	Arabidopsis thaliana	Protein S-acyltransferase 8
		P02668	Bos taurus	Kappa-casein		B9J9U0	Agrobacterium radiobacter	Ribosomal RNA large subunit methyltransferase E		Q8S8P3	Arabidopsis thaliana	Beta-glucuronosyltransferase GlcAT14C		Q9TTJ5	Bos taurus	Regucalcin		A0KQ98	Aeromonas hydrophila	30S ribosomal protein S12		Q0WPX9	Arabidopsis thaliana	Phosphatidylinositol 4-kinase beta 2
		Q9MYP6	Bos taurus	17-beta-hydroxysteroid dehydrogenase 14		B9JVD6	Agrobacterium vitis	ATP-dependent Clp protease ATP-binding subunit ClpX		P29511	Arabidopsis thaliana	Tubulin alpha-6 chain		Q5E9B1	Bos taurus	L-lactate dehydrogenase B chain		A0KF22	Aeromonas hydrophila	50S ribosomal protein L4		Q9FLQ0	Arabidopsis thaliana	Stigma-specific STIG1-like protein 2
		Q2TA40	Bos taurus	Nucleosome assembly protein 1-like 4		Q0VSH9	Alcanivorax borkumensis	30S ribosomal protein S4		P22954	Arabidopsis thaliana	Probable mediator of RNA polymerase II transcription subunit 37c		Q28085	Bos taurus	Complement factor H		Q8UBB7	Agrobacterium fabrum	sn-glycerol-3-phosphate import ATP-binding protein UgpC 2		Q5E924	Arabidopsis thaliana	Glyceraldehyde-3-phosphate dehydrogenase GAPCP2, chloroplastic
		Q58D62	Bos taurus	Fetuin-B		Q0VSM1	Alcanivorax borkumensis	DNA-directed RNA polymerase subunit beta'		O04848	Arabidopsis thaliana	Probable histone H2AXa		P22226	Bos taurus	Cathelicidin-1		Q8UB93	Agrobacterium fabrum	30S ribosomal protein S21 2		Q8RWU4	Arabidopsis thaliana	Homeobox-leucine zipper protein MERISTEM L1
		Q3ZCJ8	Bos taurus	Dipeptidyl peptidase 1		Q0VP51	Alcanivorax borkumensis	Methionine--tRNA ligase		Q8RX22	Arabidopsis thaliana	MND1-interacting protein 1		Q2KJ32	Bos taurus	Selenium-binding protein 1		Q8U7I5	Agrobacterium fabrum	Transaldolase		B9DHQ0	Arabidopsis thaliana	Tubulin alpha-5 chain
		P22226	Bos taurus	Cathelicidin-1		Q0VSM2	Alcanivorax borkumensis	DNA-directed RNA polymerase subunit beta		Q9LHA8	Arabidopsis thaliana	Probable mediator of RNA polymerase II transcription subunit 37c		O46415	Bos taurus	Ferritin light chain		B9JZ87	Agrobacterium vitis	Chaperone protein DnaK		Q6PQQ4	Arabidopsis thaliana	AP2-like ethylene-responsive transcription factor BBM
		Q0VCM5	Bos taurus	Inter-alpha-trypsin inhibitor heavy chain H1		Q0VSH7	Alcanivorax borkumensis	50S ribosomal protein L17		P49209	Arabidopsis thaliana	60S ribosomal protein L9-1		P00921	Bos taurus	Carbonic anhydrase 2		B2UQY9	Akkermansia muciniphila	Elongation factor Tu		O23404	Arabidopsis thaliana	Pyruvate, phosphate dikinase 1, chloroplastic
		Q5E946	Bos taurus	Protein deglycase DJ-1		B6EMJ7	Aliivibrio salmonicida	Phosphoribosylaminoimidazole-succinocarboxamide synthase		Q66GN9	Arabidopsis thaliana	CLP protease regulatory subunit CLPX3, mitochondrial		A2I7N2	Bos taurus	Serpin A3-6		Q0VKX2	Alcanivorax borkumensis	ATP synthase subunit alpha		Q9FEA2	Arabidopsis thaliana	Glutamate--tRNA ligase, chloroplastic/mitochondrial
		Q3MHN5	Bos taurus	Vitamin D-binding protein		Q0AB56	Alkalilimnicola ehrlichii	ATP phosphoribosyltransferase regulatory subunit		P21240	Arabidopsis thaliana	Chaperonin 60 subunit beta 1, chloroplastic		Q58DK5	Bos taurus	Delta-aminolevulinic acid dehydratase		Q0VSH9	Alcanivorax borkumensis	30S ribosomal protein S4		P49209	Arabidopsis thaliana	60S ribosomal protein L9-1
		A2I7N3	Bos taurus	Serpin A3-7		A6TWI4	Alkaliphilus metalliredigens	Elongation factor Tu 1		Q9C9C4	Arabidopsis thaliana	Enolase 1, chloroplastic		Q0VCM5	Bos taurus	Inter-alpha-trypsin inhibitor heavy chain H1		Q0VSM2	Alcanivorax borkumensis	DNA-directed RNA polymerase subunit beta		Q8RX22	Arabidopsis thaliana	MND1-interacting protein 1
		Q56JX6	Bos taurus	40S ribosomal protein S28		A6TK65	Alkaliphilus metalliredigens	ATP synthase subunit beta		O64688	Arabidopsis thaliana	Pyruvate dehydrogenase E1 component subunit beta-3, chloroplastic		P17690	Bos taurus	Beta-2-glycoprotein 1		Q0VQ12	Alcanivorax borkumensis	Leucyl/phenylalanyl-tRNA--protein transferase		P43238	Arachis hypogaea	Allergen Ara h 1, clone P41B
		Q7SIH1	Bos taurus	Alpha-2-macroglobulin		A8MGI3	Alkaliphilus oremlandii	Alanine--tRNA ligase		Q5E924	Arabidopsis thaliana	Glyceraldehyde-3-phosphate dehydrogenase GAPCP2, chloroplastic		P01030	Bos taurus	Complement C4 (Fragments)		Q0A4M6	Alkalilimnicola ehrlichii	ATP synthase subunit alpha		Q6PSU2	Arachis hypogaea	Conglutin-7
		A7MAZ5	Bos taurus	Histone H1.3		B4RS83	Alteromonas macleodii	ATP synthase subunit alpha		P43238	Arachis hypogaea	Allergen Ara h 1, clone P41B		P62935	Bos taurus	Peptidyl-prolyl cis-trans isomerase A		A8MLC4	Alkaliphilus oremlandii	Elongation factor Tu		O28544	Archaeoglobus fulgidus	tRNA pseudouridine synthase A
		A5D7N9	Bos taurus	Protein Mis18-alpha		Q3MFA9	Anabaena variabilis	50S ribosomal protein L5		P18602	Artemia sp.	Actin, clone 302 (Fragment)		A3KMV5	Bos taurus	Ubiquitin-like modifier-activating enzyme 1		A8MLG9	Alkaliphilus oremlandii	DNA-directed RNA polymerase subunit alpha		P59121	Armoracia rusticana	Peroxidase E5
		Q2KJF1	Bos taurus	Alpha-1B-glycoprotein		A7HH59	Anaeromyxobacter sp.	Ribosomal RNA small subunit methyltransferase H		P18603	Artemia sp.	Actin, clone 403		O46414	Bos taurus	Ferritin heavy chain		B4RYQ8	Alteromonas macleodii	Elongation factor Tu		P13552	Arthrospira platensis	Elongation factor Tu
		P24627	Bos taurus	Lactotransferrin		A7H725	Anaeromyxobacter sp.	Ribosome-recycling factor		Q2U7A3	Aspergillus oryzae	Actin		P80425	Bos taurus	Fatty acid-binding protein, liver		B4RS83	Alteromonas macleodii	ATP synthase subunit alpha		Q759B7	Ashbya gossypii	GLC7-interacting protein 4
		Q3T149	Bos taurus	Heat shock protein beta-1		O67588	Aquifex aeolicus	Chaperone protein ClpB		O93918	Aspergillus terreus	Pyruvate carboxylase		P13753	Bos taurus	BOLA class I histocompatibility antigen, alpha chain BL3-7		P34916	Anabaena variabilis	Glyceraldehyde-3-phosphate dehydrogenase 1		Q75AE1	Ashbya gossypii	ATP-dependent RNA helicase ROK1
		Q9TTK6	Bos taurus	Membrane primary amine oxidase		O66434	Aquifex aeolicus	50S ribosomal protein L2		P34783	Atriplex nummularia	Glyceraldehyde-3-phosphate dehydrogenase		P81265	Bos taurus	Polymeric immunoglobulin receptor		A7H716	Anaeromyxobacter sp.	30S ribosomal protein S2		Q2NJ39	Aster yellows	Enolase
		A6QPQ2	Bos taurus	Serpin A3-8		Q5P6B7	Aromatoleum aromaticum	Adenosylhomocysteinase		P03373	Avian erythroblastosis	Gag polyprotein (Fragment)		A6QQ07	Bos taurus	Biotinidase		B4UKE9	Anaeromyxobacter sp.	ATP synthase epsilon chain		P34783	Atriplex nummularia	Glyceraldehyde-3-phosphate dehydrogenase
		Q58DK5	Bos taurus	Delta-aminolevulinic acid dehydratase		Q5P334	Aromatoleum aromaticum	Elongation factor Tu		P45887	Bactrocera dorsalis	Actin-5, muscle-specific		P19427	Bos taurus	Dermatopontin		B7GH18	Anoxybacillus flavithermus	Ketol-acid reductoisomerase		O23755	Beta vulgaris	Elongation factor 2
		P02676	Bos taurus	Fibrinogen beta chain		A1KB29	Azoarcus sp.	Elongation factor Tu		P09422	Bison bonasus	Hemoglobin subunit beta		P04421	Bos taurus	Lysozyme C		O67161	Aquifex aeolicus	Glyceraldehyde-3-phosphate dehydrogenase		P07837	Bombyx mori	Actin, muscle-type A2
		Q2KJ32	Bos taurus	Selenium-binding protein 1		A1K3V2	Azoarcus sp.	UDP-3-O-[3-hydroxymyristoyl] N-acetylglucosamine deacetylase		P07837	Bombyx mori	Actin, muscle-type A2		Q32PJ2	Bos taurus	Apolipoprotein A-IV		O67588	Aquifex aeolicus	Chaperone protein ClpB		A6SEH9	Botryotinia fuckeliana	ATP-dependent RNA helicase ded1
		P68252	Bos taurus	14-3-3 protein gamma		A1K7F6	Azoarcus sp.	Enolase		Q45XH3	Bradypus tridactylus	Hemoglobin subunit epsilon		Q32KV0	Bos taurus	Phosphoglycerate mutase 2		O66482	Aquifex aeolicus	50S ribosomal protein L17		Q93131	Branchiostoma florida (lanceta)	Actin, cytoplasmic
		Q08D91	Bos taurus	Keratin, type II cytoskeletal 75		B6YQ04	Azobacteroides pseudotrichonymphae	Elongation factor Tu		Q93131	Branchiostoma floridae	Actin, cytoplasmic		Q28017	Bos taurus	Platelet-activating factor acetylhydrolase		Q5P6B7	Aromatoleum aromaticum	Adenosylhomocysteinase		O17502	Branchiostoma lanceolatum	Actin, muscle
		P46193	Bos taurus	Annexin A1		A8HYT7	Azorhizobium caulinodans	Imidazole glycerol phosphate synthase subunit HisF		P27541	Brugia malayi	Heat shock 70 kDa protein		Q0VCX1	Bos taurus	Complement C1s subcomponent		A1R8M1	Arthrobacter aurescens	60 kDa chaperonin 2		P19208	Caenorhabditis briggsae	Heat shock 70 kDa protein C
		Q5E956	Bos taurus	Triosephosphate isomerase		P10802	Azotobacter vinelandii	Dihydrolipoyllysine-residue acetyltransferase component of pyruvate dehydrogenase complex		Q94300	Caenorhabditis elegans	60S ribosomal protein L11		Q3T145	Bos taurus	Malate dehydrogenase, cytoplasmic		A0JY64	Arthrobacter sp.	ATP synthase subunit beta		Q10121	Caenorhabditis elegan	RutC family protein C23G10.2
		Q5E9B1	Bos taurus	L-lactate dehydrogenase B chain		P20707	Azotobacter vinelandii	2-oxoglutarate dehydrogenase E1 component		P46561	Caenorhabditis elegans	ATP synthase subunit beta, mitochondrial		P56701	Bos taurus	26S proteasome non-ATPase regulatory subunit 2		A0JZ49	Arthrobacter sp.	DNA-directed RNA polymerase subunit alpha		Q27395	Caenorhabditis elegans	Protein lin-15B
		P00727	Bos taurus	Cytosol aminopeptidase		C1DKK3	Azotobacter vinelandii	50S ribosomal protein L10		P17329	Caenorhabditis elegans	Glyceraldehyde-3-phosphate dehydrogenase 2		P07589	Bos taurus	Fibronectin		A0K1X5	Arthrobacter sp.	50S ribosomal protein L33		P52275	Caenorhabditis elegans	Tubulin beta-2 chain
		A5D7D1	Bos taurus	Alpha-actinin-4		C1DKK2	Azotobacter vinelandii	50S ribosomal protein L1		P46563	Caenorhabditis elegans	Fructose-bisphosphate aldolase 2		P48733	Bos taurus	Uromodulin		Q2NJ39	Aster yellows	Enolase		Q18563	Caenorhabditis elegans	Regulator of G-protein signaling rgs-6
		Q9BGI3	Bos taurus	Peroxiredoxin-2		C1DPG2	Azotobacter vinelandii	Probable cytosol aminopeptidase		Q04833	Caenorhabditis elegans	Low-density lipoprotein receptor-related protein		P19120	Bos taurus	Heat shock cognate 71 kDa protein		A1KB29	Azoarcus sp.	Elongation factor Tu		P46563	Caenorhabditis elegans	Fructose-bisphosphate aldolase 2
		Q3T0P6	Bos taurus	Phosphoglycerate kinase 1		C1DKN5	Azotobacter vinelandii	30S ribosomal protein S13		P90978	Caenorhabditis elegans	Splicing factor U2AF 65 kDa subunit		P06868	Bos taurus	Plasminogen		C1DKK3	Azotobacter vinelandii	50S ribosomal protein L10		Q94300	Caenorhabditis elegans	60S ribosomal protein L11
		Q1JPB0	Bos taurus	Leukocyte elastase inhibitor		C1DST0	Azotobacter vinelandii	Acetyl-coenzyme A carboxylase carboxyl transferase subunit alpha		B1MTB7	Callicebus moloch	Serpin B5		Q9TTK6	Bos taurus	Membrane primary amine oxidase		P16100	Azotobacter vinelandii	Isocitrate dehydrogenase [NADP]		P91119	Caenorhabditis elegans	Probable 3',5'-cyclic phosphodiesterase pde-5
		A2I7N0	Bos taurus	Serpin A3-4		Q73CE0	Bacillus cereus	Glycerol kinase		Q6WN20	Callicebus torquatus	Hemoglobin subunit beta		Q1JPB0	Bos taurus	Leukocyte elastase inhibitor		P20707	Azotobacter vinelandii	2-oxoglutarate dehydrogenase E1 component		B1MTB7	Callicebus moloch	Serpin B5
		A0JND2	Bos taurus	Keratin, type II cytoskeletal 80		Q5WLR4	Bacillus clausii	Elongation factor Tu		A0SXL6	Callithrix jacchus	Elongation factor 2		Q5E956	Bos taurus	Triosephosphate isomerase		C1DKK5	Azotobacter vinelandii	DNA-directed RNA polymerase subunit beta		A2TIL1	Callithrix jacchus	Glutathione reductase, mitochondrial
		P81287	Bos taurus	Annexin A5		A7GM53	Bacillus cytotoxicus	UPF0234 protein Bcer98_0876		P41797	Candida albicans	Heat shock protein SSA1		P16368	Bos taurus	Metalloproteinase inhibitor 2		P41016	Bacillus caldolyticus	Cold shock protein CspB		O18992	Callithrix jacchus	Cytochrome P450 2D19
		P81265	Bos taurus	Polymeric immunoglobulin receptor		A7GK30	Bacillus cytotoxicus	50S ribosomal protein L14		Q6FSH5	Candida glabrata	Putative transferase CAF17, mitochondrial		P48616	Bos taurus	Vimentin		P56981	Bacillus caldotenax	UvrABC system protein B		Q5A872	Candida albicans	Histidine protein kinase SLN1
		P55052	Bos taurus	Fatty acid-binding protein, epidermal		Q9KAD7	Bacillus halodurans	Transketolase		P42929	Canis familiaris	Heat shock protein beta-1		P05786	Bos taurus	Keratin, type II cytoskeletal 8		B7HL50	Bacillus cereus	CCA-adding enzyme		P83784	Candida albicans	Heat shock protein SSC1, mitochondrial
		P25975	Bos taurus	Cathepsin L1		Q9KDA5	Bacillus halodurans	DNA-binding protein HU-1		Q6EIY9	Canis familiaris	Keratin, type II cytoskeletal 1		P80227	Bos taurus	Acylamino-acid-releasing enzyme		Q5WHG1	Bacillus clausii	Chaperone protein DnaK		Q6EIZ0	Canis familiaris	Keratin, type I cytoskeletal 10
		Q3SZV7	Bos taurus	Hemopexin		Q01465	Bacillus subtilis	Rod shape-determining protein MreB		P41148	Canis familiaris	Endoplasmin		P19660	Bos taurus	Cathelicidin-2		Q5WLR4	Bacillus clausii	Elongation factor Tu		Q6EIZ1	Canis familiaris	Keratin, type II cytoskeletal 2 epidermal
		P00921	Bos taurus	Carbonic anhydrase 2		Q8A414	Bacteroides thetaiotaomicron	Phosphoenolpyruvate carboxykinase [ATP]		P49824	Canis familiaris	Myosin-7		Q3T149	Bos taurus	Heat shock protein beta-1		P15115	Bacillus coagulans	Glyceraldehyde-3-phosphate dehydrogenase		P42929	Canis familiaris	Heat shock protein beta-1
		A6QQ07	Bos taurus	Biotinidase		A6L3M9	Bacteroides vulgatus	Enolase		O97556	Canis familiaris	Rab GDP dissociation inhibitor beta		P81644	Bos taurus	Apolipoprotein A-II		A7GM53	Bacillus cytotoxicus	UPF0234 protein Bcer98_0876		Q258K2	Canis familiaris	Myosin-9
		P17697	Bos taurus	Clusterin		A6KYK9	Bacteroides vulgatus	Elongation factor Tu		P49822	Canis familiaris	Serum albumin		Q28065	Bos taurus	C4b-binding protein alpha chain		A7GK17	Bacillus cytotoxicus	Elongation factor G		O46392	Canis familiaris	Collagen alpha-2(I) chain
		P05307	Bos taurus	Protein disulfide-isomerase		A1UR49	Bartonella bacilliformis	ATP synthase subunit beta		Q6EIZ0	Canis familiaris	Keratin, type I cytoskeletal 10		P80209	Bos taurus	Cathepsin D		A7GR99	Bacillus cytotoxicus	DNA mismatch repair protein MutS		P49822	Canis familiaris	Serum albumin
		P80416	Bos taurus	Cystatin-A		Q6G3L3	Bartonella henselae	Serine hydroxymethyltransferase		Q6EIZ1	Canis familiaris	Keratin, type II cytoskeletal 2 epidermal		P56425	Bos taurus	Cathelicidin-7		Q9KDA5	Bacillus halodurans	DNA-binding protein HU-1		Q9GKQ8	Canis familiaris	Desmoglein-1
		O97680	Bos taurus	Thioredoxin		A9IYW6	Bartonella tribocorum	ATP synthase subunit beta		Q076A6	Canis familiaris	Myosin-1		Q28198	Bos taurus	Tissue-type plasminogen activator		Q9K7S8	Bacillus halodurans	Leucine--tRNA ligase		O18873	Canis familiaris	Major allergen Can f 1
		P19803	Bos taurus	Rho GDP-dissociation inhibitor 1		Q1LU53	Baumannia cicadellinicola	30S ribosomal protein S9		O18874	Canis familiaris	Minor allergen Can f 2		Q2HJ86	Bos taurus	Tubulin alpha-1D chain		Q9K6K2	Bacillus halodurans	Ribose operon repressor		O18874	Canis familiaris	Minor allergen Can f 2
		P27214	Bos taurus	Annexin A11		Q1LU73	Baumannia cicadellinicola	Glucose-6-phosphate isomerase		P01002	Canis familiaris	Double-headed protease inhibitor, submandibular gland		Q3MHN2	Bos taurus	Complement component C9		Q9KD72	Bacillus halodurans	Chaperone protein DnaK		D0VWQ3	Canis familiaris	Ribosomal protein L18
		P00974	Bos taurus	Pancreatic trypsin inhibitor		Q1LSX6	Baumannia cicadellinicola	DNA-directed RNA polymerase subunit beta'		P02648	Canis familiaris	Apolipoprotein A-I		P18902	Bos taurus	Retinol-binding protein 4		Q9Z9K5	Bacillus halodurans	30S ribosomal protein S17		Q865C0	Canis familiaris	Carbonic anhydrase 6
		Q5EA79	Bos taurus	Aldose 1-epimerase		Q6MLK1	Bdellovibrio bacteriovorus	Serine hydroxymethyltransferase		O18873	Canis familiaris	Major allergen Can f 1		Q29RU4	Bos taurus	Complement component C6		Q9Z9L1	Bacillus halodurans	50S ribosomal protein L2		E2R0A5	Canis familiaris	Transmembrane protein 190
		O46375	Bos taurus	Transthyretin		P61653	Bdellovibrio bacteriovorus	2-dehydro-3-deoxyphosphooctonate aldolase		P81708	Canis familiaris	Lysozyme C, milk isozyme		P05307	Bos taurus	Protein disulfide-isomerase		Q9KAD7	Bacillus halodurans	Transketolase		O97556	Canis familiaris	Rab GDP dissociation inhibitor beta
		Q5I598	Bos taurus	Methylenetetrahydrofolate reductase		Q6MPQ2	Bdellovibrio bacteriovorus	Enolase		Q076A7	Canis familiaris	Myosin-2		Q03763	Bos taurus	Desmoglein-1		Q65EN2	Bacillus licheniformis	Enolase		Q6EIY9	Canis familiaris	Keratin, type II cytoskeletal 1
		O46415	Bos taurus	Ferritin light chain		Q8G3N6	Bifidobacterium longum	Inosine-5'-monophosphate dehydrogenase		P49819	Canis familiaris	Dihydrolipoyl dehydrogenase, mitochondrial		Q9TU03	Bos taurus	Rho GDP-dissociation inhibitor 2		Q65HF9	Bacillus licheniformis	Aminomethyltransferase		P01002	Canis familiaris	Double-headed protease inhibitor, submandibular gland
		P48644	Bos taurus	Retinal dehydrogenase 1		Q7VRV7	Blochmannia floridanus	NADH-quinone oxidoreductase subunit G		P24643	Canis familiaris	Calnexin		Q08DM1	Bos taurus	Dematin		A7Z999	Bacillus methylotrophicus	Protein translocase subunit SecA		P41148	Canis familiaris	Endoplasmin
		P30907	Bos taurus	Aldehyde dehydrogenase, dimeric NADP-preferring (Fragment)		Q7VQH3	Blochmannia floridanus	Enolase		Q9GKQ8	Canis familiaris	Desmoglein-1		Q2TBG8	Bos taurus	Ubiquitin carboxyl-terminal hydrolase isozyme L3		A7Z0N5	Bacillus methylotrophicus	Elongation factor Tu		P18174	Canis familiaris	Involucrin
		Q9TU03	Bos taurus	Rho GDP-dissociation inhibitor 2		Q494C3	Blochmannia pennsylvanicus	ATP synthase subunit beta		D0VWQ3	Canis familiaris	Ribosomal protein L18		P56652	Bos taurus	Inter-alpha-trypsin inhibitor heavy chain H3		A8F9A4	Bacillus pumilus	50S ribosomal protein L15		P81708	Canis familiaris	Lysozyme C, milk isozyme
		P01044	Bos taurus	Kininogen-1		Q2KTI4	Bordetella avium	Catalase-peroxidase		P60525	Canis latrans	Hemoglobin subunit beta		P80416	Bos taurus	Cystatin-A		O83018	Bacillus sp.	Phosphoenolpyruvate-protein phosphotransferase		P05123	Canis familiaris	Creatine kinase M-type
		P02754	Bos taurus	Beta-lactoglobulin		Q7VYV6	Bordetella pertussis	Chaperone protein ClpB		O73672	Carassius auratus	Proteasome subunit alpha type-2		P01035	Bos taurus	Cystatin-C		Q06796	Bacillus subtilis	50S ribosomal protein L11		P01784	Canis familiaris	Ig heavy chain V region GOM
		P10096	Bos taurus	Glyceraldehyde-3-phosphate dehydrogenase		Q7VWL5	Bordetella pertussis	Histidinol-phosphate aminotransferase 1		Q6V4H0	Catharanthus roseus	8-hydroxygeraniol dehydrogenase		P18915	Bos taurus	Carbonic anhydrase 6		P80866	Bacillus subtilis	Vegetative protein 296		P60525	Canis latrans	Hemoglobin subunit beta
		A2I7M9	Bos taurus	Serpin A3-2		Q7VW08	Bordetella pertussis	Serine--tRNA ligase		H9TB18	Cavia porcellus	Aldehyde oxidase 4		Q0VCW4	Bos taurus	L-serine dehydratase/L-threonine deaminase		P21882	Bacillus subtilis	Pyruvate dehydrogenase E1 component subunit beta		Q6V4H0	Catharanthus roseus	8-hydroxygeraniol dehydrogenase
		Q3T0I2	Bos taurus	Pro-cathepsin H		B5RMA6	Borrelia duttonii	DNA ligase		P02095	Cavia porcellus	Hemoglobin subunit beta		A2I7N3	Bos taurus	Serpin A3-7		O34751	Bacillus subtilis	Uncharacterized protein YloV		P35007	Catharanthus roseus	Adenosylhomocysteinase
		Q2KIT0	Bos taurus	Protein HP-20 homolog		B2S044	Borrelia hermsii	Enolase		P12387	Cavia porcellus	Complement C3		A5D7D1	Bos taurus	Alpha-actinin-4		P39763	Bacillus subtilis	Protein MreBH		P70685	Cavia porcellus	Glyceraldehyde-3-phosphate dehydrogenase (Fragment)
		Q95121	Bos taurus	Pigment epithelium-derived factor		P35861	Bradyrhizobium diazoefficiens	60 kDa chaperonin 2		P41571	Ceratitis capitata	Glucose-6-phosphate 1-dehydrogenase		P52176	Bos taurus	Matrix metalloproteinase-9		P17820	Bacillus subtilis	Chaperone protein DnaK		O08841	Cavia porcellus	Sulfhydryl oxidase 1
		Q3SX44	Bos taurus	N(G),N(G)-dimethylarginine dimethylaminohydrolase 2		A4YKC5	Bradyrhizobium sp.	Malate dehydrogenase		O04386	Chlamydomonas incerta	Tubulin beta chain		Q5XQN5	Bos taurus	Keratin, type II cytoskeletal 5		P50842	Bacillus subtilis	2-dehydro-3-deoxy-D-gluconate 5-dehydrogenase		P02095	Cavia porcellus	Hemoglobin subunit beta
		A6QP57	Bos taurus	Protein-glutamine gamma-glutamyltransferase E		A4YZA6	Bradyrhizobium sp.	Ketol-acid reductoisomerase		P46295	Chlamydomonas reinhardtii	40S ribosomal protein S14		Q08DP0	Bos taurus	Phosphoglucomutase-1		O34996	Bacillus subtilis	DNA polymerase I		P0CW90	Cenarchaeum symbiosum	Lysine--tRNA ligase
		Q28085	Bos taurus	Complement factor H		A4YS25	Bradyrhizobium sp.	60 kDa chaperonin 2		P09204	Chlamydomonas reinhardtii	Tubulin alpha-1 chain		Q0P569	Bos taurus	Nucleobindin-1		P80859	Bacillus subtilis	6-phosphogluconate dehydrogenase, NADP(+)-dependent, decarboxylating		A0RUA5	Cenarchaeum symbiosum	Probable cytosol aminopeptidase
		Q0VCX1	Bos taurus	Complement C1s subcomponent		C0Z6L3	Brevibacillus brevis	Enolase		Q9SMH5	Chlamydomonas reinhardtii	Cytoplasmic dynein 2 heavy chain 1		A5PJN2	Bos taurus	ERO1-like protein alpha		P18159	Bacillus subtilis	Phosphoglucomutase		P01933	Cercocebus atys	Hemoglobin subunit alpha
		A3KMV5	Bos taurus	Ubiquitin-like modifier-activating enzyme 1		Q57B88	Brucella abortus	ATP synthase subunit beta		P28998	Chlorella sorokiniana	NADP-specific glutamate dehydrogenase (Fragment)		P20072	Bos taurus	Annexin A7		P33165	Bacteroides fragilis	Elongation factor Tu		Q7M2Y5	Chalinolobus morio (murcielago)	Hemoglobin subunit beta-2
		P02070	Bos taurus	Hemoglobin subunit beta		A5VSE3	Brucella ovis	ATP synthase subunit alpha		O65731	Cicer arietinum	40S ribosomal protein S5 (Fragment)		P34955	Bos taurus	Alpha-1-antiproteinase		A6KYI1	Bacteroides vulgatus	30S ribosomal protein S8		P50362	Chlamydomonas reinhardtii	Glyceraldehyde-3-phosphate dehydrogenase A, chloroplastic
		Q2HJ86	Bos taurus	Tubulin alpha-1D chain		Q8KIX2	Buchnera aphidicola	60 kDa chaperonin		O65735	Cicer arietinum	Fructose-bisphosphate aldolase, cytoplasmic isozyme		Q56JZ5	Bos taurus	Eukaryotic translation initiation factor 3 subunit H		A6L3M9	Bacteroides vulgatus	Enolase		P14273	Chlamydomonas reinhardtii	Chlorophyll a-b binding protein of LHCII type I, chloroplastic
		Q9BE41	Bos taurus	Myosin-2		P59526	Buchnera aphidicola	60 kDa chaperonin		C4Y2J3	Clavispora lusitaniae	Cx9C motif-containing protein 4, mitochondrial		Q865V6	Bos taurus	Macrophage-capping protein		A1USL2	Bartonella bacilliformis	Elongation factor Tu 2		P46295	Chlamydomonas reinhardtii	40S ribosomal protein S14
		Q5KR49	Bos taurus	Tropomyosin alpha-1 chain		Q9WXI6	Buchnera aphidicola	Phosphoenolpyruvate-protein phosphotransferase		Q1DTF9	Coccidioides immitis	Glyceraldehyde-3-phosphate dehydrogenase		P06579	Bos taurus	Thrombomodulin (Fragment)		Q8L202	Bartonella henselae	Enolase		P09204	Chlamydomonas reinhardtii	Tubulin alpha-1 chain
		Q0III9	Bos taurus	Alpha-actinin-3		Q8K9T9	Buchnera aphidicola	Pyruvate dehydrogenase E1 component		P48694	Coffea arabica	Ribulose bisphosphate carboxylase large chain		P81287	Bos taurus	Annexin A5		Q6G4F1	Bartonella henselae	Bifunctional protein FolD		Q587N7	Chlorocebus aethiops	Tripartite motif-containing protein 5
		P02672	Bos taurus	Fibrinogen alpha chain		Q8K9M2	Buchnera aphidicola	Glucose-6-phosphate 1-dehydrogenase		O35501	Cricetulus griseus	Stress-70 protein, mitochondrial		P13214	Bos taurus	Annexin A4		Q6G584	Bartonella henselae	Adenosylhomocysteinase		Q1DTF9	Coccidioides immitis	Glyceraldehyde-3-phosphate dehydrogenase
		P79334	Bos taurus	Glycogen phosphorylase, muscle form		O51891	Buchnera aphidicola	Transcription termination factor Rho		P30742	Cricetus cricetus	40S ribosomal protein S26		P10096	Bos taurus	Glyceraldehyde-3-phosphate dehydrogenase		A9IY10	Bartonella tribocorum	60 kDa chaperonin		P48694	Coffea arabica	Ribulose bisphosphate carboxylase large chain
		Q3ZC55	Bos taurus	Alpha-actinin-2		P41185	Buchnera aphidicola	DNA-directed RNA polymerase subunit beta'		P09465	Cricetus cricetus	Aphrodisin		A4FUA8	Bos taurus	F-actin-capping protein subunit alpha-1		Q1LU53	Baumannia cicadellinicola	30S ribosomal protein S9		Q05025	Coturnix coturnix	Glyceraldehyde-3-phosphate dehydrogenase
		A0JNJ5	Bos taurus	Myosin light chain 1/3, skeletal muscle isoform		Q0B1N7	Burkholderia ambifaria	60 kDa chaperonin 3		A4PBQ9	Crotalus atrox	Zinc metalloproteinase-disintegrin-like VAP2A		P19803	Bos taurus	Rho GDP-dissociation inhibitor 1		Q6MLK1	Bdellovibrio bacteriovorus	Serine hydroxymethyltransferase		Q42671	Craterostigma plantagineum	Glyceraldehyde-3-phosphate dehydrogenase, cytosolic
		Q08DP0	Bos taurus	Phosphoglucomutase-1		A0AWY9	Burkholderia cenocepacia	Probable malate:quinone oxidoreductase		A8W3D6	Cuscuta exaltata	Ribulose bisphosphate carboxylase large chain		P33672	Bos taurus	Proteasome subunit beta type-3		Q6MJP3	Bdellovibrio bacteriovorus	2,3-bisphosphoglycerate-dependent phosphoglycerate mutase		P29389	Cricetulus griseus	Ferritin heavy chain
		P33097	Bos taurus	Aspartate aminotransferase, cytoplasmic		A0K8N1	Burkholderia cenocepacia	Enolase		Q85FR6	Cyanidioschyzon merolae	Bifunctional DNA-directed RNA polymerase subunit beta'-beta''		P54228	Bos taurus	Cathelicidin-6		Q6MIV0	Bdellovibrio bacteriovorus	Chaperone protein ClpB		O35501	Cricetulus griseus	Stress-70 protein, mitochondrial
		Q32LG3	Bos taurus	Malate dehydrogenase, mitochondrial		A0K3L0	Burkholderia cenocepacia	Elongation factor Tu		Q58EN8	Danio rerio	Vacuolar protein sorting-associated protein 33B		P02584	Bos taurus	Profilin-1		Q6MMJ2	Bdellovibrio bacteriovorus	Phenylalanine--tRNA ligase alpha subunit		Q9JI55	Cricetulus griseus	Plectin (Fragment)
		Q3ZBD7	Bos taurus	Glucose-6-phosphate isomerase		Q62I82	Burkholderia mallei	60 kDa chaperonin		Q6PBY1	Danio rerio	40S ribosomal protein S3a		O97680	Bos taurus	Thioredoxin		C5BWU1	Beutenbergia cavernae	30S ribosomal protein S2		P15991	Cricetulus longicaudatus	Heat shock protein beta-1
		P19483	Bos taurus	ATP synthase subunit alpha, mitochondrial		A4JAQ0	Burkholderia vietnamiensis	50S ribosomal protein L14		Q9PV90	Danio rerio	60S acidic ribosomal protein P0		Q5EA62	Bos taurus	Fibulin-5		C5C0H6	Beutenbergia cavernae	50S ribosomal protein L6		P09465	Cricetus cricetus	Aphrodisin
		Q32KV0	Bos taurus	Phosphoglycerate mutase 2		A4JPD1	Burkholderia vietnamiensis	60 kDa chaperonin 2		P20364	Daucus carota	Tubulin beta-1 chain (Fragment)		Q29463	Bos taurus	Anionic trypsin		C5C093	Beutenbergia cavernae	Enolase		P18973	Crocuta crocuta	Hemoglobin subunit alpha
		P12344	Bos taurus	Aspartate aminotransferase, mitochondrial		Q8R966	Caldanaerobacter subterraneus	Triosephosphate isomerase		Q56TU4	Daucus carota	S-adenosylmethionine synthase 1		P33545	Bos taurus	Desmocollin-2 (Fragment)		A1A0S9	Bifidobacterium adolescentis	30S ribosomal protein S7		Q5KPJ5	Cryptococcus neoformans	Acetolactate synthase, mitochondrial
		P06868	Bos taurus	Plasminogen		A1VXA6	Campylobacter jejuni	CTP synthase		P09469	Daucus carota	V-type proton ATPase catalytic subunit A		Q148M6	Bos taurus	Matrix-remodeling-associated protein 8		B8DVY5	Bifidobacterium animalis	50S ribosomal protein L7/L12		A8W3D6	Cuscuta exaltata	Ribulose bisphosphate carboxylase large chain
		P00570	Bos taurus	Adenylate kinase isoenzyme 1		Q3A946	Carboxydothermus hydrogenoformans	ATP synthase subunit beta		Q6BV94	Debaryomyces hansenii	ATP-dependent RNA helicase MRH4, mitochondrial		Q03247	Bos taurus	Apolipoprotein E		B7GUR7	Bifidobacterium longum	2,3-bisphosphoglycerate-dependent phosphoglycerate mutase		Q85G35	Cyanidioschyzon merolae	Protein translocase subunit SecA
		P80012	Bos taurus	von Willebrand factor (Fragment)		B8GX53	Caulobacter crescentus	Serine--tRNA ligase		Q554S6	Dictyostelium discoideum	Actin-17		P02453	Bos taurus	Collagen alpha-1(I) chain		B7GT47	Bifidobacterium longum	Chaperone protein DnaK		Q9TM05	Cyanidium caldarium	ATP-dependent Clp protease ATP-binding subunit ClpA homolog
		P02453	Bos taurus	Collagen alpha-1(I) chain		B0T3D1	Caulobacter sp.	Succinyl-CoA ligase [ADP-forming] subunit beta		Q55EU6	Dictyostelium discoideum	Putative actin-23		P04557	Bos taurus	Seminal plasma protein A3		B7GNH2	Bifidobacterium longum	Polyribonucleotide nucleotidyltransferase		Q6P698	Danio rerio	Plastin-2
		P31800	Bos taurus	Cytochrome b-c1 complex subunit 1, mitochondrial		B3PK60	Cellvibrio japonicus	30S ribosomal protein S11		Q54BE0	Dictyostelium discoideum	Heat shock cognate 70 kDa protein 3		P24627	Bos taurus	Lactotransferrin		Q7VRV7	Blochmannia floridanus	NADH-quinone oxidoreductase subunit G		Q90X49	Danio rerio	Coiled-coil domain-containing protein 80
		P48818	Bos taurus	Very long-chain specific acyl-CoA dehydrogenase, mitochondrial		B3PIW6	Cellvibrio japonicus	Dihydroxy-acid dehydratase		P54651	Dictyostelium discoideum	Heat shock cognate 90 kDa protein		P01966	Bos taurus	Hemoglobin subunit alpha		Q2KXU8	Bordetella avium	Acetaldehyde dehydrogenase		Q06726	Danio rerio	Nuclear receptor subfamily 2 group F member 5
		P50397	Bos taurus	Rab GDP dissociation inhibitor beta		B3PHK5	Cellvibrio japonicus	ATP-dependent Clp protease ATP-binding subunit ClpX		Q54XP4	Dictyostelium discoideum	Crooked neck-like protein 1		Q9BGI2	Bos taurus	Peroxiredoxin-4		Q661T0	Borrelia bavariensis	Enolase		Q7ZVP1	Danio rerio	Protein Jade-3
		P18902	Bos taurus	Retinol-binding protein 4		P38004	Chlamydia trachomatis	3-oxoacyl-[acyl-carrier-protein] reductase FabG		Q54J34	Dictyostelium discoideum	Adenylosuccinate lyase		A1L595	Bos taurus	Keratin, type I cytoskeletal 17		P35861	Bradyrhizobium diazoefficiens	60 kDa chaperonin 2		Q6PBY1	Danio rerio	40S ribosomal protein S3a
		P33672	Bos taurus	Proteasome subunit beta type-3		Q3B1I7	Chlorobium luteolum	Alanine--tRNA ligase		P53456	Diphyllobothrium dendriticum	Actin-2		Q08D91	Bos taurus	Keratin, type II cytoskeletal 75		Q45219	Bradyrhizobium diazoefficiens	Probable short-chain type dehydrogenase/reductase blr2146		Q7SXL7	Danio rerio	Pre-mRNA-splicing regulator WTAP
		P11179	Bos taurus	Dihydrolipoyllysine-residue succinyltransferase component of 2-oxoglutarate dehydrogenase complex, mitochondrial		A9WED9	Chloroflexus aurantiacus	NADH-quinone oxidoreductase subunit B 1		P53457	Diphyllobothrium dendriticum	Actin-3		Q0P5J4	Bos taurus	Keratin, type I cytoskeletal 25		A4YZA6	Bradyrhizobium sp.	Ketol-acid reductoisomerase		P42040	Davidiella tassiana	Enolase
		P16116	Bos taurus	Aldose reductase		A9WH92	Chloroflexus aurantiacus	30S ribosomal protein S4		P29843	Drosophila melanogaster	Heat shock 70 kDa protein cognate 1		Q0P5J7	Bos taurus	Keratin, type I cuticular Ha5		A4YSK8	Bradyrhizobium sp.	50S ribosomal protein L18		Q6BIX6	Debaryomyces hansenii	Nucleolar protein 58
		P19661	Bos taurus	Cathelicidin-3		B3QUN2	Chloroherpeton thalassium	Translation initiation factor IF-2		P15357	Drosophila melanogaster	Ubiquitin-40S ribosomal protein S27a		P02081	Bos taurus	Hemoglobin fetal subunit beta		A4YKC5	Bradyrhizobium sp.	Malate dehydrogenase		Q6BV94	Debaryomyces hansenii	ATP-dependent RNA helicase MRH4, mitochondrial
		Q6B855	Bos taurus	Transketolase		B3QXY4	Chloroherpeton thalassium	Enolase		P61209	Drosophila melanogaster	ADP-ribosylation factor 1		Q3T0D0	Bos taurus	Heterogeneous nuclear ribonucleoprotein K		A5EET6	Bradyrhizobium sp.	60 kDa chaperonin 2		Q6BZH1	Debaryomyces hansenii	78 kDa glucose-regulated protein homolog
		P79136	Bos taurus	F-actin-capping protein subunit beta		Q1R0I2	Chromohalobacter salexigens	DNA-directed RNA polymerase subunit beta		Q24186	Drosophila melanogaster	40S ribosomal protein S5a		P02666	Bos taurus	Beta-casein		C0Z6L3	Brevibacillus brevis	Enolase		Q9GPM4	Dictyostelium discoideum	Phosphoglycerate kinase
		P23004	Bos taurus	Cytochrome b-c1 complex subunit 2, mitochondrial		Q1QSC8	Chromohalobacter salexigens	ATP synthase subunit alpha		P29742	Drosophila melanogaster	Clathrin heavy chain		Q6B855	Bos taurus	Transketolase		C0ZIH5	Brevibacillus brevis	Elongation factor G		Q55EU6	Dictyostelium discoideum	Putative actin-23
		P15246	Bos taurus	Protein-L-isoaspartate(D-aspartate) O-methyltransferase		Q1R0I1	Chromohalobacter salexigens	DNA-directed RNA polymerase subunit beta'		P02572	Drosophila melanogaster	Actin-42A		O18879	Bos taurus	Glutathione S-transferase A2		Q70LM7	Brevibacillus parabrevis	Linear gramicidin synthase subunit A		Q554S6	Dictyostelium discoideum	Actin-17
		Q9BGI2	Bos taurus	Peroxiredoxin-4		Q1QSX0	Chromohalobacter salexigens	Chaperone protein DnaK		P11147	Drosophila melanogaster	Heat shock 70 kDa protein cognate 4		P02676	Bos taurus	Fibrinogen beta chain		P42471	Brevibacterium linens	Elongation factor Tu		Q54YA0	Dictyostelium discoideum	Probable ATP-citrate synthase
		P04394	Bos taurus	NADH dehydrogenase [ubiquinone] flavoprotein 2, mitochondrial		Q1QSC6	Chromohalobacter salexigens	ATP synthase subunit b		P08736	Drosophila melanogaster	Elongation factor 1-alpha 1		P00974	Bos taurus	Pancreatic trypsin inhibitor		B0CIC3	Brucella suis	Peptide chain release factor 1		P36415	Dictyostelium discoideum	Heat shock cognate 70 kDa protein 1
		Q2TA25	Bos taurus	Serine/threonine-protein kinase PLK1		Q1QVN0	Chromohalobacter salexigens	Argininosuccinate synthase		P35381	Drosophila melanogaster	ATP synthase subunit alpha, mitochondrial		Q2YDG7	Bos taurus	Sperm acrosome membrane-associated protein 1		Q057R5	Buchnera aphidicola	GTPase Era		Q55CS9	Dictyostelium discoideum	ATP synthase subunit beta, mitochondrial
		A2I7N2	Bos taurus	Serpin A3-6		P41583	Citrobacter freundii	6-phosphogluconate dehydrogenase, decarboxylating (Fragment)		B4F7L9	Drosophila melanogaster	WD repeat-containing protein on Y chromosome		P19483	Bos taurus	ATP synthase subunit alpha, mitochondrial		Q8KIX2	Buchnera aphidicola	60 kDa chaperonin		Q54X95	Dictyostelium discoideum	Probable methionine--tRNA ligase, cytoplasmic
		P18915	Bos taurus	Carbonic anhydrase 6		A8AMQ6	Citrobacter koseri	60 kDa chaperonin		Q9VD28	Drosophila melanogaster	Bifunctional arginine demethylase and lysyl-hydroxylase PSR		A6QNX5	Bos taurus	Keratin, type II cytoskeletal 78		Q89AX5	Buchnera aphidicola	6-phosphogluconate dehydrogenase, decarboxylating		Q54J34	Dictyostelium discoideum	Adenylosuccinate lyase
		P04260	Bos taurus	Keratin, type II cytoskeletal 59 kDa, component IV (Fragment)		A8AKU2	Citrobacter koseri	50S ribosomal protein L1		P92177	Drosophila melanogaster	14-3-3 protein epsilon		Q3ZBD7	Bos taurus	Glucose-6-phosphate isomerase		Q07232	Buchnera aphidicola	ATP synthase subunit beta		Q86L04	Dictyostelium discoideum	TNF receptor-associated protein 1 homolog, mitochondrial
		Q3ZCJ7	Bos taurus	Tubulin alpha-1C chain		Q97I65	Clostridium acetobutylicum	Elongation factor Ts		Q26365	Drosophila melanogaster	ADP,ATP carrier protein		Q17QK3	Bos taurus	Carboxypeptidase Q		O85293	Buchnera aphidicola	Acetolactate synthase large subunit		Q6RZZ9	Dictyostelium discoideum	Kinesin-related protein 13
		Q3SZR3	Bos taurus	Alpha-1-acid glycoprotein		B9E686	Clostridium kluyveri	Trigger factor		Q24560	Drosophila melanogaster	Tubulin beta-1 chain		Q32PB3	Bos taurus	Sperm acrosome membrane-associated protein 4		Q62I82	Burkholderia mallei	60 kDa chaperonin		P34144	Dictyostelium discoideum	Rho-related protein rac1A
		P13696	Bos taurus	Phosphatidylethanolamine-binding protein 1		A5N2N7	Clostridium kluyveri	Triosephosphate isomerase		Q9VLV5	Drosophila melanogaster	Probable small nuclear ribonucleoprotein E		Q3ZCI9	Bos taurus	T-complex protein 1 subunit theta		A4JAQ0	Burkholderia vietnamiensis	50S ribosomal protein L14		P53766	Dictyostelium discoideum	Uracil-DNA glycosylase
		A1L595	Bos taurus	Keratin, type I cytoskeletal 17		Q0SQ01	Clostridium perfringens	Glycerol kinase		P13706	Drosophila melanogaster	Glycerol-3-phosphate dehydrogenase [NAD(+)], cytoplasmic		Q3T064	Bos taurus	Ropporin-1		Q8R7T8	Caldanaerobacter subterraneus	Elongation factor Tu-B		P02109	Didelphis virginiana	Hemoglobin subunit beta-M
		Q0P5J7	Bos taurus	Keratin, type I cuticular Ha5		Q0STE0	Clostridium perfringens	Enolase		Q29GR8	Drosophila pseudoobscura	Moesin/ezrin/radixin homolog 1		Q2TBQ6	Bos taurus	Heat shock protein beta-9		A4XLR9	Caldicellulosiruptor saccharolyticus	50S ribosomal protein L24		P22129	Diplobatis ommata	Ras-related protein Rab-11B
		Q3T145	Bos taurus	Malate dehydrogenase, cytoplasmic		Q0SQ58	Clostridium perfringens	UDP-N-acetylmuramate--L-alanine ligase		A1X151	Echinops telfairi	F-actin-capping protein subunit alpha-2		P33097	Bos taurus	Aspartate aminotransferase, cytoplasmic		Q3A934	Carboxydothermus hydrogenoformans	Serine hydroxymethyltransferase		O17433	Dirofilaria immitis	1-Cys peroxiredoxin
		Q5E9K0	Bos taurus	Proteasome subunit beta type-2		A9KQ46	Clostridium phytofermentans	Enolase		P30156	Ectocarpus variabilis	Tubulin beta-5 chain		Q3T199	Bos taurus	40S ribosomal protein S23		Q3A9R5	Carboxydothermus hydrogenoformans	30S ribosomal protein S10		O61370	Drosophila ananassae	Sodium channel protein Nach
		P00760	Bos taurus	Cationic trypsin		P22983	Clostridium symbiosum	Pyruvate, phosphate dikinase		P46575	Eimeria bovis	Ubiquitin-60S ribosomal protein L40		Q2T9X2	Bos taurus	T-complex protein 1 subunit delta		Q3AFC8	Carboxydothermus hydrogenoformans	Enolase		P15357	Drosophila melanogaster	Ubiquitin-40S ribosomal protein S27a
		P52556	Bos taurus	Flavin reductase (NADPH)		Q488Z6	Colwellia psychrerythraea	30S ribosomal protein S5		Q27380	Eimeria tenella	Tubulin beta chain		Q148H7	Bos taurus	Keratin, type II cytoskeletal 79		B8GX53	Caulobacter crescentus	Serine--tRNA ligase		Q04691	Drosophila melanogaster	Fat-body protein 1
		Q05204	Bos taurus	Lysosome-associated membrane glycoprotein 1		Q47XA7	Colwellia psychrerythraea	Chaperone protein HtpG		O22349	Eleusine indica	Tubulin alpha-3 chain		Q58D62	Bos taurus	Fetuin-B		Q11HS7	Chelativorans sp.	50S ribosomal protein L17		P29845	Drosophila melanogaster	Heat shock 70 kDa protein cognate 5
		Q9GL30	Bos taurus	Phospholipase B-like 1		Q47Y12	Colwellia psychrerythraea	Phosphate import ATP-binding protein PstB		Q5B2V1	Emericella nidulans	Heat shock 70 kDa protein		Q95M17	Bos taurus	Acidic mammalian chitinase		Q9Z9A7	Chlamydia pneumoniae	Elongation factor Tu		P29843	Drosophila melanogaster	Heat shock 70 kDa protein cognate 1
		P05786	Bos taurus	Keratin, type II cytoskeletal 8		Q6NH63	Corynebacterium diphtheriae	Aconitate hydratase A		P10653	Emericella nidulans	Tubulin beta-1 chain		P28800	Bos taurus	Alpha-2-antiplasmin		O84288	Chlamydia trachomatis	Probable ATP-dependent Clp protease ATP-binding subunit		P08841	Drosophila melanogaster	Tubulin beta-3 chain
		P31976	Bos taurus	Ezrin		Q8CY27	Corynebacterium efficiens	60 kDa chaperonin 1		P18819	Emericella nidulans	NADP-specific glutamate dehydrogenase		Q6R8F2	Bos taurus	Cadherin-1		Q08262	Chlorobium limicola	Phosphoenolpyruvate carboxykinase [GTP]		P11147	Drosophila melanogaster	Heat shock 70 kDa protein cognate 4
		Q9TTJ5	Bos taurus	Regucalcin		A4QDH3	Corynebacterium glutamicum	ATP synthase subunit beta		Q06331	Enteroctopus dofleini	Tubulin alpha chain		O46375	Bos taurus	Transthyretin		A1BD13	Chlorobium phaeobacteroides	Enolase		Q9VZA4	Drosophila melanogaster	Band 7 protein CG42540
		Q148H4	Bos taurus	Keratin, type II cuticular Hb1		A4QBQ7	Corynebacterium glutamicum	DNA-directed RNA polymerase subunit alpha		P01949	Erinaceus europaeus	Hemoglobin subunit alpha		A7E3Q8	Bos taurus	Plastin-3		A4SFY3	Chlorobium phaeovibrioides	Serine hydroxymethyltransferase		P02572	Drosophila melanogaster	Actin-42A
		P13753	Bos taurus	BOLA class I histocompatibility antigen, alpha chain BL3-7		P31026	Corynebacterium glutamicum	NADP-specific glutamate dehydrogenase		P11979	Felis catus	Pyruvate kinase PKM		P01044	Bos taurus	Kininogen-1		Q8KC06	Chlorobium tepidum	4-hydroxy-tetrahydrodipicolinate synthase		P08736	Drosophila melanogaster	Elongation factor 1-alpha 1
		P12378	Bos taurus	UDP-glucose 6-dehydrogenase		Q4JVH7	Corynebacterium jeikeium	S-adenosylmethionine synthase		P07405	Felis catus	Hemoglobin subunit alpha		G3X745	Bos taurus	Glypican-1		A9WH11	Chloroflexus aurantiacus	DNA-directed RNA polymerase subunit beta'		Q9V557	Drosophila melanogaster	Probable cytochrome P450 4p2
		P02584	Bos taurus	Profilin-1		B1VET1	Corynebacterium urealyticum	Elongation factor Tu		P49064	Felis catus	Serum albumin		A7MAZ5	Bos taurus	Histone H1.3		A9WFP3	Chloroflexus aurantiacus	Elongation factor Tu		Q94522	Drosophila melanogaster	Succinyl-CoA ligase [ADP/GDP-forming] subunit alpha, mitochondrial
		Q32PJ2	Bos taurus	Apolipoprotein A-IV		A9N8H2	Coxiella burnetii	Chaperone protein DnaK		Q8WNR9	Felis catus	Cystatin-A		Q56JX6	Bos taurus	40S ribosomal protein S28		B3QXY4	Chloroherpeton thalassium	Enolase		Q29GR8	Drosophila pseudoobscura	Moesin/ezrin/radixin homolog 1
		A7E3Q8	Bos taurus	Plastin-3		A9KC15	Coxiella burnetii	60 kDa chaperonin		P22741	Francolinus pondicerianus	Hemoglobin subunit alpha-A		Q2KJF1	Bos taurus	Alpha-1B-glycoprotein		B3QUN2	Chloroherpeton thalassium	Translation initiation factor IF-2		P24292	Echinops telfair	Hemoglobin subunit beta
		Q3SZK8	Bos taurus	Na(+)/H(+) exchange regulatory cofactor NHE-RF1		A9KD31	Coxiella burnetii	50S ribosomal protein L3		Q5ZLC5	Gallus gallus	ATP synthase subunit beta, mitochondrial		A5PK51	Bos taurus	Nicotinate phosphoribosyltransferase		Q7M7F1	Chromobacterium violaceum	Elongation factor Tu		A1X151	Echinops telfairi	F-actin-capping protein subunit alpha-2
		Q27971	Bos taurus	Calpain-2 catalytic subunit		A9NAK7	Coxiella burnetii	Elongation factor Tu		P00698	Gallus gallus	Lysozyme C		A4FUZ0	Bos taurus	Keratin, type II cuticular Hb3		Q1QSC6	Chromohalobacter salexigens	ATP synthase subunit b		P30156	Ectocarpus variabilis	Tubulin beta-5 chain
		P80425	Bos taurus	Fatty acid-binding protein, liver		P53591	Coxiella burnetii	Succinyl-CoA ligase [ADP-forming] subunit alpha		P01012	Gallus gallus	Ovalbumin		Q3T0P6	Bos taurus	Phosphoglycerate kinase 1		Q1R0H2	Chromohalobacter salexigens	50S ribosomal protein L2		O22347	Eleusine indica	Tubulin alpha-1 chain
		Q29437	Bos taurus	Primary amine oxidase, liver isozyme		A7ML85	Cronobacter sakazakii	Argininosuccinate synthase		Q9DEA3	Gallus gallus	Proliferating cell nuclear antigen		P15246	Bos taurus	Protein-L-isoaspartate(D-aspartate) O-methyltransferase		P41583	Citrobacter freundii	6-phosphogluconate dehydrogenase, decarboxylating (Fragment)		Q96UP6	Emericella nidulans	DNA repair and recombination protein radC
		P07688	Bos taurus	Cathepsin B		A7MMB9	Cronobacter sakazakii	10 kDa chaperonin		O42131	Gallus gallus	DNA topoisomerase 2-beta		Q2KIT0	Bos taurus	Protein HP-20 homolog		A8AMQ6	Citrobacter koseri	60 kDa chaperonin		Q5B2V1	Emericella nidulans	Heat shock 70 kDa protein
		A6QNX5	Bos taurus	Keratin, type II cytoskeletal 78		A7MQE1	Cronobacter sakazakii	Translation initiation factor IF-2		P68139	Gallus gallus	Actin, alpha skeletal muscle		Q3SZF0	Bos taurus	Acyl-CoA-binding domain-containing protein 7		A5CUB7	Clavibacter michiganensis	Elongation factor G		O93937	Emericella nidulans	Protein pyrABCN
		Q27970	Bos taurus	Calpain-1 catalytic subunit		A7MKI5	Cronobacter sakazakii	Elongation factor Tu		P20111	Gallus gallus	Alpha-actinin-2		Q5E946	Bos taurus	Protein deglycase DJ-1		A5CUB6	Clavibacter michiganensis	Elongation factor Tu		Q06331	Enteroctopus dofleini	Tubulin alpha chain
		Q3ZCK9	Bos taurus	Proteasome subunit alpha type-4		A7MKJ6	Cronobacter sakazakii	Elongation factor G		P02001	Gallus gallus	Hemoglobin subunit alpha-D		A6H7G2	Bos taurus	Drebrin-like protein		A5CQ60	Clavibacter michiganensis	ATP synthase subunit beta		P27425	Equus caballus	Serotransferrin
		P49410	Bos taurus	Elongation factor Tu, mitochondrial		A7MJN1	Cronobacter sakazakii	UPF0265 protein ESA_01212		P13538	Gallus gallus	Myosin heavy chain, skeletal muscle, adult		P80177	Bos taurus	Macrophage migration inhibitory factor		A5CU18	Clavibacter michiganensis	Serine hydroxymethyltransferase		Q28372	Equus caballus	Gelsolin
		Q27996	Bos taurus	Lysozyme C, tracheal isozyme		A7MN74	Cronobacter sakazakii	NAD-dependent malic enzyme		P05094	Gallus gallus	Alpha-actinin-1		Q3T0X5	Bos taurus	Proteasome subunit alpha type-1		Q97KG0	Clostridium acetobutylicum	Chaperone protein ClpB		Q95182	Equus caballus	Major allergen Equ c 1
		Q32LE4	Bos taurus	Gamma-glutamylcyclotransferase		A7ML04	Cronobacter sakazakii	Phosphoribosylaminoimidazole-succinocarboxamide synthase		Q04619	Gallus gallus	Heat shock cognate protein HSP 90-beta		Q27991	Bos taurus	Myosin-10		Q97I65	Clostridium acetobutylicum	Elongation factor Ts		P82615	Equus caballus	Latherin
		Q58D08	Bos taurus	Pyrroline-5-carboxylate reductase 3		A7MH24	Cronobacter sakazakii	NADH-quinone oxidoreductase subunit C/D		P17153	Gallus gallus	Annexin A5		Q0VCM4	Bos taurus	Glycogen phosphorylase, liver form		Q97JL5	Clostridium acetobutylicum	50S ribosomal protein L27		P35747	Equus caballus	Serum albumin
		A5PK39	Bos taurus	Tripeptidyl-peptidase 2		Q59097	Cupriavidus necator	Pyruvate dehydrogenase E1 component		P08023	Gallus gallus	Actin, aortic smooth muscle		Q3SZP5	Bos taurus	Peroxisomal acyl-coenzyme A oxidase 1		A7FWM6	Clostridium botulinum	Serine hydroxymethyltransferase		A2Q0Z0	Equus caballus	Elongation factor 1-alpha 1
		P41976	Bos taurus	Superoxide dismutase [Mn], mitochondrial		Q0K607	Cupriavidus necator	DNA-directed RNA polymerase subunit beta'		P02127	Gallus gallus	Hemoglobin subunit rho		Q29RV1	Bos taurus	Protein disulfide-isomerase A4		A7GJ76	Clostridium botulinum	Elongation factor Tu		P02561	Equus caballus	Tropomyosin alpha-4 chain
		Q6R8F2	Bos taurus	Cadherin-1		B3R2Y3	Cupriavidus taiwanensis	60 kDa chaperonin		P02128	Gallus gallus	Hemoglobin subunit epsilon		P12378	Bos taurus	UDP-glucose 6-dehydrogenase		A7GJ67	Clostridium botulinum	50S ribosomal protein L16		P19789	Eudynamys scolopaceus	Hemoglobin subunit alpha-A
		A5PK63	Bos taurus	40S ribosomal protein S17		B7JX26	Cyanothece sp.	S-adenosylmethionine synthase		P05122	Gallus gallus	Creatine kinase B-type		Q2KJH9	Bos taurus	4-trimethylaminobutyraldehyde dehydrogenase		B8I4U1	Clostridium cellulolyticum	Enolase		Q08114	Euplotes octocarinatus	Tubulin alpha chain
		Q27965	Bos taurus	Heat shock 70 kDa protein 1B		B7KF08	Cyanothece sp.	CTP synthase		P0C1H5	Gallus gallus	Histone H2B 7		Q3SZJ0	Bos taurus	Argininosuccinate lyase		A5N5D7	Clostridium kluyveri	60 kDa chaperonin		P49064	Felis catus	Serum albumin
		A6H767	Bos taurus	Nucleosome assembly protein 1-like 1		B1WQS4	Cyanothece sp.	30S ribosomal protein S8		P05304	Giardia intestinalis	Tubulin beta chain		P12344	Bos taurus	Aspartate aminotransferase, mitochondrial		B9E564	Clostridium kluyveri	Hydroxyethylthiazole kinase		P11979	Felis catus	Pyruvate kinase PKM
		Q2T9X2	Bos taurus	T-complex protein 1 subunit delta		A5FRK5	Dehalococcoides mccartyi	DNA-directed RNA polymerase subunit beta		O16027	Globodera rostochiensis	Glyceraldehyde-3-phosphate dehydrogenase 1 (Fragment)		Q9XSG3	Bos taurus	Isocitrate dehydrogenase [NADP] cytoplasmic		Q8XP97	Clostridium perfringens	Glucose-1-phosphate adenylyltransferase		P51074	Fragaria ananassa	Annexin-like protein RJ4
		P79098	Bos taurus	Aminopeptidase N		Q9RWN1	Deinococcus radiodurans	ATP-dependent 6-phosphofructokinase		P01070	Glycine max	Trypsin inhibitor A		A5PKH3	Bos taurus	Fumarylacetoacetase		Q0SQF3	Clostridium perfringens	30S ribosomal protein S17		P22741	Francolinus pondicerianus	Hemoglobin subunit alpha-A
		Q56JX9	Bos taurus	Fatty acid-binding protein, intestinal		Q9RYG9	Deinococcus radiodurans	Aldehyde dehydrogenase		C6TBN2	Glycine max	Probable aldo-keto reductase 1		Q0P5L8	Bos taurus	2-amino-3-ketobutyrate coenzyme A ligase, mitochondrial		Q0STE0	Clostridium perfringens	Enolase		O93532	Gallus gallus	Keratin, type II cytoskeletal cochleal
		P81644	Bos taurus	Apolipoprotein A-II		B1I4F5	Desulforudis audaxviator	Glycogen synthase		P04776	Glycine max	Glycinin G1		Q5EA20	Bos taurus	4-hydroxyphenylpyruvate dioxygenase		Q0TMA0	Clostridium perfringens	Glycerol kinase		P02001	Gallus gallus	Hemoglobin subunit alpha-D
		Q28065	Bos taurus	C4b-binding protein alpha chain		A4J8H4	Desulfotomaculum reducens	60 kDa chaperonin		Q2PMS8	Glycine max	ATP synthase subunit alpha, chloroplastic		Q58DW2	Bos taurus	Cystathionine gamma-lyase		A9KJL3	Clostridium phytofermentans	DNA-directed RNA polymerase subunit beta'		Q5ZLC5	Gallus gallus	ATP synthase subunit beta, mitochondrial
		P56701	Bos taurus	26S proteasome non-ATPase regulatory subunit 2		P94692	Desulfovibrio africanus	Pyruvate synthase		Q42807	Glycine max	Stearoyl-[acyl-carrier-protein] 9-desaturase, chloroplastic		Q05204	Bos taurus	Lysosome-associated membrane glycoprotein 1		A9KMJ6	Clostridium phytofermentans	Mannonate dehydratase		P23991	Gallus gallus	Alcohol dehydrogenase 1
		P98091	Bos taurus	Submaxillary mucin-like protein		B8J4F3	Desulfovibrio desulfuricans	Cyclic pyranopterin monophosphate synthase accessory protein		P37228	Glycine max	Malate dehydrogenase, glyoxysomal		O02739	Bos taurus	Serpin B6		A9KQ46	Clostridium phytofermentans	Enolase		P00174	Gallus gallus	Cytochrome b5
		P02755	Bubalus bubalis	Beta-lactoglobulin		B8J189	Desulfovibrio desulfuricans	Serine hydroxymethyltransferase		P02024	Gorilla gorilla	Hemoglobin subunit beta		Q58D31	Bos taurus	Sorbitol dehydrogenase		Q896K3	Clostridium tetani	V-type ATP synthase beta chain 1		P51903	Gallus gallus	Phosphoglycerate kinase
		O62823	Bubalus bubalis	Alpha-S1-casein		C4XLK4	Desulfovibrio magneticus	50S ribosomal protein L17		A0A885	Gorilla gorilla	Prolactin-inducible protein homolog		Q3SZJ4	Bos taurus	Prostaglandin reductase 1		Q899P8	Clostridium tetani	Putative pyruvate, phosphate dikinase regulatory protein		P01012	Gallus gallus	Ovalbumin
		A5JUY8	Bubalus bubalis	Lactoperoxidase		C4XIJ9	Desulfovibrio magneticus	Holliday junction ATP-dependent DNA helicase RuvA		B2LMK1	Guizotia abyssinica	Ribulose bisphosphate carboxylase large chain		Q58DC0	Bos taurus	Serine/threonine-protein phosphatase CPPED1		Q891G4	Clostridium tetani	60 kDa chaperonin		P17153	Gallus gallus	Annexin A5
		O77698	Bubalus bubalis	Lactotransferrin		B8DLL9	Desulfovibrio vulgaris	Elongation factor Tu		Q1KXV2	Helianthus annuus	ATP synthase subunit beta, chloroplastic		Q2KJ64	Bos taurus	Arginase-1		A3DJJ3	Clostridium thermocellum	Adenylate kinase		Q5ZK84	Gallus gallus	Alcohol dehydrogenase [NADP(+)]
		Q9TUM0	Camelus dromedarius	Lactotransferrin		P35841	Desulfovibrio vulgaris	Chemoreceptor protein A		P13846	Heron hepatitis	Protein P		Q0VCA8	Bos taurus	3-hydroxyanthranilate 3,4-dioxygenase		A3DBX9	Clostridium thermocellum	Glucose-6-phosphate isomerase		P27463	Gallus gallus	Retinal dehydrogenase 1
		A5JST6	Capra hircus	40S ribosomal protein S18		A5EX84	Dichelobacter nodosus	Elongation factor Tu		P15252	Hevea brasiliensis	Rubber elongation factor protein		Q2HJF4	Bos taurus	Phenazine biosynthesis-like domain-containing protein		A3DHU9	Clostridium thermocellum	Ribosomal RNA large subunit methyltransferase H		Q6PVZ1	Gallus gallus	Keratin, type I cytoskeletal 14
		B7U9B5	Capra hircus	Myoglobin		A5EXA1	Dichelobacter nodosus	30S ribosomal protein S5		O82803	Hevea brasiliensis	Small rubber particle protein		Q58DM8	Bos taurus	Enoyl-CoA hydratase, mitochondrial		Q488Z6	Colwellia psychrerythraea	30S ribosomal protein S5		P00698	Gallus gallus	Lysozyme C
		P80601	Capra hircus	Ribonuclease UK114		A5EXQ5	Dichelobacter nodosus	Acetyl-coenzyme A carboxylase carboxyl transferase subunit alpha		Q9LEI9	Hevea brasiliensis	Enolase 2		Q3T094	Bos taurus	Persulfide dioxygenase ETHE1, mitochondrial		Q47Y12	Colwellia psychrerythraea	Phosphate import ATP-binding protein PstB		Q5ZJK8	Gallus gallus	T-complex protein 1 subunit eta
		P0CH25	Capra hircus	Hemoglobin subunit alpha-1		P52234	Dickeya dadantii	Thiol:disulfide interchange protein DsbA		Q9LEJ0	Hevea brasiliensis	Enolase 1		P00760	Bos taurus	Cationic trypsin		Q47XA7	Colwellia psychrerythraea	Chaperone protein HtpG		P68139	Gallus gallus	Actin, alpha skeletal muscle
		P02442	Capra hircus	Keratin, high-sulfur matrix protein, IIIA3		A8LJR6	Dinoroseobacter shibae	ATP synthase subunit alpha 2		P29685	Hevea brasiliensis	ATP synthase subunit beta, mitochondrial		P00766	Bos taurus	Chymotrypsinogen A		B5Y894	Coprothermobacter proteolyticus	60 kDa chaperonin		P00548	Gallus gallus	Pyruvate kinase PKM
		Q29477	Capra hircus	Lactotransferrin		Q24789	Echinococcus granulosus	Heat shock cognate 70 kDa protein		P04264	Homo sapiens	Keratin, type II cytoskeletal 1		Q3T0Z7	Bos taurus	Dihydropteridine reductase		C3PFA7	Corynebacterium aurimucosum	Enolase		P13538	Gallus gallus	Myosin heavy chain, skeletal muscle, adult
		Q4TU70	Cervus canadensis	Alpha hemoglobin chain		C5B7L0	Edwardsiella ictaluri	Transaldolase		P35908	Homo sapiens	Keratin, type II cytoskeletal 2 epidermal		P13696	Bos taurus	Phosphatidylethanolamine-binding protein 1		C3PKQ6	Corynebacterium aurimucosum	30S ribosomal protein S19		P07322	Gallus gallus	Beta-enolase
		A0A220IGA3	Cervus canadensis	Adult beta-globin		C5BGM3	Edwardsiella ictaluri	50S ribosomal protein L23		P13645	Homo sapiens	Keratin, type I cytoskeletal 10		P00442	Bos taurus	Superoxide dismutase [Cu-Zn]		C3PF87	Corynebacterium aurimucosum	Bifunctional protein GlmU		P00340	Gallus gallus	L-lactate dehydrogenase A chain
		C7EDP2	Cervus elaphus	Heat shock 70kDa protein 5 isoform 2		C5BAT0	Edwardsiella ictaluri	Glycine dehydrogenase (decarboxylating)		P02533	Homo sapiens	Keratin, type I cytoskeletal 14		Q56JX9	Bos taurus	Fatty acid-binding protein, intestinal		C3PKQ8	Corynebacterium aurimucosum	30S ribosomal protein S3		P00565	Gallus gallus	Creatine kinase M-type
		A6YLM6	Cervus elaphus	Fatty acid-binding protein, adipocyte		C5B7M4	Edwardsiella ictaluri	Isoleucine--tRNA ligase		P13647	Homo sapiens	Keratin, type II cytoskeletal 5		P27214	Bos taurus	Annexin A11		C3PGJ7	Corynebacterium aurimucosum	50S ribosomal protein L20		Q5ZLN1	Gallus gallus	Phosphoglycerate mutase 1
		A0A220IGB1	Cervus elaphus	Adult beta-globin		C5BF98	Edwardsiella ictaluri	Malate dehydrogenase		P08779	Homo sapiens	Keratin, type I cytoskeletal 16		Q95L54	Bos taurus	Annexin A8		C3PH50	Corynebacterium aurimucosum	Elongation factor Ts		P02127	Gallus gallus	Hemoglobin subunit rho
		B6D985	Cervus elaphus	Haptoglobin		C5B8H9	Edwardsiella ictaluri	NADH-quinone oxidoreductase subunit I		Q04695	Homo sapiens	Keratin, type I cytoskeletal 17		Q148H5	Bos taurus	Keratin, type II cytoskeletal 71		C3PKQ3	Corynebacterium aurimucosum	50S ribosomal protein L4		P02604	Gallus gallus	Myosin light chain 1, skeletal muscle isoform
		O46412	Cervus elaphus	Superoxide dismutase [Cu-Zn]		C5BHQ4	Edwardsiella ictaluri	Phosphoribosylformylglycinamidine cyclo-ligase		P04259	Homo sapiens	Keratin, type II cytoskeletal 6B		P04260	Bos taurus	Keratin, type II cytoskeletal 59 kDa, component IV (Fragment)		C3PJM6	Corynebacterium aurimucosum	Chaperone protein DnaK		P02609	Gallus gallus	Myosin regulatory light chain 2, skeletal muscle isoform
		Q1PHW0	Cervus elaphus	Phosphatidylethanolamine-binding protein		C5B8X2	Edwardsiella ictaluri	Enolase		P02538	Homo sapiens	Keratin, type II cytoskeletal 6A		P31976	Bos taurus	Ezrin		C3PKP1	Corynebacterium aurimucosum	Elongation factor G		Q5ZI49	Gallus gallus	Ribose-phosphate pyrophosphokinase 2
		Q30352	Cervus elaphus	MHC class I allele Ceel*03 (Fragment)		Q9AML4	Edwardsiella tarda	Phosphate import ATP-binding protein PstB		P35527	Homo sapiens	Keratin, type I cytoskeletal 9		O02675	Bos taurus	Dihydropyrimidinase-related protein 2		C3PKM8	Corynebacterium aurimucosum	50S ribosomal protein L7/L12		P09203	Gallus gallus	Tubulin beta-1 chain
		A0A212DF16	Cervus elaphus hippelaphus	Uncharacterized protein		Q3YT21	Ehrlichia canis	ATP synthase subunit alpha		P06733	Homo sapiens	Alpha-enolase		A0JND2	Bos taurus	Keratin, type II cytoskeletal 80		C3PJK0	Corynebacterium aurimucosum	Adenylosuccinate synthetase		O16027	Globodera rostochiensis	Glyceraldehyde-3-phosphate dehydrogenase 1 (Fragment)
		A0A212D6R3	Cervus elaphus hippelaphus	KRT10 (Fragment)		Q4G3A5	Emiliania huxleyi	DNA-directed RNA polymerase subunit beta''		P05787	Homo sapiens	Keratin, type II cytoskeletal 8		P68252	Bos taurus	14-3-3 protein gamma		C3PKP0	Corynebacterium aurimucosum	30S ribosomal protein S7		Q42807	Glycine max	Stearoyl-[acyl-carrier-protein] 9-desaturase, chloroplastic
		A0A212DF80	Cervus elaphus hippelaphus	KRT5		P24163	Enterobacter aerogenes	Glyceraldehyde-3-phosphate dehydrogenase (Fragment)		P02768	Homo sapiens	Serum albumin		P10103	Bos taurus	High mobility group protein B1		C3PI05	Corynebacterium aurimucosum	50S ribosomal protein L21		C6TBN2	Glycine max	Probable aldo-keto reductase 1
		A0A212DA24	Cervus elaphus hippelaphus	Uncharacterized protein (Fragment)		P19543	Enterobacter agglomerans	Pyruvate-flavodoxin oxidoreductase		Q86Y46	Homo sapiens	Keratin, type II cytoskeletal 73		Q3SYX0	Bos taurus	Protein NDRG1		Q6NG90	Corynebacterium diphtheriae	Probable cytosol aminopeptidase		P01070	Glycine max	Trypsin inhibitor A
		A0A212D6S5	Cervus elaphus hippelaphus	KRT17		Q2XQU3	Enterobacter cloacae	Beta-galactosidase 2		P13646	Homo sapiens	Keratin, type I cytoskeletal 13		Q3SWX7	Bos taurus	Annexin A3		Q6NGA2	Corynebacterium diphtheriae	Probable menaquinol-cytochrome c reductase iron-sulfur subunit		P02024	Gorilla gorilla	Hemoglobin subunit beta
		A0A212C9V5	Cervus elaphus hippelaphus	LTF		A4W9M9	Enterobacter sp	Integration host factor subunit alpha		Q7Z794	Homo sapiens	Keratin, type II cytoskeletal 1b		Q5E9J1	Bos taurus	Heterogeneous nuclear ribonucleoprotein F		Q6NJF6	Corynebacterium diphtheriae	DNA-directed RNA polymerase subunit beta'		A0A885	Gorilla gorilla	Prolactin-inducible protein homolog
		A0A212D5P0	Cervus elaphus hippelaphus	ALB		A4WDC0	Enterobacter sp.	Serine hydroxymethyltransferase		P08238	Homo sapiens	Heat shock protein HSP 90-beta		P08814	Bos taurus	Parathymosin		P60280	Corynebacterium diphtheriae	DNA-directed RNA polymerase subunit beta		S0F1N6	Hadronyche infensa (araña)	Omega-hexatoxin-Hi1d
		A0A212D793	Cervus elaphus hippelaphus	KRT19		A4W897	Enterobacter sp.	2,3-bisphosphoglycerate-dependent phosphoglycerate mutase		P31327	Homo sapiens	Carbamoyl-phosphate synthase [ammonia], mitochondrial		Q5E9E1	Bos taurus	PDZ and LIM domain protein 1		Q6NIC8	Corynebacterium diphtheriae	30S ribosomal protein S14		P15252	Hevea brasiliensis	Rubber elongation factor protein
		A0A212DEP7	Cervus elaphus hippelaphus	Uncharacterized protein		A4WCI8	Enterobacter sp.	GTP cyclohydrolase 1		P04406	Homo sapiens	Glyceraldehyde-3-phosphate dehydrogenase		Q32LE4	Bos taurus	Gamma-glutamylcyclotransferase		P42821	Corynebacterium diphtheriae	Superoxide dismutase [Mn]		Q9LEJ0	Hevea brasiliensis	Enolase 1
		A0A212D132	Cervus elaphus hippelaphus	Tubulin beta chain		A4W6D5	Enterobacter sp.	Chaperone protein DnaK		P08729	Homo sapiens	Keratin, type II cytoskeletal 7		Q28060	Bos taurus	Desmocollin-3		Q6NH37	Corynebacterium diphtheriae	Triosephosphate isomerase		P29685	Hevea brasiliensis	ATP synthase subunit beta, mitochondrial
		A0A212DFF1	Cervus elaphus hippelaphus	KRT4		A4W844	Enterobacter sp.	Glucosamine-6-phosphate deaminase		P14618	Homo sapiens	Pyruvate kinase PKM		A6QLI5	Bos taurus	Melanoma-associated antigen D4		P33118	Corynebacterium diphtheriae	RNA polymerase sigma factor SigB		P19015	Hippopotamus amphibius	Hemoglobin subunit alpha
		A0A212DFB7	Cervus elaphus hippelaphus	KRT6A (Fragment)		A4WFB6	Enterobacter sp.	50S ribosomal protein L5		P19013	Homo sapiens	Keratin, type II cytoskeletal 4		A6QLQ8	Bos taurus	Poly(U)-specific endoribonuclease		Q6NH63	Corynebacterium diphtheriae	Aconitate hydratase A		Q94571	Homarus americanus	Tubulin beta-2 chain
		A0A212D5P4	Cervus elaphus hippelaphus	Uncharacterized protein		A4WGF6	Enterobacter sp.	ATP synthase epsilon chain		P22314	Homo sapiens	Ubiquitin-like modifier-activating enzyme 1		O02751	Bos taurus	Craniofacial development protein 2		Q8FLV6	Corynebacterium efficiens	L-lactate dehydrogenase		Q94570	Homarus americanus	Tubulin alpha-2 chain
		A0A212C0Q4	Cervus elaphus hippelaphus	Uncharacterized protein (Fragment)		A4WEX9	Enterobacter sp.	Polyribonucleotide nucleotidyltransferase		P05783	Homo sapiens	Keratin, type I cytoskeletal 18		P79136	Bos taurus	F-actin-capping protein subunit beta		Q8FN37	Corynebacterium efficiens	ATP-dependent Clp protease proteolytic subunit 1		P04264	Homo sapiens	Keratin, type II cytoskeletal 1
		A0A212DBT2	Cervus elaphus hippelaphus	Uncharacterized protein (Fragment)		A4W6R0	Enterobacter sp.	UPF0325 protein Ent638_0703		Q86YZ3	Homo sapiens	Hornerin		O62823	Bubalus bubalis	Alpha-S1-casein		Q8FT67	Corynebacterium efficiens	Triosephosphate isomerase		P13645	Homo sapiens	Keratin, type I cytoskeletal 10
		A0A212C879	Cervus elaphus hippelaphus	NPM1		A4W879	Enterobacter sp.	Succinyl-CoA ligase [ADP-forming] subunit beta		P07737	Homo sapiens	Profilin-1		O77698	Bubalus bubalis	Lactotransferrin		Q8FPG6	Corynebacterium efficiens	Diphtheria toxin repressor		P35908	Homo sapiens	Keratin, type II cytoskeletal 2 epidermal
		A0A212CML8	Cervus elaphus hippelaphus	Uncharacterized protein		A4WGF3	Enterobacter sp.	ATP synthase subunit alpha		P00338	Homo sapiens	L-lactate dehydrogenase A chain		A5JUY8	Bubalus bubalis	Lactoperoxidase		Q8RQL9	Corynebacterium efficiens	Isocitrate dehydrogenase [NADP]		P35527	Homo sapiens	Keratin, type I cytoskeletal 9
		A0A212D0W4	Cervus elaphus hippelaphus	Histone H2B		A4WF42	Enterobacter sp.	30S ribosomal protein S9		P60174	Homo sapiens	Triosephosphate isomerase		P02755	Bubalus bubalis	Beta-lactoglobulin		Q8FM78	Corynebacterium efficiens	Chaperone protein DnaK		P02533	Homo sapiens	Keratin, type I cytoskeletal 14
		A0A212D9Y3	Cervus elaphus hippelaphus	Uncharacterized protein		A4WDB1	Enterobacter sp.	Cysteine desulfurase IscS		Q02413	Homo sapiens	Desmoglein-1		Q9TUM0	Camelus dromedarius	Lactotransferrin		Q8FQR1	Corynebacterium efficiens	Serine hydroxymethyltransferase		P02768	Homo sapiens	Serum albumin
		A0A212D0A9	Cervus elaphus hippelaphus	EEF2 (Fragment)		P26679	Enterococcus hirae	ATP synthase subunit alpha		P10809	Homo sapiens	60 kDa heat shock protein, mitochondrial		Q29477	Capra hircus	Lactotransferrin		Q8FLP9	Corynebacterium efficiens	Single-stranded DNA-binding protein		P16157	Homo sapiens	Ankyrin-1
		A0A212CN46	Cervus elaphus hippelaphus	40S ribosomal protein S7		B2VE71	Erwinia tasmaniensis	Phosphoribosylformylglycinamidine cyclo-ligase		Q15084	Homo sapiens	Protein disulfide-isomerase A6		B7U9B5	Capra hircus	Myoglobin		Q8FTA8	Corynebacterium efficiens	Aconitate hydratase A		P13646	Homo sapiens	Keratin, type I cytoskeletal 13
		A0A212D4W6	Cervus elaphus hippelaphus	Histone H2A (Fragment)		B2VG94	Erwinia tasmaniensis	50S ribosomal protein L10		P30101	Homo sapiens	Protein disulfide-isomerase A3		P02077	Capra hircus	Hemoglobin subunit beta-A		Q8FM79	Corynebacterium efficiens	Protein GrpE		P06732	Homo sapiens	Creatine kinase M-type
		A0A212CFL8	Cervus elaphus hippelaphus	FAAH OS=Cervus elaphus hippelaphus		B2VG97	Erwinia tasmaniensis	DNA-directed RNA polymerase subunit beta'		P21333	Homo sapiens	Filamin-A		P02442	Capra hircus	Keratin, high-sulfur matrix protein, IIIA3		Q8FS86	Corynebacterium efficiens	30S ribosomal protein S7		P02549	Homo sapiens	Spectrin alpha chain, erythrocytic 1
		A0A212CFM7	Cervus elaphus hippelaphus	Uncharacterized protein (Fragment)		B2VL84	Erwinia tasmaniensis	60 kDa chaperonin		Q00839	Homo sapiens	Heterogeneous nuclear ribonucleoprotein U		P0CH25	Capra hircus	Hemoglobin subunit alpha-1		Q8FM16	Corynebacterium efficiens	Phosphoenolpyruvate carboxykinase [GTP]		P00450	Homo sapiens	Ceruloplasmin
		A0A212DA08	Cervus elaphus hippelaphus	JUP		B2VK36	Erwinia tasmaniensis	Elongation factor G		P25311	Homo sapiens	Zinc-alpha-2-glycoprotein		P67833	Capra hircus	Sperm protamine P1		Q8CY22	Corynebacterium efficiens	60 kDa chaperonin 2		P27105	Homo sapiens	Erythrocyte band 7 integral membrane protein
		A0A212CJ76	Cervus elaphus hippelaphus	Uncharacterized protein (Fragment)		B2VBN5	Erwinia tasmaniensis	Glucosamine-6-phosphate deaminase		Q01105	Homo sapiens	Protein SET		Q9TUG3	Capra hircus	Heat shock-related 70 kDa protein 2		Q8FPX1	Corynebacterium efficiens	Ketol-acid reductoisomerase		P17066	Homo sapiens	Heat shock 70 kDa protein 6
		A0A212C8Z7	Cervus elaphus hippelaphus	LTF		B2VET7	Erwinia tasmaniensis	Enoyl-[acyl-carrier-protein] reductase [NADH]		P12236	Homo sapiens	ADP/ATP translocase 3		P80601	Capra hircus	Ribonuclease UK114		Q8FP70	Corynebacterium efficiens	30S ribosomal protein S2		P22079	Homo sapiens	Lactoperoxidase
		A0A212DES3	Cervus elaphus hippelaphus	Uncharacterized protein		B2VCA5	Erwinia tasmaniensis	ATP synthase gamma chain		Q16719	Homo sapiens	Kynureninase		B6E141	Capra ibex	Haptoglobin		Q8FS35	Corynebacterium efficiens	30S ribosomal protein S13		A6NMY6	Homo sapiens	Putative annexin A2-like protein
		A0A212CRH2	Cervus elaphus hippelaphus	PIGR		Q2N5Q5	Erythrobacter litoralis	DNA-directed RNA polymerase subunit beta'		P09651	Homo sapiens	Heterogeneous nuclear ribonucleoprotein A1		A0A220IGA3	Cervus canadensis	Adult beta-globin		Q8FT23	Corynebacterium efficiens	Alanine--tRNA ligase		Q6W4X9	Homo sapiens	Mucin-6
		A0A212DB90	Cervus elaphus hippelaphus	Uncharacterized protein (Fragment)		Q2NCT4	Erythrobacter litoralis	Recombination protein RecR		P46940	Homo sapiens	Ras GTPase-activating-like protein IQGAP1		Q4TU70	Cervus canadensis	Alpha hemoglobin chain		Q8FT19	Corynebacterium efficiens	Aspartate--tRNA(Asp/Asn) ligase		Q86YZ3	Homo sapiens	Hornerin
		A0A212CD44	Cervus elaphus hippelaphus	RPL3 (Fragment)		B1XDP7	Escherichia coli	60 kDa chaperonin		P02788	Homo sapiens	Lactotransferrin		Q2Q1M5	Cervus elaphu	Apolipoprotein D		Q8FN70	Corynebacterium efficiens	Nucleoside diphosphate kinase		P23141	Homo sapiens	Liver carboxylesterase 1
		A0A212D9C9	Cervus elaphus hippelaphus	Uncharacterized protein		Q9YHC3	Escherichia coli	Tubulin beta-1 chain		Q14103	Homo sapiens	Heterogeneous nuclear ribonucleoprotein D0		A0A220IGB1	Cervus elaphus	Adult beta-globin		Q8FMX2	Corynebacterium efficiens	Uronate isomerase		P05156	Homo sapiens	Complement factor I
		A0A212D1A9	Cervus elaphus hippelaphus	Uncharacterized protein		P0AG82	Escherichia coli	Phosphate-binding protein PstS		P00558	Homo sapiens	Phosphoglycerate kinase 1		O46412	Cervus elaphus	Superoxide dismutase [Cu-Zn]		Q8FR39	Corynebacterium efficiens	Glucose-6-phosphate isomerase		P55083	Homo sapiens	Microfibril-associated glycoprotein 4
		A0A212DGB9	Cervus elaphus hippelaphus	RPLP2		P0A9Q7	Escherichia coli	Aldehyde-alcohol dehydrogenase		P81605	Homo sapiens	Dermcidin		B6D985	Cervus elaphus	Haptoglobin		Q8FQS7	Corynebacterium efficiens	Enolase		P20618	Homo sapiens	Proteasome subunit beta type-1
		A0A212CBL4	Cervus elaphus hippelaphus	Carboxypeptidase		P21599	Escherichia coli	Pyruvate kinase II		P41250	Homo sapiens	Glycine--tRNA ligase		A6YLN3	Cervus elaphus	Tissue inhibitor of metalloproteinase 2 (Fragment)		Q8FSA0	Corynebacterium efficiens	50S ribosomal protein L7/L12		P05089	Homo sapiens	Arginase-1
		A0A212CQF3	Cervus elaphus hippelaphus	CA6		P0A912	Escherichia coli	Peptidoglycan-associated lipoprotein		Q07021	Homo sapiens	Complement component 1 Q subcomponent-binding protein, mitochondrial		C9WCD8	Cervus elaphus	Integrin beta		Q8FPU9	Corynebacterium efficiens	Glutamate--tRNA ligase		P01621	Homo sapiens	Ig kappa chain V-III region NG9 (Fragment)
		A0A212CZ96	Cervus elaphus hippelaphus	HBA		P00452	Escherichia coli	Ribonucleoside-diphosphate reductase 1 subunit alpha		P12956	Homo sapiens	X-ray repair cross-complementing protein 6		A6YLM6	Cervus elaphus	Fatty acid-binding protein, adipocyte		Q8FTQ2	Corynebacterium efficiens	Translation initiation factor IF-3		P04222	Homo sapiens	HLA class I histocompatibility antigen, Cw-3 alpha chain
		A0A212DC87	Cervus elaphus hippelaphus	Uncharacterized protein (Fragment)		P13035	Escherichia coli	Aerobic glycerol-3-phosphate dehydrogenase		Q16881	Homo sapiens	Thioredoxin reductase 1, cytoplasmic		Q30352	Cervus elaphus	MHC class I allele Ceel*03 (Fragment)		Q8FSH0	Corynebacterium efficiens	2,3-bisphosphoglycerate-dependent phosphoglycerate mutase		O75023	Homo sapiens	Leukocyte immunoglobulin-like receptor subfamily B member 5
		A0A212D556	Cervus elaphus hippelaphus	CLIC1 (Fragment)		P0A3B3	Escherichia coli	GTP-binding protein TypA/BipA		P05388	Homo sapiens	60S acidic ribosomal protein P0		C7EDP2	Cervus elaphus	Heat shock 70kDa protein 5 isoform 2		Q8CY27	Corynebacterium efficiens	60 kDa chaperonin 1		P04632	Homo sapiens	Calpain small subunit 1
		A0A212CLE1	Cervus elaphus hippelaphus	PIP (Fragment)		P0A954	Escherichia coli	3-oxoacyl-[acyl-carrier-protein] synthase 1		P26599	Homo sapiens	Polypyrimidine tract-binding protein 1		Q1PHW0	Cervus elaphus	Phosphatidylethanolamine-binding protein		A4QBH0	Corynebacterium glutamicum	Elongation factor Tu		P31025	Homo sapiens	Lipocalin-1
		A0A212CFX7	Cervus elaphus hippelaphus	Uncharacterized protein (Fragment)		P0A9X5	Escherichia coli	Rod shape-determining protein MreB		P12814	Homo sapiens	Alpha-actinin-1		A0A212D5P0	Cervus elaphus hippelaphus	ALB		A4QDH3	Corynebacterium glutamicum	ATP synthase subunit beta		P02790	Homo sapiens	Hemopexin
		A0A212DE23	Cervus elaphus hippelaphus	Peptidoglycan-recognition protein		Q8VNN2	Escherichia coli	Beta-galactosidase		P78527	Homo sapiens	DNA-dependent protein kinase catalytic subunit		A0A212DHK9	Cervus elaphus hippelaphus	HBB		A4QBJ6	Corynebacterium glutamicum	50S ribosomal protein L5		O60476	Homo sapiens	Mannosyl-oligosaccharide 1,2-alpha-mannosidase IB
		A0A212C160	Cervus elaphus hippelaphus	MSN (Fragment)		P0AFG9	Escherichia coli	Pyruvate dehydrogenase E1 component		O95373	Homo sapiens	Importin-7		A0A212CZ96	Cervus elaphus hippelaphus	HBA		Q57179	Corynebacterium glutamicum	Ketol-acid reductoisomerase		P12273	Homo sapiens	Prolactin-inducible protein
		A0A212BZX3	Cervus elaphus hippelaphus	Rab GDP dissociation inhibitor		P0ACY4	Escherichia coli	Uncharacterized protein YeaG		P31949	Homo sapiens	Protein S100-A11		A0A212CMB3	Cervus elaphus hippelaphus	Uncharacterized protein (Fragment)		A4QHB7	Corynebacterium glutamicum	60 kDa chaperonin 2		P80748	Homo sapiens	Ig lambda chain V-III region LOI
		A0A212DCV8	Cervus elaphus hippelaphus	Uncharacterized protein		P08200	Escherichia coli	Isocitrate dehydrogenase [NADP]		P30041	Homo sapiens	Peroxiredoxin-6		A0A212CIP3	Cervus elaphus hippelaphus	TF		P19537	Corynebacterium glutamicum	Fructose-bisphosphate aldolase		P08779	Homo sapiens	Keratin, type I cytoskeletal 16
		A0A212CDJ2	Cervus elaphus hippelaphus	NAGA (Fragment)		P09831	Escherichia coli	Glutamate synthase [NADPH] large chain		Q96P63	Homo sapiens	Serpin B12		A0A212D2K0	Cervus elaphus hippelaphus	C3		P42457	Corynebacterium glutamicum	Citrate synthase		P13647	Homo sapiens	Keratin, type II cytoskeletal 5
		A0A212D264	Cervus elaphus hippelaphus	RPS15		P0AD98	Escherichia coli	Leu/Ile/Val-binding protein		P05109	Homo sapiens	Protein S100-A8		A0A212DF16	Cervus elaphus hippelaphus	Uncharacterized protein		Q8NMK1	Corynebacterium glutamicum	Phosphate import ATP-binding protein PstB		P02538	Homo sapiens	Keratin, type II cytoskeletal 6A
		A0A212C5F6	Cervus elaphus hippelaphus	VCP		P0AEZ5	Escherichia coli	Septum site-determining protein MinD		P27797	Homo sapiens	Calreticulin		A0A212CD20	Cervus elaphus hippelaphus	A2M (Fragment)		A4QC87	Corynebacterium glutamicum	Adenosylhomocysteinase		P19013	Homo sapiens	Keratin, type II cytoskeletal 4
		A0A212DGK2	Cervus elaphus hippelaphus	Cystatin		P0AB71	Escherichia coli	Fructose-bisphosphate aldolase class 2		P47929	Homo sapiens	Galectin-7		A0A212DB90	Cervus elaphus hippelaphus	Uncharacterized protein (Fragment)		A4QDH1	Corynebacterium glutamicum	ATP synthase subunit alpha		P01138	Homo sapiens	Beta-nerve growth factor
		A0A212DHF2	Cervus elaphus hippelaphus	Transgelin (Fragment)		P06715	Escherichia coli	Glutathione reductase		P13010	Homo sapiens	X-ray repair cross-complementing protein 5		A0A212C9V5	Cervus elaphus hippelaphus	LTF		P94337	Corynebacterium glutamicum	Cell division protein FtsZ		P01023	Homo sapiens	Alpha-2-macroglobulin
		A0A212DFV1	Cervus elaphus hippelaphus	RAB1B		P0ABD3	Escherichia coli	Bacterioferritin		P04083	Homo sapiens	Annexin A1		A0A212D3W3	Cervus elaphus hippelaphus	FN1 OS=Cervus elaphus hippelaphus		A4QBQ7	Corynebacterium glutamicum	DNA-directed RNA polymerase subunit alpha		P07339	Homo sapiens	Cathepsin D
		A0A212CAJ2	Cervus elaphus hippelaphus	CSE1L		P45523	Escherichia coli	FKBP-type peptidyl-prolyl cis-trans isomerase FkpA		Q99714	Homo sapiens	3-hydroxyacyl-CoA dehydrogenase type-2		A0A212CS37	Cervus elaphus hippelaphus	Uncharacterized protein		Q8NNF6	Corynebacterium glutamicum	Pyruvate dehydrogenase E1 component		P98095	Homo sapiens	Fibulin-2
		A0A212D7Z4	Cervus elaphus hippelaphus	PEBP1		P06959	Escherichia coli	Dihydrolipoyllysine-residue acetyltransferase component of pyruvate dehydrogenase complex		Q13283	Homo sapiens	Ras GTPase-activating protein-binding protein 1		A0A212CH81	Cervus elaphus hippelaphus	SPTA1 (Fragment)		A4QB59	Corynebacterium glutamicum	Porphobilinogen deaminase		Q5JXB2	Homo sapiens	Putative ubiquitin-conjugating enzyme E2 N-like
		A0A212D076	Cervus elaphus hippelaphus	ELAV-like protein		P0AG16	Escherichia coli	Amidophosphoribosyltransferase		P52597	Homo sapiens	Heterogeneous nuclear ribonucleoprotein F		A0A212D6R3	Cervus elaphus hippelaphus	KRT10 (Fragment)		Q6M6E7	Corynebacterium glutamicum	Fructose-1,6-bisphosphatase class 2		P60900	Homo sapiens	Proteasome subunit alpha type-6
		A0A212CIN6	Cervus elaphus hippelaphus	CP (Fragment)		P24182	Escherichia coli	Biotin carboxylase		P23246	Homo sapiens	Splicing factor, proline- and glutamine-rich		A0A212CI11	Cervus elaphus hippelaphus	AHSG		Q79VI7	Corynebacterium glutamicum	CRP-like cAMP-activated global transcriptional regulator		Q86X29	Homo sapiens	Lipolysis-stimulated lipoprotein receptor
		A0A212DDZ9	Cervus elaphus hippelaphus	Uncharacterized protein		P00350	Escherichia coli	6-phosphogluconate dehydrogenase, decarboxylating		P06744	Homo sapiens	Glucose-6-phosphate isomerase		A0A212DHP9	Cervus elaphus hippelaphus	APOA1		A4QBI3	Corynebacterium glutamicum	50S ribosomal protein L2		P07858	Homo sapiens	Cathepsin B
		A0A212CYG0	Cervus elaphus hippelaphus	DNA helicase (Fragment)		P15640	Escherichia coli	Phosphoribosylamine--glycine ligase		P08195	Homo sapiens	4F2 cell-surface antigen heavy chain		A0A212D793	Cervus elaphus hippelaphus	KRT19		P08499	Corynebacterium glutamicum	Homoserine dehydrogenase		P54725	Homo sapiens	UV excision repair protein RAD23 homolog A
		A0A212C8H8	Cervus elaphus hippelaphus	TRAS		P0AC43	Escherichia coli	Succinate dehydrogenase flavoprotein subunit		P31025	Homo sapiens	Lipocalin-1		A0A212C0Q4	Cervus elaphus hippelaphus	Uncharacterized protein (Fragment)		P50216	Corynebacterium glutamicum	Isocitrate dehydrogenase [NADP]		P02656	Homo sapiens	Apolipoprotein C-III
		A0A212CX04	Cervus elaphus hippelaphus	DHX57		P16678	Escherichia coli	Putative phosphonates utilization ATP-binding protein PhnK		P60900	Homo sapiens	Proteasome subunit alpha type-6		A0A212CRH2	Cervus elaphus hippelaphus	PIGR		A4QBU0	Corynebacterium glutamicum	60 kDa chaperonin 1		P37837	Homo sapiens	Transaldolase
		A0A212DI04	Cervus elaphus hippelaphus	Eukaryotic translation initiation factor 3 subunit F		P30859	Escherichia coli	Putative ABC transporter arginine-binding protein 2		P01876	Homo sapiens	Ig alpha-1 chain C region		A0A212CV09	Cervus elaphus hippelaphus	Spectrin beta chain		A4QF29	Corynebacterium glutamicum	Ribosome-recycling factor		P35579	Homo sapiens	Myosin-9
		A0A212CUN6	Cervus elaphus hippelaphus	NPC2 OS=Cervus elaphus hippelaphus		P0A992	Escherichia coli	Fructose-bisphosphate aldolase class 1		P01860	Homo sapiens	Ig gamma-3 chain C region		A0A212DD04	Cervus elaphus hippelaphus	A1BG		Q8NRC3	Corynebacterium glutamicum	2-oxoglutarate dehydrogenase E1/E2 component		Q5D862	Homo sapiens	Filaggrin-2
		A0A212CWP5	Cervus elaphus hippelaphus	CCT7 (Fragment)		A1ACN7	Escherichia coli	Imidazole glycerol phosphate synthase subunit HisF		B5MCY1	Homo sapiens	Tudor domain-containing protein 15		A0A212CMY9	Cervus elaphus hippelaphus	Uncharacterized protein (Fragment)		Q8NQ98	Corynebacterium glutamicum	Aconitate hydratase A		P18135	Homo sapiens	Ig kappa chain V-III region HAH
		A0A212D2H9	Cervus elaphus hippelaphus	Uncharacterized protein		P0ADZ7	Escherichia coli	UPF0092 membrane protein YajC		P31939	Homo sapiens	Bifunctional purine biosynthesis protein PURH		A0A212DA24	Cervus elaphus hippelaphus	Uncharacterized protein (Fragment)		P31026	Corynebacterium glutamicum	NADP-specific glutamate dehydrogenase		P13796	Homo sapiens	Plastin-2
		A0A212CBJ4	Cervus elaphus hippelaphus	Proteasome subunit alpha type		P0ADW3	Escherichia coli	Inner membrane protein YhcB		P07954	Homo sapiens	Fumarate hydratase, mitochondrial		A0A212D1B1	Cervus elaphus hippelaphus	PRDX2		A4QHJ0	Corynebacterium glutamicum	Chaperone protein DnaK		P00568	Homo sapiens	Adenylate kinase isoenzyme 1
		A0A212C101	Cervus elaphus hippelaphus	Uncharacterized protein (Fragment)		P32176	Escherichia coli	Formate dehydrogenase-O major subunit		P27824	Homo sapiens	Calnexin		A0A212DEP7	Cervus elaphus hippelaphus	Uncharacterized protein		Q8NTE1	Corynebacterium glutamicum	Dihydrolipoyl dehydrogenase		P01699	Homo sapiens	Ig lambda chain V-I region VOR
		A0A212C2Q0	Cervus elaphus hippelaphus	Uncharacterized protein (Fragment)		P39831	Escherichia coli	NADP-dependent 3-hydroxy acid dehydrogenase YdfG		P26641	Homo sapiens	Elongation factor 1-gamma		A0A212CJ19	Cervus elaphus hippelaphus	CP (Fragment)		P54122	Corynebacterium glutamicum	Ribonuclease J		P36955	Homo sapiens	Pigment epithelium-derived factor
		A0A212CPK9	Cervus elaphus hippelaphus	Phosphoglycerate mutase		P0AFH9	Escherichia coli	Osmotically-inducible protein Y		P37802	Homo sapiens	Transgelin-2		A0A212C5A0	Cervus elaphus hippelaphus	ALDH1A1 (Fragment)		A4QHQ4	Corynebacterium glutamicum	Phosphoenolpyruvate carboxykinase [GTP]		Q9ULU4	Homo sapiens	Protein kinase C-binding protein 1
		A0A212CY74	Cervus elaphus hippelaphus	MYLPF		P0AA01	Escherichia coli	Transcription termination/antitermination protein NusG		P01040	Homo sapiens	Cystatin-A		A0A212D9C4	Cervus elaphus hippelaphus	Anion exchange protein		A4QBI2	Corynebacterium glutamicum	50S ribosomal protein L23		P11215	Homo sapiens	Integrin alpha-M
		A0A212CVK6	Cervus elaphus hippelaphus	EFEMP1 (Fragment)		P16687	Escherichia coli	Alpha-D-ribose 1-methylphosphonate 5-triphosphate synthase subunit PhnI		Q13835	Homo sapiens	Plakophilin-1		A0A212DFF1	Cervus elaphus hippelaphus	KRT4		Q46078	Corynebacterium glutamicum	Pyruvate kinase		O95696	Homo sapiens	Bromodomain-containing protein 1
		A0A212C539	Cervus elaphus hippelaphus	CTSB		P04825	Escherichia coli	Aminopeptidase N		P05543	Homo sapiens	Thyroxine-binding globulin		A0A212CYW1	Cervus elaphus hippelaphus	UMOD OS=Cervus elaphus hippelaphus		Q8NR14	Corynebacterium glutamicum	ATP-dependent 6-phosphofructokinase		P12814	Homo sapiens	Alpha-actinin-1
		A0A212D9Q0	Cervus elaphus hippelaphus	Uncharacterized protein		P33570	Escherichia coli	Transketolase 2		Q9C075	Homo sapiens	Keratin, type I cytoskeletal 23		A0A212CQN3	Cervus elaphus hippelaphus	SERPINC1 OS=Cervus elaphus hippelaphus		A4QC94	Corynebacterium glutamicum	Protein translocase subunit SecA 1		P30530	Homo sapiens	Tyrosine-protein kinase receptor UFO
		A0A212C9H1	Cervus elaphus hippelaphus	PDHB (Fragment)		P0ABU2	Escherichia coli	Ribosome-binding ATPase YchF		Q8N7X1	Homo sapiens	RNA-binding motif protein, X-linked-like-3		A0A212D7J2	Cervus elaphus hippelaphus	FGB (Fragment)		Q9K5E4	Corynebacterium glutamicum	S-adenosylmethionine synthase		O15523	Homo sapiens	ATP-dependent RNA helicase DDX3Y
		A0A212C4U9	Cervus elaphus hippelaphus	ANP32B		A1AHU3	Escherichia coli	Dihydroxy-acid dehydratase		P04745	Homo sapiens	Alpha-amylase 1		A0A212DDK3	Cervus elaphus hippelaphus	Uncharacterized protein		Q01651	Corynebacterium glutamicum	Glyceraldehyde-3-phosphate dehydrogenase		P15311	Homo sapiens	Ezrin
		A0A212D1F0	Cervus elaphus hippelaphus	Calponin OS=Cervus elaphus hippelaphus		P00509	Escherichia coli	Aspartate aminotransferase		P00966	Homo sapiens	Argininosuccinate synthase		A0A212D7B8	Cervus elaphus hippelaphus	Amine oxidase		Q8NP40	Corynebacterium glutamicum	Translation initiation factor IF-2		P29401	Homo sapiens	Transketolase
		A0A212DDK1	Cervus elaphus hippelaphus	PLD3 OS=Cervus elaphus hippelaphus		P0AEM9	Escherichia coli	L-cystine-binding protein FliY		P29508	Homo sapiens	Serpin B3		A0A212DF80	Cervus elaphus hippelaphus	KRT5		A4QET8	Corynebacterium glutamicum	LexA repressor		Q7RTS7	Homo sapiens	Keratin, type II cytoskeletal 74
		A0A212D8R5	Cervus elaphus hippelaphus	SERPIND1		Q8FBT8	Escherichia coli	Phosphate-specific transport system accessory protein PhoU		O60506	Homo sapiens	Heterogeneous nuclear ribonucleoprotein Q		A0A212CVK6	Cervus elaphus hippelaphus	EFEMP1 (Fragment)		O69282	Corynebacterium glutamicum	Malate:quinone oxidoreductase		P13929	Homo sapiens	Beta-enolase
		A0A212C9L3	Cervus elaphus hippelaphus	Uncharacterized protein		P28635	Escherichia coli	D-methionine-binding lipoprotein MetQ		P53396	Homo sapiens	ATP-citrate synthase		A0A212C7P2	Cervus elaphus hippelaphus	PLG (Fragment)		A4QBI9	Corynebacterium glutamicum	50S ribosomal protein L29		P00558	Homo sapiens	Phosphoglycerate kinase 1
		A0A212D1I2	Cervus elaphus hippelaphus	COLGALT1		A1A7M9	Escherichia coli	Acetyl-coenzyme A carboxylase carboxyl transferase subunit alpha		P11586	Homo sapiens	C-1-tetrahydrofolate synthase, cytoplasmic		A0A212CSV5	Cervus elaphus hippelaphus	SERPINA3-5 (Fragment)		A4QBQ8	Corynebacterium glutamicum	50S ribosomal protein L17		P50452	Homo sapiens	Serpin B8
		A0A212CZT5	Cervus elaphus hippelaphus	AZGP1		P31224	Escherichia coli	Multidrug efflux pump subunit AcrB		O95433	Homo sapiens	Activator of 90 kDa heat shock protein ATPase homolog 1		A0A212CZ49	Cervus elaphus hippelaphus	Fructose-bisphosphate aldolase		A4QBG9	Corynebacterium glutamicum	Elongation factor G		P40121	Homo sapiens	Macrophage-capping protein
		A0A212DEJ4	Cervus elaphus hippelaphus	Uncharacterized protein		P21513	Escherichia coli	Ribonuclease E		Q9UGM3	Homo sapiens	Deleted in malignant brain tumors 1 protein		A0A212DAA2	Cervus elaphus hippelaphus	FGA		O68602	Corynebacterium glutamicum	1-(5-phosphoribosyl)-5-[(5-phosphoribosylamino)methylideneamino] imidazole-4-carboxamide isomerase		P17931	Homo sapiens	Galectin-3
		A0A212CIP3	Cervus elaphus hippelaphus	TF		P25526	Escherichia coli	Succinate-semialdehyde dehydrogenase [NADP(+)] GabD		Q06830	Homo sapiens	Peroxiredoxin-1		A0A212CML8	Cervus elaphus hippelaphus	Uncharacterized protein		P53532	Corynebacterium glutamicum	Chaperone protein ClpB		P52566	Homo sapiens	Rho GDP-dissociation inhibitor 2
		A0A212DBC2	Cervus elaphus hippelaphus	Uncharacterized protein		P31133	Escherichia coli	Putrescine-binding periplasmic protein		P63173	Homo sapiens	60S ribosomal protein L38		A0A212DHZ3	Cervus elaphus hippelaphus	HPX (Fragment)		Q4JUK0	Corynebacterium jeikeium	ATP synthase subunit beta		P06702	Homo sapiens	Protein S100-A9
		A0A212CG51	Cervus elaphus hippelaphus	CHIA		P0ADE6	Escherichia coli	Uncharacterized protein YgaU		P78371	Homo sapiens	T-complex protein 1 subunit beta		A0A212D8V0	Cervus elaphus hippelaphus	FGG		Q4JT40	Corynebacterium jeikeium	Elongation factor G		P81605	Homo sapiens	Dermcidin
		A0A212CGH3	Cervus elaphus hippelaphus	CHIA		P0A7B0	Escherichia coli	Inorganic pyrophosphatase		P16989	Homo sapiens	Y-box-binding protein 3		A0A212CDE1	Cervus elaphus hippelaphus	Uncharacterized protein (Fragment)		Q4JTC1	Corynebacterium jeikeium	30S ribosomal protein S4		Q12805	Homo sapiens	EGF-containing fibulin-like extracellular matrix protein 1
		A0A212DCE3	Cervus elaphus hippelaphus	CKM		P02932	Escherichia coli	Outer membrane pore protein E		O00410	Homo sapiens	Importin-5		A0A212CSV2	Cervus elaphus hippelaphus	SERPINA3-5 (Fragment)		Q4JV61	Corynebacterium jeikeium	Polyribonucleotide nucleotidyltransferase		P06733	Homo sapiens	Alpha-enolase
		A0A212CZ49	Cervus elaphus hippelaphus	Fructose-bisphosphate aldolase		P0ABD9	Escherichia coli	Biotin carboxyl carrier protein of acetyl-CoA carboxylase		P31944	Homo sapiens	Caspase-14		A0A212CSU9	Cervus elaphus hippelaphus	SERPINA3-6		Q4JT48	Corynebacterium jeikeium	50S ribosomal protein L4		P98160	Homo sapiens	Basement membrane-specific heparan sulfate proteoglycan core protein
		A0A212CS37	Cervus elaphus hippelaphus	Uncharacterized protein		P0AC53	Escherichia coli	Glucose-6-phosphate 1-dehydrogenase		P36542	Homo sapiens	ATP synthase subunit gamma, mitochondrial		A0A212CQV1	Cervus elaphus hippelaphus	C4BPA		Q4JV18	Corynebacterium jeikeium	30S ribosomal protein S2		Q8IUZ5	Homo sapiens	5-phosphohydroxy-L-lysine phospho-lyase
		A0A212CGS2	Cervus elaphus hippelaphus	ECM1		P0ADA6	Escherichia coli	Uncharacterized lipoprotein YajG		O43390	Homo sapiens	Heterogeneous nuclear ribonucleoprotein R		A0A212C6Y8	Cervus elaphus hippelaphus	Transthyretin		Q4JVM4	Corynebacterium jeikeium	Aconitate hydratase A		P00738	Homo sapiens	Haptoglobin
		A0A212DHN1	Cervus elaphus hippelaphus	TPP1		P0AE07	Escherichia coli	Multidrug efflux pump subunit AcrA		Q9UBL6	Homo sapiens	Copine-7		A0A212CJ59	Cervus elaphus hippelaphus	Uncharacterized protein (Fragment)		Q4JUX3	Corynebacterium jeikeium	3-isopropylmalate dehydratase small subunit		P40189	Homo sapiens	Interleukin-6 receptor subunit beta
		A0A212CC32	Cervus elaphus hippelaphus	Uncharacterized protein (Fragment)		P0ABC7	Escherichia coli	Modulator of FtsH protease HflK		P07602	Homo sapiens	Prosaposin		A0A212CM59	Cervus elaphus hippelaphus	Uncharacterized protein		Q4JVH7	Corynebacterium jeikeium	S-adenosylmethionine synthase		P01834	Homo sapiens	Ig kappa chain C region
		A0A212CVZ3	Cervus elaphus hippelaphus	Uncharacterized protein		P36683	Escherichia coli	Aconitate hydratase B		O00571	Homo sapiens	ATP-dependent RNA helicase DDX3X		A0A212D686	Cervus elaphus hippelaphus	AFM		Q4JV00	Corynebacterium jeikeium	30S ribosomal protein S16		P04406	Homo sapiens	Glyceraldehyde-3-phosphate dehydrogenase
		A0A212CMQ2	Cervus elaphus hippelaphus	CTSL		P37902	Escherichia coli	Glutamate/aspartate periplasmic-binding protein		P35237	Homo sapiens	Serpin B6		A0A212D8M7	Cervus elaphus hippelaphus	APOH		Q4JX93	Corynebacterium jeikeium	UPF0271 protein jk0407		P05109	Homo sapiens	Protein S100-A8
		A0A212CCD7	Cervus elaphus hippelaphus	Uncharacterized protein (Fragment)		A1AIG0	Escherichia coli	DNA-directed RNA polymerase subunit beta'		P14406	Homo sapiens	Cytochrome c oxidase subunit 7A2, mitochondrial		A0A212CJH6	Cervus elaphus hippelaphus	Uncharacterized protein		Q4JXX6	Corynebacterium jeikeium	Chaperone protein DnaK		P01876	Homo sapiens	Ig alpha-1 chain C region
		A0A212D2K0	Cervus elaphus hippelaphus	C3		P0A9P1	Escherichia coli	Dihydrolipoyl dehydrogenase		Q5D862	Homo sapiens	Filaggrin-2		A0A212CQC9	Cervus elaphus hippelaphus	CFH (Fragment)		C4LGV8	Corynebacterium kroppenstedtii	Chaperone protein DnaK		B9A064	Homo sapiens	Immunoglobulin lambda-like polypeptide 5
		A0A212DEI4	Cervus elaphus hippelaphus	Uncharacterized protein		P09373	Escherichia coli	Formate acetyltransferase 1		P23284	Homo sapiens	Peptidyl-prolyl cis-trans isomerase B		A0A212DE23	Cervus elaphus hippelaphus	Peptidoglycan-recognition protein		C4LL52	Corynebacterium kroppenstedtii	50S ribosomal protein L3		P09923	Homo sapiens	Intestinal-type alkaline phosphatase
		A0A212DD78	Cervus elaphus hippelaphus	Uncharacterized protein (Fragment)		P07014	Escherichia coli	Succinate dehydrogenase iron-sulfur subunit		P01591	Homo sapiens	Immunoglobulin J chain		A0A212CHG3	Cervus elaphus hippelaphus	S100A8		C4LHL7	Corynebacterium kroppenstedtii	Enolase		P07737	Homo sapiens	Profilin-1
		A0A212D9C4	Cervus elaphus hippelaphus	Anion exchange protein		P07003	Escherichia coli	Pyruvate dehydrogenase [ubiquinone]		P30050	Homo sapiens	60S ribosomal protein L12		A0A212CQF6	Cervus elaphus hippelaphus	ENO1		C4LJF0	Corynebacterium kroppenstedtii	3-isopropylmalate dehydratase small subunit		P30048	Homo sapiens	Thioredoxin-dependent peroxide reductase, mitochondrial
		A0A212DFA2	Cervus elaphus hippelaphus	Uncharacterized protein		P0AGE9	Escherichia coli	Succinyl-CoA ligase [ADP-forming] subunit alpha		P49411	Homo sapiens	Elongation factor Tu, mitochondrial		A0A212C3G0	Cervus elaphus hippelaphus	Uncharacterized protein		C4LHE0	Corynebacterium kroppenstedtii	Glucose-6-phosphate isomerase		P27797	Homo sapiens	Calreticulin
		A0A212D1B1	Cervus elaphus hippelaphus	PRDX2		P0AFF7	Escherichia coli	Transcription termination/antitermination protein NusA		P61604	Homo sapiens	10 kDa heat shock protein, mitochondrial		A0A212DCE3	Cervus elaphus hippelaphus	CKM		C4LL10	Corynebacterium kroppenstedtii	50S ribosomal protein L18		P00966	Homo sapiens	Argininosuccinate synthase
		A0A212C2Z8	Cervus elaphus hippelaphus	ASAH1		B7N6D8	Escherichia coli	Serine hydroxymethyltransferase		P42330	Homo sapiens	Aldo-keto reductase family 1 member C3		A0A212CAD2	Cervus elaphus hippelaphus	Uncharacterized protein		C4LKV3	Corynebacterium kroppenstedtii	10 kDa chaperonin		P30101	Homo sapiens	Protein disulfide-isomerase A3
		A0A212DFL6	Cervus elaphus hippelaphus	Uncharacterized protein		P22256	Escherichia coli	4-aminobutyrate aminotransferase GabT		O75369	Homo sapiens	Filamin-B		A0A212DCJ8	Cervus elaphus hippelaphus	BLVRB		B1VGM4	Corynebacterium urealyticum	Nucleoside diphosphate kinase		P04259	Homo sapiens	Keratin, type II cytoskeletal 6B
		A0A212DAA2	Cervus elaphus hippelaphus	FGA		P02930	Escherichia coli	Outer membrane protein TolC		P49588	Homo sapiens	Alanine--tRNA ligase, cytoplasmic		A0A212CC12	Cervus elaphus hippelaphus	ITIH2 (Fragment)		B1VFY5	Corynebacterium urealyticum	ATP synthase subunit alpha		P12035	Homo sapiens	Keratin, type II cytoskeletal 3
		A0A212D7J2	Cervus elaphus hippelaphus	FGB (Fragment)		A1A7M1	Escherichia coli	Outer membrane protein assembly factor BamA		Q08554	Homo sapiens	Desmocollin-1		A0A212CFM7	Cervus elaphus hippelaphus	Uncharacterized protein (Fragment)		B1VET1	Corynebacterium urealyticum	Elongation factor Tu		P06396	Homo sapiens	Gelsolin
		A0A212D8V0	Cervus elaphus hippelaphus	FGG		Q19NJ4	Escherichia coli	60 kDa chaperonin 2		P49368	Homo sapiens	T-complex protein 1 subunit gamma		A0A212CIC4	Cervus elaphus hippelaphus	FETUB (Fragment) OS=Cervus elaphus hippelaphus		B1VET5	Corynebacterium urealyticum	30S ribosomal protein S10		Q9UGM3	Homo sapiens	Deleted in malignant brain tumors 1 protein
		A0A212CMB3	Cervus elaphus hippelaphus	Uncharacterized protein (Fragment)		A8A466	Escherichia coli	Phosphoglycerate kinase		P36578	Homo sapiens	60S ribosomal protein L4		A0A212DB97	Cervus elaphus hippelaphus	SERPINF2		B1VDM5	Corynebacterium urealyticum	Elongation factor P		P25311	Homo sapiens	Zinc-alpha-2-glycoprotein
		A0A212C5Q1	Cervus elaphus hippelaphus	Annexin		P0AD61	Escherichia coli	Pyruvate kinase I		P41091	Homo sapiens	Eukaryotic translation initiation factor 2 subunit 3		A0A212CNC6	Cervus elaphus hippelaphus	ORM1		B1VET9	Corynebacterium urealyticum	50S ribosomal protein L2		Q15084	Homo sapiens	Protein disulfide-isomerase A6
		A0A212D934	Cervus elaphus hippelaphus	Uncharacterized protein		P77747	Escherichia coli	Outer membrane protein N		P07814	Homo sapiens	Bifunctional glutamate/proline--tRNA ligase		A0A212CLS2	Cervus elaphus hippelaphus	Uncharacterized protein (Fragment)		B1VDL1	Corynebacterium urealyticum	Aspartate--tRNA(Asp/Asn) ligase		Q13835	Homo sapiens	Plakophilin-1
		A0A212DD04	Cervus elaphus hippelaphus	A1BG		P64604	Escherichia coli	Probable phospholipid ABC transporter-binding protein MlaD		P33316	Homo sapiens	Deoxyuridine 5'-triphosphate nucleotidohydrolase, mitochondrial		A0A212CWY8	Cervus elaphus hippelaphus	Uncharacterized protein		B1VDC0	Corynebacterium urealyticum	30S ribosomal protein S15		Q16769	Homo sapiens	Glutaminyl-peptide cyclotransferase
		A0A212CV21	Cervus elaphus hippelaphus	MYH7 (Fragment)		P0AG67	Escherichia coli	30S ribosomal protein S1		Q16181	Homo sapiens	Septin-7		Q48BG5	Cervus elaphus hippelaphus	ATP synthase subunit beta		B1VEU3	Corynebacterium urealyticum	50S ribosomal protein L16		Q8WWU7	Homo sapiens	Intelectin-2
		A0A212D9L8	Cervus elaphus hippelaphus	KRT26 (Fragment)		K0BE10	Escherichia coli	Transaldolase		P54577	Homo sapiens	Tyrosine--tRNA ligase, cytoplasmic		A0A212CG46	Cervus elaphus hippelaphus	Uncharacterized protein (Fragment)		B1VEQ9	Corynebacterium urealyticum	50S ribosomal protein L1		P0DME0	Homo sapiens	Protein SETSIP
		A0A212DF19	Cervus elaphus hippelaphus	Uncharacterized protein		A7ZJD0	Escherichia coli	2,3-bisphosphoglycerate-dependent phosphoglycerate mutase		P34897	Homo sapiens	Serine hydroxymethyltransferase, mitochondrial		A0A212DII4	Cervus elaphus hippelaphus	APOA4 OS=Cervus elaphus hippelaphus		B1VFM5	Corynebacterium urealyticum	Serine hydroxymethyltransferase		Q6UWP8	Homo sapiens	Suprabasin
		A0A212DHP9	Cervus elaphus hippelaphus	APOA1		P0AEQ3	Escherichia coli	Glutamine-binding periplasmic protein		P20618	Homo sapiens	Proteasome subunit beta type-1		A0A212CRW4	Cervus elaphus hippelaphus	SERPINA3-7		A9NAA5	Coxiella burnetii	Phosphoheptose isomerase		P52597	Homo sapiens	Heterogeneous nuclear ribonucleoprotein F
		A0A212D9V6	Cervus elaphus hippelaphus	KRT34 (Fragment)		P63284	Escherichia coli	Chaperone protein ClpB		P49327	Homo sapiens	Fatty acid synthase		A0A212D5Y7	Cervus elaphus hippelaphus	Uncharacterized protein		A7MKI5	Cronobacter sakazakii	Elongation factor Tu		O75339	Homo sapiens	Cartilage intermediate layer protein 1
		A0A212CMY9	Cervus elaphus hippelaphus	Uncharacterized protein (Fragment)		O85343	Escherichia coli	Phosphomannomutase		O43776	Homo sapiens	Asparagine--tRNA ligase, cytoplasmic		A0A212CBU4	Cervus elaphus hippelaphus	Uncharacterized protein		A7MNR3	Cronobacter sakazakii	Malate dehydrogenase		P68371	Homo sapiens	Tubulin beta-4B chain
		A0A212DEY6	Cervus elaphus hippelaphus	Uncharacterized protein		B7LQ20	Escherichia coli	Glyceraldehyde-3-phosphate dehydrogenase		P62847	Homo sapiens	40S ribosomal protein S24		A0A212CG07	Cervus elaphus hippelaphus	S100A12		A7MMB9	Cronobacter sakazakii	10 kDa chaperonin		P61626	Homo sapiens	Lysozyme C
		A0A212DF25	Cervus elaphus hippelaphus	KRT81		P31134	Escherichia coli	Putrescine transport ATP-binding protein PotG		P00915	Homo sapiens	Carbonic anhydrase 1		A0A212CWA8	Cervus elaphus hippelaphus	Uncharacterized protein		A7ML85	Cronobacter sakazakii	Argininosuccinate synthase		P05164	Homo sapiens	Myeloperoxidase
		A0A212D5R7	Cervus elaphus hippelaphus	JCHAIN		P69778	Escherichia coli	Major outer membrane lipoprotein		P23528	Homo sapiens	Cofilin-1		A0A212C922	Cervus elaphus hippelaphus	ITIH1 (Fragment)		A7MN74	Cronobacter sakazakii	NAD-dependent malic enzyme		P0CG05	Homo sapiens	Ig lambda-2 chain C regions
		A0A212D7B8	Cervus elaphus hippelaphus	Amine oxidase		P75764	Escherichia coli	Uncharacterized protein YbhJ		P29401	Homo sapiens	Transketolase		A0A212CQ00	Cervus elaphus hippelaphus	SPADH1 (Fragment)		A7MJN1	Cronobacter sakazakii	UPF0265 protein ESA_01212		P07686	Homo sapiens	Beta-hexosaminidase subunit beta
		A0A212C778	Cervus elaphus hippelaphus	DSG1		A1AGM7	Escherichia coli	Elongation factor G		P09382	Homo sapiens	Galectin-1		A0A212CAW8	Cervus elaphus hippelaphus	BPIFB1		Q59097	Cupriavidus necator	Pyruvate dehydrogenase E1 component		P00352	Homo sapiens	Retinal dehydrogenase 1
		A0A212D458	Cervus elaphus hippelaphus	SERPINB1		A1AGM6	Escherichia coli	Elongation factor Tu 1		Q95604	Homo sapiens	HLA class I histocompatibility antigen, Cw-17 alpha chain		A0A212CSM8	Cervus elaphus hippelaphus	SERPINA3-8 (Fragment)		B3R181	Cupriavidus taiwanensis	Thymidylate kinase		P01877	Homo sapiens	Ig alpha-2 chain C region
		A0A212C748	Cervus elaphus hippelaphus	SERPINB5		P07001	Escherichia coli	NAD(P) transhydrogenase subunit alpha		P49773	Homo sapiens	Histidine triad nucleotide-binding protein 1		A0A212CI17	Cervus elaphus hippelaphus	CD5L		B7K912	Cyanothece sp.	Urease subunit alpha		P29508	Homo sapiens	Serpin B3
		A0A212CWY8	Cervus elaphus hippelaphus	Uncharacterized protein		P31979	Escherichia coli	NADH-quinone oxidoreductase subunit F		O43169	Homo sapiens	Cytochrome b5 type B		A0A212CJ25	Cervus elaphus hippelaphus	Uncharacterized protein		B7K906	Cyanothece sp.	Urease subunit gamma		P06753	Homo sapiens	Tropomyosin alpha-3 chain
		A0A212DAF8	Cervus elaphus hippelaphus	KRT20		P0A9R7	Escherichia coli	Cell division ATP-binding protein FtsE		Q15005	Homo sapiens	Signal peptidase complex subunit 2		A0A212CCX6	Cervus elaphus hippelaphus	Uncharacterized protein		B8HWM0	Cyanothece sp.	S-adenosylmethionine synthase		Q86TW2	Homo sapiens	Uncharacterized aarF domain-containing protein kinase 1
		A0A212DH88	Cervus elaphus hippelaphus	GSTP1 (Fragment)		B7LKE4	Escherichia fergusonii	Uracil phosphoribosyltransferase		Q08211	Homo sapiens	ATP-dependent RNA helicase A		A0A212CRI1	Cervus elaphus hippelaphus	CFH (Fragment)		B7KCF5	Cyanothece sp.	Serine--tRNA ligase		P09525	Homo sapiens	Annexin A4
		A0A212C7P2	Cervus elaphus hippelaphus	PLG (Fragment)		B7LKC2	Escherichia fergusonii	Cytoskeleton protein RodZ		Q01546	Homo sapiens	Keratin, type II cytoskeletal 2 oral		A0A212CU54	Cervus elaphus hippelaphus	TPM1		Q11QT3	Cytophaga hutchinsonii	ATP-dependent protease ATPase subunit HslU		P19823	Homo sapiens	Inter-alpha-trypsin inhibitor heavy chain H2
		A0A212DHZ3	Cervus elaphus hippelaphus	HPX (Fragment)		C4Z282	Eubacterium eligens	Carbon storage regulator homolog		Q8N1N4	Homo sapiens	Keratin, type II cytoskeletal 78		A0A212C2T2	Cervus elaphus hippelaphus	Uncharacterized protein		A5FRK5	Dehalococcoides mccartyi	DNA-directed RNA polymerase subunit beta		P05787	Homo sapiens	Keratin, type II cytoskeletal 8
		A0A212CD20	Cervus elaphus hippelaphus	A2M (Fragment)		C4Z1M9	Eubacterium eligens	Enolase		A6NMY6	Homo sapiens	Putative annexin A2-like protein		A0A212C9G3	Cervus elaphus hippelaphus	TKT		Q9R342	Deinococcus radiodurans	Elongation factor Tu		P10809	Homo sapiens	60 kDa heat shock protein, mitochondrial
		A0A212CHA5	Cervus elaphus hippelaphus	CREG1 (Fragment)		C4Z8P1	Eubacterium rectale	Acetyl-coenzyme A carboxylase carboxyl transferase subunits beta/alpha		P15924	Homo sapiens	Desmoplakin		A0A212C920	Cervus elaphus hippelaphus	PROK2		B8FNT7	Desulfitobacterium hafniense	60 kDa chaperonin		P08670	Homo sapiens	Vimentin
		A0A212CFR1	Cervus elaphus hippelaphus	Transgelin		Q0RBS5	Frankia alni	60 kDa chaperonin 3		P61626	Homo sapiens	Lysozyme C		A0A212D8R5	Cervus elaphus hippelaphus	SERPIND1		B8G1W9	Desulfitobacterium hafniense	50S ribosomal protein L2		P06576	Homo sapiens	ATP synthase subunit beta, mitochondrial
		A0A212C3I6	Cervus elaphus hippelaphus	KRTAP11-1		Q5KWJ4	Geobacillus kaustophilus	3-isopropylmalate dehydrogenase		Q9UBG3	Homo sapiens	Cornulin		A0A212CE91	Cervus elaphus hippelaphus	CA3		A8ZZJ0	Desulfococcus oleovorans	Formate--tetrahydrofolate ligase		P60174	Homo sapiens	Triosephosphate isomerase
		A0A212DCM0	Cervus elaphus hippelaphus	CD177 (Fragment)		B5ECF3	Geobacter bemidjiensis	Adenylosuccinate synthetase		Q6KB66	Homo sapiens	Keratin, type II cytoskeletal 80		A0A212D4B5	Cervus elaphus hippelaphus	BOLA		B1I661	Desulforudis audaxviator	60 kDa chaperonin		P02788	Homo sapiens	Lactotransferrin
		A0A212D4I5	Cervus elaphus hippelaphus	CFB		Q74FF1	Geobacter sulfurreducens	Chaperone protein ClpB		P02679	Homo sapiens	Fibrinogen gamma chain		A0A212DHN1	Cervus elaphus hippelaphus	TPP1		A4J104	Desulfotomaculum reducens	DNA-directed RNA polymerase subunit beta'		P47929	Homo sapiens	Galectin-7
		A0A212CR39	Cervus elaphus hippelaphus	PRDX6		A5G9I2	Geobacter uraniireducens	60 kDa chaperonin		P07339	Homo sapiens	Cathepsin D		A0A212CEZ4	Cervus elaphus hippelaphus	Pyruvate kinase		A4J7F3	Desulfotomaculum reducens	Chaperone protein DnaK		P83731	Homo sapiens	60S ribosomal protein L24
		A0A212CSV5	Cervus elaphus hippelaphus	SERPINA3-5 (Fragment)		P05304	Giardia intestinalis	Tubulin beta chain		P31151	Homo sapiens	Protein S100-A7		A0A212D7Z4	Cervus elaphus hippelaphus	PEBP1		Q30W28	Desulfovibrio alaskensis	Phosphonates import ATP-binding protein PhnC		P49327	Homo sapiens	Fatty acid synthase
		A0A212D3W3	Cervus elaphus hippelaphus	FN1		Q7NF75	Gloeobacter violaceus	Isoleucine--tRNA ligase		Q562R1	Homo sapiens	Beta-actin-like protein 2		A0A212D5R7	Cervus elaphus hippelaphus	JCHAIN		Q30WZ8	Desulfovibrio alaskensis	2,3-bisphosphoglycerate-dependent phosphoglycerate mutase		Q14103	Homo sapiens	Heterogeneous nuclear ribonucleoprotein D0
		A0A212CMB8	Cervus elaphus hippelaphus	Uncharacterized protein (Fragment)		A9HK37	Gluconacetobacter diazotrophicus	60 kDa chaperonin 1		P07355	Homo sapiens	Annexin A2		A0A212D8J1	Cervus elaphus hippelaphus	Uncharacterized protein		B8J189	Desulfovibrio desulfuricans	Serine hydroxymethyltransferase		P61604	Homo sapiens	10 kDa heat shock protein, mitochondrial
		A0A212CTC3	Cervus elaphus hippelaphus	Pyruvate kinase (Fragment)		A9HAU9	Gluconacetobacter diazotrophicus	Protein translocase subunit SecA		P06732	Homo sapiens	Creatine kinase M-type		A0A212CIN6	Cervus elaphus hippelaphus	CP (Fragment)		Q72AW6	Desulfovibrio vulgaris	Chaperone protein ClpB		Q07021	Homo sapiens	Complement component 1 Q subcomponent-binding protein, mitochondrial
		A0A212CSM8	Cervus elaphus hippelaphus	SERPINA3-8 (Fragment)		Q7VNA2	Haemophilus ducreyi	Elongation factor G		P06702	Homo sapiens	Protein S100-A9		A0A212CBY9	Cervus elaphus hippelaphus	WFDC2		A5EX85	Dichelobacter nodosus	Elongation factor G		P04083	Homo sapiens	Annexin A1
		A0A212C9K1	Cervus elaphus hippelaphus	Uncharacterized protein		Q7VKV0	Haemophilus ducreyi	RNA polymerase-associated protein RapA		P07951	Homo sapiens	Tropomyosin beta chain		A0A212D0W4	Cervus elaphus hippelaphus	Histone H2B		A5EX96	Dichelobacter nodosus	30S ribosomal protein S11		Q00839	Homo sapiens	Heterogeneous nuclear ribonucleoprotein U
		A0A212CSV2	Cervus elaphus hippelaphus	SERPINA3-5 (Fragment)		Q7VL55	Haemophilus ducreyi	Ribose-phosphate pyrophosphokinase		Q13228	Homo sapiens	Selenium-binding protein 1		A0A212DDW3	Cervus elaphus hippelaphus	Uncharacterized protein		A8LJR6	Dinoroseobacter shibae	ATP synthase subunit alpha 2		P01860	Homo sapiens	Ig gamma-3 chain C region
		A0A212CV09	Cervus elaphus hippelaphus	Spectrin beta chain		Q7VLT3	Haemophilus ducreyi	Phosphoenolpyruvate carboxykinase [ATP]		P48594	Homo sapiens	Serpin B4		A0A212D1I8	Cervus elaphus hippelaphus	Uncharacterized protein (Fragment)		Q5QXT4	Diomarina loihiensis	Serine hydroxymethyltransferase		P01591	Homo sapiens	Immunoglobulin J chain
		A0A212DA65	Cervus elaphus hippelaphus	ALDH2		P44304	Haemophilus influenzae	Glyceraldehyde-3-phosphate dehydrogenase		P13796	Homo sapiens	Plastin-2		A0A212D1P2	Cervus elaphus hippelaphus	Uncharacterized protein		C5BF98	Edwardsiella ictaluri	Malate dehydrogenase		Q04695	Homo sapiens	Keratin, type I cytoskeletal 17
		A0A212D9K1	Cervus elaphus hippelaphus	Fructose-bisphosphate aldolase		P43753	Haemophilus influenzae	Formate acetyltransferase		Q01469	Homo sapiens	Fatty acid-binding protein, epidermal		A0A212DH88	Cervus elaphus hippelaphus	GSTP1 (Fragment)		C5B7L0	Edwardsiella ictaluri	Transaldolase		Q7Z794	Homo sapiens	Keratin, type II cytoskeletal 1b
		A0A212D8M7	Cervus elaphus hippelaphus	APOH		P43924	Haemophilus influenzae	Pyruvate kinase		P06396	Homo sapiens	Gelsolin		A0A212D9Z7	Cervus elaphus hippelaphus	SUSD2		C5BFM7	Edwardsiella ictaluri	UPF0227 protein NT01EI_1813		Q86Y46	Homo sapiens	Keratin, type II cytoskeletal 73
		A0A212DFY8	Cervus elaphus hippelaphus	EEF1G		P43854	Haemophilus influenzae	Amidophosphoribosyltransferase		Q5JXB2	Homo sapiens	Putative ubiquitin-conjugating enzyme E2 N-like		A0A212CR39	Cervus elaphus hippelaphus	PRDX6		C5BC84	Edwardsiella ictaluri	Probable GTP-binding protein EngB		P15924	Homo sapiens	Desmoplakin
		A0A212DCJ8	Cervus elaphus hippelaphus	BLVRB		P44474	Haemophilus influenzae	Rod shape-determining protein MreB		Q15517	Homo sapiens	Corneodesmosin		A0A212CA18	Cervus elaphus hippelaphus	CLEC3B		C5B7M4	Edwardsiella ictaluri	Isoleucine--tRNA ligase		Q8N1N4	Homo sapiens	Keratin, type II cytoskeletal 78
		A0A212C1P4	Cervus elaphus hippelaphus	HSPD1		P45260	Haemophilus influenzae	Acetolactate synthase small subunit		P01621	Homo sapiens	Ig kappa chain V-III region NG9 (Fragment)		A0A212D4D2	Cervus elaphus hippelaphus	CRISP3 (Fragment)		C5BGM3	Edwardsiella ictaluri	50S ribosomal protein L23		Q02413	Homo sapiens	Desmoglein-1
		A0A212CED1	Cervus elaphus hippelaphus	FABP9		P43873	Haemophilus influenzae	Biotin carboxylase		P23141	Homo sapiens	Liver carboxylesterase 1		A0A212DIA6	Cervus elaphus hippelaphus	NAD(P)(+)--arginine ADP-ribosyltransferase		Q9AML4	Edwardsiella tarda	Phosphate import ATP-binding protein PstB		Q08554	Homo sapiens	Desmocollin-1
		A0A212CN42	Cervus elaphus hippelaphus	AMBP		P45303	Haemophilus influenzae	2-oxoglutarate dehydrogenase E1 component		P27105	Homo sapiens	Erythrocyte band 7 integral membrane protein		A0A212CUT3	Cervus elaphus hippelaphus	Proteasome subunit alpha type		P24163	Enterobacter aerogenes	Glyceraldehyde-3-phosphate dehydrogenase (Fragment)		P38646	Homo sapiens	Stress-70 protein, mitochondrial
		A0A212D4D2	Cervus elaphus hippelaphus	CRISP3 (Fragment)		P44619	Haemophilus influenzae	Transcription termination factor Rho		P12111	Homo sapiens	Collagen alpha-3(VI) chain		A0A212DCM0	Cervus elaphus hippelaphus	CD177 (Fragment)		A4WDC0	Enterobacter sp.	Serine hydroxymethyltransferase		Q6KB66	Homo sapiens	Keratin, type II cytoskeletal 80
		A0A212DJ06	Cervus elaphus hippelaphus	TRIM29		P44144	Haemophilus influenzae	Uncharacterized protein HI_1265		P02749	Homo sapiens	Beta-2-glycoprotein 1		A0A212C112	Cervus elaphus hippelaphus	F9		A4W897	Enterobacter sp.	2,3-bisphosphoglycerate-dependent phosphoglycerate mutase		Q16853	Homo sapiens	Membrane primary amine oxidase
		A0A212CHT9	Cervus elaphus hippelaphus	Glutathione S-transferase		P43927	Haemophilus influenzae	Selenocysteine-specific elongation factor		P29692	Homo sapiens	Elongation factor 1-delta		A0A212CW73	Cervus elaphus hippelaphus	QPCT		A4W5A0	Enterobacter sp.	Elongation factor Tu		P62899	Homo sapiens	60S ribosomal protein L31
		A0A212DIJ0	Cervus elaphus hippelaphus	CD59 (Fragment)		A5UA09	Haemophilus influenzae	ATP synthase subunit alpha		O75874	Homo sapiens	Isocitrate dehydrogenase [NADP] cytoplasmic		A0A212CNQ2	Cervus elaphus hippelaphus	Beta-microseminoprotein		A4WG18	Enterobacter sp.	UDP-N-acetyl-D-mannosaminuronic acid transferase		P04745	Homo sapiens	Alpha-amylase 1
		A0A212CM59	Cervus elaphus hippelaphus	Uncharacterized protein		P43784	Haemophilus influenzae	Dihydrolipoyl dehydrogenase		Q86TD4	Homo sapiens	Sarcalumenin		A0A212D4I5	Cervus elaphus hippelaphus	CFB		A4WF42	Enterobacter sp.	30S ribosomal protein S9		Q86UK5	Homo sapiens	Limbin
		A0A212CIE6	Cervus elaphus hippelaphus	CSTB		P44910	Haemophilus influenzae	GTP-binding protein TypA/BipA homolog		A8K5M9	Homo sapiens	Uncharacterized protein C15orf62, mitochondrial		A0A212CGS2	Cervus elaphus hippelaphus	ECM1		A4W6D5	Enterobacter sp.	Chaperone protein DnaK		P26641	Homo sapiens	Elongation factor 1-gamma
		A0A212D2H2	Cervus elaphus hippelaphus	IFI30		A5UCB9	Haemophilus influenzae	Asparagine--tRNA ligase		P52272	Homo sapiens	Heterogeneous nuclear ribonucleoprotein M		A0A212DAD9	Cervus elaphus hippelaphus	Proteasome subunit beta type		A4WDB1	Enterobacter sp.	Cysteine desulfurase IscS		P52895	Homo sapiens	Aldo-keto reductase family 1 member C2
		A0A212CG07	Cervus elaphus hippelaphus	S100A12		B8F772	Haemophilus parasuis	ATP synthase subunit alpha		P01834	Homo sapiens	Ig kappa chain C region		A0A212CNQ0	Cervus elaphus hippelaphus	PRDX3		A4WG54	Enterobacter sp.	Acetylornithine deacetylase		P08195	Homo sapiens	4F2 cell-surface antigen heavy chain
		A0A212D0B8	Cervus elaphus hippelaphus	CASP14		Q0I5X1	Haemophilus somnus	ATP synthase subunit alpha		P12273	Homo sapiens	Prolactin-inducible protein		A0A212C161	Cervus elaphus hippelaphus	PRDX4		A4WCI8	Enterobacter sp.	GTP cyclohydrolase 1		Q14195	Homo sapiens	Dihydropyrimidinase-related protein 3
		A0A212CRY4	Cervus elaphus hippelaphus	Isocitrate dehydrogenase [NADP]		Q2S905	Hahella chejuensis	DNA-directed RNA polymerase subunit beta		Q08188	Homo sapiens	Protein-glutamine gamma-glutamyltransferase E		A0A212CR44	Cervus elaphus hippelaphus	QSOX1		A4W844	Enterobacter sp.	Glucosamine-6-phosphate deaminase		P04040	Homo sapiens	Catalase
		A0A212CNQ0	Cervus elaphus hippelaphus	PRDX3		Q2SDG0	Hahella chejuensis	60 kDa chaperonin		P01009	Homo sapiens	Alpha-1-antitrypsin		A0A212D8E7	Cervus elaphus hippelaphus	LGALS3BP		A4W506	Enterobacter sp.	Ribonuclease PH		P35030	Homo sapiens	Trypsin-3
		A0A212CT85	Cervus elaphus hippelaphus	Proteasome endopeptidase complex (Fragment)		Q2S929	Hahella chejuensis	30S ribosomal protein S5		Q7Z5L0	Homo sapiens	Vitelline membrane outer layer protein 1 homolog		A0A212CJ76	Cervus elaphus hippelaphus	Uncharacterized protein (Fragment)		A4WF48	Enterobacter sp.	Malate dehydrogenase		Q06830	Homo sapiens	Peroxiredoxin-1
		A0A212CV55	Cervus elaphus hippelaphus	THBS1		Q2S8Z8	Hahella chejuensis	Elongation factor Tu		Q6UWP8	Homo sapiens	Suprabasin		A0A212CN42	Cervus elaphus hippelaphus	AMBP		A4W889	Enterobacter sp.	Protein TolB		Q86YF9	Homo sapiens	Zinc finger protein DZIP1
		A0A212CC12	Cervus elaphus hippelaphus	ITIH2 (Fragment)		Q2S6N9	Hahella chejuensis	ATP synthase subunit alpha 2		P12035	Homo sapiens	Keratin, type II cytoskeletal 3		A0A212CUN6	Cervus elaphus hippelaphus	NPC2 OS=Cervus elaphus hippelaphus		P25477	Enterobacteria phage	Capsid proteins		O95678	Homo sapiens	Keratin, type II cytoskeletal 75
		A0A212D6R2	Cervus elaphus hippelaphus	CA4		B0R6S2	Halobacterium salinarum	Glycerol kinase		P02765	Homo sapiens	Alpha-2-HS-glycoprotein		A0A212DD65	Cervus elaphus hippelaphus	ALDH16A1		Q832Y6	Enterococcus faecalis	Methionine import ATP-binding protein MetN 1		Q08188	Homo sapiens	Protein-glutamine gamma-glutamyltransferase E
		A0A212CA18	Cervus elaphus hippelaphus	CLEC3B		A1WXY6	Halorhodospira halophila	Adenylate kinase		Q2M2I5	Homo sapiens	Keratin, type I cytoskeletal 24		A0A212D6Z1	Cervus elaphus hippelaphus	Nucleoside diphosphate kinase		Q82Z41	Enterococcus faecalis	DNA-directed RNA polymerase subunit beta'		Q13310	Homo sapiens	Polyadenylate-binding protein 4
		A0A212CBB4	Cervus elaphus hippelaphus	Glutathione synthetase		A1WWV4	Halorhodospira halophila	Translation initiation factor IF-1		P51888	Homo sapiens	Prolargin		A0A212CYH2	Cervus elaphus hippelaphus	Inactive rhomboid protein		Q839Y9	Enterococcus faecalis	Single-stranded DNA-binding protein		Q96RW7	Homo sapiens	Hemicentin-1
		A0A212CI17	Cervus elaphus hippelaphus	CD5L		A1WZT2	Halorhodospira halophila	ATP synthase gamma chain		P78386	Homo sapiens	Keratin, type II cuticular Hb5		A0A212D458	Cervus elaphus hippelaphus	SERPINB1		E6ER18	Enterococcus faecalis	Enolase		P0C0L4	Homo sapiens	Complement C4-A
		A0A212C6Y8	Cervus elaphus hippelaphus	Transthyretin		A1WV96	Halorhodospira halophila	50S ribosomal protein L17		P13535	Homo sapiens	Myosin-8		A0A212CHY4	Cervus elaphus hippelaphus	CPN2		Q833H0	Enterococcus faecalis	Acetate kinase		P14543	Homo sapiens	Nidogen-1
		A0A212CQV1	Cervus elaphus hippelaphus	C4BPA		A1WXE4	Halorhodospira halophila	Chaperone protein HtpG		P35579	Homo sapiens	Myosin-9		A0A212CFL8	Cervus elaphus hippelaphus	FAAH		Q834X8	Enterococcus faecalis	V-type ATP synthase beta chain		P35670	Homo sapiens	Copper-transporting ATPase 2
		A0A212CRI1	Cervus elaphus hippelaphus	CFH (Fragment)		C4K4D1	Hamiltonella defensa	Phosphoribosylformylglycinamidine cyclo-ligase		P06753	Homo sapiens	Tropomyosin alpha-3 chain		A0A212CCX5	Cervus elaphus hippelaphus	Uncharacterized protein		P23530	Enterococcus faecalis	Phosphoenolpyruvate-protein phosphotransferase		P02765	Homo sapiens	Alpha-2-HS-glycoprotein
		A0A212DFA6	Cervus elaphus hippelaphus	Uncharacterized protein		C4K3J5	Hamiltonella defensa	Phosphoenolpyruvate carboxykinase [ATP]		Q8WZ42	Homo sapiens	Titin		A0A212D4R6	Cervus elaphus hippelaphus	GSTA2		Q830Q5	Enterococcus faecalis	50S ribosomal protein L11		P14618	Homo sapiens	Pyruvate kinase PKM
		A0A212CI11	Cervus elaphus hippelaphus	AHSG		O25581	Helicobacter pylori	Probable tautomerase HP_0924		P02751	Homo sapiens	Fibronectin		A0A212D7G5	Cervus elaphus hippelaphus	Uncharacterized protein (Fragment)		Q837V2	Enterococcus faecalis	Aspartyl/glutamyl-tRNA(Asn/Gln) amidotransferase subunit B		P08238	Homo sapiens	Heat shock protein HSP 90-beta
		A0A212CIC4	Cervus elaphus hippelaphus	FETUB (Fragment)		Q9ZJL8	Helicobacter pylori	ATP-dependent Clp protease ATP-binding subunit ClpX		P48788	Homo sapiens	Troponin I, fast skeletal muscle		A0A212D6S5	Cervus elaphus hippelaphus	KRT17		Q834X9	Enterococcus faecalis	V-type ATP synthase alpha chain		P00338	Homo sapiens	L-lactate dehydrogenase A chain
		A0A212CQN3	Cervus elaphus hippelaphus	SERPINC1		Q9ZJS5	Helicobacter pylori	30S ribosomal protein S14 type Z		P02549	Homo sapiens	Spectrin alpha chain, erythrocytic 1		A0A212C5Q1	Cervus elaphus hippelaphus	Annexin		Q837B3	Enterococcus faecalis	Methionine--tRNA ligase		P05388	Homo sapiens	60S acidic ribosomal protein P0
		A0A212D7M1	Cervus elaphus hippelaphus	KRT24		B0THN2	Heliobacterium modesticaldum	ATP synthase subunit beta		Q14324	Homo sapiens	Myosin-binding protein C, fast-type		A0A212DGK7	Cervus elaphus hippelaphus	Serum amyloid A protein		Q839G9	Enterococcus faecalis	Elongation factor G		P49755	Homo sapiens	Transmembrane emp24 domain-containing protein 10
		A0A212CD71	Cervus elaphus hippelaphus	Triosephosphate isomerase		P42477	Herpetosiphon aurantiacus	Elongation factor Tu		Q00872	Homo sapiens	Myosin-binding protein C, slow-type		A0A212CZT5	Cervus elaphus hippelaphus	AZGP1		Q8GCR3	Enterococcus faecium	DNA-directed RNA polymerase subunit beta		P31949	Homo sapiens	Protein S100-A11
		A0A212DD20	Cervus elaphus hippelaphus	TUBB3		Q5QV46	Idiomarina loihiensis	Arginine--tRNA ligase		P54296	Homo sapiens	Myomesin-2		A0A212C8V2	Cervus elaphus hippelaphus	CATHL2 (Fragment)		B2VI65	Erwinia tasmaniensis	5-methyltetrahydropteroyltriglutamate--homocysteine methyltransferase		P05783	Homo sapiens	Keratin, type I cytoskeletal 18
		A0A212C3G0	Cervus elaphus hippelaphus	Uncharacterized protein		Q5QYB9	Idiomarina loihiensis	Nucleoside diphosphate kinase		P12829	Homo sapiens	Myosin light chain 4		A0A212D668	Cervus elaphus hippelaphus	GC		B2VE71	Erwinia tasmaniensis	Phosphoribosylformylglycinamidine cyclo-ligase		P21333	Homo sapiens	Filamin-A
		A0A212CH81	Cervus elaphus hippelaphus	SPTA1 (Fragment)		Q5QVT4	Idiomarina loihiensis	60 kDa chaperonin		P12109	Homo sapiens	Collagen alpha-1(VI) chain		A0A212CN16	Cervus elaphus hippelaphus	GSN		B2VG58	Erwinia tasmaniensis	ATP-dependent RNA helicase RhlB		P23528	Homo sapiens	Cofilin-1
		A0A212CJ19	Cervus elaphus hippelaphus	CP (Fragment)		Q5QUT9	Idiomarina loihiensis	Error-prone DNA polymerase		P11047	Homo sapiens	Laminin subunit gamma-1		A0A212C8Y6	Cervus elaphus hippelaphus	APEH		B2VF45	Erwinia tasmaniensis	Lysine--tRNA ligase		Q92733	Homo sapiens	Proline-rich protein PRCC
		A0A212CCG7	Cervus elaphus hippelaphus	Uncharacterized protein		Q5QYZ7	Idiomarina loihiensis	tRNA-specific 2-thiouridylase MnmA		P21108	Homo sapiens	Ribose-phosphate pyrophosphokinase 3		A0A212C5F6	Cervus elaphus hippelaphus	VCP		B2VK36	Erwinia tasmaniensis	Elongation factor G		P06744	Homo sapiens	Glucose-6-phosphate isomerase
		A0A212CAW8	Cervus elaphus hippelaphus	BPIFB1		A6TEX7	Klebsiella pneumoniae	Elongation factor Tu		O76011	Homo sapiens	Keratin, type I cuticular Ha4		A0A212C101	Cervus elaphus hippelaphus	Uncharacterized protein (Fragment)		B2VL84	Erwinia tasmaniensis	60 kDa chaperonin		Q16719	Homo sapiens	Kynureninase
		A0A212C922	Cervus elaphus hippelaphus	ITIH1 (Fragment)		A6T4X2	Klebsiella pneumoniae	Elongation factor Ts		O14983	Homo sapiens	Sarcoplasmic/endoplasmic reticulum calcium ATPase 1		A0A212DJ20	Cervus elaphus hippelaphus	HPX (Fragment)		B2VG94	Erwinia tasmaniensis	50S ribosomal protein L10		P09382	Homo sapiens	Galectin-1
		A0A212C2X4	Cervus elaphus hippelaphus	Uncharacterized protein		P45599	Klebsiella pneumoniae	Ferric uptake regulation protein		O75112	Homo sapiens	LIM domain-binding protein 3		A0A212CD10	Cervus elaphus hippelaphus	C1S		Q2ND71	Erythrobacter litoralis	Aspartyl/glutamyl-tRNA(Asn/Gln) amidotransferase subunit B		P12956	Homo sapiens	X-ray repair cross-complementing protein 6
		A0A212DB97	Cervus elaphus hippelaphus	SERPINF2		A6TH78	Klebsiella pneumoniae	Putative ribosome biogenesis GTPase RsgA		Q9UBF9	Homo sapiens	Myotilin		A0A212D4W6	Cervus elaphus hippelaphus	Histone H2A (Fragment)		P0AG82	Escherichia coli	Phosphate-binding protein PstS		P07951	Homo sapiens	Tropomyosin beta chain
		A0A212CG89	Cervus elaphus hippelaphus	C8A		A6TF49	Klebsiella pneumoniae	Glucose-1-phosphate adenylyltransferase		P10515	Homo sapiens	Dihydrolipoyllysine-residue acetyltransferase component of pyruvate dehydrogenase complex, mitochondrial		A0A212CSZ9	Cervus elaphus hippelaphus	Uncharacterized protein		P0A912	Escherichia coli	Peptidoglycan-associated lipoprotein		P49773	Homo sapiens	Histidine triad nucleotide-binding protein 1
		A0A212C8U9	Cervus elaphus hippelaphus	ITIH1		A6TGE3	Klebsiella pneumoniae	Acetylglutamate kinase		Q9BZH6	Homo sapiens	WD repeat-containing protein 11		A0A212C8U9	Cervus elaphus hippelaphus	ITIH1		Q8FBT8	Escherichia coli	Phosphate-specific transport system accessory protein PhoU		P02748	Homo sapiens	Complement component C9
		A0A212CNC6	Cervus elaphus hippelaphus	ORM1		B5XTD4	Klebsiella pneumoniae	Glycerol kinase		P36955	Homo sapiens	Pigment epithelium-derived factor		A0A212C9K1	Cervus elaphus hippelaphus	Uncharacterized protein		P0AA01	Escherichia coli	Transcription termination/antitermination protein NusG		P58546	Homo sapiens	Myotrophin
		A0A212CIM7	Cervus elaphus hippelaphus	HRG		P37424	Klebsiella pneumoniae	Leucine-responsive regulatory protein		P11171	Homo sapiens	Protein 4.1		A0A212CQ82	Cervus elaphus hippelaphus	Apolipoprotein D		P31224	Escherichia coli	Multidrug efflux pump subunit AcrB		Q7Z5P9	Homo sapiens	Mucin-19
		A0A212CJ25	Cervus elaphus hippelaphus	Uncharacterized protein		A6TEW5	Klebsiella pneumoniae	50S ribosomal protein L16		P35030	Homo sapiens	Trypsin-3		A0A212CCD7	Cervus elaphus hippelaphus	Uncharacterized protein (Fragment)		P0AD98	Escherichia coli	Leu/Ile/Val-binding protein		P49247	Homo sapiens	Ribose-5-phosphate isomerase
		A0A212CNM9	Cervus elaphus hippelaphus	FAM213A		A6TD53	Klebsiella pneumoniae	Enolase		P16157	Homo sapiens	Ankyrin-1		A0A212C9J5	Cervus elaphus hippelaphus	ITIH3		P42620	Escherichia coli	Glutathionyl-hydroquinone reductase YqjG		P35612	Homo sapiens	Beta-adducin
		A0A212DII4	Cervus elaphus hippelaphus	APOA4		A6TBC5	Klebsiella pneumoniae	Histidine biosynthesis bifunctional protein HisB		O15523	Homo sapiens	ATP-dependent RNA helicase DDX3Y		A0A212CS30	Cervus elaphus hippelaphus	Uncharacterized protein		P69778	Escherichia coli	Major outer membrane lipoprotein		P35555	Homo sapiens	Fibrillin-1
		A0A212CR44	Cervus elaphus hippelaphus	QSOX1		A6TCG5	Klebsiella pneumoniae	Serine hydroxymethyltransferase		P02790	Homo sapiens	Hemopexin		A0A212D931	Cervus elaphus hippelaphus	VTN		P0ADE6	Escherichia coli	Uncharacterized protein YgaU		P01031	Homo sapiens	Complement C5
		A0A212CEZ4	Cervus elaphus hippelaphus	Pyruvate kinase		P03833	Klebsiella pneumoniae	Pyruvate-flavodoxin oxidoreductase		Q8NI51	Homo sapiens	Transcriptional repressor CTCFL		A0A212CG89	Cervus elaphus hippelaphus	C8A		P76250	Escherichia coli	HTH-type transcriptional regulator DmlR		P31327	Homo sapiens	Carbamoyl-phosphate synthase [ammonia], mitochondrial
		A0A212D686	Cervus elaphus hippelaphus	AFM		Q1ISQ0	Koribacter versatilis	60 kDa chaperonin		P19823	Homo sapiens	Inter-alpha-trypsin inhibitor heavy chain H2		A0A212C8Z7	Cervus elaphus hippelaphus	LTF		B7N6D8	Escherichia coli	Serine hydroxymethyltransferase		Q7RTR0	Homo sapiens	NACHT, LRR and PYD domains-containing protein 9
		A0A212DF66	Cervus elaphus hippelaphus	LUM		Q88VM0	Lactobacillus plantarum	Chaperone protein DnaK		P00450	Homo sapiens	Ceruloplasmin		A0A212C2U5	Cervus elaphus hippelaphus	Uncharacterized protein		Q19NJ4	Escherichia coli	60 kDa chaperonin 2		Q9Y6C2	Homo sapiens	EMILIN-1
		A0A212DDW3	Cervus elaphus hippelaphus	Uncharacterized protein		Q38YR7	Lactobacillus sakei	60 kDa chaperonin		P15515	Homo sapiens	Histatin-1		A0A212DF22	Cervus elaphus hippelaphus	Lysozyme		A7ZJD0	Escherichia coli	2,3-bisphosphoglycerate-dependent phosphoglycerate mutase		O94806	Homo sapiens	Serine/threonine-protein kinase D3
		A0A212CT61	Cervus elaphus hippelaphus	CTSH OS=Cervus elaphus hippelaphus		Q1WSY0	Lactobacillus salivarius	Enolase		P15516	Homo sapiens	Histatin-3		A8QJ91	Cervus elaphus hippelaphus	Bactenecin (Fragment)		P0AB71	Escherichia coli	Fructose-bisphosphate aldolase class 2		P00480	Homo sapiens	Ornithine carbamoyltransferase, mitochondrial
		A0A212CDI8	Cervus elaphus hippelaphus	Uncharacterized protein (Fragment)		P37032	Legionella pneumophila	Aconitate hydratase A		P01011	Homo sapiens	Alpha-1-antichymotrypsin		A0A212DHC1	Cervus elaphus hippelaphus	Uncharacterized protein (Fragment)		P0AC43	Escherichia coli	Succinate dehydrogenase flavoprotein subunit		P00326	Homo sapiens	Alcohol dehydrogenase 1C
		A0A212CCX6	Cervus elaphus hippelaphus	Uncharacterized protein		A5IHR7	Legionella pneumophila	Elongation factor G		P02808	Homo sapiens	Statherin		A0A212CKI1	Cervus elaphus hippelaphus	PON1 (Fragment)		P0A3B3	Escherichia coli	GTP-binding protein TypA/BipA		P09488	Homo sapiens	Glutathione S-transferase Mu 1
		A0A212C541	Cervus elaphus hippelaphus	Uncharacterized protein		Q6AF43	Leifsonia xyli	Triosephosphate isomerase		P01833	Homo sapiens	Polymeric immunoglobulin receptor		A0A212DIJ0	Cervus elaphus hippelaphus	CD59 (Fragment)		P0A9Q7	Escherichia coli	Aldehyde-alcohol dehydrogenase		P01818	Homo sapiens	Ig heavy chain V-II region HE
		A0A212D8J1	Cervus elaphus hippelaphus	Uncharacterized protein		B0SLC4	Leptospira biflexa	ATP synthase subunit b		P0CG05	Homo sapiens	Ig lambda-2 chain C regions		A0A212DDF7	Cervus elaphus hippelaphus	Uncharacterized protein (Fragment)		A1AGM6	Escherichia coli	Elongation factor Tu 1		Q9ULV0	Homo sapiens	Unconventional myosin-Vb
		A0A212D9T7	Cervus elaphus hippelaphus	MYH1 (Fragment)		B1Y7H6	Leptothrix cholodnii	50S ribosomal protein L1		P00568	Homo sapiens	Adenylate kinase isoenzyme 1		A0A212CDI0	Cervus elaphus hippelaphus	Ubiquitinyl hydrolase 1		P0AEZ5	Escherichia coli	Septum site-determining protein MinD		P02774	Homo sapiens	Vitamin D-binding protein
		A0A212D7H3	Cervus elaphus hippelaphus	MYH1 (Fragment)		C1KVP1	Listeria monocytogenes	Septation ring formation regulator EzrA		Q96DA0	Homo sapiens	Zymogen granule protein 16 homolog B		A0A212CRI8	Cervus elaphus hippelaphus	C4BPA		P0ABC7	Escherichia coli	Modulator of FtsH protease HflK		P78386	Homo sapiens	Keratin, type II cuticular Hb5
		A0A212CU54	Cervus elaphus hippelaphus	TPM1		A0L4C9	Magnetococcus marinus	60 kDa chaperonin		P48668	Homo sapiens	Keratin, type II cytoskeletal 6C		A0A212CED1	Cervus elaphus hippelaphus	FABP9		P0ADG8	Escherichia coli	Inosine-5'-monophosphate dehydrogenase		Q14533	Homo sapiens	Keratin, type II cuticular Hb1
		A0A212CD52	Cervus elaphus hippelaphus	Uncharacterized protein (Fragment)		Q2VZN0	Magnetospirillum magneticum	ATP synthase subunit alpha		O95678	Homo sapiens	Keratin, type II cytoskeletal 75		A0A212DF66	Cervus elaphus hippelaphus	LUM		P36683	Escherichia coli	Aconitate hydratase B		Q7Z3Y8	Homo sapiens	Keratin, type I cytoskeletal 27
		A0A212DH10	Cervus elaphus hippelaphus	ACTN3		Q2W0E8	Magnetospirillum magneticum	2,3,4,5-tetrahydropyridine-2,6-dicarboxylate N-succinyltransferase		P07686	Homo sapiens	Beta-hexosaminidase subunit beta		A0A212C0Y9	Cervus elaphus hippelaphus	CFP		P00561	Escherichia coli	Bifunctional aspartokinase/homoserine dehydrogenase 1		Q5XKE5	Homo sapiens	Keratin, type II cytoskeletal 79
		A0A212DFN1	Cervus elaphus hippelaphus	ATP synthase subunit beta		Q2WAW8	Magnetospirillum magneticum	60 kDa chaperonin		P50452	Homo sapiens	Serpin B8		A0A212CIE6	Cervus elaphus hippelaphus	CSTB		P36938	Escherichia coli	Phosphoglucomutase		Q14134	Homo sapiens	Tripartite motif-containing protein 29
		A0A212D3R8	Cervus elaphus hippelaphus	MYL1 (Fragment)		Q65S95	Mannheimia succiniciproducens	S-adenosylmethionine:tRNA ribosyltransferase-isomerase		O75223	Homo sapiens	Gamma-glutamylcyclotransferase		A0A212DCV8	Cervus elaphus hippelaphus	Uncharacterized protein		P0AGE9	Escherichia coli	Succinyl-CoA ligase [ADP-forming] subunit alpha		O75369	Homo sapiens	Filamin-B
		A0A212DGZ3	Cervus elaphus hippelaphus	Alpha-1,4 glucan phosphorylase		Q0AS40	Maricaulis maris	60 kDa chaperonin		Q04941	Homo sapiens	Proteolipid protein 2		A0A212D1N8	Cervus elaphus hippelaphus	RETN		Q8VNN2	Escherichia coli	Beta-galactosidase		Q9C075	Homo sapiens	Keratin, type I cytoskeletal 23
		A0A212D426	Cervus elaphus hippelaphus	DES		A1U5Z6	Marinobacter hydrocarbonoclasticus	Polyribonucleotide nucleotidyltransferase		B9A064	Homo sapiens	Immunoglobulin lambda-like polypeptide 5		A0A212CBJ4	Cervus elaphus hippelaphus	Proteasome subunit alpha type		P63284	Escherichia coli	Chaperone protein ClpB		Q6A163	Homo sapiens	Keratin, type I cytoskeletal 39
		A0A212DBF7	Cervus elaphus hippelaphus	MYL2		A1U5G5	Marinobacter hydrocarbonoclasticus	CCA-adding enzyme		P20073	Homo sapiens	Annexin A7		A0A212C995	Cervus elaphus hippelaphus	CATHL3 (Fragment)		P0AFG9	Escherichia coli	Pyruvate dehydrogenase E1 component		Q7Z406	Homo sapiens	Myosin-14
		A0A212D1T8	Cervus elaphus hippelaphus	CKMT2		A1U614	Marinobacter hydrocarbonoclasticus	Chaperone protein DnaK		P07858	Homo sapiens	Cathepsin B		A0A212CEU4	Cervus elaphus hippelaphus	C8B (Fragment)		P00350	Escherichia coli	6-phosphogluconate dehydrogenase, decarboxylating		P29692	Homo sapiens	Elongation factor 1-delta
		A0A212CKW6	Cervus elaphus hippelaphus	FLNC		A1TYM2	Marinobacter hydrocarbonoclasticus	DNA-directed RNA polymerase subunit alpha		P05156	Homo sapiens	Complement factor I		A0A212DGV4	Cervus elaphus hippelaphus	L-lactate dehydrogenase		P0AG16	Escherichia coli	Amidophosphoribosyltransferase		P01833	Homo sapiens	Polymeric immunoglobulin receptor
		A0A212CCJ4	Cervus elaphus hippelaphus	VWF		A6VVI2	Marinomonas sp.	Argininosuccinate synthase		Q3T8J9	Homo sapiens	GON-4-like protein		A0A212D4M1	Cervus elaphus hippelaphus	TDRD6		P13035	Escherichia coli	Aerobic glycerol-3-phosphate dehydrogenase		Q01518	Homo sapiens	Adenylyl cyclase-associated protein 1
		A0A212DE30	Cervus elaphus hippelaphus	Uncharacterized protein (Fragment)		A6VXZ2	Marinomonas sp.	30S ribosomal protein S9		P0DME0	Homo sapiens	Protein SETSIP		A0A212CRD9	Cervus elaphus hippelaphus	MASP2		P0AB89	Escherichia coli	Adenylosuccinate lyase		P31151	Homo sapiens	Protein S100-A7
		A0A212DGV4	Cervus elaphus hippelaphus	L-lactate dehydrogenase		A6VYJ2	Marinomonas sp.	UDP-3-O-[3-hydroxymyristoyl] N-acetylglucosamine deacetylase		P30048	Homo sapiens	Thioredoxin-dependent peroxide reductase, mitochondrial		A0A212CQ10	Cervus elaphus hippelaphus	CFH		P21599	Escherichia coli	Pyruvate kinase II		P23246	Homo sapiens	Splicing factor, proline- and glutamine-rich
		A0A212CE91	Cervus elaphus hippelaphus	CA3		A6W399	Marinomonas sp.	DNA-directed RNA polymerase subunit beta		Q16769	Homo sapiens	Glutaminyl-peptide cyclotransferase		A0A212CHQ2	Cervus elaphus hippelaphus	Protein S100		P09831	Escherichia coli	Glutamate synthase [NADPH] large chain		O15020	Homo sapiens	Spectrin beta chain, non-erythrocytic 2
		A0A212DG79	Cervus elaphus hippelaphus	TNNT3		Q60290	Methanocaldococcus jannaschii	Uncharacterized protein MJECL33		P04632	Homo sapiens	Calpain small subunit 1		A0A212CC32	Cervus elaphus hippelaphus	Uncharacterized protein (Fragment)		P32176	Escherichia coli	Formate dehydrogenase-O major subunit		P23284	Homo sapiens	Peptidyl-prolyl cis-trans isomerase B
		A0A212C1G3	Cervus elaphus hippelaphus	Uncharacterized protein (Fragment)		A6VJ31	Methanococcus maripaludis	Enolase		P50897	Homo sapiens	Palmitoyl-protein thioesterase 1		A0A212CEW6	Cervus elaphus hippelaphus	Proteasome subunit beta		P28635	Escherichia coli	D-methionine-binding lipoprotein MetQ		Q86UP2	Homo sapiens	Kinectin
		A0A212CQC9	Cervus elaphus hippelaphus	CFH (Fragment)		P80524	Methanosarcina barkeri	Pyruvate synthase subunit PorD		Q5T749	Homo sapiens	Keratinocyte proline-rich protein		A0A212C2X4	Cervus elaphus hippelaphus	Uncharacterized protein		P02932	Escherichia coli	Outer membrane pore protein E		Q53EL6	Homo sapiens	Programmed cell death protein 4
		A0A212C711	Cervus elaphus hippelaphus	MYOM1 (Fragment)		P26920	Methanothermobacter marburgensis	Tryptophan synthase alpha chain		P00491	Homo sapiens	Purine nucleoside phosphorylase		A0A212CVQ4	Cervus elaphus hippelaphus	Uncharacterized protein		P06959	Escherichia coli	Dihydrolipoyllysine-residue acetyltransferase component of pyruvate dehydrogenase complex		Q99729	Homo sapiens	Heterogeneous nuclear ribonucleoprotein A/B
		A0A212DFI3	Cervus elaphus hippelaphus	Glycerol-3-phosphate dehydrogenase [NAD(+)]		A2SLG1	Methylibium petroleiphilum	30S ribosomal protein S7		P03973	Homo sapiens	Antileukoproteinase		A0A212CA88	Cervus elaphus hippelaphus	PROCR		P0A992	Escherichia coli	Fructose-bisphosphate aldolase class 1		P01040	Homo sapiens	Cystatin-A
		A0A212D7G0	Cervus elaphus hippelaphus	Uncharacterized protein		A2SLG8	Methylibium petroleiphilum	50S ribosomal protein L1		P80748	Homo sapiens	Ig lambda chain V-III region LOI		A0A212C4I5	Cervus elaphus hippelaphus	F7		P0ACY4	Escherichia coli	Uncharacterized protein YeaG		P09651	Homo sapiens	Heterogeneous nuclear ribonucleoprotein A1
		A0A212CNQ9	Cervus elaphus hippelaphus	Uncharacterized protein		A2SFS2	Methylibium petroleiphilum	UPF0502 protein Mpe_A1449		P01877	Homo sapiens	Ig alpha-2 chain C region		A0A212DBE5	Cervus elaphus hippelaphus	Uncharacterized protein		P39342	Escherichia coli	Uncharacterized protein YjgR		Q7Z7M9	Homo sapiens	Polypeptide N-acetylgalactosaminyltransferase 5
		A0A212C287	Cervus elaphus hippelaphus	Uncharacterized protein (Fragment)		B1LVA0	Methylobacterium radiotolerans	60 kDa chaperonin		O75106	Homo sapiens	Retina-specific copper amine oxidase		A0A212CLX2	Cervus elaphus hippelaphus	CFI (Fragment)		P0ADW3	Escherichia coli	Inner membrane protein YhcB		P80188	Homo sapiens	Neutrophil gelatinase-associated lipocalin
		A0A212DFG2	Cervus elaphus hippelaphus	MYBPC1 (Fragment)		B8ER20	Methylocella silvestris	60 kDa chaperonin		Q8TDL5	Homo sapiens	BPI fold-containing family B member 1		A0A212C9S0	Cervus elaphus hippelaphus	FLNB		P0AFH9	Escherichia coli	Osmotically-inducible protein Y		Q01844	Homo sapiens	RNA-binding protein EWS
		A0A212DI17	Cervus elaphus hippelaphus	NDUFS3		Q60AY8	Methylococcus capsulatus	Integration host factor subunit alpha		Q9NP55	Homo sapiens	BPI fold-containing family A member 1		A0A212CYS7	Cervus elaphus hippelaphus	Uncharacterized protein (Fragment)		P21367	Escherichia coli	Uncharacterized protein YcaC		P16098	Hordeum vulgare	Beta-amylase
		A0A212CDE1	Cervus elaphus hippelaphus	Uncharacterized protein (Fragment)		Q60C67	Methylococcus capsulatus	ATP-dependent Clp protease ATP-binding subunit ClpX 1		O76013	Homo sapiens	Keratin, type I cuticular Ha6		A0A212C669	Cervus elaphus hippelaphus	COL12A1		P15640	Escherichia coli	Phosphoribosylamine--glycine ligase		Q9ZRI8	Hordeum vulgare	Formate dehydrogenase, mitochondrial
		A0A212CAV8	Cervus elaphus hippelaphus	Tubulin beta chain		Q60BE7	Methylococcus capsulatus	ATP-dependent Clp protease ATP-binding subunit ClpX 2		P22079	Homo sapiens	Lactoperoxidase		A0A212CYQ5	Cervus elaphus hippelaphus	Uncharacterized protein		P10346	Escherichia coli	Glutamine transport ATP-binding protein GlnQ		P52358	Human herpesvirus 7	Tegument protein UL11 homolog
		A0A212CSJ5	Cervus elaphus hippelaphus	ETFA		P15124	Methylococcus capsulatus	Glutamine synthetase		P01620	Homo sapiens	Ig kappa chain V-III region SIE		A0A212CD52	Cervus elaphus hippelaphus	Uncharacterized protein (Fragment)		P0A954	Escherichia coli	3-oxoacyl-[acyl-carrier-protein] synthase 1		P02025	Hylobates lar	Hemoglobin subunit beta
		A0A212CQ02	Cervus elaphus hippelaphus	LDB3		P38539	Methylophilus methylotrophus	Methanol dehydrogenase [cytochrome c] subunit 1		P80188	Homo sapiens	Neutrophil gelatinase-associated lipocalin		A0A212D4C1	Cervus elaphus hippelaphus	Uncharacterized protein (Fragment)		P08200	Escherichia coli	Isocitrate dehydrogenase [NADP]		Q8HXQ3	Hylobates lar	Superoxide dismutase [Cu-Zn]
		A0A212CD23	Cervus elaphus hippelaphus	Aconitate hydratase, mitochondrial		P21164	Moorella thermoacetica	Formate--tetrahydrofolate ligase		P07477	Homo sapiens	Trypsin-1		A0A212DBG5	Cervus elaphus hippelaphus	CDH1		A1AHU3	Escherichia coli	Dihydroxy-acid dehydratase		A2BKX6	Hyperthermus butylicus	V-type ATP synthase alpha chain
		A0A212DI41	Cervus elaphus hippelaphus	CRYAB		O08451	Mycobacterium avium	Aconitate hydratase A		P30086	Homo sapiens	Phosphatidylethanolamine-binding protein 1		A0A212CDG7	Cervus elaphus hippelaphus	A2ML1		P0A9R7	Escherichia coli	Cell division ATP-binding protein FtsE		P58372	Ictalurus punctatus	60S ribosomal protein L30
		A0A212C1Z9	Cervus elaphus hippelaphus	Uncharacterized protein (Fragment)		A0QI26	Mycobacterium avium	S-adenosylmethionine synthase		P59665	Homo sapiens	Neutrophil defensin 1		A0A212CH91	Cervus elaphus hippelaphus	CRNN (Fragment)		P00393	Escherichia coli	NADH dehydrogenase		P80534	Jaculus orientalis	Glyceraldehyde-3-phosphate dehydrogenase, muscle
		A0A212CC82	Cervus elaphus hippelaphus	Uncharacterized protein (Fragment)		P0A5U5	Mycobacterium bovis	Protein RecA		P00738	Homo sapiens	Haptoglobin		A0A212C6T2	Cervus elaphus hippelaphus	DSC1 (Fragment)		P06715	Escherichia coli	Glutathione reductase		P36982	Leishmania chagasi	Protein phosphatase 2C
		A0A212D931	Cervus elaphus hippelaphus	VTN		Q9X7B0	Mycobacterium leprae	Glycerol-3-phosphate acyltransferase		Q13310	Homo sapiens	Polyadenylate-binding protein 4		A0A212CTC3	Cervus elaphus hippelaphus	Pyruvate kinase (Fragment)		P00509	Escherichia coli	Aspartate aminotransferase		A4QLB3	Lepidium virginicum	ATP synthase subunit beta, chloroplastic
		A0A212C993	Cervus elaphus hippelaphus	LAMB2		A0R1C2	Mycobacterium smegmatis	NAD-specific glutamate dehydrogenase		P52895	Homo sapiens	Aldo-keto reductase family 1 member C2		A0A212DFN1	Cervus elaphus hippelaphus	ATP synthase subunit beta		P30859	Escherichia coli	Putative ABC transporter arginine-binding protein 2		P32062	Linum usitatissimum	Stearoyl-[acyl-carrier-protein] 9-desaturase, chloroplastic
		A0A212CG46	Cervus elaphus hippelaphus	Uncharacterized protein (Fragment)		A0QWW2	Mycobacterium smegmatis	Glyceraldehyde-3-phosphate dehydrogenase		P08670	Homo sapiens	Vimentin		A0A212DBT2	Cervus elaphus hippelaphus	Uncharacterized protein (Fragment)		P33570	Escherichia coli	Transketolase 2		Q01117	Lipomyces kononenkoae	Alpha-amylase 1
		A0A212CQ10	Cervus elaphus hippelaphus	CFH		P9WN72	Mycobacterium tuberculosis	Glucose-6-phosphate 1-dehydrogenase 2		O60814	Homo sapiens	Histone H2B type 1-K		A0A212CGK0	Cervus elaphus hippelaphus	GSTM1		P0AFF7	Escherichia coli	Transcription termination/antitermination protein NusA		P33621	Macaca fascicularis	Apolipoprotein A-IV
		A0A212C2Y8	Cervus elaphus hippelaphus	MYOM2		P47335	Mycoplasma genitalium	Elongation factor G		P83731	Homo sapiens	60S ribosomal protein L24		A0A212CLS6	Cervus elaphus hippelaphus	LAP3		P52643	Escherichia coli	D-lactate dehydrogenase		Q4R4X4	Macaca fascicularis	Vimentin
		A0A212DEG1	Cervus elaphus hippelaphus	ATP-dependent 6-phosphofructokinase		P17531	Myxococcus xanthus	RNA polymerase sigma factor RpoD		Q8N1G1	Homo sapiens	RNA exonuclease 1 homolog		A0A212D9E5	Cervus elaphus hippelaphus	Uncharacterized protein (Fragment)		P0AAZ4	Escherichia coli	Replication-associated recombination protein A		P61269	Macaca fascicularis	Metalloproteinase inhibitor 3
		A0A212CJH4	Cervus elaphus hippelaphus	COL6A2		Q1D7U7	Myxococcus xanthus	50S ribosomal protein L11		P39687	Homo sapiens	Acidic leucine-rich nuclear phosphoprotein 32 family member A		A0A212CBU5	Cervus elaphus hippelaphus	Uncharacterized protein		P16687	Escherichia coli	Alpha-D-ribose 1-methylphosphonate 5-triphosphate synthase subunit PhnI		Q4R6V5	Macaca fascicularis	Izumo sperm-egg fusion protein 4
		A0A212CFV2	Cervus elaphus hippelaphus	TMOD4		Q1D406	Myxococcus xanthus	LexA repressor		P40939	Homo sapiens	Trifunctional enzyme subunit alpha, mitochondrial		A0A212CNP8	Cervus elaphus hippelaphus	Uncharacterized protein (Fragment)		P21513	Escherichia coli	Ribonuclease E		Q4R3T1	Macaca fascicularis	Glyceraldehyde-3-phosphate dehydrogenase, testis-specific
		A0A212CGK0	Cervus elaphus hippelaphus	GSTM1		Q875X3	Naumovozyma castellii	Myosin-2A		P52565	Homo sapiens	Rho GDP-dissociation inhibitor 1		A0A212D556	Cervus elaphus hippelaphus	CLIC1 (Fragment)		P15877	Escherichia coli	Quinoprotein glucose dehydrogenase		Q4R4Y9	Macaca fascicularis	Eukaryotic initiation factor 4A-II
		A0A212CHM9	Cervus elaphus hippelaphus	AKR1A1		A1KUG4	Neisseria meningitidis	Proline--tRNA ligase		P04179	Homo sapiens	Superoxide dismutase [Mn], mitochondrial		A0A212CZ37	Cervus elaphus hippelaphus	VASN		P0AEP5	Escherichia coli	UTP--glucose-1-phosphate uridylyltransferase		Q4R4H7	Macaca fascicularis	Annexin A5
		A0A212CCX5	Cervus elaphus hippelaphus	Uncharacterized protein		Q7DDS7	Neisseria meningitidis	Septum site-determining protein MinD		Q92841	Homo sapiens	Probable ATP-dependent RNA helicase DDX17		A0A212CHM9	Cervus elaphus hippelaphus	AKR1A1		A1AGM7	Escherichia coli	Elongation factor G		Q2PFZ3	Macaca fascicularis	Peroxiredoxin-2
		A0A212D364	Cervus elaphus hippelaphus	Uncharacterized protein		Q9JW39	Neisseria meningitidis	Leucine--tRNA ligase		P06576	Homo sapiens	ATP synthase subunit beta, mitochondrial		A0A212DH75	Cervus elaphus hippelaphus	Transaldolase		P0AE07	Escherichia coli	Multidrug efflux pump subunit AcrA		Q4R520	Macaca fascicularis	Endoplasmin
		A0A212D2Q6	Cervus elaphus hippelaphus	ATP5D		Q9K0I2	Neisseria meningitidis	Phosphoenolpyruvate synthase		P13929	Homo sapiens	Beta-enolase		A0A212CBF5	Cervus elaphus hippelaphus	ADA		P31133	Escherichia coli	Putrescine-binding periplasmic protein		C4NYZ3	Macaca fascicularis	Aldehyde oxidase 2
		A0A212DAD9	Cervus elaphus hippelaphus	Proteasome subunit beta type		O32606	Neorickettsia sennetsu	60 kDa chaperonin		P38646	Homo sapiens	Stress-70 protein, mitochondrial		A0A212DIN4	Cervus elaphus hippelaphus	TCN1 (Fragment)		P0ADA6	Escherichia coli	Uncharacterized lipoprotein YajG		Q4R7U3	Macaca fascicularis	Glutamine synthetase
		A0A212DGZ8	Cervus elaphus hippelaphus	CTSD		Q1QIL6	Nitrobacter hamburgensis	60 kDa chaperonin 3		P05089	Homo sapiens	Arginase-1		A0A212CYM0	Cervus elaphus hippelaphus	Deoxyribonuclease		P22256	Escherichia coli	4-aminobutyrate aminotransferase GabT		P14417	Macaca mulatta	Apolipoprotein(a) (Fragment)
		A0A212D4U0	Cervus elaphus hippelaphus	Uncharacterized protein		Q3SPG4	Nitrobacter winogradskyi	60 kDa chaperonin 3		P00505	Homo sapiens	Aspartate aminotransferase, mitochondrial		A0A212CVC0	Cervus elaphus hippelaphus	Purine nucleoside phosphorylase		P0ADZ7	Escherichia coli	UPF0092 membrane protein YajC		B0VYY5	Macropus parma	Cytochrome c oxidase subunit 5A, mitochondrial
		A0A212CVC0	Cervus elaphus hippelaphus	Purine nucleoside phosphorylase		Q3JDS2	Nitrosococcus oceani	Argininosuccinate lyase		P56134	Homo sapiens	ATP synthase subunit f, mitochondrial		A0A212CXS6	Cervus elaphus hippelaphus	THUMPD2 (Fragment)		P0A9P1	Escherichia coli	Dihydrolipoyl dehydrogenase		P25428	Macrovipera lebetina	Venom nerve growth factor
		A0A212CF50	Cervus elaphus hippelaphus	Calsequestrin		Q2YA75	Nitrosospira multiformis	Argininosuccinate synthase		P00352	Homo sapiens	Retinal dehydrogenase 1		A0A212D5P4	Cervus elaphus hippelaphus	Uncharacterized protein		P77747	Escherichia coli	Outer membrane protein N		O17449	Manduca sexta	Tubulin beta-1 chain
		A0A212C8Y6	Cervus elaphus hippelaphus	APEH		Q2Y6A9	Nitrosospira multiformis	Heat-inducible transcription repressor HrcA		Q15181	Homo sapiens	Inorganic pyrophosphatase		A0A212C9M8	Cervus elaphus hippelaphus	Uncharacterized protein		P16678	Escherichia coli	Putative phosphonates utilization ATP-binding protein PhnK		O49169	Manihot esculenta	Elongation factor 1-alpha
		A0A212C784	Cervus elaphus hippelaphus	Uncharacterized protein		Q8EM58	Oceanobacillus iheyensis	50S ribosomal protein L31 type B		P00441	Homo sapiens	Superoxide dismutase [Cu-Zn]		A0A212CPK9	Cervus elaphus hippelaphus	Phosphoglycerate mutase		P0AA25	Escherichia coli	Thioredoxin-1		O35090	Meriones unguiculatus	Serum albumin
		A0A212DGD4	Cervus elaphus hippelaphus	NDUFS8		Q6YQT9	Onion yellows	Enolase		P04040	Homo sapiens	Catalase		A0A212DCW5	Cervus elaphus hippelaphus	PAFAH1B3		B7LQ20	Escherichia fergusonii	Glyceraldehyde-3-phosphate dehydrogenase		O24047	Mesembryanthemum crystallinum	Malate dehydrogenase, cytoplasmic
		A0A212DFC4	Cervus elaphus hippelaphus	RAP1B		Q03235	Pectinatus frisingensis	ATP synthase subunit beta		P14927	Homo sapiens	Cytochrome b-c1 complex subunit 7		A0A212D4G8	Cervus elaphus hippelaphus	Uncharacterized protein		C4Z8P1	Eubacterium rectale	Acetyl-coenzyme A carboxylase carboxyl transferase subunits beta/alpha		A6YF56	Mesocricetus auratus	Serum albumin
		A0A212DBZ3	Cervus elaphus hippelaphus	HSPB6		Q6CZ31	Pectobacterium atrosepticum	sn-glycerol-3-phosphate-binding periplasmic protein UgpB		P07148	Homo sapiens	Fatty acid-binding protein, liver		A0A212D2U2	Cervus elaphus hippelaphus	TIMD4 (Fragment)		C4Z9V4	Eubacterium rectale	Gamma-glutamyl phosphate reductase		P08199	Mesocricetus auratus	Nucleolin
		A0A212CQF6	Cervus elaphus hippelaphus	ENO1		Q6DAT1	Pectobacterium atrosepticum	Protein-export protein SecB		O75367	Homo sapiens	Core histone macro-H2A.1		A0A212D6R2	Cervus elaphus hippelaphus	CA4		B1YEP6	Exiguobacterium sibiricum	60 kDa chaperonin		Q6LZL7	Methanococcus maripaludis	Global nitrogen regulator NrpR
		A0A212CI06	Cervus elaphus hippelaphus	40S ribosomal protein S8		Q6D622	Pectobacterium atrosepticum	Major outer membrane lipoprotein		Q14195	Homo sapiens	Dihydropyrimidinase-related protein 3		A0A212C9Z3	Cervus elaphus hippelaphus	ABHD14B		B1YMR6	Exiguobacterium sibiricum	ATP synthase subunit alpha		A6VFS2	Methanococcus maripaludis	Probable ribosomal RNA small subunit methyltransferase A
		A0A212D9E5	Cervus elaphus hippelaphus	Uncharacterized protein (Fragment)		Q6D9J0	Pectobacterium atrosepticum	60 kDa chaperonin		Q6ZS81	Homo sapiens	WD repeat- and FYVE domain-containing protein 4		A0A212D176	Cervus elaphus hippelaphus	Uncharacterized protein (Fragment)		B1YLD8	Exiguobacterium sibiricum	Enolase		A6UNR2	Methanococcus vannielii	60 kDa chaperonin
		A0A212D927	Cervus elaphus hippelaphus	ENO3		Q6CYN3	Pectobacterium atrosepticum	Phosphate import ATP-binding protein PstB 2		Q86X29	Homo sapiens	Lipolysis-stimulated lipoprotein receptor		A0A212DIL1	Cervus elaphus hippelaphus	Histone H2A		C4KZP0	Exiguobacterium sp.	30S ribosomal protein S3		O06637	Methanococcus voltae	Putative flagella-related protein D
		A0A212CSU9	Cervus elaphus hippelaphus	SERPINA3-6		Q6D8D5	Pectobacterium atrosepticum	Outer membrane protein assembly factor BamA		P35609	Homo sapiens	Alpha-actinin-2		A0A212DGK2	Cervus elaphus hippelaphus	Cystatin		A7HLZ4	Fervidobacterium nodosum	Formate--tetrahydrofolate ligase		Q2FTF8	Methanospirillum hungatei	Phosphate import ATP-binding protein PstB
		A0A212DJ20	Cervus elaphus hippelaphus	HPX (Fragment)		Q6CZW5	Pectobacterium atrosepticum	Elongation factor G		Q13867	Homo sapiens	Bleomycin hydrolase		A0A212CM16	Cervus elaphus hippelaphus	Annexin (Fragment)		A7HMF2	Fervidobacterium nodosum	30S ribosomal protein S2		P26920	Methanothermobacter marburgensis	Tryptophan synthase alpha chain
		A0A212D5I5	Cervus elaphus hippelaphus	DSP (Fragment)		Q6D246	Pectobacterium atrosepticum	Serine hydroxymethyltransferase 1		Q0ZGT2	Homo sapiens	Nexilin		A0A212DFL6	Cervus elaphus hippelaphus	Uncharacterized protein		B0S065	Finegoldia magna	50S ribosomal protein L7/L12		B3EWE4	Microtus pennsylvanicus	Hemoglobin subunit beta
		A0A212C5A0	Cervus elaphus hippelaphus	ALDH1A1 (Fragment)		Q6D976	Pectobacterium atrosepticum	Aminomethyltransferase		Q9H5I5	Homo sapiens	Piezo-type mechanosensitive ion channel component 2		A0A212D7G6	Cervus elaphus hippelaphus	LPO (Fragment)		B0S0I4	Finegoldia magna	Elongation factor G		B3EWE3	Microtus pennsylvanicus	Hemoglobin subunit alpha
		A0A212BZP0	Cervus elaphus hippelaphus	Biglycan		Q6DAM9	Pectobacterium atrosepticum	DNA-directed RNA polymerase subunit beta'		Q9ZRI8	Hordeum vulgare	Formate dehydrogenase, mitochondrial		A0A212DD20	Cervus elaphus hippelaphus	TUBB3		A6GWU1	Flavobacterium psychrophilum	Elongation factor Ts		Q25472	Molgula oculata	Actin, muscle-type
		A0A212DEN5	Cervus elaphus hippelaphus	Uncharacterized protein		C6DJH0	Pectobacterium carotovorum	ATP synthase subunit alpha		Q05944	Hydra vulgaris	Heat shock 70 kDa protein		A0A212CAS2	Cervus elaphus hippelaphus	CUBN		B0TX03	Francisella philomiragia	Elongation factor Tu		Q96UF2	Mucor circinelloides	Glyceraldehyde-3-phosphate dehydrogenase 2
		A0A212DF65	Cervus elaphus hippelaphus	KRT75		C6DI79	Pectobacterium carotovorum	Argininosuccinate lyase		P02025	Hylobates lar	Hemoglobin subunit beta		A0A212D080	Cervus elaphus hippelaphus	Uncharacterized protein (Fragment)		Q0RRL9	Frankia aln	60 kDa chaperonin 1		P08730	Mus musculus	Keratin, type I cytoskeletal 13
		A0A212DFM7	Cervus elaphus hippelaphus	Uncharacterized protein		C6DCF6	Pectobacterium carotovorum	2,3-bisphosphoglycerate-dependent phosphoglycerate mutase		Q0C438	Hyphomonas neptunium	Sulfate adenylyltransferase subunit 2		A0A212C2A5	Cervus elaphus hippelaphus	Uncharacterized protein		Q0RBS5	Frankia alni	Phaseolus vulgaris		Q8BFZ3	Mus musculus	Beta-actin-like protein 2
		A0A212CJH6	Cervus elaphus hippelaphus	Uncharacterized protein		C6D8W9	Pectobacterium carotovorum	Aminomethyltransferase		P58372	Ictalurus punctatus	60S ribosomal protein L30		A0A212CQK6	Cervus elaphus hippelaphus	TNFRSF1B (Fragment)		Q0RAT5	Frankia alni	Spermidine/putrescine import ATP-binding protein PotA		P17751	Mus musculus	Triosephosphate isomerase
		A0A212CAB7	Cervus elaphus hippelaphus	TGM3 (Fragment)		C6DG68	Pectobacterium carotovorum	30S ribosomal protein S3		A7Y3E9	Ipomoea purpurea	Acetyl-coenzyme A carboxylase carboxyl transferase subunit beta, chloroplastic		A0A212CY23	Cervus elaphus hippelaphus	EFEMP1 (Fragment)		A8L3W5	Frankia sp.	ATP synthase subunit beta		Q60994	Mus musculus	Adiponectin
		A0A212CUN1	Cervus elaphus hippelaphus	TGM1		C6DE12	Pectobacterium carotovorum	50S ribosomal protein L9		P80534	Jaculus orientalis	Glyceraldehyde-3-phosphate dehydrogenase, muscle		A0A212CCG7	Cervus elaphus hippelaphus	Uncharacterized protein		A8LB08	Frankia sp.	30S ribosomal protein S13		Q80VJ3	Mus musculus	2'-deoxynucleoside 5'-phosphate N-hydrolase 1
		A0A212DFF7	Cervus elaphus hippelaphus	SDR9C7		C6DA44	Pectobacterium carotovorum	NADH-quinone oxidoreductase subunit C/D		Q9P4D1	Komagataella pastoris	Actin		A0A212D364	Cervus elaphus hippelaphus	Uncharacterized protein		A8L7B6	Frankia sp.	Urease accessory protein UreG		P48193	Mus musculus	Protein 4.1
		A0A212CUT3	Cervus elaphus hippelaphus	Proteasome subunit alpha type		C6DG80	Pectobacterium carotovorum	Elongation factor G		Q69BJ8	Lagothrix lagotricha	Cytochrome b-c1 complex subunit Rieske, mitochondrial		A0A212C879	Cervus elaphus hippelaphus	NPM1		Q8RFN7	Fusobacterium nucleatum	Phosphoglycerate kinase		P01027	Mus musculus	Complement C3
		A0A212DIL1	Cervus elaphus hippelaphus	Histone H2A		C6DFT2	Pectobacterium carotovorum	Phosphoribosylglycinamide formyltransferase 2		P27741	Leishmania amazonensis	Heat shock protein 83		A0A212DEN5	Cervus elaphus hippelaphus	Uncharacterized protein		Q8RI55	Fusobacterium nucleatum	Enolase		O70456	Mus musculus	14-3-3 protein sigma
		A0A212CJ59	Cervus elaphus hippelaphus	Uncharacterized protein (Fragment)		C6DCD6	Pectobacterium carotovorum	Succinyl-CoA ligase [ADP-forming] subunit beta		P32062	Linum usitatissimum	Stearoyl-[acyl-carrier-protein] 9-desaturase, chloroplastic		A0A212DF25	Cervus elaphus hippelaphus	KRT81		Q8RGE2	Fusobacterium nucleatum	ATP synthase subunit beta		P57780	Mus musculus	Alpha-actinin-4
		A0A212CN16	Cervus elaphus hippelaphus	GSN		Q4FPA5	Pelagibacter ubique	60 kDa chaperonin		A5DVG6	Lodderomyces elongisporus	Protein LOT5		A0A212DF19	Cervus elaphus hippelaphus	Uncharacterized protein		C1A6Q3	Gemmatimonas aurantiaca	Elongation factor Tu		Q6A078	Mus musculus	Centrosomal protein of 290 kDa
		A0A212D7V2	Cervus elaphus hippelaphus	Uncharacterized protein		Q182K8	Peptoclostridium difficile	Leucine--tRNA ligase		P10893	Lutra lutra	Hemoglobin subunit beta		A0A212D9Y3	Cervus elaphus hippelaphus	Uncharacterized protein		Q5KVE6	Geobacillus kaustophilus	2,3-bisphosphoglycerate-independent phosphoglycerate mutase		O88685	Mus musculus	26S protease regulatory subunit 6A
		A0A212CBF5	Cervus elaphus hippelaphus	ADA		Q180W5	Peptoclostridium difficile	ATP synthase subunit beta		Q4R520	Macaca fascicularis	Endoplasmin		A0A212DFI2	Cervus elaphus hippelaphus	KRT71		A4IMC4	Geobacillus thermodenitrifican	Elongation factor Ts		P18760	Mus musculus	Cofilin-1
		A0A212DFD0	Cervus elaphus hippelaphus	Uncharacterized protein		Q6LU31	Photobacterium profundum	GMP synthase [glutamine-hydrolyzing]		P62631	Macaca fascicularis	Elongation factor 1-alpha 2		A0A212CFH0	Cervus elaphus hippelaphus	Uncharacterized protein (Fragment)		A4IJI7	Geobacillus thermodenitrificans	Elongation factor Tu		Q80T03	Mus musculus	Mucin-6
		A0A212CVF4	Cervus elaphus hippelaphus	RNASE4		Q6LUS3	Photobacterium profundum	Glutamate-1-semialdehyde 2,1-aminomutase		Q2PFZ3	Macaca fascicularis	Peroxiredoxin-2		A0A212D9L8	Cervus elaphus hippelaphus	KRT26 (Fragment)		A4IR31	Geobacillus thermodenitrificans	Chaperone protein DnaK		A2ADY9	Mus musculus	Protein DDI1 homolog 2
		A0A212CHG3	Cervus elaphus hippelaphus	S100A8		Q7NA93	Photorhabdus luminescens	ATP synthase gamma chain		Q4R4H7	Macaca fascicularis	Annexin A5		A0A212DFM7	Cervus elaphus hippelaphus	Uncharacterized protein		B9LZ35	Geobacter daltonii	60 kDa chaperonin		P48678	Mus musculus	Prelamin-A/C
		A0A212D1F1	Cervus elaphus hippelaphus	ERAP1 (Fragment)		Q7N8Y4	Photorhabdus luminescens	Chaperone protein DnaK		O46421	Macaca fascicularis	Liver carboxylesterase 1		A0A212DFB7	Cervus elaphus hippelaphus	KRT6A (Fragment)		Q39Y08	Geobacter metallireducens	Elongation factor Tu		Q9DA48	Mus musculus	Sperm acrosome membrane-associated protein 1
		A0A212CWF7	Cervus elaphus hippelaphus	Interleukin-1		Q7M7H8	Photorhabdus luminescens	Glutathione synthetase		Q4R4X4	Macaca fascicularis	Vimentin		A0A212D9V6	Cervus elaphus hippelaphus	KRT34 (Fragment)		Q74GH5	Geobacter sulfurreducens	Bifunctional protein GlmU		E9Q557	Mus musculus	Desmoplakin
		A0A212CK71	Cervus elaphus hippelaphus	CPA1		Q7MZ27	Photorhabdus luminescens	Probable cytosol aminopeptidase		Q2PFL9	Macaca fascicularis	Peroxiredoxin-6		A0A212C3I6	Cervus elaphus hippelaphus	KRTAP11-1		A5G9I2	Geobacter uraniireducens	60 kDa chaperonin		Q6P5E4	Mus musculus	UDP-glucose:glycoprotein glucosyltransferase 1
		A0A212D7G5	Cervus elaphus hippelaphus	Uncharacterized protein (Fragment)		Q7N122	Photorhabdus luminescens	Agmatinase		Q95196	Macaca mulatta	Semenogelin-2		A0A212DA65	Cervus elaphus hippelaphus	ALDH2		A5GAC4	Geobacter uraniireducens	Octanoyltransferase		O88322	Mus musculus	Nidogen-2
		A0A212CYW1	Cervus elaphus hippelaphus	UMOD		Q7N9A6	Photorhabdus luminescens	50S ribosomal protein L10		P14417	Macaca mulatta	Apolipoprotein(a) (Fragment)		A0A212C541	Cervus elaphus hippelaphus	Uncharacterized protein		Q7NG49	Gloeobacter violaceus	L-lactate dehydrogenase		P14733	Mus musculus	Lamin-B1
		A0A212D4R6	Cervus elaphus hippelaphus	GSTA2		Q7N788	Photorhabdus luminescens	Chaperone protein ClpB		Q6IUF8	Machupo viru	RNA-directed RNA polymerase L		A0A212C1P4	Cervus elaphus hippelaphus	HSPD1		A9HK37	Gluconacetobacter diazotrophicus	60 kDa chaperonin 1		P04104	Mus musculus	Keratin, type II cytoskeletal 1
		A0A212CBU5	Cervus elaphus hippelaphus	Uncharacterized protein		A1VKR6	Polaromonas naphthalenivorans	2,3-bisphosphoglycerate-dependent phosphoglycerate mutase		P25428	Macrovipera lebetina	Venom nerve growth factor		A0A212D7V2	Cervus elaphus hippelaphus	Uncharacterized protein		A0M568	Gramella forsetii	Enolase		P52480	Mus musculus	Pyruvate kinase PKM
		A0A212D2A1	Cervus elaphus hippelaphus	FABP6		B2RLL7	Porphyromonas gingivalis	Enolase		B1NWF7	Manihot esculenta	ATP synthase subunit beta, chloroplastic		A0A212D1A9	Cervus elaphus hippelaphus	Uncharacterized protein		Q7VP69	Haemophilus ducreyi	Thiamine import ATP-binding protein ThiQ		P35700	Mus musculus	Peroxiredoxin-1
		A0A212C9M8	Cervus elaphus hippelaphus	Uncharacterized protein		B2RIE9	Porphyromonas gingivalis	UDP-N-acetylmuramoylalanine--D-glutamate ligase		O64416	Marchantia paleacea	Ribulose bisphosphate carboxylase small chain, chloroplastic		A0A212CX04	Cervus elaphus hippelaphus	DHX57		Q7VNA2	Haemophilus ducreyi	Elongation factor G		P01942	Mus musculus	Hemoglobin subunit alpha
		A0A212D3T3	Cervus elaphus hippelaphus	Phospholipase A(2)		Q7V4M4	Prochlorococcus marinus	2-dehydro-3-deoxyphosphooctonate aldolase		Q9HFQ3	Melampsora lini	Tubulin beta chain		A0A212D2H2	Cervus elaphus hippelaphus	IFI30		Q7TTF9	Haemophilus ducreyi	Elongation factor Tu		P24452	Mus musculus	Macrophage-capping protein
		A0A212C7V8	Cervus elaphus hippelaphus	VNN1 (Fragment)		A2C2B2	Prochlorococcus marinus	Triosephosphate isomerase		O24047	Mesembryanthemum	Malate dehydrogenase, cytoplasmic		A0A212CMB8	Cervus elaphus hippelaphus	Uncharacterized protein (Fragment)		A5UDD6	Haemophilus influenzae	Enolase		O70423	Mus musculus	Membrane primary amine oxidase
		A0A212D7R4	Cervus elaphus hippelaphus	ALOX15		A2C038	Prochlorococcus marinus	Enolase		P08199	Mesocricetus auratus	Nucleolin		A0A212C748	Cervus elaphus hippelaphus	SERPINB5		P44304	Haemophilus influenzae	Glyceraldehyde-3-phosphate dehydrogenase		Q08879	Mus musculus	Fibulin-1
		A0A212CR12	Cervus elaphus hippelaphus	MYOC		B4F1I9	Proteus mirabilis	50S ribosomal protein L22		A6YF56	Mesocricetus auratus	Serum albumin		A0A212DA08	Cervus elaphus hippelaphus	JUP		A5U9R1	Haemophilus influenzae	Elongation factor Tu		P17897	Mus musculus	Lysozyme C-1
		A0A212C8V2	Cervus elaphus hippelaphus	CATHL2 (Fragment)		B4F2V5	Proteus mirabilis	Chaperone protein DnaK		C0HJG9	Mesocricetus auratus	Annexin A2 (Fragments)		A0A212CD71	Cervus elaphus hippelaphus	Triosephosphate isomerase		P43854	Haemophilus influenzae	Amidophosphoribosyltransferase		P02535	Mus musculus	Keratin, type I cytoskeletal 10
		P68217	Cervus elaphus hippelaphus	Fibrinogen alpha chain (Fragment)		B4EUH8	Proteus mirabilis	Phosphoglycerate kinase		Q8TXN5	Methanopyrus kandleri	F420-non-reducing hydrogenase vhu iron-sulfur subunit D		A0A212D7L4	Cervus elaphus hippelaphus	Derlin		P43753	Haemophilus influenzae	Formate acetyltransferase		Q6IFZ6	Mus musculus	Keratin, type II cytoskeletal 1b
		A0A212CHQ2	Cervus elaphus hippelaphus	Protein S100		B4EUF0	Proteus mirabilis	5'-methylthioadenosine/S-adenosylhomocysteine nucleosidase		A5DI69	Meyerozyma guilliermondii	Eukaryotic translation initiation factor 3 subunit J		A0A212CDN0	Cervus elaphus hippelaphus	CPNE3		A5UA09	Haemophilus influenzae	ATP synthase subunit alpha		P17879	Mus musculus	Heat shock 70 kDa protein 1B
		A0A212D5Y7	Cervus elaphus hippelaphus	Uncharacterized protein		B4F161	Proteus mirabilis	Triosephosphate isomerase		B3EWE3	Microtus pennsylvanicus	Hemoglobin subunit alpha		A0A212CBY3	Cervus elaphus hippelaphus	Uncharacterized protein		P45028	Haemophilus influenzae	Uncharacterized protein HI_1084		P11679	Mus musculus	Keratin, type II cytoskeletal 8
		A0A212D875	Cervus elaphus hippelaphus	KRT23 (Fragment)		Q6MEY2	Protochlamydia amoebophila	Enolase		P53467	Molgula oculata	Actin, larval muscle-type		A0A212D6J7	Cervus elaphus hippelaphus	Uncharacterized protein		P44474	Haemophilus influenzae	Rod shape-determining protein MreB		O35737	Mus musculus	Heterogeneous nuclear ribonucleoprotein H
		A0A212CVR6	Cervus elaphus hippelaphus	Proteasome subunit beta type		Q15YN9	Pseudoalteromonas atlantica	50S ribosomal protein L3		Q25472	Molgula oculata	Actin, muscle-type		A0A212CD63	Cervus elaphus hippelaphus	Uncharacterized protein (Fragment)		P44619	Haemophilus influenzae	Transcription termination factor Rho		O35945	Mus musculus	Aldehyde dehydrogenase, cytosolic 1
		A0A212CDV3	Cervus elaphus hippelaphus	Uncharacterized protein		Q51567	Pseudomonas aeruginosa	Succinyl-CoA ligase [ADP-forming] subunit alpha		Q96UF2	Mucor circinelloides	Glyceraldehyde-3-phosphate dehydrogenase 2		A0A212DDD1	Cervus elaphus hippelaphus	Uncharacterized protein		P44144	Haemophilus influenzae	Uncharacterized protein HI_1265		Q9CY28	Mus musculus	GTP-binding protein 8
		A0A212C9G3	Cervus elaphus hippelaphus	TKT		Q9HZP6	Pseudomonas aeruginosa	Electron transfer flavoprotein subunit beta		P68373	Mus musculus	Tubulin alpha-1C chain		A0A212D693	Cervus elaphus hippelaphus	Uncharacterized protein (Fragment)		P45260	Haemophilus influenzae	Acetolactate synthase small subunit		Q8VEL2	Mus musculus	Myotubularin-related protein 14
		A0A212CGN9	Cervus elaphus hippelaphus	Protein S100		Q9I3D2	Pseudomonas aeruginosa	Dihydrolipoyllysine-residue succinyltransferase component of 2-oxoglutarate dehydrogenase complex		Q922F4	Mus musculus	Tubulin beta-6 chain		A0A212D8T5	Cervus elaphus hippelaphus	Angiotensin-converting enzyme (Fragment)		P43924	Haemophilus influenzae	Pyruvate kinase		Q812C9	Mus musculus	Retina-specific copper amine oxidase
		A0A212DG24	Cervus elaphus hippelaphus	TMEM109		P38100	Pseudomonas aeruginosa	Carbamoyl-phosphate synthase large chain		Q61703	Mus musculus	Inter-alpha-trypsin inhibitor heavy chain H2		A0A212D4P4	Cervus elaphus hippelaphus	Glutathione peroxidase		P44910	Haemophilus influenzae	GTP-binding protein TypA/BipA homolog		Q02357	Mus musculus	Ankyrin-1
		A0A212D1N8	Cervus elaphus hippelaphus	RETN		Q51546	Pseudomonas aeruginosa	Phosphate import ATP-binding protein PstB		Q60932	Mus musculus	Voltage-dependent anion-selective channel protein 1		A0A212CLA8	Cervus elaphus hippelaphus	Hyaluronidase (Fragment)		Q2SNX4	Hahella chejuensis	Phosphate import ATP-binding protein PstB		P70168	Mus musculus	Importin subunit beta-1
		A0A212D5M7	Cervus elaphus hippelaphus	PSAPL1		Q02KR1	Pseudomonas aeruginosa	Phosphoenolpyruvate synthase		P17897	Mus musculus	Lysozyme C-1		A0A212D6M4	Cervus elaphus hippelaphus	Uncharacterized protein		Q2S8Z8	Hahella chejuensis	Elongation factor Tu		Q91WJ8	Mus musculus	Far upstream element-binding protein 1
		A0A212CEW6	Cervus elaphus hippelaphus	Proteasome subunit beta		Q9HZP7	Pseudomonas aeruginosa	Electron transfer flavoprotein subunit alpha		Q61316	Mus musculus	Heat shock 70 kDa protein 4		A0A212CG26	Cervus elaphus hippelaphus	Uncharacterized protein		Q5UWH2	Haloarcula marismortui	Dihydrolipoyl dehydrogenase 3		Q9Z204	Mus musculus	Heterogeneous nuclear ribonucleoproteins C1/C2
		A0A212CF89	Cervus elaphus hippelaphus	Uncharacterized protein		Q59637	Pseudomonas aeruginosa	Pyruvate dehydrogenase E1 component		P62137	Mus musculus	Serine/threonine-protein phosphatase PP1-alpha catalytic subunit		A0A212DCY3	Cervus elaphus hippelaphus	Carboxylic ester hydrolase		Q9HMM6	Halobacterium salinarum	Probable cysteine desulfurase		P07724	Mus musculus	Serum albumin
		A0A212C7Q0	Cervus elaphus hippelaphus	Uncharacterized protein		Q9HZ71	Pseudomonas aeruginosa	30S ribosomal protein S1		Q9JIK5	Mus musculus	Nucleolar RNA helicase 2		A0A212DCU7	Cervus elaphus hippelaphus	Uncharacterized protein (Fragment)		B0R6S2	Halobacterium salinarum	Glycerol kinase		P40142	Mus musculus	Transketolase
		A0A212DIY7	Cervus elaphus hippelaphus	Uncharacterized protein (Fragment)		P11221	Pseudomonas aeruginosa	Major outer membrane lipoprotein		Q62351	Mus musculus	Transferrin receptor protein 1		A0A212CD05	Cervus elaphus hippelaphus	Uncharacterized protein		A1WVC4	Halorhodospira halophila	Elongation factor Tu 1		Q8K354	Mus musculus	Carbonyl reductase [NADPH] 3
		A0A212DF35	Cervus elaphus hippelaphus	Uncharacterized protein		A6V1C2	Pseudomonas aeruginosa	2,3,4,5-tetrahydropyridine-2,6-dicarboxylate N-succinyltransferase		Q4QRL3	Mus musculus	Coiled-coil domain-containing protein 88B		A0A212CAU3	Cervus elaphus hippelaphus	LYZL1		A1WVE4	Halorhodospira halophila	N-acetyl-gamma-glutamyl-phosphate reductase		Q5DTY9	Mus musculus	BTB/POZ domain-containing protein KCTD16
		A0A212CBY9	Cervus elaphus hippelaphus	WFDC2		Q9I3F5	Pseudomonas aeruginosa	Aconitate hydratase A		P48678	Mus musculus	Prelamin-A/C		A0A212C738	Cervus elaphus hippelaphus	CABYR		A1WV96	Halorhodospira halophila	50S ribosomal protein L17		O88844	Mus musculus	Isocitrate dehydrogenase [NADP] cytoplasmic
		A0A212DHK9	Cervus elaphus hippelaphus	HBB		P23620	Pseudomonas aeruginosa	Phosphate regulon transcriptional regulatory protein PhoB		O35737	Mus musculus	Heterogeneous nuclear ribonucleoprotein H		A0A212DG58	Cervus elaphus hippelaphus	Uncharacterized protein		B8D0C4	Halothermothrix orenii	50S ribosomal protein L3		Q3V0C5	Mus musculus	Ubiquitin carboxyl-terminal hydrolase 48
		A0A212D000	Cervus elaphus hippelaphus	Uncharacterized protein		Q9I0K9	Pseudomonas aeruginosa	Adenylosuccinate lyase		Q99020	Mus musculus	Heterogeneous nuclear ribonucleoprotein A/B		A0A212CT53	Cervus elaphus hippelaphus	MFGE8		B8D0Z4	Halothermothrix orenii	60 kDa chaperonin		Q60847	Mus musculus	Collagen alpha-1(XII) chain
		A0A212C185	Cervus elaphus hippelaphus	Uncharacterized protein		Q03456	Pseudomonas aeruginosa	Ferric uptake regulation protein		Q9CR57	Mus musculus	60S ribosomal protein L14		A0A212DBG2	Cervus elaphus hippelaphus	TAT		B8D0D0	Halothermothrix orenii	30S ribosomal protein S3		Q9DBH5	Mus musculus	Vesicular integral-membrane protein VIP36
		A0A212CPH0	Cervus elaphus hippelaphus	HNRNPH3		Q59633	Pseudomonas aeruginosa	UTP--glucose-1-phosphate uridylyltransferase		P70670	Mus musculus	Nascent polypeptide-associated complex subunit alpha, muscle-specific form		A0A212CQF3	Cervus elaphus hippelaphus	CA6		Q7VGF0	Helicobacter hepaticus	Probable cytosol aminopeptidase		Q8VHY0	Mus musculus	Chondroitin sulfate proteoglycan 4
		A0A212DGM7	Cervus elaphus hippelaphus	HNRNPUL2		Q02DZ3	Pseudomonas aeruginosa	Phosphate-binding protein PstS		E9Q557	Mus musculus	Desmoplakin		A0A212D3B1	Cervus elaphus hippelaphus	DNPEP		B2US70	Helicobacter pylori	Proline--tRNA ligase		Q91V98	Mus musculus	Endosialin
		A0A212CG63	Cervus elaphus hippelaphus	ATP5F1		B7UX51	Pseudomonas aeruginosa	Molecular chaperone Hsp31 and glyoxalase 3		P60122	Mus musculus	RuvB-like 1		A0A212D5R0	Cervus elaphus hippelaphus	Uncharacterized protein		O25011	Helicobacter pylori	Peptide methionine sulfoxide reductase MsrA/MsrB		P05214	Mus musculus	Tubulin alpha-3 chain
		A0A212CZR4	Cervus elaphus hippelaphus	RPS2		P37798	Pseudomonas aeruginosa	Biotin carboxylase		Q9QZT4	Mus musculus	Group IIF secretory phospholipase A2		A0A212DCQ4	Cervus elaphus hippelaphus	TEX101		Q9ZJL8	Helicobacter pylori	ATP-dependent Clp protease ATP-binding subunit ClpX		Q91X52	Mus musculus	L-xylulose reductase
		A0A212D6Z1	Cervus elaphus hippelaphus	Nucleoside diphosphate kinase		Q9HU65	Pseudomonas aeruginosa	Glutamine synthetase		Q07230	Mus musculus	Zinc finger and SCAN domain-containing protein 2		A0A212CIE0	Cervus elaphus hippelaphus	ATP-dependent 6-phosphofructokinase		B0TC53	Heliobacterium modesticaldum	Elongation factor G		Q9ET22	Mus musculus	Dipeptidyl peptidase 2 OS=Mus musculus GN=Dpp7 PE=1 SV=2
		A0A212D2W9	Cervus elaphus hippelaphus	60S ribosomal protein L36		A6VBV2	Pseudomonas aeruginosa	Glutamate 5-kinase		O70456	Mus musculus	14-3-3 protein sigma		A0A212CXU3	Cervus elaphus hippelaphus	Uncharacterized protein		B0TBV8	Heliobacterium modesticaldum	Gamma-glutamyl phosphate reductase		P01900	Mus musculus	H-2 class I histocompatibility antigen, D-D alpha chain
		A0A212C3Y1	Cervus elaphus hippelaphus	RPL21		O30506	Pseudomonas aeruginosa	Arginine/ornithine transport ATP-binding protein AotP		Q80VJ3	Mus musculus	2'-deoxynucleoside 5'-phosphate N-hydrolase 1		A0A212CEK7	Cervus elaphus hippelaphus	ODF1		B0TC68	Heliobacterium modesticaldum	50S ribosomal protein L5		Q6P9R4	Mus musculus	Rho guanine nucleotide exchange factor 18
		A0A212CWA2	Cervus elaphus hippelaphus	SPTAN1		Q9I2V5	Pseudomonas aeruginosa	Aconitate hydratase B		P24452	Mus musculus	Macrophage-capping protein		A0A212DGF9	Cervus elaphus hippelaphus	SPATA19		A4G9S2	Herminiimonas arsenicoxydans	50S ribosomal protein L18		Q8VHX6	Mus musculus	Filamin-C
		A0A212D4C1	Cervus elaphus hippelaphus	Uncharacterized protein (Fragment)		Q9HTL0	Pseudomonas aeruginosa	DNA-binding protein HU-alpha		P18760	Mus musculus	Cofilin-1		A0A212DA67	Cervus elaphus hippelaphus	Uncharacterized protein (Fragment)		A4G9U3	Herminiimonas arsenicoxydans	30S ribosomal protein S12		Q11011	Mus musculus	Puromycin-sensitive aminopeptidase
		A0A212CSZ1	Cervus elaphus hippelaphus	SERPINA5		Q9I6M5	Pseudomonas aeruginosa	Glutarate-semialdehyde dehydrogenase DavD		P09542	Mus musculus	Myosin light chain 3		A0A212DB01	Cervus elaphus hippelaphus	SPACA3		A4G5N9	Herminiimonas arsenicoxydans	8-amino-7-oxononanoate synthase		Q3UMG5	Mus musculus	Leucine-rich repeat and calponin homology domain-containing protein 2
		A0A212CRH5	Cervus elaphus hippelaphus	CTRC		Q9I4Z4	Pseudomonas aeruginosa	Peptidoglycan-associated lipoprotein		P06745	Mus musculus	Glucose-6-phosphate isomerase		A0A212CBR3	Cervus elaphus hippelaphus	Uncharacterized protein		P42477	Herpetosiphon aurantiacus	Elongation factor Tu		Q8VC12	Mus musculus	Urocanate hydratase
		A0A212DBU5	Cervus elaphus hippelaphus	Uncharacterized protein (Fragment)		Q9I2X0	Pseudomonas aeruginosa	Putative phosphoenolpyruvate synthase regulatory protein		P08730	Mus musculus	Keratin, type I cytoskeletal 13		A0A212DB88	Cervus elaphus hippelaphus	Uncharacterized protein		A9B6J1	Herpetosiphon aurantiacus	DNA-directed RNA polymerase subunit beta'		Q11136	Mus musculus	Xaa-Pro dipeptidase
		A0A212D4B5	Cervus elaphus hippelaphus	BOLA		A6V0A3	Pseudomonas aeruginosa	Gamma-glutamyl phosphate reductase		Q02357	Mus musculus	Ankyrin-1		A0A212CI06	Cervus elaphus hippelaphus	40S ribosomal protein S8		Q0C0L5	Hyphomonas neptunium	Phosphate import ATP-binding protein PstB		P49429	Mus musculus	4-hydroxyphenylpyruvate dioxygenase
		A0A212CLX2	Cervus elaphus hippelaphus	CFI (Fragment)		P27726	Pseudomonas aeruginosa	Glyceraldehyde-3-phosphate dehydrogenase		Q8BYJ6	Mus musculus	TBC1 domain family member 4		A0A212DGB9	Cervus elaphus hippelaphus	RPLP2		Q5QWA3	Idiomarina loihiensis	Elongation factor Tu		Q8VC97	Mus musculus	Beta-ureidopropionase
		A0A212CNF2	Cervus elaphus hippelaphus	PNLIP (Fragment)		P72158	Pseudomonas aeruginosa	N5-carboxyaminoimidazole ribonucleotide synthase		Q3TYQ9	Mus musculus	Aldehyde oxidase 4		A0A212CN46	Cervus elaphus hippelaphus	40S ribosomal protein S7		Q5QVT4	Idiomarina loihiensis	60 kDa chaperonin		Q60854	Mus musculus	Serpin B6
		A0A212CZW0	Cervus elaphus hippelaphus	Uncharacterized protein		P52477	Pseudomonas aeruginosa	Multidrug resistance protein MexA		Q60994	Mus musculus	Adiponectin		A0A212DFY8	Cervus elaphus hippelaphus	EEF1G		A8AC29	Ignicoccus hospitalis	V-type ATP synthase alpha chain		Q3UP87	Mus musculus	Neutrophil elastase
		A0A212CD85	Cervus elaphus hippelaphus	FBLN1 (Fragment)		A6VF33	Pseudomonas aeruginosa	ATP synthase gamma chain		Q9ET22	Mus musculus	Dipeptidyl peptidase 2		A0A212C778	Cervus elaphus hippelaphus	DSG1		A6T3K6	Janthinobacterium sp.	Elongation factor Tu		Q3V140	Mus musculus	Acrosin-binding protein
		A0A212CHV1	Cervus elaphus hippelaphus	CPB1 (Fragment)		P05384	Pseudomonas aeruginosa	DNA-binding protein HU-beta		Q8C5L3	Mus musculus	CCR4-NOT transcription complex subunit 2		A0A212DHF2	Cervus elaphus hippelaphus	Transgelin (Fragment)		A6W5T5	Kineococcus radiotolerans	Elongation factor Tu		Q9JHS4	Mus musculus	ATP-dependent Clp protease ATP-binding subunit clpX-like, mitochondrial
		A0A212CLG9	Cervus elaphus hippelaphus	Uncharacterized protein		A6UZI2	Pseudomonas aeruginosa	DNA-directed RNA polymerase subunit beta'		A2ASS6	Mus musculus	Titin		A0A212CFR1	Cervus elaphus hippelaphus	Transgelin		A6W7G9	Kineococcus radiotolerans	ATP synthase subunit beta		Q6IMF0	Mus musculus	Keratin, type II cuticular Hb3
		A0A212C093	Cervus elaphus hippelaphus	Uncharacterized protein		P13981	Pseudomonas aeruginosa	Arginine deiminase		Q8BTM8	Mus musculus	Filamin-A		A0A212CHT9	Cervus elaphus hippelaphus	Glutathione S-transferase		A6W5H6	Kineococcus radiotolerans	Lysine--tRNA ligase		Q9Z2K1	Mus musculus	Keratin, type I cytoskeletal 16
		A0A212DCP8	Cervus elaphus hippelaphus	Uncharacterized protein		P14165	Pseudomonas aeruginosa	Citrate synthase		P26039	Mus musculus	Talin-1		A0A212CHB6	Cervus elaphus hippelaphus	Uncharacterized protein		P03833	Klebsiella pneumoniae	Pyruvate-flavodoxin oxidoreductase		Q99PS0	Mus musculus	Keratin, type I cytoskeletal 23
		A0A212C161	Cervus elaphus hippelaphus	PRDX4		O54438	Pseudomonas aeruginosa	3-oxoacyl-[acyl-carrier-protein] reductase FabG		Q62234	Mus musculus	Myomesin-1		A0A212DGW9	Cervus elaphus hippelaphus	EFEMP2		A6TD53	Klebsiella pneumoniae	Enolase		P70670	Mus musculus	Nascent polypeptide-associated complex subunit alpha, muscle-specific form
		A0A212CB87	Cervus elaphus hippelaphus	Uncharacterized protein		P08308	Pseudomonas aeruginosa	Ornithine carbamoyltransferase, catabolic		Q9QXS1	Mus musculus	Plectin		A0A212D1F2	Cervus elaphus hippelaphus	CILP2		P45599	Klebsiella pneumoniae	Ferric uptake regulation protein		P42932	Mus musculus	T-complex protein 1 subunit theta
		A0A212DH97	Cervus elaphus hippelaphus	Uncharacterized protein		B7VB85	Pseudomonas aeruginosa	Glutamine--tRNA ligase		O54724	Mus musculus	Polymerase I and transcript release factor		A0A212CQ97	Cervus elaphus hippelaphus	MXRA8		A6T4X2	Klebsiella pneumoniae	Elongation factor Ts		Q8BG05	Mus musculus	Heterogeneous nuclear ribonucleoprotein A3
		A0A220IG97	Cervus nippon	Adult beta-globin		O50274	Pseudomonas aeruginosa	Bifunctional enzyme CysN/CysC		Q60854	Mus musculus	Serpin B6		A0A212DC46	Cervus elaphus hippelaphus	HPN		A6TGE3	Klebsiella pneumoniae	Acetylglutamate kinase		Q62465	Mus musculus	Synaptic vesicle membrane protein VAT-1 homolog
		X2GM95	Cervus nippon	Serum albumin (Fragment)		P57668	Pseudomonas aeruginosa	Probable thiol peroxidase		P35487	Mus musculus	Pyruvate dehydrogenase E1 component subunit alpha, testis-specific form, mitochondrial		A0A212CAL7	Cervus elaphus hippelaphus	Uncharacterized protein		A6T4T0	Klebsiella pneumoniae	3-methyl-2-oxobutanoate hydroxymethyltransferase		P00687	Mus musculus	Alpha-amylase 1
		J9UJQ1	Cervus nippon	Annexin		Q9HZE0	Pseudomonas aeruginosa	NAD-specific glutamate dehydrogenase		O70423	Mus musculus	Membrane primary amine oxidase		A0A212DGI1	Cervus elaphus hippelaphus	Uncharacterized protein		P37424	Klebsiella pneumoniae	Leucine-responsive regulatory protein		Q8K4L4	Mus musculus	Protein POF1B
		G0Z3A2	Cervus nippon	Catalase		A6V2T9	Pseudomonas aeruginosa	Glutamate--tRNA ligase		P02535	Mus musculus	Keratin, type I cytoskeletal 10		A0A212C9R7	Cervus elaphus hippelaphus	ACY1		B2GM13	Kocuria rhizophila	Enolase		Q60662	Mus musculus	A-kinase anchor protein 4
		A0A220IG99	Dama dama	Adult beta-globin		Q9I6J1	Pseudomonas aeruginosa	Putrescine-binding periplasmic protein SpuD		P01942	Mus musculus	Hemoglobin subunit alpha		A0A212D2S6	Cervus elaphus hippelaphus	Uncharacterized protein (Fragment)		B2GLY8	Kocuria rhizophila	ATP synthase subunit alpha		O70133	Mus musculus	ATP-dependent RNA helicase A
		A2Q0Z0	Equus caballus	Elongation factor 1-alpha 1		P50598	Pseudomonas aeruginosa	Protein TolQ		Q8CJ27	Mus musculus	Abnormal spindle-like microcephaly-associated protein homolog		A0A212CI81	Cervus elaphus hippelaphus	Uncharacterized protein (Fragment)		B2GKI3	Kocuria rhizophila	Polyribonucleotide nucleotidyltransferase		O55023	Mus musculus	Inositol monophosphatase 1
		Q95182	Equus caballus	Major allergen Equ c 1		Q06198	Pseudomonas aeruginosa	RNA polymerase sigma-H factor		Q5H8C4	Mus musculus	Vacuolar protein sorting-associated protein 13A		A0A212D5J3	Cervus elaphus hippelaphus	TNXB		Q1IQ54	Koribacter versatilis	Polyribonucleotide nucleotidyltransferase		P54728	Mus musculus	UV excision repair protein RAD23 homolog B
		P00559	Equus caballus	Phosphoglycerate kinase 1		Q9HWX4	Pseudomonas aeruginosa	3,4-dihydroxy-2-butanone 4-phosphate synthase		Q8BFZ3	Mus musculus	Beta-actin-like protein 2		A0A212D7H3	Cervus elaphus hippelaphus	MYH1 (Fragment)		Q5FM22	Lactobacillus acidophilus	50S ribosomal protein L1		O35523	Mus platythrix	Proteasome subunit beta type-9
		P27425	Equus caballus	Serotransferrin		Q59638	Pseudomonas aeruginosa	Dihydrolipoyllysine-residue acetyltransferase component of pyruvate dehydrogenase complex		P04104	Mus musculus	Keratin, type II cytoskeletal 1		A0A212D0I3	Cervus elaphus hippelaphus	Uncharacterized protein (Fragment)		Q03QS1	Lactobacillus brevis	30S ribosomal protein S2		A3FKF7	Mustela putorius	Glyceraldehyde-3-phosphate dehydrogenase
		Q8HZM6	Equus caballus	Annexin A1		A6VB79	Pseudomonas aeruginosa	UDP-3-O-[3-hydroxymyristoyl] N-acetylglucosamine deacetylase		Q99PS0	Mus musculus	Keratin, type I cytoskeletal 23		A0A212D372	Cervus elaphus hippelaphus	SERPINE2		Q03PV4	Lactobacillus brevis	Elongation factor G		P34108	Naegleria gruberi	Tubulin beta chain
		P02561	Equus caballus	Tropomyosin alpha-4 chain		Q9HZP5	Pseudomonas aeruginosa	Electron transfer flavoprotein-ubiquinone oxidoreductase		Q8K4L4	Mus musculus	Protein POF1B		A0A212DGA4	Cervus elaphus hippelaphus	TKFC		Q03QX7	Lactobacillus brevis	Peptide chain release factor 1		A7RG82	Nematostella vectensis	Protein CLP1 homolog
		Q28372	Equus caballus	Gelsolin		Q9I6M4	Pseudomonas aeruginosa	5-aminovalerate aminotransferase DavT		Q9Z2U1	Mus musculus	Proteasome subunit alpha type-5		A0A212CP34	Cervus elaphus hippelaphus	VDAC2 (Fragment)		Q03SQ9	Lactobacillus brevis	60 kDa chaperonin		Q4WT66	Neosartorya fumigata	Nonribosomal peptide synthetase 1
		P05619	Equus caballus	Leukocyte elastase inhibitor		A6VB75	Pseudomonas aeruginosa	Protein translocase subunit SecA		P01787	Mus musculus	Ig heavy chain V regions TEPC 15/S107/HPCM1/HPCM2/HPCM3		A0A212C9K3	Cervus elaphus hippelaphus	Deoxyribonuclease		Q038N3	Lactobacillus casei	Chaperone protein DnaK		Q7RXA6	Neurospora crassa	Peptidyl-prolyl cis-trans isomerase-like 2
		A8BQB4	Equus caballus	Glycogen debranching enzyme		Q9HWC4	Pseudomonas aeruginosa	Transcription termination/antitermination protein NusG		Q6URW6	Mus musculus	Myosin-14		A0A212C2R1	Cervus elaphus hippelaphus	SLC25A4		Q035C3	Lactobacillus casei	50S ribosomal protein L13		Q7SDN3	Neurospora crassa	Probable lysosomal cobalamin transporter
		Q2TU62	Equus caballus	Calcium-activated chloride channel regulator 1		A6VB57	Pseudomonas aeruginosa	60 kDa chaperonin		Q11011	Mus musculus	Puromycin-sensitive aminopeptidase		A0A212D0A9	Cervus elaphus hippelaphus	EEF2 (Fragment)		Q035A0	Lactobacillus casei	30S ribosomal protein S5		P17614	Nicotiana plumbaginifolia	ATP synthase subunit beta, mitochondrial
		P82615	Equus caballus	Latherin		Q51342	Pseudomonas aeruginosa	Amidophosphoribosyltransferase		O35945	Mus musculus	Aldehyde dehydrogenase, cytosolic 1		A0A212DIU1	Cervus elaphus hippelaphus	Uncharacterized protein		Q03AP4	Lactobacillus casei	Protein translocase subunit SecA		Q43794	Nicotiana tabacum	Glutamate--tRNA ligase, chloroplastic/mitochondrial
		P19015	Hippopotamus amphibius	Hemoglobin subunit alpha		A6UZ15	Pseudomonas aeruginosa	Phosphoglycerate kinase		P57780	Mus musculus	Alpha-actinin-4		A0A212CVB9	Cervus elaphus hippelaphus	RAB2B		B3WAM7	Lactobacillus casei	DNA-directed RNA polymerase subunit beta'		Q42961	Nicotiana tabacum	Phosphoglycerate kinase, chloroplastic
		P19016	Hippopotamus amphibius	Hemoglobin subunit beta		Q02NB5	Pseudomonas aeruginosa	Isocitrate dehydrogenase [NADP]		Q9Z2K1	Mus musculus	Keratin, type I cytoskeletal 16		A0A212D7K8	Cervus elaphus hippelaphus	LGALS3BP		B3W9W7	Lactobacillus casei	60 kDa chaperonin		Q8Z098	Nostoc sp.	UPF0272 protein all0200
		P01973	Lama glama	Hemoglobin subunit alpha		A6VF36	Pseudomonas aeruginosa	ATP synthase subunit b		Q6WVG3	Mus musculus	BTB/POZ domain-containing protein KCTD12		A0A212D8I0	Cervus elaphus hippelaphus	NAGLU		Q034Y7	Lactobacillus casei	30S ribosomal protein S19		P49467	Odontella sinensis (diatomea)	DNA-directed RNA polymerase subunit beta'
		P02074	Odocoileus virginianus	Hemoglobin subunit beta-3		Q9HVI7	Pseudomonas aeruginosa	Serine hydroxymethyltransferase 3		P00687	Mus musculus	Alpha-amylase 1		A0A212D000	Cervus elaphus hippelaphus	Uncharacterized protein		B3WET9	Lactobacillus casei	50S ribosomal protein L19		P49574	Odontella sinensis (diatomea)	ATP-dependent Clp protease ATP-binding subunit ClpA homolog
		P29361	Ovis aries	14-3-3 protein zeta/delta		B7UXY9	Pseudomonas aeruginosa	Phosphoribosylformylglycinamidine cyclo-ligase		Q812C9	Mus musculus	Retina-specific copper amine oxidase		A0A212D2W9	Cervus elaphus hippelaphus	60S ribosomal protein L36		Q04B37	Lactobacillus delbrueckii	Elongation factor Tu		Q8GVD0	Olea europaea	Beta-glucosidase
		P62262	Ovis aries	14-3-3 protein epsilon		Q02K94	Pseudomonas aeruginosa	3-oxoacyl-[acyl-carrier-protein] synthase 1		P30275	Mus musculus	Creatine kinase U-type, mitochondrial		A0A212D9C9	Cervus elaphus hippelaphus	Uncharacterized protein		O32755	Lactobacillus delbrueckii	Glyceraldehyde-3-phosphate dehydrogenase		E3SU11	Olea europaea	Thaumatin-like protein
		B0LKP1	Ovis aries	Keratin, type I cuticular Ha5		Q9I0J7	Pseudomonas aeruginosa	NADH-quinone oxidoreductase subunit F		Q9D7I9	Mus musculus	Protein-glutamine gamma-glutamyltransferase 5		A0A212C9H1	Cervus elaphus hippelaphus	PDHB (Fragment)		Q1GBI6	Lactobacillus delbrueckii	50S ribosomal protein L13		Q8L5E0	Olea europaea	Superoxide dismutase [Cu-Zn] 2
		C8BKD0	Ovis aries	Flap endonuclease 1		P29365	Pseudomonas aeruginosa	Homoserine dehydrogenase		O55135	Mus musculus	Eukaryotic translation initiation factor 6		A0A212D6G7	Cervus elaphus hippelaphus	MFAP4		Q049U5	Lactobacillus delbrueckii	Ribosome-recycling factor		P82888	Olisthodiscus luteus	Histone H4
		P20757	Ovis aries	Angiotensinogen		Q02UU0	Pseudomonas aeruginosa	Alkyl hydroperoxide reductase subunit C		Q3TTY5	Mus musculus	Keratin, type II cytoskeletal 2 epidermal		A0A212D4T5	Cervus elaphus hippelaphus	Platelet-activating factor acetylhydrolase		Q048Y5	Lactobacillus delbrueckii	DNA mismatch repair protein MutL		Q27710	Onchocerca volvulus	Catalase
		P29701	Ovis aries	Alpha-2-HS-glycoprotein		Q1IF43	Pseudomonas entomophila	Translation initiation factor IF-2		Q9Z204	Mus musculus	Heterogeneous nuclear ribonucleoproteins C1/C2		A0A212DGZ8	Cervus elaphus hippelaphus	CTSD		O86083	Lactobacillus delbrueckii	Glutamate--tRNA ligase		P11503	Onchocerca volvulus	Heat shock 70 kDa protein (Fragment)
		O77642	Ovis aries	14-3-3 protein sigma		Q1IFX2	Pseudomonas entomophila	DNA-directed RNA polymerase subunit beta'		Q0VBK2	Mus musculus	Keratin, type II cytoskeletal 80		A0A212CTX7	Cervus elaphus hippelaphus	Uncharacterized protein		Q1G9R2	Lactobacillus delbrueckii	Chaperone protein DnaK		Q91191	Oncorhynchus mykiss	Peroxiredoxin
		O77727	Ovis aries	Keratin, type I cytoskeletal 15		C3K2Y3	Pseudomonas fluorescens	DNA-directed RNA polymerase subunit beta		P50446	Mus musculus	Keratin, type II cytoskeletal 6A		A0A212C0D2	Cervus elaphus hippelaphus	Uncharacterized protein (Fragment)		Q045Q8	Lactobacillus gasseri	60 kDa chaperonin		Q6UFZ2	Oncorhynchus mykiss	14-3-3 protein gamma-2
		P02075	Ovis aries	Hemoglobin subunit beta		C3K6N0	Pseudomonas fluorescens	Succinyl-CoA ligase [ADP-forming] subunit beta		P11679	Mus musculus	Keratin, type II cytoskeletal 8		A0A212DDS2	Cervus elaphus hippelaphus	DHDH		Q046C1	Lactobacillus gasseri	30S ribosomal protein S19		P24722	Oncorhynchus mykiss	Creatine kinase, testis isozyme
		P15241	Ovis aries	Keratin, type II microfibrillar, component 7C		C3K1E8	Pseudomonas fluorescens	ATP synthase subunit alpha		P20029	Mus musculus	78 kDa glucose-regulated protein		A0A212D934	Cervus elaphus hippelaphus	Uncharacterized protein		Q044D0	Lactobacillus gasseri	30S ribosomal protein S2		Q6YQT9	Onion yellows	Enolase
		Q9MZS8	Ovis aries	Cathepsin D (Fragment)		C3K255	Pseudomonas fluorescens	Polyribonucleotide nucleotidyltransferase		P17751	Mus musculus	Triosephosphate isomerase		A0A212DEY6	Cervus elaphus hippelaphus	Uncharacterized protein		A8YV22	Lactobacillus helveticus	ATP-dependent 6-phosphofructokinase		P41975	Oryctolagus cuniculus	Extracellular superoxide dismutase [Cu-Zn]
		Q9XT27	Ovis aries	Ceruloplasmin		C3K1A0	Pseudomonas fluorescens	60 kDa chaperonin		Q9Z2T6	Mus musculus	Keratin, type II cuticular Hb5		A0A212DJ06	Cervus elaphus hippelaphus	TRIM29		A8YXJ9	Lactobacillus helveticus	DNA-directed RNA polymerase subunit beta'		P19134	Oryctolagus cuniculus	Serotransferrin
		P32262	Ovis aries	Antithrombin-III		Q4K764	Pseudomonas fluorescens	60 kDa chaperonin		Q6GQW0	Mus musculus	Ankyrin repeat and BTB/POZ domain-containing protein BTBD11		A0A212D9K1	Cervus elaphus hippelaphus	Fructose-bisphosphate aldolase		A8YUS4	Lactobacillus helveticus	ATP-dependent Clp protease ATP-binding subunit ClpX		P53789	Oryctolagus cuniculus	Vitamin D-binding protein
		P12725	Ovis aries	Alpha-1-antiproteinase		C3K2Y2	Pseudomonas fluorescens	DNA-directed RNA polymerase subunit beta'		P17879	Mus musculus	Heat shock 70 kDa protein 1B		A0A212CBC1	Cervus elaphus hippelaphus	NSFL1C		A8YXK3	Lactobacillus helveticus	Elongation factor G		P22758	Oryctolagus cuniculus	Protein-glutamine gamma-glutamyltransferase K
		P14639	Ovis aries	Serum albumin		C3KDW8	Pseudomonas fluorescens	Adenylosuccinate synthetase		Q8VHX6	Mus musculus	Filamin-C		A0A212CGS9	Cervus elaphus hippelaphus	SELENBP1		Q74JY1	Lactobacillus johnsonii	Cell division protein FtsZ		P11974	Oryctolagus cuniculus	Pyruvate kinase PKM
		P02190	Ovis aries	Myoglobin		C3JYS2	Pseudomonas fluorescens	Protein TolB		Q11136	Mus musculus	Xaa-Pro dipeptidase		A0A212CH55	Cervus elaphus hippelaphus	APOA2		Q74M26	Lactobacillus johnsonii	30S ribosomal protein S18		P49065	Oryctolagus cuniculus	Serum albumin
		P04654	Ovis aries	Alpha-S2-casein		Q3K9X0	Pseudomonas fluorescens	ATP-dependent Clp protease ATP-binding subunit ClpX		Q91X79	Mus musculus	Chymotrypsin-like elastase family member 1		A0A212DEJ4	Cervus elaphus hippelaphus	Uncharacterized protein		Q74IQ7	Lactobacillus johnsonii	50S ribosomal protein L19		Q8HZQ5	Oryctolagus cuniculus	Ezrin
		O18751	Ovis aries	Glycogen phosphorylase, muscle form		Q4K734	Pseudomonas fluorescens	Glycerol kinase		A3FKF7	Mustela putorius	Glyceraldehyde-3-phosphate dehydrogenase		A0A212D8U5	Cervus elaphus hippelaphus	SERPINF1 (Fragment)		Q88YW9	Lactobacillus plantarum	50S ribosomal protein L1		P00563	Oryctolagus cuniculus	Creatine kinase M-type
		P12303	Ovis aries	Transthyretin		C3K2W0	Pseudomonas fluorescens	50S ribosomal protein L18		P01330	Myocastor coypus	Insulin		A0A212CAB7	Cervus elaphus hippelaphus	TGM3 (Fragment)		Q88VJ5	Lactobacillus plantarum	Elongation factor Ts		P00949	Oryctolagus cuniculus	Phosphoglucomutase-1
		P25691	Ovis aries	Keratin, type II microfibrillar, component 5		C3K2X9	Pseudomonas fluorescens	Elongation factor G		P34108	Naegleria gruberi	Tubulin beta chain		A0A212C4I3	Cervus elaphus hippelaphus	ESD (Fragment)		Q88YH3	Lactobacillus plantarum	Enolase 1		Q9GLY5	Oryctolagus cuniculus	Inter-alpha-trypsin inhibitor heavy chain H3
		P25690	Ovis aries	Keratin, type I microfibrillar, 47.6 kDa		Q3K7I5	Pseudomonas fluorescens	Glycerol kinase		P11237	Naegleria gruberi	Tubulin alpha-1/2/3 chain		A0A212C936	Cervus elaphus hippelaphus	DBNL (Fragment)		Q88VM0	Lactobacillus plantarum	Chaperone protein DnaK		P00169	Oryctolagus cuniculus	Cytochrome b5
		P00349	Ovis aries	6-phosphogluconate dehydrogenase, decarboxylating		Q3KIY5	Pseudomonas fluorescens	ATP phosphoribosyltransferase regulatory subunit		Q4WCW2	Neosartorya fumigata	ATP-dependent RNA helicase sub2		A0A212D3X6	Cervus elaphus hippelaphus	PTMA		Q88XZ0	Lactobacillus plantarum	30S ribosomal protein S12		P37709	Oryctolagus cuniculus	Trichohyalin
		P51977	Ovis aries	Retinal dehydrogenase 1		C3JYT1	Pseudomonas fluorescens	Aspartate--tRNA(Asp/Asn) ligase		P23704	Neurospora crassa	ATP synthase subunit beta, mitochondrial		A0A212DB05	Cervus elaphus hippelaphus	SHBG		Q88XZ3	Lactobacillus plantarum	DNA-directed RNA polymerase subunit beta		P15253	Oryctolagus cuniculus	Calreticulin
		P21379	Rangifer tarandus	Hemoglobin subunit alpha		C3K2Y7	Pseudomonas fluorescens	50S ribosomal protein L11		P11637	Neurospora crassa	Quinate repressor protein		A0A212CRP2	Cervus elaphus hippelaphus	CD46 (Fragment)		A5VJD4	Lactobacillus reuteri	Proline--tRNA ligase		Q9MZD2	Oryctolagus cuniculus	Filamin-B (Fragment)
		A0A220IGA4	Rangifer tarandus	Adult beta-globin		C3K259	Pseudomonas fluorescens	Translation initiation factor IF-2		Q42961	Nicotiana tabacum	Phosphoglycerate kinase, chloroplastic		A0A212CXH5	Cervus elaphus hippelaphus	PHPT1 (Fragment)		A5VLI0	Lactobacillus reuteri	30S ribosomal protein S11		P11611	Oryctolagus cuniculus	Serine/threonine-protein phosphatase 2A catalytic subunit beta isoform
		A0A220IGB5	Rangifer tarandus	Fetal beta-globin		C3JXY0	Pseudomonas fluorescens	Aspartate kinase		P52579	Nicotiana tabacum	Isoflavone reductase homolog A622		A0A212D1V5	Cervus elaphus hippelaphus	C3 (Fragment)		Q38XX6	Lactobacillus sakei	Glycerol kinase		P00567	Oryctolagus cuniculus	Creatine kinase B-type
		G3GK36	Rucervus eldii	CDC42		C3K2M9	Pseudomonas fluorescens	Gamma-glutamyl phosphate reductase		P09094	Nicotiana tabacum	Glyceraldehyde-3-phosphate dehydrogenase, cytosolic (Fragment)		A0A212DDJ5	Cervus elaphus hippelaphus	Uncharacterized protein		O87777	Lactobacillus sakei	Chaperone protein DnaK		O19048	Oryctolagus cuniculus	Poly(rC)-binding protein 1
						Q3K437	Pseudomonas fluorescens	ATP synthase subunit b		Q8YXY3	Nostoc sp.	Isoleucine--tRNA ligase		A0A212DAF8	Cervus elaphus hippelaphus	KRT20		Q1WT66	Lactobacillus salivarius	30S ribosomal protein S4		Q6K5G8	Oryza sativa	Glyceraldehyde-3-phosphate dehydrogenase 3, cytosolic
						Q3KHB1	Pseudomonas fluorescens	Elongation factor Ts		Q91060	Notophthalmus viridescens	Tubulin alpha chain		A0A212C4F6	Cervus elaphus hippelaphus	Uncharacterized protein		Q1WSB6	Lactobacillus salivarius	DNA-directed RNA polymerase subunit alpha		P35683	Oryza sativa	Eukaryotic initiation factor 4A-1
						C3K1L8	Pseudomonas fluorescens	Nucleoside diphosphate kinase		O59841	Ogataea parapolymorpha	Glyceraldehyde-3-phosphate dehydrogenase		A0A212C4E9	Cervus elaphus hippelaphus	POSTN		Q1WUE8	Lactobacillus salivarius	Chaperone protein DnaK		A2Y5G8	Oryza sativa	Probable histone H2A.4
						C3K2V7	Pseudomonas fluorescens	50S ribosomal protein L15		E3SU11	Olea europaea	Thaumatin-like protein		A0A212D1Q2	Cervus elaphus hippelaphus	Uncharacterized protein		Q1WS94	Lactobacillus salivarius	30S ribosomal protein S19		Q53N47	Oryza sativa	Chaperone protein ClpC4, chloroplastic
						C3K6J9	Pseudomonas fluorescens	Cytidylate kinase		Q8GVD0	Olea europaea	Beta-glucosidase		A0A212C8T7	Cervus elaphus hippelaphus	Uncharacterized protein		Q1WU83	Lactobacillus salivarius	Elongation factor Tu		Q0E3C8	Oryza sativa	Chaperone protein ClpB3, mitochondrial
						P52155	Pseudomonas fluorescens	Transcription termination factor Rho		A4GFB7	Olea europaea	Profilin-2		A0A212CNR3	Cervus elaphus hippelaphus	GLUD1		Q1WVA5	Lactobacillus salivarius	DNA-directed RNA polymerase subunit beta		A2Y7R5	Oryza sativa	GTP-binding nuclear protein Ran-2
						C3K6U9	Pseudomonas fluorescens	Imidazoleglycerol-phosphate dehydratase		Q8L5E0	Olea europaea	Superoxide dismutase [Cu-Zn] 2		A0A212D426	Cervus elaphus hippelaphus	DES		Q1WUL4	Lactobacillus salivarius	Elongation factor Ts		Q7XHV0	Oryza sativa	Probable mixed-linked glucan synthase 9
						Q3K7T9	Pseudomonas fluorescens	Protein translocase subunit SecA		P82888	Olisthodiscus luteus	Histone H4		A0A212CAT7	Cervus elaphus hippelaphus	Adenosylhomocysteinase		A2RKQ6	Lactococcus lactis	Ketol-acid reductoisomerase		Q6YPG5	Oryza sativa	Putative nitric oxide synthase
						C3K2X6	Pseudomonas fluorescens	50S ribosomal protein L3		P41387	Onchocerca gibsoni	Tubulin beta chain		A0A212C811	Cervus elaphus hippelaphus	ACAT2		A2RIB7	Lactococcus lactis	NADH oxidase		Q9W6Y1	Oryzias latipes	Heat shock cognate 71 kDa protein
						C3K6H2	Pseudomonas fluorescens	Acetyl-coenzyme A carboxylase carboxyl transferase subunit alpha		Q27710	Onchocerca volvulus	Catalase		A0A212DEU5	Cervus elaphus hippelaphus	LTA4H		P0A3J0	Lactococcus lactis	Chaperone protein DnaK		Q9W790	Paleosuchus palpebrosus	T-complex protein 1 subunit alpha
						C3K1E5	Pseudomonas fluorescens	ATP synthase epsilon chain		Q91191	Oncorhynchus mykiss	Peroxiredoxin		A0A212CK71	Cervus elaphus hippelaphus	CPA1		A2RMT1	Lactococcus lactis	Elongation factor Tu		P69906	Pan paniscus	Hemoglobin subunit alpha
						Q3KH92	Pseudomonas fluorescens	Enolase		P24722	Oncorhynchus mykiss	Creatine kinase, testis isozyme		A0A212CMV8	Cervus elaphus hippelaphus	Uncharacterized protein		Q9CDX4	Lactococcus lactis	50S ribosomal protein L5		A5A6K9	Pan troglodytes	Heat shock protein HSP 90-alpha
						C3K5Z6	Pseudomonas fluorescens	Elongation factor Ts		P48674	Oncorhynchus mykiss	Vimentin		A0A212CIM7	Cervus elaphus hippelaphus	HRG		P46469	Lactococcus lactis	ATP-dependent zinc metalloprotease FtsH		P68873	Pan troglodytes	Hemoglobin subunit beta
						Q3K5Y5	Pseudomonas fluorescens	Elongation factor G		Q91233	Oncorhynchus tshawytscha	Heat shock 70 kDa protein		A0A212CSZ1	Cervus elaphus hippelaphus	SERPINA5		A2RP72	Lactococcus lactis	Elongation factor G		A5A6L7	Pan troglodytes	Annexin A8
						C3K5J5	Pseudomonas fluorescens	Enoyl-[acyl-carrier-protein] reductase [NADH]		P10160	Oryctolagus cuniculus	Eukaryotic translation initiation factor 5A-1		A0A212DEC7	Cervus elaphus hippelaphus	KRT8		A2RNN4	Lactococcus lactis	50S ribosomal protein L15		A5A6M8	Pan troglodytes	Keratin, type II cytoskeletal 5
						C3K1G2	Pseudomonas fluorescens	Membrane protein insertase YidC		P19134	Oryctolagus cuniculus	Serotransferrin		A0A212D9F8	Cervus elaphus hippelaphus	UPB1		Q02ZA8	Lactococcus lactis	50S ribosomal protein L21		A5A6M5	Pan troglodytes	Keratin, type I cuticular Ha1
						C3K1K0	Pseudomonas fluorescens	GMP synthase [glutamine-hydrolyzing]		O97572	Oryctolagus cuniculus	Ras-related protein Rab-7a		A0A212DFY4	Cervus elaphus hippelaphus	AMDHD1 (Fragment)		Q02Z22	Lactococcus lactis	ATP-dependent Clp protease ATP-binding subunit ClpX		A5A6P1	Pan troglodytes	D-3-phosphoglycerate dehydrogenase
						C3K5E6	Pseudomonas fluorescens	30S ribosomal protein S2		P11974	Oryctolagus cuniculus	Pyruvate kinase PKM		A0A212CMC7	Cervus elaphus hippelaphus	Fructose-bisphosphate aldolase		C1D9F5	Laribacter hongkongensis	Elongation factor Ts		A5A6I6	Pan troglodytes	Serotransferrin
						Q3K5Y4	Pseudomonas fluorescens	30S ribosomal protein S7		P19007	Oryctolagus cuniculus	Haptoglobin		A0A212CNE1	Cervus elaphus hippelaphus	FBP1		A5IHR7	Legionella pneumophila	Elongation factor G		A5A6N7	Pan troglodytes	L-lactate dehydrogenase B chain
						C3KDE0	Pseudomonas fluorescens	UDP-3-O-[3-hydroxymyristoyl] N-acetylglucosamine deacetylase		Q28641	Oryctolagus cuniculus	Myosin-4		A0A212CSJ5	Cervus elaphus hippelaphus	ETFA		Q9LBG2	Leifsonia aquatica	Levodione reductase		A5A6H5	Pan troglodytes	ATP synthase subunit alpha, mitochondrial
						C3KED7	Pseudomonas fluorescens	Phosphoribosylaminoimidazole-succinocarboxamide synthase		P00567	Oryctolagus cuniculus	Creatine kinase B-type		A0A212CH24	Cervus elaphus hippelaphus	ALDH9A1		Q6AEP2	Leifsonia xyli	Ketol-acid reductoisomerase		A5A6I5	Pan troglodytes	Fructose-bisphosphate aldolase A
						Q3KKF2	Pseudomonas fluorescens	Glycine--tRNA ligase alpha subunit		P12337	Oryctolagus cuniculus	Liver carboxylesterase 1		A0A212CXD2	Cervus elaphus hippelaphus	Uncharacterized protein		Q6ADR6	Leifsonia xyli	Enolase		A5A6M2	Pan troglodytes	Annexin A1
						Q4K6H3	Pseudomonas fluorescens	30S ribosomal protein S9		P00883	Oryctolagus cuniculus	Fructose-bisphosphate aldolase A		A0A212CAP5	Cervus elaphus hippelaphus	Uncharacterized protein (Fragment)		Q6ACX5	Leifsonia xyli	DNA-directed RNA polymerase subunit beta		A5A6I1	Pan troglodytes	Hypoxanthine-guanine phosphoribosyltransferase
						C3K249	Pseudomonas fluorescens	Glucose-6-phosphate isomerase		Q9N1E2	Oryctolagus cuniculus	Glucose-6-phosphate isomerase		A0A212CE61	Cervus elaphus hippelaphus	Annexin		Q6AD51	Leifsonia xyli	GMP synthase [glutamine-hydrolyzing]		A5A6K2	Pan troglodytes	Translationally-controlled tumor protein
						C3KEC6	Pseudomonas fluorescens	Adenylate kinase		P49065	Oryctolagus cuniculus	Serum albumin		A0A212CBS8	Cervus elaphus hippelaphus	Uncharacterized protein (Fragment)		B0SNZ7	Leptospira biflexa	Aspartyl/glutamyl-tRNA(Asn/Gln) amidotransferase subunit B		P81246	Papio hamadryas	Protein disulfide-isomerase A3 (Fragments)
						C3K275	Pseudomonas fluorescens	Chaperone protein DnaK		Q8HZQ5	Oryctolagus cuniculus	Ezrin		A0A212D2Y2	Cervus elaphus hippelaphus	Uncharacterized protein		Q72QU2	Leptospira interrogans	Chaperone protein ClpB		P11833	Paracentrotus lividus	Tubulin beta chain
						C3K2K3	Pseudomonas fluorescens	Glutamate-1-semialdehyde 2,1-aminomutase		P53789	Oryctolagus cuniculus	Vitamin D-binding protein		A0A212DFC0	Cervus elaphus hippelaphus	Uncharacterized protein		P61669	Leptospira interrogans	DNA mismatch repair protein MutS		P18258	Paracentrotus lividus	Tubulin alpha-1 chain
						C3K7D6	Pseudomonas fluorescens	Fructose-1,6-bisphosphatase class 1		Q6K5G8	Oryza sativa	Glyceraldehyde-3-phosphate dehydrogenase 3, cytosolic		A0A212CBY4	Cervus elaphus hippelaphus	Uncharacterized protein		B1Y7H6	Leptothrix cholodnii	50S ribosomal protein L1		Q40832	Pelvetia fastigiata	Tubulin alpha-2 chain
						C3JYI3	Pseudomonas fluorescens	Phosphonoacetaldehyde hydrolase		P35683	Oryza sativa	Eukaryotic initiation factor 4A-1		A0A212C007	Cervus elaphus hippelaphus	HSD17B10		B1MW06	Leuconostoc citreum	50S ribosomal protein L29		Q9URS1	Penicillium chrysogenum	NADP-specific glutamate dehydrogenase
						C3K426	Pseudomonas fluorescens	Argininosuccinate lyase		Q75GK4	Oryza sativa	CBL-interacting protein kinase 7		A0A212CZT8	Cervus elaphus hippelaphus	ECI1		B1MVU1	Leuconostoc citreum	50S ribosomal protein L7/L12		A7U6F3	Phaeocystis pouchetii	DNA polymerase
						Q4K4H3	Pseudomonas fluorescens	UPF0312 protein PFL_5802		A2Y7R5	Oryza sativa	GTP-binding nuclear protein Ran-2		A0A212CB27	Cervus elaphus hippelaphus	Uncharacterized protein		B1MW02	Leuconostoc citreum	50S ribosomal protein L5		Q0V3D5	Phaeosphaeria nodorum	Adenylate kinase
						C3KE70	Pseudomonas fluorescens	50S ribosomal protein L9		Q2F969	Oryza sativa	60S ribosomal protein L2, mitochondrial		A0A212CAU2	Cervus elaphus hippelaphus	Uncharacterized protein		B1MZW8	Leuconostoc citreum	50S ribosomal protein L19		P80776	Phaseolus vulgaris	33 kDa cell wall protein (Fragment)
						C3K0P6	Pseudomonas fluorescens	C4-dicarboxylate transport protein		A2Y5G8	Oryza sativa	Probable histone H2A.4		A0A212DBU5	Cervus elaphus hippelaphus	Uncharacterized protein (Fragment)		Q03YI2	Leuconostoc mesenteroides	Elongation factor Tu		P01984	Phoenicopterus ruber	Hemoglobin subunit alpha-A
						Q3K9Y9	Pseudomonas fluorescens	Probable transcriptional regulatory protein Pfl01_3677		Q01859	Oryza sativa	ATP synthase subunit beta, mitochondrial		A0A212C8I9	Cervus elaphus hippelaphus	CMBL		Q03VW4	Leuconostoc mesenteroides	Phosphoglucosamine mutase		P07436	Physarum polycephalum (moho)	Tubulin beta-1 chain
						C3JZN6	Pseudomonas fluorescens	Translation initiation factor IF-3		Q6ZBZ2	Oryza sativa	Germin-like protein 8-14		A0A212DBA3	Cervus elaphus hippelaphus	DDT		Q03V29	Leuconostoc mesenteroides	ATP synthase subunit beta		P34923	Physcomitrella patens	Glyceraldehyde-3-phosphate dehydrogenase, cytosolic
						O68897	Pseudomonas fluorescens	Glutaminase-asparaginase		Q0E3C8	Oryza sativa	Chaperone protein ClpB3, mitochondrial		A0A212CZA3	Cervus elaphus hippelaphus	CPPED1 (Fragment)		P66624	Listeria innocua	30S ribosomal protein S8		P25833	Phytolacca americana	Ribulose bisphosphate carboxylase large chain
						C3K6Y4	Pseudomonas fluorescens	Glutamyl-tRNA(Gln) amidotransferase subunit A		A2Z7B3	Oryza sativa	GDP-mannose 3,5-epimerase 1		A0A212CB01	Cervus elaphus hippelaphus	Uncharacterized protein		Q723W2	Listeria monocytogenes	Probable transaldolase 2		Q08632	Picea abies	Short-chain type dehydrogenase/reductase
						C3KAH3	Pseudomonas fluorescens	Arginine--tRNA ligase		P69906	Pan paniscus	Hemoglobin subunit alpha		A0A212CLG9	Cervus elaphus hippelaphus	Uncharacterized protein		Q71ZB6	Listeria monocytogenes	Valine--tRNA ligase		P02033	Piliocolobus badius	Hemoglobin subunit beta
						C3K710	Pseudomonas fluorescens	Deoxycytidine triphosphate deaminase		A5A6K9	Pan troglodytes	Heat shock protein HSP 90-alpha		A0A212CZW0	Cervus elaphus hippelaphus	Uncharacterized protein		A0ALE0	Listeria welshimeri	2,3-bisphosphoglycerate-independent phosphoglycerate mutase		P12717	Pisaster ochraceus	Actin, muscle
						C3JYD3	Pseudomonas fluorescens	Cysteine--tRNA ligase		A5A6I5	Pan troglodytes	Fructose-bisphosphate aldolase A		A0A212C7G1	Cervus elaphus hippelaphus	ARG1 (Fragment)		A0AIS4	Listeria welshimeri	Chaperone protein DnaK		P35100	Pisum sativum	Chaperone protein ClpC, chloroplastic
						Q3K7B7	Pseudomonas fluorescens	Histidine--tRNA ligase		A5A6N7	Pan troglodytes	L-lactate dehydrogenase B chain		A0A212CHV1	Cervus elaphus hippelaphus	CPB1 (Fragment)		A0ALM4	Listeria welshimeri	Serine hydroxymethyltransferase		P46259	Pisum sativum	Tubulin alpha-1 chain
						C3JY83	Pseudomonas fluorescens	NADH-quinone oxidoreductase subunit C/D		A5A6H5	Pan troglodytes	ATP synthase subunit alpha, mitochondrial		A0A212D2A1	Cervus elaphus hippelaphus	FABP6		A0AIB5	Listeria welshimeri	Ribosome-recycling factor		P31165	Pisum sativum	50S ribosomal protein L15, chloroplastic (Fragment)
						Q3K8F9	Pseudomonas fluorescens	Glycerol-3-phosphate dehydrogenase [NAD(P)+]		A5A6I1	Pan troglodytes	Hypoxanthine-guanine phosphoribosyltransferase		A0A212D3T3	Cervus elaphus hippelaphus	Phospholipase A(2)		A0AF36	Listeria welshimeri	Glutamate--tRNA ligase		P46257	Pisum sativum	Fructose-bisphosphate aldolase, cytoplasmic isozyme 2
						C3K307	Pseudomonas fluorescens	Indole-3-glycerol phosphate synthase		A5A6P1	Pan troglodytes	D-3-phosphoglycerate dehydrogenase		A0A212CS50	Cervus elaphus hippelaphus	Uncharacterized protein		A0ALE2	Listeria welshimeri	Phosphoglycerate kinase		Q8IE95	Plasmodium falciparum	Variant-silencing SET domain-containing protein
						C3K6E1	Pseudomonas fluorescens	50S ribosomal protein L13		A5A6L0	Pan troglodytes	Pyruvate dehydrogenase E1 component subunit alpha, somatic form, mitochondrial		A0A212CIG0	Cervus elaphus hippelaphus	RBP2		B1HMV6	Lysinibacillus sphaericu	30S ribosomal protein S11		P03300	Poliovirus	Genome polyprotein
						C3K7N8	Pseudomonas fluorescens	Recombination-associated protein RdgC		A5A6I6	Pan troglodytes	Serotransferrin		A0A212CPY2	Cervus elaphus hippelaphus	Uncharacterized protein (Fragment)		B1HMX4	Lysinibacillus sphaericus	30S ribosomal protein S3		A4K2U9	Pongo abelii	14-3-3 protein beta/alpha
						Q3KIX8	Pseudomonas fluorescens	30S ribosomal protein S6		P68873	Pan troglodytes	Hemoglobin subunit beta		A0A212CVZ5	Cervus elaphus hippelaphus	FABP1		B1HUD1	Lysinibacillus sphaericus	Chaperone protein DnaK		H2N4I1	Pongo abelii	Sulfhydryl oxidase 1
						C3K703	Pseudomonas fluorescens	2-C-methyl-D-erythritol 2,4-cyclodiphosphate synthase		A5A6M5	Pan troglodytes	Keratin, type I cuticular Ha1		A0A212D4L2	Cervus elaphus hippelaphus	Uncharacterized protein		B1HT15	Lysinibacillus sphaericus	60 kDa chaperonin		Q5RAB4	Pongo abelii	Glyceraldehyde-3-phosphate dehydrogenase
						C3K6H4	Pseudomonas fluorescens	CTP synthase		A5A6M2	Pan troglodytes	Annexin A1		P68217	Cervus elaphus hippelaphus	Fibrinogen alpha chain (Fragment)		B9E7B7	Macrococcus caseolyticus	Acetate kinase		Q5R8Y4	Pongo abelii	Leucine zipper protein 2
						C3K4I0	Pseudomonas fluorescens	Oxygen-dependent coproporphyrinogen-III oxidase		A9CB60	Papio anubis	60S ribosomal protein L10		A0A212CY66	Cervus elaphus hippelaphus	ITGAM (Fragment)		B9EAG5	Macrococcus caseolyticus	ATP-dependent Clp protease proteolytic subunit		Q5R9M3	Pongo abelii	Thioredoxin
						Q3K9D9	Pseudomonas fluorescens	3-ketoacyl-CoA thiolase		P81246	Papio hamadryas	Protein disulfide-isomerase A3 (Fragments)		A0A212D739	Cervus elaphus hippelaphus	SDS		B9EBE9	Macrococcus caseolyticus	Translation initiation factor IF-2		Q5RBU3	Pongo abelii	Carboxymethylenebutenolidase homolog
						C3K476	Pseudomonas fluorescens	Orotate phosphoribosyltransferase		P11833	Paracentrotus lividus	Tubulin beta chain		A0A212D3Z3	Cervus elaphus hippelaphus	Uncharacterized protein		B9E783	Macrococcus caseolyticus	50S ribosomal protein L35		Q5NVM2	Pongo abelii	Cytoplasmic dynein 1 intermediate chain 2
						C3KDR8	Pseudomonas fluorescens	Glucans biosynthesis protein D		P18258	Paracentrotus lividus	Tubulin alpha-1 chain		A0A212CZS4	Cervus elaphus hippelaphus	Uncharacterized protein		B9E8Q0	Macrococcus caseolyticus	Elongation factor Tu		Q8HXQ4	Pongo pygmaeus	Superoxide dismutase [Cu-Zn]
						C3K5Z8	Pseudomonas fluorescens	Ribosome-recycling factor		Q06248	Paracentrotus lividus	Heat shock 70 kDa protein IV		A0A212CJY2	Cervus elaphus hippelaphus	PTX3		B9EBH1	Macrococcus caseolyticus	Protein RecA		A0A888	Pongo pygmaeus	Prolactin-inducible protein homolog
						Q3K5W9	Pseudomonas fluorescens	Tyrosine--tRNA ligase		Q40832	Pelvetia fastigiata	Tubulin alpha-2 chain		A0A212CSJ3	Cervus elaphus hippelaphus	Uncharacterized protein (Fragment)		B9E9L7	Macrococcus caseolyticus	DNA-directed RNA polymerase subunit alpha		B9N843	Populus trichocarpa	Biotin carboxylase 2, chloroplastic
						Q3KHZ2	Pseudomonas fluorescens	Histidinol dehydrogenase		B2CNY4	Penicillium marneffei	Adenylate kinase		A0A212CQ85	Cervus elaphus hippelaphus	CHI3L1		B9E9K5	Macrococcus caseolyticus	30S ribosomal protein S8		P50257	Porphyra purpurea	Elongation factor 1-alpha S
						C3K6G5	Pseudomonas fluorescens	Probable cytosol aminopeptidase		P09189	Petunia hybrida	Heat shock cognate 70 kDa protein		A0A212CLE1	Cervus elaphus hippelaphus	PIP (Fragment)		A0L6J8	Magnetococcus marinus	Serine--tRNA ligase		Q28810	Potorous tridactylus	Keratin, type II cytoskeletal 8 (Fragment)
						Q3KIA1	Pseudomonas fluorescens	Protein GrpE		A0T0G9	Phaeodactylum tricornutum	Photosystem II protein D1		A0A212CBG1	Cervus elaphus hippelaphus	MMP9		A0L9N3	Magnetococcus marinus	Protein translocase subunit SecA 3		P45521	Procambarus clarkii	Actin (Fragment)
						C3K084	Pseudomonas fluorescens	Chorismate synthase		Q0V3D5	Phaeosphaeria nodorum	Adenylate kinase		A0A212CNN9	Cervus elaphus hippelaphus	Uncharacterized protein (Fragment)		A0L626	Magnetococcus marinus	Ketol-acid reductoisomerase		P01957	Procavia capensis	Hemoglobin subunit alpha
						Q3K745	Pseudomonas fluorescens	UDP-N-acetylmuramate--L-alanine ligase		P53689	Phaffia rhodozyma c	Actin		A0A212CUP8	Cervus elaphus hippelaphus	Uncharacterized protein (Fragment)		A0LE48	Magnetococcus marinus	tRNA modification GTPase MnmE		P32733	Prosopis juliflora	Kunitz-type trypsin inhibitor alpha chain
						Q4KJA9	Pseudomonas fluorescens	Bifunctional protein HldE		P80776	Phaseolus vulgaris	33 kDa cell wall protein (Fragment)		A0A212D5I5	Cervus elaphus hippelaphus	DSP (Fragment)		Q2W2H3	Magnetospirillum magneticum	Elongation factor Tu		D0VX09	Pteropus giganteus (murcielago)	Hemoglobin subunit alpha
						Q3KA56	Pseudomonas fluorescens	NADH-quinone oxidoreductase subunit I		P09909	Phoca vitulina	Hemoglobin subunit beta		A0A212CWI9	Cervus elaphus hippelaphus	HSPA5		Q2W2I2	Magnetospirillum magneticum	DNA-directed RNA polymerase subunit beta'		B1YC14	Pyrobaculum neutrophilum	DNA repair and recombination protein RadA
						C3K2K2	Pseudomonas fluorescens	Thiamine-phosphate synthase		P50258	Physarum polycephalum	Tubulin alpha-1A chain		A0A212DEI4	Cervus elaphus hippelaphus	Uncharacterized protein		Q2WAW8	Magnetospirillum magneticum	60 kDa chaperonin		Q9UXU7	Pyrococcus abyssi	V-type ATP synthase alpha chain
						C3K274	Pseudomonas fluorescens	Chaperone protein DnaJ		P34923	Physcomitrella patens	Glyceraldehyde-3-phosphate dehydrogenase, cytosolic		A0A212CGY9	Cervus elaphus hippelaphus	LMNA (Fragment)		Q2W698	Magnetospirillum magneticum	Enolase		Q6IFU7	Rattus norvegicus	Keratin, type I cytoskeletal 42
						C3K0W5	Pseudomonas fluorescens	Putative pterin-4-alpha-carbinolamine dehydratase		P09905	Physeter catodon	Hemoglobin subunit beta-1/2		A0A212DHG7	Cervus elaphus hippelaphus	TRIM29		A1TYM2	Marinobacter hydrocarbonoclasticus	DNA-directed RNA polymerase subunit alpha		Q6IFV3	Rattus norvegicus	Keratin, type I cytoskeletal 15
						C3K9S0	Pseudomonas fluorescens	Fe/S biogenesis protein NfuA		Q08632	Picea abies	Short-chain type dehydrogenase/reductase		A0A212DC06	Cervus elaphus hippelaphus	Uncharacterized protein		A1U2E8	Marinobacter hydrocarbonoclasticus	DNA mismatch repair protein MutS		Q4FZU2	Rattus norvegicus	Keratin, type II cytoskeletal 6A
						C3JY57	Pseudomonas fluorescens	Outer-membrane lipoprotein carrier protein		P02033	Piliocolobus badius	Hemoglobin subunit beta		A0A212C539	Cervus elaphus hippelaphus	CTSB		A6W399	Marinomonas sp.	DNA-directed RNA polymerase subunit beta		P02770	Rattus norvegicus	Serum albumin
						C3K2Z7	Pseudomonas fluorescens	N-acetyl-gamma-glutamyl-phosphate reductase		P46257	Pisum sativum	Fructose-bisphosphate aldolase, cytoplasmic isozyme 2		A0A212DG66	Cervus elaphus hippelaphus	Uncharacterized protein		A6VYJ2	Marinomonas sp.	UDP-3-O-[3-hydroxymyristoyl] N-acetylglucosamine deacetylase		P15429	Rattus norvegicus	Beta-enolase
						Q4KHL4	Pseudomonas fluorescens	Lysine--tRNA ligase		P46259	Pisum sativum	Tubulin alpha-1 chain		A0A212CT24	Cervus elaphus hippelaphus	Protein disulfide-isomerase		A6VVI2	Marinomonas sp.	Argininosuccinate synthase		Q63610	Rattus norvegicus	Tropomyosin alpha-3 chain
						Q3KHJ1	Pseudomonas fluorescens	50S ribosomal protein L19		P12543	Plasmodium yoelii (parásito)	Tubulin alpha chain		A0A212CWA2	Cervus elaphus hippelaphus	SPTAN1		A5UNK6	Methanobrevibacter smithii	UvrABC system protein B		P68255	Rattus norvegicus	14-3-3 protein theta
						Q84CP9	Pseudomonas fluorescens	4-hydroxy-tetrahydrodipicolinate reductase		Q84934	Plum pox potyvirus	Genome polyprotein		A0A212DES3	Cervus elaphus hippelaphus	Uncharacterized protein		Q59011	Methanocaldococcus jannaschii	Inosine-5'-monophosphate dehydrogenase		Q7TP54	Rattus norvegicus	Protein FAM65B
						O68564	Pseudomonas fluorescens	Outer membrane protein assembly factor BamE		Q5R7D3	Pongo abelii	Heat shock 70 kDa protein 1		A0A212CY21	Cervus elaphus hippelaphus	Uncharacterized protein		A3CXS4	Methanoculleus marisnigri	Putative ribose 1,5-bisphosphate isomerase		Q10758	Rattus norvegicus	Keratin, type II cytoskeletal 8
						Q3K7X5	Pseudomonas fluorescens	Glycine dehydrogenase (decarboxylating) 1		A4K2U9	Pongo abelii	14-3-3 protein beta/alpha		A0A212CEY6	Cervus elaphus hippelaphus	IVL (Fragment)		A2SLG1	Methylibium petroleiphilum	30S ribosomal protein S7		P07824	Rattus norvegicus	Arginase-1
						C3KDW7	Pseudomonas fluorescens	ATP phosphoribosyltransferase regulatory subunit		Q5R7V4	Pongo abelii	Voltage-dependent anion-selective channel protein 3		A0A212C6J2	Cervus elaphus hippelaphus	Uncharacterized protein (Fragment)		Q1GXM8	Methylobacillus flagellatus	ATP synthase subunit alpha		Q6IG01	Rattus norvegicus	Keratin, type II cytoskeletal 1b
						Q3K918	Pseudomonas fluorescens	Elongation factor P		Q5R9M3	Pongo abelii	Thioredoxin		A0A212CDD7	Cervus elaphus hippelaphus	ST13		A9W606	Methylobacterium extorquens	30S ribosomal protein S9		A7VJC2	Rattus norvegicus	Heterogeneous nuclear ribonucleoproteins A2/B1
						C3K3F1	Pseudomonas fluorescens	Phosphoglycerate kinase		Q5R7W2	Pongo abelii	Phosphate carrier protein, mitochondrial		A0A212CFX7	Cervus elaphus hippelaphus	Uncharacterized protein (Fragment)		B8ER20	Methylocella silvestris	60 kDa chaperonin		D4A5U3	Rattus norvegicus	Protein-glutamine gamma-glutamyltransferase E
						Q3KHL4	Pseudomonas fluorescens	Phosphoribosylformylglycinamidine synthase		P0CB67	Pongo abelii	NADH-ubiquinone oxidoreductase 75 kDa subunit, mitochondrial		A0A212DIY6	Cervus elaphus hippelaphus	Uncharacterized protein		Q60AY8	Methylococcus capsulatus	Integration host factor subunit alpha		Q8K4M9	Rattus norvegicus	Oxysterol-binding protein-related protein 1
						C3JZN3	Pseudomonas fluorescens	Phenylalanine--tRNA ligase alpha subunit		H2N4I1	Pongo abelii	Sulfhydryl oxidase 1		A0A212DBI8	Cervus elaphus hippelaphus	LYPD3		P38539	Methylophilus methylotrophus	Methanol dehydrogenase [cytochrome c] subunit 1		P05712	Rattus norvegicus	Ras-related protein Rab-2A
						C3JZN4	Pseudomonas fluorescens	50S ribosomal protein L20		Q5RAB4	Pongo abelii	Glyceraldehyde-3-phosphate dehydrogenase		A0A212D0X3	Cervus elaphus hippelaphus	CDC37 (Fragment)		C5C8U2	Micrococcus luteus	Urease subunit beta		Q64537	Rattus norvegicus	Calpain small subunit 1
						C3K1E4	Pseudomonas fluorescens	Bifunctional protein GlmU		Q5RAG9	Pongo abelii	ATP-dependent 6-phosphofructokinase, muscle type		A0A212C7Y7	Cervus elaphus hippelaphus	Uncharacterized protein (Fragment)		P09898	Micrococcus luteus	30S ribosomal protein S7		P11980	Rattus norvegicus	Pyruvate kinase PKM
						C3KAJ8	Pseudomonas fluorescens	Uracil phosphoribosyltransferase		P0CB68	Pongo pygmaeus	NADH-ubiquinone oxidoreductase 75 kDa subunit, mitochondrial		A0A212C0H9	Cervus elaphus hippelaphus	Uncharacterized protein		C5CC67	Micrococcus luteus	Elongation factor G		D3ZHA0	Rattus norvegicus	Filamin-C
						Q3K9H0	Pseudomonas fluorescens	Transaldolase		P60576	Pongo pygmaeus	Cystatin-B		A0A212DGM7	Cervus elaphus hippelaphus	HNRNPUL2		Q02834	Micromonospora viridifaciens	Sialidase		P13803	Rattus norvegicus	Electron transfer flavoprotein subunit alpha, mitochondrial
						C3K2V0	Pseudomonas fluorescens	50S ribosomal protein L17		Q8HXQ4	Pongo pygmaeus	Superoxide dismutase [Cu-Zn]		A0A212C381	Cervus elaphus hippelaphus	Uncharacterized protein		P21164	Moorella thermoacetica	Formate--tetrahydrofolate ligase		Q8VD52	Rattus norvegicus	Pyridoxal phosphate phosphatase
						Q4KIF2	Pseudomonas fluorescens	Polyribonucleotide nucleotidyltransferase		B9HBA8	Populus trichocarpa	Biotin carboxylase 1, chloroplastic		A0A212D1J0	Cervus elaphus hippelaphus	Uncharacterized protein (Fragment)		Q2RFR1	Moorella thermoacetica	30S ribosomal protein S8		P18666	Rattus norvegicus	Myosin regulatory light chain 12B
						C3K1E6	Pseudomonas fluorescens	ATP synthase subunit beta		P50257	Porphyra purpurea	Elongation factor 1-alpha S		A0A212D2V5	Cervus elaphus hippelaphus	Uncharacterized protein		Q2RGL8	Moorella thermoacetica	60 kDa chaperonin 2		P21670	Rattus norvegicus	Proteasome subunit alpha type-4
						Q3K7L6	Pseudomonas fluorescens	60 kDa chaperonin		Q28810	Potorous tridactylus	Keratin, type II cytoskeletal 8 (Fragment)		A0A212D0U8	Cervus elaphus hippelaphus	CAST (Fragment)		Q2RL13	Moorella thermoacetica	60 kDa chaperonin 1		P54921	Rattus norvegicus	Alpha-soluble NSF attachment protein
						C3JYR1	Pseudomonas fluorescens	Glycine dehydrogenase (decarboxylating)		P32733	Prosopis juliflora	Kunitz-type trypsin inhibitor alpha chain		A0A212C6W0	Cervus elaphus hippelaphus	DSG3 (Fragment)		A0QLZ6	Mycobacterium avium	Chaperone protein DnaK		P01026	Rattus norvegicus	Complement C3
						C3K225	Pseudomonas fluorescens	Ketol-acid reductoisomerase		Q5K2P6	Protopterus aethiopicus	Keratin, type 1 cytoskeletal 11		A0A212CT61	Cervus elaphus hippelaphus	CTSH		O08451	Mycobacterium avium	Aconitate hydratase A		P07756	Rattus norvegicus	Carbamoyl-phosphate synthase [ammonia], mitochondrial
						Q4K5R9	Pseudomonas fluorescens	Serine hydroxymethyltransferase 1		O81361	Prunus armeniaca	40S ribosomal protein S8		A0A212C6B9	Cervus elaphus hippelaphus	DSG2 (Fragment)		A0QCX8	Mycobacterium avium	ATP synthase subunit beta		Q01177	Rattus norvegicus	Plasminogen
						Q3K612	Pseudomonas fluorescens	DNA-directed RNA polymerase subunit alpha		Q6IFU7	Rattus norvegicus	Keratin, type I cytoskeletal 42		A0A212CTZ0	Cervus elaphus hippelaphus	NDRG2		A0QI26	Mycobacterium avium	S-adenosylmethionine synthase		P51740	Rattus norvegicus	Intestinal-type alkaline phosphatase 2
						C3K613	Pseudomonas fluorescens	Fatty acid oxidation complex subunit alpha		P63245	Rattus norvegicus	Guanine nucleotide-binding protein subunit beta-2-like 1		A0A212C5F2	Cervus elaphus hippelaphus	Uncharacterized protein		Q7U0N6	Mycobacterium bovis	Fumarate hydratase class II		P02680	Rattus norvegicus	Fibrinogen gamma chain
						C3JYU1	Pseudomonas fluorescens	UPF0234 protein PFLU_4927		A7VJC2	Rattus norvegicus	Heterogeneous nuclear ribonucleoproteins A2/B1		A0A212DER9	Cervus elaphus hippelaphus	DCTN2		P59953	Mycobacterium bovis	Serine hydroxymethyltransferase 1		O09171	Rattus norvegicus	Betaine--homocysteine S-methyltransferase 1
						Q3KHZ4	Pseudomonas fluorescens	UDP-N-acetylglucosamine 1-carboxyvinyltransferase		G3V9R8	Rattus norvegicus	Heterogeneous nuclear ribonucleoprotein C		A0A212CIT4	Cervus elaphus hippelaphus	PPP1R2		C1AKK4	Mycobacterium bovis	Glutamate-1-semialdehyde 2,1-aminomutase		Q03336	Rattus norvegicus	Regucalcin
						C3K102	Pseudomonas fluorescens	Phosphoribosylformylglycinamidine cyclo-ligase		Q9R1T3	Rattus norvegicus	Cathepsin Z		A0A212D3G0	Cervus elaphus hippelaphus	SH3BGRL3		P0A5U5	Mycobacterium bovis	Protein RecA		O88767	Rattus norvegicus	Protein deglycase DJ-1
						Q3K5W5	Pseudomonas fluorescens	N-acetyl-gamma-glutamyl-phosphate reductase		Q63610	Rattus norvegicus	Tropomyosin alpha-3 chain		A0A212CBD3	Cervus elaphus hippelaphus	Uncharacterized protein		Q9KH25	Mycobacterium kansasii	Cell division protein FtsZ		O88807	Rattus norvegicus	Protein-arginine deiminase type-4
						Q3KF21	Pseudomonas fluorescens	3-isopropylmalate dehydrogenase		P85845	Rattus norvegicus	Fascin		A0A212DEG4	Cervus elaphus hippelaphus	EIF4B		P45825	Mycobacterium leprae	ATP synthase subunit alpha		P07379	Rattus norvegicus	Phosphoenolpyruvate carboxykinase, cytosolic [GTP]
						C3K4W1	Pseudomonas fluorescens	Soluble pyridine nucleotide transhydrogenase		Q9QZA2	Rattus norvegicus	Programmed cell death 6-interacting protein		A0A212C3K4	Cervus elaphus hippelaphus	Uncharacterized protein		Q49689	Mycobacterium leprae	UPF0051 protein ML0593		Q62812	Rattus norvegicus	Myosin-9
						Q93HX6	Pseudomonas fluorescens	Glucosaminate ammonia-lyase		P21670	Rattus norvegicus	Proteasome subunit alpha type-4		A0A1I9KHZ5	Cervus elaphus papillomavirus	Major capsid protein L1		Q9CD89	Mycobacterium leprae	Rhamnosyl O-methyltransferase		Q6P6Q2	Rattus norvegicus	Keratin, type II cytoskeletal 5
						C3K6Z0	Pseudomonas fluorescens	Pyridoxine 5'-phosphate synthase		O88989	Rattus norvegicus	Malate dehydrogenase, cytoplasmic		X2GM95	Cervus nippon	Serum albumin (Fragment)		P46836	Mycobacterium leprae	30S ribosomal protein S1		P69897	Rattus norvegicus	Tubulin beta-5 chain
						C3KE40	Pseudomonas fluorescens	Glycine--tRNA ligase beta subunit		P62193	Rattus norvegicus	26S protease regulatory subunit 4		G0Z3A2	Cervus nippon	Catalase		O69600	Mycobacterium leprae	Fructose-bisphosphate aldolase		Q9R1T3	Rattus norvegicus	Cathepsin Z
						C3K2V2	Pseudomonas fluorescens	30S ribosomal protein S4		P40307	Rattus norvegicus	Proteasome subunit beta type-2		Q2TQK3	Cervus nippon	MHC class I antigen (Fragment)		Q9CD45	Mycobacterium leprae	Ribose-phosphate pyrophosphokinase		P13444	Rattus norvegicus	S-adenosylmethionine synthase isoform type-1
						Q4K517	Pseudomonas fluorescens	Tyrosine--tRNA ligase		Q63803	Rattus norvegicus	Guanine nucleotide-binding protein G(s) subunit alpha isoforms Xlas		W8E7J8	Cervus nippon	Beta-nerve growth factor		Q73UK6	Mycobacterium paratuberculosis	Adenosylhomocysteinase		P40307	Rattus norvegicus	Proteasome subunit beta type-2
						Q3K7L5	Pseudomonas fluorescens	10 kDa chaperonin		P69897	Rattus norvegicus	Tubulin beta-5 chain		Q9N0M4	Cervus nippon	Complement C3 alpha chain (Fragment)		P0CH00	Mycobacterium smegmatis	Ribonucleoside-diphosphate reductase subunit alpha 2		A6MVX0	Rhodomonas salina	Elongation factor Ts, chloroplastic
						Q3KI88	Pseudomonas fluorescens	Triosephosphate isomerase		P68255	Rattus norvegicus	14-3-3 protein theta		J9UJQ1	Cervus nippon	Annexin		A0QSS4	Mycobacterium smegmatis	60 kDa chaperonin 2		P42896	Ricinus communis	Enolase
						C3K3N4	Pseudomonas fluorescens	Phosphopantetheine adenylyltransferase		P00762	Rattus norvegicus	Anionic trypsin-1		V5LTF3	Cervus nippon	Cu/Zn superoxide dismutase (Fragment)		A0QSL7	Mycobacterium smegmatis	30S ribosomal protein S4		P33299	Saccharomyces cerevisiae	26S protease regulatory subunit 7 homolog
						O68563	Pseudomonas fluorescens	Ferric uptake regulation protein (Fragment)		Q08163	Rattus norvegicus	Adenylyl cyclase-associated protein 1		Q2TQT7	Cervus nippon	MHC class I antigen (Fragment)		A0R574	Mycobacterium smegmatis	ATP-dependent Clp protease ATP-binding subunit ClpC1		Q12000	Saccharomyces cerevisiae	Translation machinery-associated protein 46
						C3JZN7	Pseudomonas fluorescens	Threonine--tRNA ligase		Q7TP54	Rattus norvegicus	Protein FAM65B		A0A220IG97	Cervus nippon	Adult beta-globin		A0QSG0	Mycobacterium smegmatis	50S ribosomal protein L24		A6ZR27	Saccharomyces cerevisiae	Aldehyde dehydrogenase 5, mitochondrial
						Q4KJR8	Pseudomonas fluorescens	2,3-bisphosphoglycerate-independent phosphoglycerate mutase		P08699	Rattus norvegicus	Galectin-3		Q2TQS3	Cervus nippon	MHC class I antigen (Fragment)		A0QX20	Mycobacterium smegmatis	Aconitate hydratase A		Q9BMM8	Sarcoptes scabiei (acaro)	Paramyosin
						C3K6J5	Pseudomonas fluorescens	Phosphoserine aminotransferase		P08733	Rattus norvegicus	Myosin regulatory light chain 2, ventricular/cardiac muscle isoform		A0A220IG99	Dama dama	Adult beta-globin		A0QWN3	Mycobacterium smegmatis	Aspartate--tRNA(Asp/Asn) ligase		Q2KPA3	Scapanus orarius	Hemoglobin subunit beta
						C3K1M1	Pseudomonas fluorescens	Chaperone protein HscA homolog		D4A5U3	Rattus norvegicus	Protein-glutamine gamma-glutamyltransferase E		P01973	Lama glama	Hemoglobin subunit alpha		A0QSS3	Mycobacterium smegmatis	10 kDa chaperonin		A3LRH4	Scheffersomyces stipitis	Mitochondrial group I intron splicing factor CCM1
						C3K2W5	Pseudomonas fluorescens	50S ribosomal protein L24		P05712	Rattus norvegicus	Ras-related protein Rab-2A		P01972	Odocoileus virginianus	Hemoglobin subunit alpha-1/2		A0R033	Mycobacterium smegmatis	Phospho-2-dehydro-3-deoxyheptonate aldolase AroG		P78812	Schizosaccharomyces pombe	6-phosphogluconate dehydrogenase, decarboxylating
						C3KDX1	Pseudomonas fluorescens	30S ribosomal protein S20		Q62812	Rattus norvegicus	Myosin-9		P02074	Odocoileus virginianus	Hemoglobin subunit beta-3		A0QWW2	Mycobacterium smegmatis	Glyceraldehyde-3-phosphate dehydrogenase		Q9P7P7	Schizosaccharomyces pombe	Probable L-lactate dehydrogenase
						Q3K8U2	Pseudomonas fluorescens	Histidinol-phosphate aminotransferase 2		P15429	Rattus norvegicus	Beta-enolase		P14639	Ovis aries	Serum albumin		A0QSL8	Mycobacterium smegmatis	DNA-directed RNA polymerase subunit alpha		P78966	Schizosaccharomyces pombe	Mating factor M secretion protein mam1
						Q4KK03	Pseudomonas fluorescens	Phosphoenolpyruvate carboxykinase [ATP]		P13676	Rattus norvegicus	Acylamino-acid-releasing enzyme		P02075	Ovis aries	Hemoglobin subunit beta		A3Q3B1	Mycobacterium sp.	ATP synthase subunit beta		P22068	Schizosaccharomyces pombe	ATP synthase subunit beta, mitochondrial
						C3K1H0	Pseudomonas fluorescens	Ribosome maturation factor RimM		O35568	Rattus norvegicus	EGF-containing fibulin-like extracellular matrix protein 1		P32262	Ovis aries	Antithrombin-III		Q1BDD4	Mycobacterium sp.	Elongation factor G		P78965	Schizosaccharomyces pombe	Glutathione reductase
						C3K8X5	Pseudomonas fluorescens	ATP phosphoribosyltransferase		O35987	Rattus norvegicus	NSFL1 cofactor p47		P12303	Ovis aries	Transthyretin		A1UBR9	Mycobacterium sp.	Adenylate kinase		Q9Y7R8	Schizosaccharomyces pombe	Malate dehydrogenase, mitochondrial
						C3K2F6	Pseudomonas fluorescens	tRNA/tmRNA (uracil-C(5))-methyltransferase		P58775	Rattus norvegicus	Tropomyosin beta chain		P29361	Ovis aries	14-3-3 protein zeta/delta		P9WQI3	Mycobacterium tuberculosis	Trehalose import ATP-binding protein SugC		P10989	Schizosaccharomyces pombe	Actin
						Q3K9Y3	Pseudomonas fluorescens	2-aminoethylphosphonate--pyruvate transaminase		P05065	Rattus norvegicus	Fructose-bisphosphate aldolase A		P20757	Ovis aries	Angiotensinogen		A5U697	Mycobacterium tuberculosis	35 kDa protein		O13734	Schizosaccharomyces pombe	Shugoshin-2
						C3K2Y6	Pseudomonas fluorescens	50S ribosomal protein L1		Q6IFV3	Rattus norvegicus	Keratin, type I cytoskeletal 15		P54230	Ovis aries	Cathelicidin-1		P9WKI0	Mycobacterium tuberculosis	Inositol-3-phosphate synthase		G2TRL8	Schizosaccharomyces pombe	Putative uncharacterized protein CUNK4.20
						C3K2W4	Pseudomonas fluorescens	50S ribosomal protein L5		P27768	Rattus norvegicus	Troponin I, fast skeletal muscle		P02190	Ovis aries	Myoglobin		P9WPE8	Mycobacterium tuberculosis	60 kDa chaperonin 1		B3EWD2	Sciurus carolinensis	Hemoglobin subunit beta
						C3K1L3	Pseudomonas fluorescens	Histidine--tRNA ligase		P13413	Rattus norvegicus	Troponin I, slow skeletal muscle		P62262	Ovis aries	14-3-3 protein epsilon		P9WKD6	Mycobacterium tuberculosis	Ribose-5-phosphate isomerase B		O57611	Scyliorhinus stellaris	Keratin, type I cytoskeletal 18
						Q3KF15	Pseudomonas fluorescens	Acetyl-coenzyme A carboxylase carboxyl transferase subunit beta		P06214	Rattus norvegicus	Delta-aminolevulinic acid dehydratase		O77727	Ovis aries	Keratin, type I cytoskeletal 15		P9WN72	Mycobacterium tuberculosis	Glucose-6-phosphate 1-dehydrogenase 2		P04855	Sendai virus	Fusion glycoprotein F0
						C3KDG0	Pseudomonas fluorescens	Protein RecA		P30427	Rattus norvegicus	Plectin		Q6XUZ5	Ovis aries	Isocitrate dehydrogenase [NADP] cytoplasmic		P9WLJ1	Mycobacterium tuberculosis	Uncharacterized protein Rv2191		P31623	Sheep pulmonary ***	Pol polyprotein
						C3KAH5	Pseudomonas fluorescens	50S ribosomal protein L31		P13803	Rattus norvegicus	Electron transfer flavoprotein subunit alpha, mitochondrial		O77642	Ovis aries	14-3-3 protein sigma		P9WPD1	Mycobacterium tuberculosis	Chaperone protein ClpB		P51824	Solanum tuberosum	ADP-ribosylation factor 1
						Q4KJL7	Pseudomonas fluorescens	Sec-independent protein translocase protein TatA		D3ZHA0	Rattus norvegicus	Filamin-C		Q9GL10	Ovis aries	Acrosin (Fragment)		A0PPP5	Mycobacterium ulcerans	Transaldolase		P10691	Solanum tuberosum	Sucrose synthase
						C3K2X5	Pseudomonas fluorescens	50S ribosomal protein L4		P34064	Rattus norvegicus	Proteasome subunit alpha type-5		Q9XT27	Ovis aries	Ceruloplasmin		A0PM62	Mycobacterium ulcerans	30S ribosomal protein S10		P09420	Spermophilus citellus	Hemoglobin subunit alpha
						C3K605	Pseudomonas fluorescens	UDP-3-O-acylglucosamine N-acyltransferase		Q6IG02	Rattus norvegicus	Keratin, type II cytoskeletal 2 epidermal		P29701	Ovis aries	Alpha-2-HS-glycoprotein		A0PM40	Mycobacterium ulcerans	30S ribosomal protein S7		Q94KU2	Spinacia oleracea	6-phosphogluconate dehydrogenase, decarboxylating 2, chloroplastic
						C3JYK1	Pseudomonas fluorescens	Trigger factor		P18420	Rattus norvegicus	Proteasome subunit alpha type-1		P15241	Ovis aries	Keratin, type II microfibrillar, component 7C		A1T4I8	Mycobacterium vanbaalenii	50S ribosomal protein L7/L12		Q06SJ3	Stigeoclonium helveticum	30S ribosomal protein S4, chloroplastic
						Q3K4F5	Pseudomonas fluorescens	Phosphate import ATP-binding protein PstB		Q6IFU8	Rattus norvegicus	Keratin, type I cytoskeletal 17		P25691	Ovis aries	Keratin, type II microfibrillar, component 5		A1THY4	Mycobacterium vanbaalenii	50S ribosomal protein L9		Q9Y707	Suillus bovinus	Actin-2
						C3K1E9	Pseudomonas fluorescens	ATP synthase subunit delta		Q4FZU2	Rattus norvegicus	Keratin, type II cytoskeletal 6A		P25690	Ovis aries	Keratin, type I microfibrillar, 47.6 kDa		Q6KHM5	Mycoplasma mobile	Triosephosphate isomerase		P02067	Sus scrofa	Hemoglobin subunit beta
						Q4K8S7	Pseudomonas fluorescens	Elongation factor P		P11442	Rattus norvegicus	Clathrin heavy chain 1		P12725	Ovis aries	Alpha-1-antiproteinase		Q6KIF1	Mycoplasma mobile	50S ribosomal protein L1		P00761	Sus scrofa	Trypsin
						Q4KJ68	Pseudomonas fluorescens	Adenylosuccinate synthetase		Q5XIA1	Rattus norvegicus	Nicalin		P51977	Ovis aries	Retinal dehydrogenase 1		Q6MSM8	Mycoplasma mycoides	50S ribosomal protein L2		P09571	Sus scrofa	Serotransferrin
						C3K0T6	Pseudomonas fluorescens	Putative 4-hydroxy-4-methyl-2-oxoglutarate aldolase		P10760	Rattus norvegicus	Adenosylhomocysteinase		O18751	Ovis aries	Glycogen phosphorylase, muscle form		Q8EWY5	Mycoplasma penetran	Peptide chain release factor 1		Q29545	Sus scrofa	Inhibitor of carbonic anhydrase
						C3KAD2	Pseudomonas fluorescens	Bifunctional polymyxin resistance protein ArnA		P23358	Rattus norvegicus	60S ribosomal protein L12		Q717R8	Ovis aries	Elongation factor 1-delta		P75325	Mycoplasma pneumoniae	Uncharacterized protein MPN_458		P01965	Sus scrofa	Hemoglobin subunit alpha
						Q3KJB3	Pseudomonas fluorescens	Arginine--tRNA ligase		Q04931	Rattus norvegicus	FACT complex subunit SSRP1		P07846	Ovis aries	Sorbitol dehydrogenase		Q98QU5	Mycoplasma pulmonis	ATP synthase subunit beta 1		P20305	Sus scrofa	Gelsolin (Fragment)
						C3K6L0	Pseudomonas fluorescens	Elongation factor P		P07756	Rattus norvegicus	Carbamoyl-phosphate synthase [ammonia], mitochondrial		P18685	Ovis aries	Ferritin heavy chain		Q4A5C2	Mycoplasma synoviae	50S ribosomal protein L4		P00503	Sus scrofa	Aspartate aminotransferase, cytoplasmic
						C3K6E2	Pseudomonas fluorescens	30S ribosomal protein S9		Q10758	Rattus norvegicus	Keratin, type II cytoskeletal 8		P17607	Ovis aries	Lysozyme C-1		Q4A6S2	Mycoplasma synoviae	Protein translocase subunit SecA		P27485	Sus scrofa	Retinol-binding protein 4
						P22862	Pseudomonas fluorescens	Arylesterase		P02680	Rattus norvegicus	Fibrinogen gamma chain		B0LKP1	Ovis aries	Keratin, type I cuticular Ha5		Q4A633	Mycoplasma synoviae	Alanine--tRNA ligase		Q19AZ8	Sus scrofa	Prothrombin
						C3K1H6	Pseudomonas fluorescens	Phosphoribosylglycinamide formyltransferase 2		B2KHZ4	Rhinolophus ferrumequinum	Hemoglobin subunit beta		P22793	Ovis aries	Trichohyalin		Q1D777	Myxococcus xanthus	Elongation factor G 2		P26234	Sus scrofa	Vinculin
						Q4K555	Pseudomonas fluorescens	30S ribosomal protein S11		Q870B9	Rhodotorula mucilaginosa	Enolase		P02539	Ovis aries	Keratin, type II microfibrillar (Fragment)		B9L7I8	Nautilia profundicola	Elongation factor Tu		P14632	Sus scrofa	Lactotransferrin
						C3K2X3	Pseudomonas fluorescens	50S ribosomal protein L2		P42896	Ricinus communis	Enolase		Q95208	Ovis aries	Calpastatin		Q50968	Neisseria gonorrhoeae	UvrABC system protein A		P08059	Sus scrofa	Glucose-6-phosphate isomerase
						P37726	Pseudomonas fluorescens	Outer membrane porin F		P32836	Saccharomyces cerevisiae	GTP-binding nuclear protein GSP2/CNR2		P00349	Ovis aries	6-phosphogluconate dehydrogenase, decarboxylating		A1KUG4	Neisseria meningitidis	Proline--tRNA ligase		P02543	Sus scrofa	Vimentin
						C3K6H5	Pseudomonas fluorescens	2-dehydro-3-deoxyphosphooctonate aldolase		A6ZR27	Saccharomyces cerevisiae	Aldehyde dehydrogenase 5, mitochondrial		A0A158URV7	Przewalskium albirostris	Pyruvate kinase (Fragment)		Q9JW39	Neisseria meningitidis	Leucine--tRNA ligase		Q5S1U1	Sus scrofa	Heat shock protein beta-1
						Q9KHS6	Pseudomonas fluorescens	DNA-binding protein HU-beta		B5DGQ7	Salmo salar	Beta-enolase		P21379	Rangifer tarandus	Hemoglobin subunit alpha		Q9K0U7	Neisseria meningitidis	Putative phospholipase A1		P80229	Sus scrofa	Leukocyte elastase inhibitor
						Q3K6J0	Pseudomonas fluorescens	Serine hydroxymethyltransferase 2		Q2KPA3	Scapanus orarius	Hemoglobin subunit beta		A0A220IGB5	Rangifer tarandus	Fetal beta-globin		P30692	Neisseria sicca	Major outer membrane protein P.IB		P08132	Sus scrofa	Annexin A4
						Q3KHH5	Pseudomonas fluorescens	Glucans biosynthesis protein D		Q9W7L4	Sceloporus undulatus	L-lactate dehydrogenase B chain		A0A220IGA4	Rangifer tarandus	Adult beta-globin		A6Q486	Nitratiruptor sp.	Chaperone protein DnaJ		P80310	Sus scrofa	Protein S100-A12
						Q3K8U4	Pseudomonas fluorescens	Cytidylate kinase		A3GG92	Scheffersomyces stipitis	Autophagy-related protein 11		P09906	Rhinoceros unicornis	Hemoglobin subunit alpha		A6Q421	Nitratiruptor sp.	Chaperone protein DnaK		Q5XLD3	Sus scrofa	Creatine kinase M-type
						Q3K892	Pseudomonas fluorescens	Alanine--tRNA ligase		P10989	Schizosaccharomyces pombe	Actin		A0A220IGA5	Rucervus duvaucelii	Fetal beta-globin		A6Q2B4	Nitratiruptor sp.	60 kDa chaperonin		P36968	Sus scrofa	Phospholipid hydroperoxide glutathione peroxidase, mitochondrial
						Q3K5Y1	Pseudomonas fluorescens	DNA-directed RNA polymerase subunit beta		Q9Y7R8	Schizosaccharomyces pombe	Malate dehydrogenase, mitochondrial		P04237	Tragelaphus strepsiceros	Hemoglobin subunit alpha		Q3SSU5	Nitrobacter winogradskyi	Adenylate kinase		Q6RI85	Sus scrofa	Phosphoglycerate kinase 2
						C3K3L7	Pseudomonas fluorescens	Thiazole synthase		O59784	Schizosaccharomyces pombe	RNA-binding protein mde7						Q3J8J2	Nitrosococcus oceani	Phosphate import ATP-binding protein PstB 2		Q29108	Sus scrofa	Zona pellucida-binding protein 1
						Q4KFY6	Pseudomonas fluorescens	Succinyl-CoA ligase [ADP-forming] subunit beta		O74511	Schizosaccharomyces pombe	Extragenic suppressor of kinetochore protein 1						Q3J729	Nitrosococcus oceani	60 kDa chaperonin		P62831	Sus scrofa	60S ribosomal protein L23
						P72190	Pseudomonas fragi	Iron-sulfur cluster carrier protein		B3EWD2	Sciurus carolinensis	Hemoglobin subunit beta						Q3J8T1	Nitrosococcus oceani	30S ribosomal protein S5		Q29099	Sus scrofa	Polypyrimidine tract-binding protein 1
						A4XR11	Pseudomonas mendocin	Ketol-acid reductoisomerase		Q6L3Y2	Solanum demissum	Putative late blight resistance protein homolog R1B-11						Q82X73	Nitrosomonas europaea	50S ribosomal protein L15		Q9TUB5	Sus scrofa	Calcium-activated chloride channel regulator 1
						A4XYM0	Pseudomonas mendocina	60 kDa chaperonin		P51824	Solanum tuberosum	ADP-ribosylation factor 1						Q0ADU3	Nitrosomonas eutropha	Thiopurine S-methyltransferase		P22411	Sus scrofa	Dipeptidyl peptidase 4
						A4XZ92	Pseudomonas mendocina	Elongation factor Tu		P55243	Solanum tuberosum	Glucose-1-phosphate adenylyltransferase large subunit 3, chloroplastic/amyloplastic						Q2YAZ9	Nitrosospira multiformis	Elongation factor Tu		O11780	Sus scrofa	Transforming growth factor-beta-induced protein ig-h3
						A4XYV6	Pseudomonas mendocina	Glutamate-1-semialdehyde 2,1-aminomutase		P30168	Solanum tuberosum	Actin-71						Q5Z1S0	Nocardia farcinica	50S ribosomal protein L5		P08835	Sus scrofa	Serum albumin
						A4XZ73	Pseudomonas mendocina	30S ribosomal protein S5		O24370	Solanum tuberosum	Linoleate 13S-lipoxygenase 2-1, chloroplastic						Q5YQ30	Nocardia farcinica	Enolase		P00636	Sus scrofa	Fructose-1,6-bisphosphatase 1
						A4XZ87	Pseudomonas mendocina	50S ribosomal protein L2		P26320	Solanum tuberosum	Oxygen-evolving enhancer protein 1, chloroplastic						Q5YQ76	Nocardia farcinica	Serine hydroxymethyltransferase		P51781	Sus scrofa	Glutathione S-transferase alpha M14
						A4XQN5	Pseudomonas mendocina	ATP phosphoribosyltransferase		Q9M4G4	Solanum tuberosum	Phosphoglucomutase, cytoplasmic						Q5Z1W2	Nocardia farcinica	50S ribosomal protein L4		O02772	Sus scrofa	Fatty acid-binding protein, heart
						A4XV14	Pseudomonas mendocina	NADH-quinone oxidoreductase subunit N		P09420	Spermophilus citellus	Hemoglobin subunit alpha						A1SQN1	Nocardioides sp.	Pseudouridine-5'-phosphate glycosidase		P42174	Sus scrofa	Glutamate dehydrogenase 1, mitochondrial (Fragments)
						A4XNL3	Pseudomonas mendocina	Probable GTP-binding protein EngB		P29356	Spinacia oleracea	Fructose-bisphosphate aldolase, cytoplasmic isozyme						A1SEK2	Nocardioides sp.	DNA-directed RNA polymerase subunit beta'		P00355	Sus scrofa	Glyceraldehyde-3-phosphate dehydrogenase
						A4XRA9	Pseudomonas mendocina	Arginine deiminase		Q9Y707	Suillus bovinus	Actin-2						A1SMA0	Nocardioides sp.	Aspartyl/glutamyl-tRNA(Asn/Gln) amidotransferase subunit B		P03974	Sus scrofa	Transitional endoplasmic reticulum ATPase
						A4XZ66	Pseudomonas mendocina	30S ribosomal protein S4		P00761	Sus scrofa	Trypsin						Q8EPW4	Oceanobacillus iheyensis	Chaperone protein DnaK		Q7SIB7	Sus scrofa	Phosphoglycerate kinase 1
						A4Y0K5	Pseudomonas mendocina	50S ribosomal protein L28		P00346	Sus scrofa	Malate dehydrogenase, mitochondrial						P59165	Oceanobacillus iheyensis	30S ribosomal protein S12		Q0ZQK6	Symphalangus syndactylus	Peptidyl-prolyl cis-trans isomerase A
						A4XSS3	Pseudomonas mendocina	50S ribosomal protein L32		P02067	Sus scrofa	Hemoglobin subunit beta						Q8ETY6	Oceanobacillus iheyensis	30S ribosomal protein S7		Q2JIL3	Synechococcus sp.	50S ribosomal protein L6
						A4XQQ4	Pseudomonas mendocina	30S ribosomal protein S9		P02543	Sus scrofa	Vimentin						Q8ETW5	Oceanobacillus iheyensis	50S ribosomal protein L15		A5GVX4	Synechococcus sp.	50S ribosomal protein L6
						A4XS57	Pseudomonas mendocina	Deoxycytidine triphosphate deaminase		P01965	Sus scrofa	Hemoglobin subunit alpha						Q8ESU4	Oceanobacillus iheyensis	Tryptophan synthase beta chain		Q3AW79	Synechococcus sp.	50S ribosomal protein L6
						A4XPF3	Pseudomonas mendocina	Adenosylhomocysteinase		P62831	Sus scrofa	60S ribosomal protein L23						A6X0A2	Ochrobactrum anthropi	Elongation factor Tu		Q2JRS2	Synechococcus sp.	Enolase
						A4XPC6	Pseudomonas mendocina	UPF0312 protein Pmen_0419		P08132	Sus scrofa	Annexin A4						Q04G52	Oenococcus oeni	50S ribosomal protein L13		Q2JIV9	Synechococcus sp.	ATP synthase subunit beta
						A4XVK6	Pseudomonas mendocina	Adenine phosphoribosyltransferase		P03974	Sus scrofa	Transitional endoplasmic reticulum ATPase						A6LIG0	Parabacteroides distasonis	60 kDa chaperonin		Q7U5E8	Synechococcus sp.	Transaldolase
						A4Y186	Pseudomonas mendocina	ATP synthase epsilon chain		P14632	Sus scrofa	Lactotransferrin						P50204	Paracoccus denitrificans	Acetoacetyl-CoA reductase		Q3B0Y4	Synechococcus sp.	Protein GrpE
						A4XPZ2	Pseudomonas mendocina	ATP phosphoribosyltransferase regulatory subunit		P08835	Sus scrofa	Serum albumin						Q9KI71	Parascardovia denticolens	60 kDa chaperonin		Q5N127	Synechococcus sp.	Transaldolase
						A4XZ65	Pseudomonas mendocina	DNA-directed RNA polymerase subunit alpha		P09571	Sus scrofa	Serotransferrin						A7HWP7	Parvibaculum lavamentivorans	Elongation factor Tu		Q5N0D6	Synechococcus sp.	Photosystem I P700 chlorophyll a apoprotein A1
						A4XTZ4	Pseudomonas mendocina	Trigger factor		Q9TUB5	Sus scrofa	Calcium-activated chloride channel regulator 1						Q6D622	Pectobacterium atrosepticum	Major outer membrane lipoprotein		Q55709	Synechocystis sp.	Protein translocase subunit SecA
						P00121	Pseudomonas mendocina	Cytochrome c5		P79293	Sus scrofa	Myosin-7						Q6D9J0	Pectobacterium atrosepticum	60 kDa chaperonin		Q55445	Synechocystis sp.	Putative methyl-accepting chemotaxis protein sll0041
						A4XZ86	Pseudomonas mendocina	30S ribosomal protein S19		P20305	Sus scrofa	Gelsolin (Fragment)						Q6CYN3	Pectobacterium atrosepticum	Phosphate import ATP-binding protein PstB 2		P02110	Tachyglossus aculeatus	Hemoglobin subunit beta
						A4XZ93	Pseudomonas mendocina	Elongation factor G		P02587	Sus scrofa	Troponin C, skeletal muscle						Q6CZ31	Pectobacterium atrosepticum	sn-glycerol-3-phosphate-binding periplasmic protein UgpB		B5FXT6	Taeniopygia guttata	40S ribosomal protein SA
						A4XYC6	Pseudomonas mendocina	Glucose-6-phosphate isomerase		P26234	Sus scrofa	Vinculin						Q6D0E3	Pectobacterium atrosepticum	LPS-assembly protein LptD		P01951	Talpa europaea	Hemoglobin subunit alpha
						A4XV90	Pseudomonas mendocina	Succinyl-CoA ligase [ADP-forming] subunit beta		P04178	Sus scrofa	Superoxide dismutase [Cu-Zn]						Q6D9I4	Pectobacterium atrosepticum	UPF0337 protein ECA0631		O54759	Tamias sibiricus	Alpha-1-antitrypsin-like protein CM55-ST
						A4Y189	Pseudomonas mendocina	ATP synthase subunit alpha		Q5XLD3	Sus scrofa	Creatine kinase M-type						Q6D0B2	Pectobacterium atrosepticum	Transaldolase 2		P01940	Tarsius bancanus	Hemoglobin subunit alpha
						A4XQ00	Pseudomonas mendocina	50S ribosomal protein L9		Q5S1U1	Sus scrofa	Heat shock protein beta-1						Q6D246	Pectobacterium atrosepticum	Serine hydroxymethyltransferase 1		P13558	Tarsius syrichta	Hemoglobin subunit delta
						A4XZA0	Pseudomonas mendocina	50S ribosomal protein L1		P19619	Sus scrofa	Annexin A1						Q6DAT1	Pectobacterium atrosepticum	Protein-export protein SecB		P10876	Tetrahymena pyriformis	Tubulin beta chain
						A5VXN3	Pseudomonas putida	Elongation factor Tu		P18648	Sus scrofa	Apolipoprotein A-I						Q6D8D5	Pectobacterium atrosepticum	Outer membrane protein assembly factor BamA		P02310	Tetrahymena pyriformis	Histone H4, major
						B0KRA8	Pseudomonas putida	ATP synthase subunit beta		P01846	Sus scrofa	Ig lambda chain C region						C6DE12	Pectobacterium carotovorum	50S ribosomal protein L9		Q9LKI8	Thalassiosira weissflogii (diatomea)	Tubulin beta chain
						P31052	Pseudomonas putida	Dihydrolipoyl dehydrogenase		P52552	Sus scrofa	Peroxiredoxin-2 (Fragment)						C6D8Y4	Pectobacterium carotovorum	tRNA-modifying protein YgfZ		Q97CQ0	Thermoplasma volcanium	V-type ATP synthase alpha chain
						Q88P65	Pseudomonas putida	Glycine dehydrogenase (decarboxylating) 1		O02772	Sus scrofa	Fatty acid-binding protein, heart						C6DCF6	Pectobacterium carotovorum	2,3-bisphosphoglycerate-dependent phosphoglycerate mutase		Q8DH10	Thermosynechococcus elongatus	Chaperone protein dnaK3
						P0A121	Pseudomonas putida	DNA polymerase III subunit beta		P27485	Sus scrofa	Retinol-binding protein 4						C6D8W9	Pectobacterium carotovorum	Aminomethyltransferase		P36220	Torpedo marmorata	Tubulin alpha chain
						B0KM36	Pseudomonas putida	Ubiquinone/menaquinone biosynthesis C-methyltransferase UbiE		P22411	Sus scrofa	Dipeptidyl peptidase 4						C6DA44	Pectobacterium carotovorum	NADH-quinone oxidoreductase subunit C/D		P07414	Trichechus inunguis	Hemoglobin subunit alpha
						A5WAG2	Pseudomonas putida	Dihydroxy-acid dehydratase		Q29545	Sus scrofa	Inhibitor of carbonic anhydrase						C6DEE2	Pectobacterium carotovorum	DNA protection during starvation protein		Q45XI8	Trichechus manatus	Hemoglobin subunit delta
						A5W7V2	Pseudomonas putida	Protein RecA		P00503	Sus scrofa	Aspartate aminotransferase, cytoplasmic						Q59645	Pediococcus acidilactici	L-lactate dehydrogenase		Q119S1	Trichodesmium erythraeum	60 kDa chaperonin 1
						Q88RB9	Pseudomonas putida	5-aminovalerate aminotransferase DavT		O02668	Sus scrofa	Inter-alpha-trypsin inhibitor heavy chain H2						Q03EB4	Pediococcus pentosaceus	Elongation factor G		P62786	Triticum aestivum	Histone H4 variant TH091
						B0KQJ3	Pseudomonas putida	UDP-N-acetylglucosamine 1-carboxyvinyltransferase		Q29214	Sus scrofa	60S acidic ribosomal protein P0						Q4FP38	Pelagibacter ubique	ATP synthase subunit beta		P08453	Triticum aestivum	Gamma-gliadin
						B1J302	Pseudomonas putida	Phosphoglycerate kinase		Q0ZQK6	Symphalangus syndactylus	Peptidyl-prolyl cis-trans isomerase A						Q4FPA5	Pelagibacter ubique	60 kDa chaperonin		P08488	Triticum aestivum	Glutenin, high molecular weight subunit 12
						Q847G1	Pseudomonas putida	Single-stranded DNA-binding protein		Q55445	Synechocystis sp.	Putative methyl-accepting chemotaxis protein sll0041						A1ALV7	Pelobacter propionicus	50S ribosomal protein L18		P01084	Triticum aestivum	Alpha-amylase inhibitor 0.53
						A5WA09	Pseudomonas putida	Adenosylhomocysteinase		P73534	Synechocystis sp.	Pyruvate kinase 2						A5D2T5	Pelotomaculum thermopropionicum	30S ribosomal protein S2		P0CZ10	Triticum aestivum	Avenin-like a6
						A5W6H0	Pseudomonas putida	Fatty acid oxidation complex subunit alpha		Q8MPD6	Taenia solium	Mediator of RNA polymerase II transcription subunit 31						A5CZ96	Pelotomaculum thermopropionicum	Aspartyl/glutamyl-tRNA(Asn/Gln) amidotransferase subunit B		P12865	Trypanosoma brucei	Bloodstream-specific protein 2
						B1J2R4	Pseudomonas putida	Glucans biosynthesis glucosyltransferase H		B5FXT6	Taeniopygia guttata	40S ribosomal protein SA						Q18CF4	Peptoclostridium difficile	Elongation factor G		G8FVL4	uncultured Anaplasma sp.	Citrate synthase (Fragment)
						A5VXQ2	Pseudomonas putida	50S ribosomal protein L22		O73723	Takifugu rubripes	Actin-related protein 3						A9BG54	Petrotoga mobilis	Glycine--tRNA ligase alpha subunit		P26671	Vaccinia virus	Protein A43
						Q88JJ0	Pseudomonas putida	Phosphate import ATP-binding protein PstB 1		P01940	Tarsius bancanus	Hemoglobin subunit alpha						A9BJB9	Petrotoga mobilis	DNA mismatch repair protein MutL		P21200	Vulpes vulpes	Hemoglobin subunit alpha
						P41142	Pseudomonas putida	Arginine deiminase		Q4S5X1	Tetraodon nigroviridis	Citrate synthase, mitochondrial						B4R8L3	Phenylobacterium zucineum	Elongation factor G		P15475	Xenopus borealis	Actin, cytoplasmic 1
						A5W8N5	Pseudomonas putida	UPF0234 protein Pput_4372		Q9LKI8	Thalassiosira weissflogii	Tubulin beta chain						A1VKR6	Polaromonas naphthalenivorans	2,3-bisphosphoglycerate-dependent phosphoglycerate mutase		P04751	Xenopus laevis	Actin, alpha cardiac muscle 1
						Q88P16	Pseudomonas putida	Phosphoribosylformylglycinamidine synthase		Q4N655	Theileria parva	60S ribosomal protein L5						B2RL52	Porphyromonas gingivalis	Elongation factor Tu		Q91883	Xenopus laevis	78 kDa glucose-regulated protein
						B1JBG6	Pseudomonas putida	Peptide chain release factor 3		A0A067XNW8	Theileria sp.	Tubulin beta chain (Fragment)						B2RLL7	Porphyromonas gingivalis	Enolase		P05781	Xenopus laevis	Keratin, type I cytoskeletal 47 kDa
						B1J2R3	Pseudomonas putida	Glucans biosynthesis protein G		P10365	Thermomyces lanuginosus	Actin						Q6A6W2	Propionibacterium acnes	60 kDa chaperonin 2		P50143	Xenopus laevis	T-complex protein 1 subunit gamma
						B1JAK0	Pseudomonas putida	50S ribosomal protein L5		P36220	Torpedo marmorata	Tubulin alpha chain						Q6A7Z2	Propionibacterium acnes	Ketol-acid reductoisomerase		P46470	Xenopus laevis	26S protease regulatory subunit 8
						A5VXG6	Pseudomonas putida	Pyrroloquinoline-quinone synthase		P10878	Toxoplasma gondii	Tubulin beta chain						Q6A8C7	Propionibacterium acnes	ATP synthase subunit beta		P11048	Xenopus laevis	Lamin-A
						Q88D35	Pseudomonas putida	Glutathione synthetase		P07414	Trichechus inunguis	Hemoglobin subunit alpha						B4F161	Proteus mirabilis	Triosephosphate isomerase		P52297	Xenopus laevis	Importin subunit beta
						Q88P32	Pseudomonas putida	HTH-type transcriptional regulator HexR		Q45XI8	Trichechus manatus	Hemoglobin subunit delta						B4EZF5	Proteus mirabilis	Acetyl-coenzyme A carboxylase carboxyl transferase subunit beta		A4IGI7	Xenopus tropicalis	Catenin alpha-2
						Q88EH6	Pseudomonas putida	Acetyl-coenzyme A synthetase 1		Q119S1	Trichodesmium erythraeum	60 kDa chaperonin 1						Q6MDN0	Protochlamydia amoebophila	Elongation factor Tu		Q5BKN8	Xenopus tropicalis	Acetyl-CoA acetyltransferase, mitochondrial
						Q9Z3Z9	Pseudomonas putida	Toluene tolerance protein ttg2D		Q06VD9	Trichoplusia ni	Structural protein ORF142						P05384	Pseudomonas aeruginosa	DNA-binding protein HU-beta		P27928	Zea mays	Ribosomal protein S3, mitochondrial
						A5W0D6	Pseudomonas putida	N-succinylarginine dihydrolase		P62786	Triticum aestivum	Histone H4 variant TH091						Q9I3D2	Pseudomonas aeruginosa	Dihydrolipoyllysine-residue succinyltransferase component of 2-oxoglutarate dehydrogenase complex		P08735	Zea mays	Glyceraldehyde-3-phosphate dehydrogenase 1, cytosolic
						A5WAC2	Pseudomonas putida	Arginine--tRNA ligase		P21200	Vulpes vulpes	Hemoglobin subunit alpha						P11221	Pseudomonas aeruginosa	Major outer membrane lipoprotein		Q7SIC9	Zea mays	Transketolase, chloroplastic
						A5W0T9	Pseudomonas putida	Cell division protein ZipA		P15475	Xenopus borealis	Actin, cytoplasmic 1						Q02DZ3	Pseudomonas aeruginosa	Phosphate-binding protein PstS		P42895	Zea mays	Enolase 2
						A5W975	Pseudomonas putida	Pantothenate synthetase		P08537	Xenopus laevis	Tubulin alpha chain						Q9I3F5	Pseudomonas aeruginosa	Aconitate hydratase A		P04706	Zea mays	Glutelin-2
						Q88FH2	Pseudomonas putida	NADH-quinone oxidoreductase subunit G		P04751	Xenopus laevis	Actin, alpha cardiac muscle 1						Q51567	Pseudomonas aeruginosa	Succinyl-CoA ligase [ADP-forming] subunit alpha		P08031	Zea mays	Zein-beta
						Q88NA1	Pseudomonas putida	Tryptophan--tRNA ligase		P51992	Xenopus laevis	Heterogeneous nuclear ribonucleoprotein A3 homolog 2						Q9HVI7	Pseudomonas aeruginosa	Serine hydroxymethyltransferase 3
						B0KNV6	Pseudomonas putida	3-hydroxydecanoyl-[acyl-carrier-protein] dehydratase		P02537	Xenopus laevis	Keratin-3, type I cytoskeletal 51 kDa						Q03456	Pseudomonas aeruginosa	Ferric uptake regulation protein
						B0KN08	Pseudomonas putida	Protein-export protein SecB		Q91883	Xenopus laevis	78 kDa glucose-regulated protein						P27726	Pseudomonas aeruginosa	Glyceraldehyde-3-phosphate dehydrogenase
						B0KNW8	Pseudomonas putida	Succinyl-CoA ligase [ADP-forming] subunit beta		P02827	Xenopus laevis	Heat shock 70 kDa protein						Q9HWC4	Pseudomonas aeruginosa	Transcription termination/antitermination protein NusG
						A5VXP0	Pseudomonas putida	DNA-directed RNA polymerase subunit beta		A1L2Y1	Xenopus laevis	Fibrous sheath-interacting protein 1						P37798	Pseudomonas aeruginosa	Biotin carboxylase
						A5W0D9	Pseudomonas putida	Alanine--tRNA ligase		Q566I1	Xenopus laevis	INO80 complex subunit D						Q9HZP6	Pseudomonas aeruginosa	Electron transfer flavoprotein subunit beta
						P13364	Pseudomonas putida	DNA gyrase subunit B		P11048	Xenopus laevis	Lamin-A						Q9I137	Pseudomonas aeruginosa	Glycine dehydrogenase (decarboxylating) 1
						B0KK67	Pseudomonas putida	50S ribosomal protein L3		Q6DIN3	Xenopus tropicalis	MBT domain-containing protein 1						Q9HZ71	Pseudomonas aeruginosa	30S ribosomal protein S1
						A5VXR2	Pseudomonas putida	50S ribosomal protein L6		Q28EB4	Xenopus tropicalis	Nucleosome assembly protein 1-like 1						Q59637	Pseudomonas aeruginosa	Pyruvate dehydrogenase E1 component
						A5VXP1	Pseudomonas putida	DNA-directed RNA polymerase subunit beta'		Q6P824	Xenopus tropicalis	Glycerol-3-phosphate dehydrogenase 1-like protein						Q9HZP7	Pseudomonas aeruginosa	Electron transfer flavoprotein subunit alpha
						Q88C57	Pseudomonas putida	Phosphate import ATP-binding protein PstB 2		P42895	Zea mays	Enolase 2						P14165	Pseudomonas aeruginosa	Citrate synthase
						Q88KI9	Pseudomonas putida	ATP-dependent Clp protease ATP-binding subunit ClpX		Q7SIC9	Zea mays	Transketolase, chloroplastic						Q02KR1	Pseudomonas aeruginosa	Phosphoenolpyruvate synthase
						B0KRA9	Pseudomonas putida	ATP synthase gamma chain		P02582	Zea mays	Actin-1						A6V1C2	Pseudomonas aeruginosa	2,3,4,5-tetrahydropyridine-2,6-dicarboxylate N-succinyltransferase
						A5VZT5	Pseudomonas putida	Proline--tRNA ligase		P04709	Zea mays	ADP,ATP carrier protein 1, mitochondrial						Q9I6M5	Pseudomonas aeruginosa	Glutarate-semialdehyde dehydrogenase DavD
						Q88Q71	Pseudomonas putida	Chaperone protein ClpB										Q9I2V5	Pseudomonas aeruginosa	Aconitate hydratase B
						A5W636	Pseudomonas putida	Trigger factor										Q9HU65	Pseudomonas aeruginosa	Glutamine synthetase
						B1JAJ6	Pseudomonas putida	50S ribosomal protein L18										P29365	Pseudomonas aeruginosa	Homoserine dehydrogenase
						A5VXQ0	Pseudomonas putida	50S ribosomal protein L2										A6V0A3	Pseudomonas aeruginosa	Gamma-glutamyl phosphate reductase
						A5WAY3	Pseudomonas putida	Xanthine phosphoribosyltransferase										P33641	Pseudomonas aeruginosa	Outer membrane protein assembly factor BamD
						Q88NF9	Pseudomonas putida	Probable malate:quinone oxidoreductase 2										Q9I4Z4	Pseudomonas aeruginosa	Peptidoglycan-associated lipoprotein
						B1JBA9	Pseudomonas putida	Probable cytosol aminopeptidase										B7UX51	Pseudomonas aeruginosa	Molecular chaperone Hsp31 and glyoxalase 3
						B0KMF7	Pseudomonas putida	Glutamate 5-kinase										Q51546	Pseudomonas aeruginosa	Phosphate import ATP-binding protein PstB
						B0KPI3	Pseudomonas putida	Nucleoside diphosphate kinase										P08308	Pseudomonas aeruginosa	Ornithine carbamoyltransferase, catabolic
						A5W6G9	Pseudomonas putida	3-ketoacyl-CoA thiolase										A6VB57	Pseudomonas aeruginosa	60 kDa chaperonin
						B1JET1	Pseudomonas putida	Phosphoenolpyruvate carboxykinase [ATP]										Q59633	Pseudomonas aeruginosa	UTP--glucose-1-phosphate uridylyltransferase
						Q88RC0	Pseudomonas putida	Glutarate-semialdehyde dehydrogenase DavD										Q1IFX0	Pseudomonas entomophila	30S ribosomal protein S7
						A5VYC6	Pseudomonas putida	GTPase Obg										C3K1L8	Pseudomonas fluorescens	Nucleoside diphosphate kinase
						A5W5E1	Pseudomonas putida	Threonine--tRNA ligase										Q3K7L6	Pseudomonas fluorescens	60 kDa chaperonin
						B0KTR8	Pseudomonas putida	Recombination-associated protein RdgC										Q4KIF2	Pseudomonas fluorescens	Polyribonucleotide nucleotidyltransferase
						B1J3J6	Pseudomonas putida	UPF0234 protein PputW619_0959										C3JYR1	Pseudomonas fluorescens	Glycine dehydrogenase (decarboxylating)
						B0KIS5	Pseudomonas putida	Chaperone protein DnaK										Q4K8S7	Pseudomonas fluorescens	Elongation factor P
						P0A139	Pseudomonas putida	Peptidoglycan-associated lipoprotein										C3K5Z6	Pseudomonas fluorescens	Elongation factor Ts
						B0KND5	Pseudomonas putida	50S ribosomal protein L25										Q4K4H3	Pseudomonas fluorescens	UPF0312 protein PFL_5802
						B0KH90	Pseudomonas putida	Soluble pyridine nucleotide transhydrogenase										C3K6N0	Pseudomonas fluorescens	Succinyl-CoA ligase [ADP-forming] subunit beta
						Q88D92	Pseudomonas putida	Lipid A export ATP-binding/permease protein MsbA										C3K1A0	Pseudomonas fluorescens	60 kDa chaperonin
						A5VXS2	Pseudomonas putida	DNA-directed RNA polymerase subunit alpha										C3KE70	Pseudomonas fluorescens	50S ribosomal protein L9
						B0KKZ0	Pseudomonas putida	Adenylosuccinate synthetase										C3K6L0	Pseudomonas fluorescens	Elongation factor P
						B0KN43	Pseudomonas putida	Arginine--tRNA ligase										Q3KHB1	Pseudomonas fluorescens	Elongation factor Ts
						P00885	Pseudomonas putida	2-dehydro-3-deoxy-phosphogluconate aldolase										C3KED7	Pseudomonas fluorescens	Phosphoribosylaminoimidazole-succinocarboxamide synthase
						Q9Z410	Pseudomonas putida	Phosphate-specific transport system accessory protein PhoU homolog										C3K1E8	Pseudomonas fluorescens	ATP synthase subunit alpha
						A5W9Z6	Pseudomonas putida	Phosphoglycerate kinase										C3K1E6	Pseudomonas fluorescens	ATP synthase subunit beta
						B0KL75	Pseudomonas putida	GTP cyclohydrolase-2										Q4K536	Pseudomonas fluorescens	50S ribosomal protein L2
						B0KK57	Pseudomonas putida	50S ribosomal protein L1										C3K2X5	Pseudomonas fluorescens	50S ribosomal protein L4
						Q48ME3	Pseudomonas savastanoi	Glycine dehydrogenase (decarboxylating)										Q3K5Y4	Pseudomonas fluorescens	30S ribosomal protein S7
						Q48D34	Pseudomonas savastanoi	Elongation factor Tu										C3JZN6	Pseudomonas fluorescens	Translation initiation factor IF-3
						Q48D33	Pseudomonas savastanoi	Elongation factor G										C3KDW8	Pseudomonas fluorescens	Adenylosuccinate synthetase
						Q48DU7	Pseudomonas savastanoi	Serine hydroxymethyltransferase 1										Q4KK03	Pseudomonas fluorescens	Phosphoenolpyruvate carboxykinase [ATP]
						Q48E62	Pseudomonas savastanoi	Chaperone protein DnaK										Q3K5Y5	Pseudomonas fluorescens	Elongation factor G
						Q48CM5	Pseudomonas savastanoi	HTH-type transcriptional regulator BetI										Q3KH92	Pseudomonas fluorescens	Enolase
						Q48GW3	Pseudomonas savastanoi	Fatty acid oxidation complex subunit alpha										C3K255	Pseudomonas fluorescens	Polyribonucleotide nucleotidyltransferase
						Q48CM0	Pseudomonas savastanoi	tRNA (guanine-N(7)-)-methyltransferase										C3K2X9	Pseudomonas fluorescens	Elongation factor G
						Q48LA4	Pseudomonas savastanoi	Recombination-associated protein RdgC										Q4K5R9	Pseudomonas fluorescens	Serine hydroxymethyltransferase 1
						Q48PK6	Pseudomonas savastanoi	Glucans biosynthesis glucosyltransferase H										C3JYU1	Pseudomonas fluorescens	UPF0234 protein PFLU_4927
						Q48E77	Pseudomonas savastanoi	Translation initiation factor IF-2										O68897	Pseudomonas fluorescens	Glutaminase-asparaginase
						Q48F59	Pseudomonas savastanoi	30S ribosomal protein S2										Q3K437	Pseudomonas fluorescens	ATP synthase subunit b
						Q48D51	Pseudomonas savastanoi	50S ribosomal protein L6										C3K2Y7	Pseudomonas fluorescens	50S ribosomal protein L11
						Q48QJ1	Pseudomonas savastanoi	Glycine--tRNA ligase beta subunit										C3K1E5	Pseudomonas fluorescens	ATP synthase epsilon chain
						Q48NT5	Pseudomonas savastanoi	Chaperone SurA										C3JXY0	Pseudomonas fluorescens	Aspartate kinase
						Q48BP8	Pseudomonas savastanoi	Phosphate import ATP-binding protein PstB 2										C3JYI3	Pseudomonas fluorescens	Phosphonoacetaldehyde hydrolase
						Q48D29	Pseudomonas savastanoi	DNA-directed RNA polymerase subunit beta										C3K2Y2	Pseudomonas fluorescens	DNA-directed RNA polymerase subunit beta'
						Q48NU9	Pseudomonas savastanoi	30S ribosomal protein S21										Q3K5Y1	Pseudomonas fluorescens	DNA-directed RNA polymerase subunit beta
						Q48D42	Pseudomonas savastanoi	30S ribosomal protein S3										P52155	Pseudomonas fluorescens	Transcription termination factor Rho
						Q48F01	Pseudomonas savastanoi	Glycerol kinase										C3JYS2	Pseudomonas fluorescens	Protein TolB
						A4VHM7	Pseudomonas stutzeri	Elongation factor G										Q3K612	Pseudomonas fluorescens	DNA-directed RNA polymerase subunit alpha
						A4VHM1	Pseudomonas stutzeri	50S ribosomal protein L10										C3K6H2	Pseudomonas fluorescens	Acetyl-coenzyme A carboxylase carboxyl transferase subunit alpha
						A4VHQ5	Pseudomonas stutzeri	DNA-directed RNA polymerase subunit alpha										C3KDR8	Pseudomonas fluorescens	Glucans biosynthesis protein D
						A4VHP0	Pseudomonas stutzeri	50S ribosomal protein L14										Q4K734	Pseudomonas fluorescens	Glycerol kinase
						A4VHN1	Pseudomonas stutzeri	50S ribosomal protein L4										C3JYT1	Pseudomonas fluorescens	Aspartate--tRNA(Asp/Asn) ligase
						O87796	Pseudomonas stutzeri	Fructose-bisphosphate aldolase										C3K5J5	Pseudomonas fluorescens	Enoyl-[acyl-carrier-protein] reductase [NADH]
						A4VHN7	Pseudomonas stutzeri	50S ribosomal protein L16										C3K6H4	Pseudomonas fluorescens	CTP synthase
						A4VHM0	Pseudomonas stutzeri	50S ribosomal protein L1										C3K259	Pseudomonas fluorescens	Translation initiation factor IF-2
						A4VJS3	Pseudomonas stutzeri	Uridylate kinase										C3KAH3	Pseudomonas fluorescens	Arginine--tRNA ligase
						A4VHP8	Pseudomonas stutzeri	50S ribosomal protein L30										Q4K5T9	Pseudomonas fluorescens	Glutamate 5-kinase
						A4VRW0	Pseudomonas stutzeri	1-(5-phosphoribosyl)-5-[(5-phosphoribosylamino)methylideneamino] imidazole-4-carboxamide isomerase										C3K2W4	Pseudomonas fluorescens	50S ribosomal protein L5
						A4VHP4	Pseudomonas stutzeri	30S ribosomal protein S8										C3K1K0	Pseudomonas fluorescens	GMP synthase [glutamine-hydrolyzing]
						A4VGX6	Pseudomonas stutzeri	Argininosuccinate lyase										C3K7N8	Pseudomonas fluorescens	Recombination-associated protein RdgC
						A4VHM9	Pseudomonas stutzeri	30S ribosomal protein S10										C3K2K3	Pseudomonas fluorescens	Glutamate-1-semialdehyde 2,1-aminomutase
						A4VN86	Pseudomonas stutzeri	4-hydroxy-tetrahydrodipicolinate synthase										C3K5E6	Pseudomonas fluorescens	30S ribosomal protein S2
						A4VHM5	Pseudomonas stutzeri	30S ribosomal protein S12										C3JYK1	Pseudomonas fluorescens	Trigger factor
						A4VQY0	Pseudomonas stutzeri	Glutamate-1-semialdehyde 2,1-aminomutase										C3KE40	Pseudomonas fluorescens	Glycine--tRNA ligase beta subunit
						A4VIE0	Pseudomonas stutzeri	UDP-N-acetylglucosamine 1-carboxyvinyltransferase										C3K5Z8	Pseudomonas fluorescens	Ribosome-recycling factor
						A4VH02	Pseudomonas stutzeri	Arginine--tRNA ligase										Q3KF15	Pseudomonas fluorescens	Acetyl-coenzyme A carboxylase carboxyl transferase subunit beta
						A4VLX7	Pseudomonas stutzeri	Ubiquinone biosynthesis O-methyltransferase										C3K1G2	Pseudomonas fluorescens	Membrane protein insertase YidC
						A4VHN0	Pseudomonas stutzeri	50S ribosomal protein L3										Q3K8U4	Pseudomonas fluorescens	Cytidylate kinase
						A4VHL6	Pseudomonas stutzeri	Elongation factor Tu 1										Q93HX6	Pseudomonas fluorescens	Glucosaminate ammonia-lyase
						A4VJT7	Pseudomonas stutzeri	Acetyl-coenzyme A carboxylase carboxyl transferase subunit alpha										C3JYD3	Pseudomonas fluorescens	Cysteine--tRNA ligase
						A4VMG3	Pseudomonas stutzeri	Elongation factor P										Q3K9Y9	Pseudomonas fluorescens	Probable transcriptional regulatory protein Pfl01_3677
						A4VHM4	Pseudomonas stutzeri	DNA-directed RNA polymerase subunit beta'										C3JZN4	Pseudomonas fluorescens	50S ribosomal protein L20
						A4VHQ3	Pseudomonas stutzeri	30S ribosomal protein S11										C3K7D6	Pseudomonas fluorescens	Fructose-1,6-bisphosphatase class 1
						A4VI36	Pseudomonas stutzeri	Serine hydroxymethyltransferase										C3JY83	Pseudomonas fluorescens	NADH-quinone oxidoreductase subunit C/D
						A4VLU7	Pseudomonas stutzeri	Serine--tRNA ligase										C3K0T6	Pseudomonas fluorescens	Putative 4-hydroxy-4-methyl-2-oxoglutarate aldolase
						A4VIU7	Pseudomonas stutzeri	Argininosuccinate synthase										Q4KJA9	Pseudomonas fluorescens	Bifunctional protein HldE
						A4VS64	Pseudomonas stutzeri	ATP synthase subunit alpha										C3KDW7	Pseudomonas fluorescens	ATP phosphoribosyltransferase regulatory subunit
						A4VQN6	Pseudomonas stutzeri	ATP phosphoribosyltransferase regulatory subunit										C3K6E1	Pseudomonas fluorescens	50S ribosomal protein L13
						A4VHT4	Pseudomonas stutzeri	6,7-dimethyl-8-ribityllumazine synthase										C3JZN7	Pseudomonas fluorescens	Threonine--tRNA ligase
						A4VM22	Pseudomonas stutzeri	Threonine--tRNA ligase										Q3K9D9	Pseudomonas fluorescens	3-ketoacyl-CoA thiolase
						Q07809	Pseudomonas stutzeri	Protein RecA										C3K6G5	Pseudomonas fluorescens	Probable cytosol aminopeptidase
						O33500	Pseudomonas stutzeri	60 kDa chaperonin										C3K2Z7	Pseudomonas fluorescens	N-acetyl-gamma-glutamyl-phosphate reductase
						Q889C2	Pseudomonas syringa	Chaperone protein ClpB										C3K2K2	Pseudomonas fluorescens	Thiamine-phosphate synthase
						Q87YI2	Pseudomonas syringae	Acetyl-coenzyme A carboxylase carboxyl transferase subunit beta										Q3K745	Pseudomonas fluorescens	UDP-N-acetylmuramate--L-alanine ligase
						Q889U1	Pseudomonas syringae	Single-stranded DNA-binding protein										Q3KJI8	Pseudomonas fluorescens	Imidazole glycerol phosphate synthase subunit HisH
						Q889V9	Pseudomonas syringae	50S ribosomal protein L5										C3K703	Pseudomonas fluorescens	2-C-methyl-D-erythritol 2,4-cyclodiphosphate synthase
						Q87WP3	Pseudomonas syringae	Carbamoyl-phosphate synthase small chain										P37726	Pseudomonas fluorescens	Outer membrane porin F
						Q4ZTR4	Pseudomonas syringae	UPF0502 protein Psyr_2419										C3K476	Pseudomonas fluorescens	Orotate phosphoribosyltransferase
						Q87UP6	Pseudomonas syringae	Polyphosphate kinase										P14218	Pseudomonas fluorescens	Dihydrolipoyl dehydrogenase
						Q88AQ2	Pseudomonas syringae	Alginate biosynthesis transcriptional regulatory protein AlgB										C3K225	Pseudomonas fluorescens	Ketol-acid reductoisomerase
						Q88AS0	Pseudomonas syringae	Aminomethyltransferase										Q4K555	Pseudomonas fluorescens	30S ribosomal protein S11
						Q87WP4	Pseudomonas syringae	Carbamoyl-phosphate synthase large chain										Q3K7L5	Pseudomonas fluorescens	10 kDa chaperonin
						Q888C6	Pseudomonas syringae	Ribose-phosphate pyrophosphokinase										C3K2X6	Pseudomonas fluorescens	50S ribosomal protein L3
						Q4ZWY9	Pseudomonas syringae	30S ribosomal protein S16										A4Y0K5	Pseudomonas mendocina	50S ribosomal protein L28
						Q4ZL24	Pseudomonas syringae	ATP synthase subunit beta										A4XZ93	Pseudomonas mendocina	Elongation factor G
						Q886W6	Pseudomonas syringae	Phosphoribosylformylglycinamidine synthase										A4XQQ4	Pseudomonas mendocina	30S ribosomal protein S9
						Q4ZMG7	Pseudomonas syringae	Chaperone SurA										A4XZ92	Pseudomonas mendocina	Elongation factor Tu
						Q87YQ1	Pseudomonas syringae	Glutamine--tRNA ligase										A4XR11	Pseudomonas mendocina	Ketol-acid reductoisomerase
						Q87WW4	Pseudomonas syringae	Tryptophan--tRNA ligase										A4XZ66	Pseudomonas mendocina	30S ribosomal protein S4
						Q887Z4	Pseudomonas syringae	Probable malate:quinone oxidoreductase										A4XV90	Pseudomonas mendocina	Succinyl-CoA ligase [ADP-forming] subunit beta
						Q87VU3	Pseudomonas syringae	Biosynthetic arginine decarboxylase										A4XZ73	Pseudomonas mendocina	30S ribosomal protein S5
						Q889Y1	Pseudomonas syringae	50S ribosomal protein L1										A4XRA9	Pseudomonas mendocina	Arginine deiminase
						Q87WC1	Pseudomonas syringae	Serine hydroxymethyltransferase 2										A4XZJ9	Pseudomonas mendocina	UPF0229 protein Pmen_4018
						Q3V5W6	Pseudomonas taetrolens	Glutamine synthetase										A4XZ74	Pseudomonas mendocina	50S ribosomal protein L18
						O83004	Pseudomonas tolaasi	Glycerol-3-phosphate dehydrogenase										A4XYV6	Pseudomonas mendocina	Glutamate-1-semialdehyde 2,1-aminomutase
						O87924	Pseudomonas tolaasii	Glycerol kinase										A5VXN3	Pseudomonas putida	Elongation factor Tu
						Q4FV40	Psychrobacter arcticus	Protein translocase subunit SecA										B0KNW8	Pseudomonas putida	Succinyl-CoA ligase [ADP-forming] subunit beta
						Q1QAF5	Psychrobacter cryohalolentis	3-isopropylmalate dehydrogenase										A5VXQ2	Pseudomonas putida	50S ribosomal protein L22
						Q1QDJ5	Psychrobacter cryohalolentis	Aspartyl/glutamyl-tRNA(Asn/Gln) amidotransferase subunit B										P31052	Pseudomonas putida	Dihydrolipoyl dehydrogenase
						A5WGF9	Psychrobacter sp.	Adenylosuccinate synthetase										B1JFU3	Pseudomonas putida	ATP synthase subunit alpha
						A5WH82	Psychrobacter sp.	Serine hydroxymethyltransferase										A5VXP1	Pseudomonas putida	DNA-directed RNA polymerase subunit beta'
						A5WG13	Psychrobacter sp.	Enolase										P0A121	Pseudomonas putida	DNA polymerase III subunit beta
						A5WHC5	Psychrobacter sp.	Phosphoribosylaminoimidazole-succinocarboxamide synthase										B0KPI3	Pseudomonas putida	Nucleoside diphosphate kinase
						A1T065	Psychromonas ingrahamii	DNA-directed RNA polymerase subunit beta										A5VZ69	Pseudomonas putida	Probable cytosol aminopeptidase
						A1T0Z1	Psychromonas ingrahamii	ATP synthase subunit alpha 2										B0KRA8	Pseudomonas putida	ATP synthase subunit beta
						A1SZE1	Psychromonas ingrahamii	Glycerol kinase										P41142	Pseudomonas putida	Arginine deiminase
						A1SYW1	Psychromonas ingrahamii	Uridylate kinase										B0KK67	Pseudomonas putida	50S ribosomal protein L3
						A1T0C5	Psychromonas ingrahamii	30S ribosomal protein S5										Q9Z410	Pseudomonas putida	Phosphate-specific transport system accessory protein PhoU homolog
						A1T068	Psychromonas ingrahamii	50S ribosomal protein L1										B0KTR8	Pseudomonas putida	Recombination-associated protein RdgC
						O58056	Pyrococcus horikoshii	Phosphoribosylglycinamide formyltransferase 2										A5VXP0	Pseudomonas putida	DNA-directed RNA polymerase subunit beta
						Q8XZP8	Ralstonia solanacearum	Sulfate/thiosulfate import ATP-binding protein CysA										B1JAJ6	Pseudomonas putida	50S ribosomal protein L18
						P41575	Raoultella planticola	6-phosphogluconate dehydrogenase, decarboxylating (Fragment)										A5WA09	Pseudomonas putida	Adenosylhomocysteinase
						Q2KBP5	Rhizobium etli	Biotin transport ATP-binding protein BioM										Q88RB9	Pseudomonas putida	5-aminovalerate aminotransferase DavT
						Q52987	Rhizobium meliloti	Alpha-D-ribose 1-methylphosphonate 5-phosphate C-P-lyase										B0KM36	Pseudomonas putida	Ubiquinone/menaquinone biosynthesis C-methyltransferase UbiE
						C3MBY8	Rhizobium sp.	2,3-bisphosphoglycerate-dependent phosphoglycerate mutase										B0KFR8	Pseudomonas putida	Protein translocase subunit SecA
						P13556	Rhodobacter capsulatus	Nitrogen regulatory protein P-II										A5W8N5	Pseudomonas putida	UPF0234 protein Pput_4372
						B9KPJ0	Rhodobacter sphaeroides	Ribose-phosphate pyrophosphokinase										B0KH90	Pseudomonas putida	Soluble pyridine nucleotide transhydrogenase
						A4WRI4	Rhodobacter sphaeroides	Phosphoglycerate kinase										A5W0D9	Pseudomonas putida	Alanine--tRNA ligase
						Q3J5M6	Rhodobacter sphaeroides	Phenylalanine--tRNA ligase beta subunit										Q88JJ0	Pseudomonas putida	Phosphate import ATP-binding protein PstB 1
						P46369	Rhodococcus erythropolis	EPTC-inducible aldehyde dehydrogenase										A5W975	Pseudomonas putida	Pantothenate synthetase
						Q0S2F8	Rhodococcus jostii	Glycerol-3-phosphate dehydrogenase [NAD(P)+] 2										A5VXG6	Pseudomonas putida	Pyrroloquinoline-quinone synthase
						Q21RV6	Rhodoferax ferrireducens	Elongation factor Tu 2										Q9Z3Z9	Pseudomonas putida	Toluene tolerance protein ttg2D
						Q21ZD1	Rhodoferax ferrireducens	60 kDa chaperonin 1										P00885	Pseudomonas putida	2-dehydro-3-deoxy-phosphogluconate aldolase
						Q7UMW2	Rhodopirellula baltica	Bifunctional enzyme CysN/CysC										B1JDB7	Pseudomonas putida	4-hydroxy-tetrahydrodipicolinate synthase
						Q7UJI2	Rhodopirellula baltica	Peptide methionine sulfoxide reductase MsrA 2										B0KRA9	Pseudomonas putida	ATP synthase gamma chain
						Q7UWC8	Rhodopirellula baltica	4-hydroxy-3-methylbut-2-en-1-yl diphosphate synthase (flavodoxin)										A5W952	Pseudomonas putida	Ketol-acid reductoisomerase
						Q20X88	Rhodopseudomonas palustris	60 kDa chaperonin 2										P0A152	Pseudomonas putida	Probable chromosome-partitioning protein ParB
						P61187	Rhodopseudomonas palustris	Chaperone protein HtpG										B0KNV6	Pseudomonas putida	3-hydroxydecanoyl-[acyl-carrier-protein] dehydratase
						Q07N65	Rhodopseudomonas palustris	Fructose-1,6-bisphosphatase class 1										Q48E77	Pseudomonas savastano	Translation initiation factor IF-2
						Q07UI9	Rhodopseudomonas palustris	sn-glycerol-3-phosphate import ATP-binding protein UgpC										Q48D34	Pseudomonas savastanoi	Elongation factor Tu
						Q2RNE6	Rhodospirillum rubrum	Chaperone protein DnaK										Q48BG5	Pseudomonas savastanoi	ATP synthase subunit beta
						P09948	Rickettsia prowazekii	Citrate synthase										Q48ME3	Pseudomonas savastanoi	Glycine dehydrogenase (decarboxylating)
						Q9ZDI9	Rickettsia prowazekii	Uncharacterized glycosyltransferase RP339										Q48GW3	Pseudomonas savastanoi	Fatty acid oxidation complex subunit alpha
						A5USH8	Roseiflexus sp.	50S ribosomal protein L24										Q48D33	Pseudomonas savastanoi	Elongation factor G
						Q1AWB1	Rubrobacter xylanophilus	Bifunctional protein NifU/MnmA										Q48DU7	Pseudomonas savastanoi	Serine hydroxymethyltransferase 1
						Q1GKS3	Ruegeria sp.	Chaperone protein DnaK										Q48D51	Pseudomonas savastanoi	50S ribosomal protein L6
						Q21EF4	Saccharophagus degradans	Argininosuccinate lyase										A4VHQ5	Pseudomonas stutzeri	DNA-directed RNA polymerase subunit alpha
						A9MN39	Salmonella arizonae	Elongation factor G										A4VHN7	Pseudomonas stutzeri	50S ribosomal protein L16
						B4SYD3	Salmonella newport	ATP synthase subunit alpha										A4VHL6	Pseudomonas stutzeri	Elongation factor Tu 1
						A9N3Q6	Salmonella paratyphi	D-erythrose-4-phosphate dehydrogenase										A4VHM7	Pseudomonas stutzeri	Elongation factor G
						B5BLL0	Salmonella paratyphi	Isoleucine--tRNA ligase										A4VHM4	Pseudomonas stutzeri	DNA-directed RNA polymerase subunit beta'
						P0A296	Salmonella typhi	Transcription termination factor Rho										O33500	Pseudomonas stutzeri	60 kDa chaperonin
						P0A1P7	Salmonella typhi	Glutamine synthetase										A4VHQ3	Pseudomonas stutzeri	30S ribosomal protein S11
						P0AA20	Salmonella typhi	Transcriptional regulatory protein OmpR										Q07809	Pseudomonas stutzeri	Protein RecA
						P0A1A6	Salmonella typhi	Branched-chain-amino-acid aminotransferase										O87796	Pseudomonas stutzeri	Fructose-bisphosphate aldolase
						P66956	Salmonella typhi	Transaldolase B										A4VHP4	Pseudomonas stutzeri	30S ribosomal protein S8
						P0A2T6	Salmonella typhimurium	cAMP-activated global transcriptional regulator CRP										A4VJS3	Pseudomonas stutzeri	Uridylate kinase
						O86090	Salmonella typhimurium	Polyphosphate kinase										A4VHM0	Pseudomonas stutzeri	50S ribosomal protein L1
						P0A1V6	Salmonella typhimurium	Ribose-phosphate pyrophosphokinase										P27603	Pseudomonas stutzeri	P-protein
						P0A1R6	Salmonella typhimurium	DNA-binding protein HU-alpha										A4VRW0	Pseudomonas stutzeri	1-(5-phosphoribosyl)-5-[(5-phosphoribosylamino)methylideneamino] imidazole-4-carboxamide isomerase
						P0A283	Salmonella typhimurium	Glucose-specific phosphotransferase enzyme IIA component										A4VI36	Pseudomonas stutzeri	Serine hydroxymethyltransferase
						P0A251	Salmonella typhimurium	Alkyl hydroperoxide reductase subunit C										A4VIE0	Pseudomonas stutzeri	UDP-N-acetylglucosamine 1-carboxyvinyltransferase
						P0A1E3	Salmonella typhimurium	Cysteine synthase A										A4VJT7	Pseudomonas stutzeri	Acetyl-coenzyme A carboxylase carboxyl transferase subunit alpha
						P0A2H9	Salmonella typhimurium	Thiol:disulfide interchange protein DsbA										A4VHN1	Pseudomonas stutzeri	50S ribosomal protein L4
						P0A2S0	Salmonella typhimurium	Leucine-responsive regulatory protein										A4VHP8	Pseudomonas stutzeri	50S ribosomal protein L30
						P14846	Salmonella typhimurium	Carbamoyl-phosphate synthase large chain										A4VGX6	Pseudomonas stutzeri	Argininosuccinate lyase
						P0A9Y9	Salmonella typhimurium	Cold shock-like protein CspC										A4VMG3	Pseudomonas stutzeri	Elongation factor P
						P14062	Salmonella typhimurium	6-phosphogluconate dehydrogenase, decarboxylating										Q886Z8	Pseudomonas syringae	Co-chaperone protein HscB homolog
						P0A2H1	Salmonella typhimurium	Cobalt-precorrin-7 C(5)-methyltransferase										Q889U1	Pseudomonas syringae	Single-stranded DNA-binding protein
						Q8ZRN1	Salmonella typhimurium	D-methionine-binding lipoprotein MetQ										Q889V9	Pseudomonas syringae	50S ribosomal protein L5
						O68883	Salmonella typhimurium	Citrate synthase										Q4ZL24	Pseudomonas syringae	ATP synthase subunit beta
						Q9EVR0	Selenomonas ruminantium	L-lactate dehydrogenase										Q889C2	Pseudomonas syringae	Chaperone protein ClpB
						O66204	Serratia ficaria	60 kDa chaperonin (Fragment)										Q87WP4	Pseudomonas syringae	Carbamoyl-phosphate synthase large chain
						P04845	Serratia marcescens	Outer membrane protein A										Q87UP6	Pseudomonas syringae	Polyphosphate kinase
						P02938	Serratia marcescens	Major outer membrane lipoprotein										Q87WP3	Pseudomonas syringae	Carbamoyl-phosphate synthase small chain
						P09763	Serratia marcescens	50S ribosomal protein L11										Q885T5	Pseudomonas syringae	Phosphoserine aminotransferase
						P27735	Serratia marcescens	Threonine synthase										Q3V5W6	Pseudomonas taetrolens	Glutamine synthetase
						P33109	Serratia marcescens	Aspartate ammonia-lyase										O83004	Pseudomonas tolaasii	Glycerol-3-phosphate dehydrogenase
						B6ZCF1	Serratia marcescens	Phosphate-specific transport system accessory protein PhoU										A8F4S6	Pseudothermotoga lettingae	50S ribosomal protein L6
						P24166	Serratia marcescens	Glyceraldehyde-3-phosphate dehydrogenase (Fragment)										Q4FQU7	Psychrobacter arcticus	Malate dehydrogenase
						P52680	Serratia marcescens	DNA-binding protein HU-alpha										Q1Q899	Psychrobacter cryohalolentis	ATP synthase subunit beta
						P18955	Serratia marcescens	DNA-binding protein H-NS										A5WGF9	Psychrobacter sp.	Adenylosuccinate synthetase
						P19147	Serratia marcescens	Alkaline phosphatase										Q9S1F9	Psychrobacter sp.	NADP-specific glutamate dehydrogenase
						P24753	Serratia odorifera	Glyceraldehyde-3-phosphate dehydrogenase (Fragment)										A5WFG1	Psychrobacter sp.	Peptide chain release factor 1
						A8GIV0	Serratia proteamaculan	Phosphoglycerate kinase										A5WH82	Psychrobacter sp.	Serine hydroxymethyltransferase
						A8G911	Serratia proteamaculans	Polyribonucleotide nucleotidyltransferase										A1SRP8	Psychromonas ingrahamii	Malate dehydrogenase
						A8G7M8	Serratia proteamaculans	ATP synthase subunit beta										A1T056	Psychromonas ingrahamii	Elongation factor Tu
						A8GKK1	Serratia proteamaculans	Elongation factor Tu 2										A1T067	Psychromonas ingrahamii	50S ribosomal protein L10
						A8G8Y7	Serratia proteamaculans	Malate dehydrogenase										A1SVN9	Psychromonas ingrahamii	D-erythrose-4-phosphate dehydrogenase
						A8G7M4	Serratia proteamaculans	ATP synthase subunit b										A6VKA4	R	tRNA1(Val) (adenine(37)-N6)-methyltransferase
						A8GKD1	Serratia proteamaculans	Glucose-6-phosphate isomerase										P41575	Raoultella planticola	6-phosphogluconate dehydrogenase, decarboxylating (Fragment)
						A8GHL5	Serratia proteamaculans	Phosphoribosylaminoimidazole-succinocarboxamide synthase										A9WSR5	Renibacterium salmoninarum	Translation initiation factor IF-1
						A8GID8	Serratia proteamaculans	Outer membrane protein assembly factor BamA										A9WMA0	Renibacterium salmoninarum	60 kDa chaperonin 1
						A8G8V4	Serratia proteamaculans	Adenylosuccinate synthetase										A9WP08	Renibacterium salmoninarum	Ketol-acid reductoisomerase
						A8GA07	Serratia proteamaculans	Protein RecA										Q2KBP5	Rhizobium etli	Biotin transport ATP-binding protein BioM
						A8GD47	Serratia proteamaculans	Probable phosphatase Spro_1934										Q1MIN0	Rhizobium leguminosarum	Phosphate import ATP-binding protein PstB 2
						A8GLB0	Serratia proteamaculans	ATP-dependent 6-phosphofructokinase										Q52987	Rhizobium meliloti	Alpha-D-ribose 1-methylphosphonate 5-phosphate C-P-lyase
						A8G9H8	Serratia proteamaculans	Phosphopentomutase										P55453	Rhizobium sp.	Uncharacterized ABC transporter ATP-binding protein y4fO
						A8GL54	Serratia proteamaculans	Ketol-acid reductoisomerase										A4WRW1	Rhodobacter sphaeroides	Probable transaldolase
						A8GLA8	Serratia proteamaculans	Triosephosphate isomerase										A3PGI1	Rhodobacter sphaeroides	Elongation factor Tu
						A8G8G3	Serratia proteamaculans	Bifunctional purine biosynthesis protein PurH										C0ZT86	Rhodococcus erythropolis	Chaperone protein DnaK
						A8GB93	Serratia proteamaculans	Protein TolB										C1A306	Rhodococcus erythropolis	Enolase
						A8GL86	Serratia proteamaculans	Phosphoenolpyruvate carboxylase										P46369	Rhodococcus erythropolis	EPTC-inducible aldehyde dehydrogenase
						A8G8W7	Serratia proteamaculans	50S ribosomal protein L9										Q93QI2	Rhodococcus hoagii	60 kDa chaperonin
						A8GC80	Serratia proteamaculans	ATP phosphoribosyltransferase										Q0S4Z2	Rhodococcus jostii	30S ribosomal protein S18 2
						A8GIE9	Serratia proteamaculans	2,3,4,5-tetrahydropyridine-2,6-dicarboxylate N-succinyltransferase										Q0S736	Rhodococcus jostii	Phosphate import ATP-binding protein PstB
						A8GAQ8	Serratia proteamaculans	Trigger factor										C1AW00	Rhodococcus opacus	ATP synthase gamma chain
						A8G8W4	Serratia proteamaculans	30S ribosomal protein S6										Q21RV6	Rhodoferax ferrireducens	Elongation factor Tu 2
						A8GB83	Serratia proteamaculans	Succinyl-CoA ligase [ADP-forming] subunit beta										Q21Q74	Rhodoferax ferrireducens	Thymidine kinase
						A8GID0	Serratia proteamaculans	Acetyl-coenzyme A carboxylase carboxyl transferase subunit alpha										Q7UJI2	Rhodopirellula baltica	Peptide methionine sulfoxide reductase MsrA 2
						A8GD00	Serratia proteamaculans	UPF0312 protein Spro_1887										Q7UWC8	Rhodopirellula baltica	4-hydroxy-3-methylbut-2-en-1-yl diphosphate synthase (flavodoxin)
						A8G9U7	Serratia proteamaculans	Glutamate-1-semialdehyde 2,1-aminomutase										Q7TTY9	Rhodopirellula baltica	60 kDa chaperonin 3
						A8GCH0	Serratia proteamaculans	Phosphoserine aminotransferase										Q7UWK9	Rhodopirellula baltica	Queuine tRNA-ribosyltransferase
						A8GB41	Serratia proteamaculans	Glucosamine-6-phosphate deaminase										Q20X88	Rhodopseudomonas palustris	60 kDa chaperonin 2
						A8GL82	Serratia proteamaculans	Argininosuccinate synthase										Q2J3G9	Rhodopseudomonas palustris	Succinyl-CoA ligase [ADP-forming] subunit beta
						A8GA14	Serratia proteamaculans	S-ribosylhomocysteine lyase										P61187	Rhodopseudomonas palustris	Chaperone protein HtpG
						A8GKK3	Serratia proteamaculans	30S ribosomal protein S7										Q07UI9	Rhodopseudomonas palustris	sn-glycerol-3-phosphate import ATP-binding protein UgpC
						A8GAB6	Serratia proteamaculans	Phosphoheptose isomerase										Q2RT60	Rhodospirillum rubrum	Enolase
						A8GFZ8	Serratia proteamaculans	D-cysteine desulfhydrase										Q9XCA9	Rhodothermus marinus	60 kDa chaperonin
						A8G9H7	Serratia proteamaculans	Thymidine phosphorylase										A8GMJ1	Rickettsia akari	UvrABC system protein B
						A8GIF0	Serratia proteamaculans	UPF0325 protein Spro_3794										A8EZ47	Rickettsia canadensis	Holliday junction ATP-dependent DNA helicase RuvA
						A8GC31	Serratia proteamaculans	NAD-dependent malic enzyme										A5US51	Roseiflexus sp.	Holo-[acyl-carrier-protein] synthase
						A8GAV3	Serratia proteamaculans	Adenylate kinase										Q1AU14	Rubrobacter xylanophilus	Elongation factor Tu
						A8GD62	Serratia proteamaculans	Enoyl-[acyl-carrier-protein] reductase [NADH]										Q1AU35	Rubrobacter xylanophilus	30S ribosomal protein S3
						A8GL95	Serratia proteamaculans	ATP-dependent protease subunit HslV										Q1GI52	Ruegeria sp.	Enolase
						A8GK08	Serratia proteamaculans	UDP-N-acetylglucosamine 1-carboxyvinyltransferase										Q1GIE5	Ruegeria sp.	Spermidine/putrescine import ATP-binding protein PotA
						A8GHV1	Serratia proteamaculans	GMP synthase [glutamine-hydrolyzing]										P49985	Ruminococcus albus	Protein RecA
						A8GKH6	Serratia proteamaculans	30S ribosomal protein S13										A4FPJ4	Saccharopolyspora erythraea	30S ribosomal protein S11
						A8G9X7	Serratia proteamaculans	Sulfite reductase [NADPH] hemoprotein beta-component										A4FPJ2	Saccharopolyspora erythraea	DNA-directed RNA polymerase subunit alpha
						A8GDD4	Serratia proteamaculans	High frequency lysogenization protein HflD homolog										Q2S3P9	Salinibacter ruber	50S ribosomal protein L6
						A8G8Z4	Serratia proteamaculans	GTPase Obg										Q2S4E4	Salinibacter ruber	Protein translocase subunit SecA
						A8GAJ1	Serratia proteamaculans	Recombination-associated protein RdgC										A4X3X8	Salinispora tropica	Imidazolonepropionase
						A8GA09	Serratia proteamaculans	Alanine--tRNA ligase										A4X5V3	Salinispora tropica	Pyridoxal 5'-phosphate synthase subunit PdxS
						A8GHX6	Serratia proteamaculans	Peptidase B										A9MN39	Salmonella arizonae	Elongation factor G
						A8GLC8	Serratia proteamaculans	ADP-L-glycero-D-manno-heptose-6-epimerase										A9MFR9	Salmonella arizonae	60 kDa chaperonin
						A8G8X6	Serratia proteamaculans	Peptide methionine sulfoxide reductase MsrA										A9MJ94	Salmonella arizonae	5'-deoxynucleotidase YfbR
						A8G9W1	Serratia proteamaculans	Enolase										B4SYD3	Salmonella newport	ATP synthase subunit alpha
						A8GIR9	Serratia proteamaculans	Glycine dehydrogenase (decarboxylating)										Q5PH62	Salmonella paratyphi	Major outer membrane lipoprotein 3
						A8GL96	Serratia proteamaculans	ATP-dependent protease ATPase subunit HslU										P0A296	Salmonella typhi	Transcription termination factor Rho
						A8GL98	Serratia proteamaculans	Regulator of ribonuclease activity A										P0A1P7	Salmonella typhi	Glutamine synthetase
						A8GAP8	Serratia proteamaculans	UPF0234 protein Spro_1084										P0AA20	Salmonella typhi	Transcriptional regulatory protein OmpR
						A8GKJ0	Serratia proteamaculans	50S ribosomal protein L16										P0A251	Salmonella typhimuriu	Alkyl hydroperoxide reductase subunit C
						A8GL91	Serratia proteamaculans	50S ribosomal protein L31										P0A1R6	Salmonella typhimurium	DNA-binding protein HU-alpha
						A8G7M6	Serratia proteamaculans	ATP synthase subunit alpha										P14062	Salmonella typhimurium	6-phosphogluconate dehydrogenase, decarboxylating
						A8GHZ4	Serratia proteamaculans	Serine hydroxymethyltransferase										P0A2T6	Salmonella typhimurium	cAMP-activated global transcriptional regulator CRP
						A8GHW9	Serratia proteamaculans	Nucleoside diphosphate kinase										P0A9Y9	Salmonella typhimurium	Cold shock-like protein CspC
						A8GIE5	Serratia proteamaculans	Elongation factor Ts										P0A283	Salmonella typhimurium	Glucose-specific phosphotransferase enzyme IIA component
						A8G8E4	Serratia proteamaculans	50S ribosomal protein L1										P14846	Salmonella typhimurium	Carbamoyl-phosphate synthase large chain
						A8G9L4	Serratia proteamaculans	Isoleucine--tRNA ligase										P0A2S0	Salmonella typhimurium	Leucine-responsive regulatory protein
						A8GL83	Serratia proteamaculans	Acetylglutamate kinase										O86090	Salmonella typhimurium	Polyphosphate kinase
						A8G978	Serratia proteamaculans	Probable cytosol aminopeptidase										P0A1V6	Salmonella typhimurium	Ribose-phosphate pyrophosphokinase
						A8GLE4	Serratia proteamaculans	50S ribosomal protein L28										P43669	Salmonella typhimurium	Tail-specific protease
						A8GIE3	Serratia proteamaculans	Ribosome-recycling factor										P0A1E3	Salmonella typhimurium	Cysteine synthase A
						A8GL77	Serratia proteamaculans	Soluble pyridine nucleotide transhydrogenase										O66204	Serratia ficaria	60 kDa chaperonin (Fragment)
						A8GB20	Serratia proteamaculans	LPS-assembly lipoprotein LptE										P04845	Serratia marcescens	Outer membrane protein A
						A8GIE6	Serratia proteamaculans	30S ribosomal protein S2										P02938	Serratia marcescens	Major outer membrane lipoprotein
						A8GCH4	Serratia proteamaculans	Integration host factor subunit beta										P24166	Serratia marcescens	Glyceraldehyde-3-phosphate dehydrogenase (Fragment)
						A8G8E0	Serratia proteamaculans	Elongation factor Tu 1										P52680	Serratia marcescens	DNA-binding protein HU-alpha
						A8GK02	Serratia proteamaculans	30S ribosomal protein S9										P09763	Serratia marcescens	50S ribosomal protein L11
						A8GD35	Serratia proteamaculans	Penicillin-binding protein activator LpoB										P27735	Serratia marcescens	Threonine synthase
						A8G8E6	Serratia proteamaculans	50S ribosomal protein L7/L12										P33109	Serratia marcescens	Aspartate ammonia-lyase
						A8GKH4	Serratia proteamaculans	30S ribosomal protein S4										P18955	Serratia marcescens	DNA-binding protein H-NS
						A8GAN7	Serratia proteamaculans	6,7-dimethyl-8-ribityllumazine synthase										B6ZCF1	Serratia marcescens	Phosphate-specific transport system accessory protein PhoU
						A8GDR6	Serratia proteamaculans	Undecaprenyl-phosphate 4-deoxy-4-formamido-L-arabinose transferase										P24753	Serratia odorifera	Glyceraldehyde-3-phosphate dehydrogenase (Fragment)
						A8G8E7	Serratia proteamaculans	DNA-directed RNA polymerase subunit beta										A8GLA8	Serratia proteamaculan	Triosephosphate isomerase
						A8G7M7	Serratia proteamaculans	ATP synthase gamma chain										A8GKK3	Serratia proteamaculan	30S ribosomal protein S7
						A8GA13	Serratia proteamaculans	Glutamate--cysteine ligase										A8GKK1	Serratia proteamaculans	Elongation factor Tu 2
						A8G907	Serratia proteamaculans	Translation initiation factor IF-2										A8G9W1	Serratia proteamaculans	Enolase
						A8GDQ5	Serratia proteamaculans	Threonine--tRNA ligase										A8G911	Serratia proteamaculans	Polyribonucleotide nucleotidyltransferase
						A8G9K8	Serratia proteamaculans	Chaperone protein DnaK										A8GIV0	Serratia proteamaculans	Phosphoglycerate kinase
						A8GB61	Serratia proteamaculans	Potassium-transporting ATPase ATP-binding subunit										A8G8S7	Serratia proteamaculans	60 kDa chaperonin
						A8GIB4	Serratia proteamaculans	Proline--tRNA ligase										A8G7M8	Serratia proteamaculans	ATP synthase subunit beta
						A8GJU3	Serratia proteamaculans	Bifunctional protein HldE										A8GB93	Serratia proteamaculans	Protein TolB
						A8GFJ2	Serratia proteamaculans	Aspartate--tRNA ligase										A8GLB0	Serratia proteamaculans	ATP-dependent 6-phosphofructokinase
						A8G8S7	Serratia proteamaculans	60 kDa chaperonin										A8G8Y7	Serratia proteamaculans	Malate dehydrogenase
						A8GCS6	Serratia proteamaculans	NAD(P)H dehydrogenase (quinone)										A8GD00	Serratia proteamaculans	UPF0312 protein Spro_1887
						A8GDA7	Serratia proteamaculans	2-dehydro-3-deoxyphosphooctonate aldolase										A8GAB6	Serratia proteamaculans	Phosphoheptose isomerase
						A8GHC5	Serratia proteamaculans	Glutamate--tRNA ligase										A8GHW9	Serratia proteamaculans	Nucleoside diphosphate kinase
						A8GHW4	Serratia proteamaculans	Histidine--tRNA ligase										A8GLE4	Serratia proteamaculans	50S ribosomal protein L28
						A1S217	Shewanella amazonensis	30S ribosomal protein S10										A8G8E0	Serratia proteamaculans	Elongation factor Tu 1
						A1S209	Shewanella amazonensis	50S ribosomal protein L10										A8G9U7	Serratia proteamaculans	Glutamate-1-semialdehyde 2,1-aminomutase
						A3D9T2	Shewanella baltica	Dihydroxy-acid dehydratase										A8GDA7	Serratia proteamaculans	2-dehydro-3-deoxyphosphooctonate aldolase
						Q12Q48	Shewanella denitrificans	Serine hydroxymethyltransferase										A8G9H8	Serratia proteamaculans	Phosphopentomutase
						Q088M9	Shewanella frigidimarina	Dihydroxy-acid dehydratase										A8G8E8	Serratia proteamaculans	DNA-directed RNA polymerase subunit beta'
						B0TP63	Shewanella halifaxensis	Tryptophan synthase beta chain										A8GAV3	Serratia proteamaculans	Adenylate kinase
						B0TSG6	Shewanella halifaxensis	Glycine cleavage system H protein										A8G8E5	Serratia proteamaculans	50S ribosomal protein L10
						A3QF48	Shewanella loihica	Adenylate kinase										A8GL54	Serratia proteamaculans	Ketol-acid reductoisomerase
						Q8EA81	Shewanella oneidensis	Single-stranded DNA-binding protein										A8G7M4	Serratia proteamaculans	ATP synthase subunit b
						Q8CX48	Shewanella oneidensis	60 kDa chaperonin										A8GA09	Serratia proteamaculans	Alanine--tRNA ligase
						A8H2H4	Shewanella pealeana	Probable phosphatase Spea_1436										A8GHL5	Serratia proteamaculans	Phosphoribosylaminoimidazole-succinocarboxamide synthase
						A8GYW2	Shewanella pealeana	Elongation factor Tu										A8G8G3	Serratia proteamaculans	Bifunctional purine biosynthesis protein PurH
						A4Y943	Shewanella putrefaciens	Enolase										A8GIR9	Serratia proteamaculans	Glycine dehydrogenase (decarboxylating)
						A0KXI2	Shewanella sp.	Nucleoside diphosphate kinase										A8GL86	Serratia proteamaculans	Phosphoenolpyruvate carboxylase
						A0L2T0	Shewanella sp.	ATP synthase subunit alpha										A8GID8	Serratia proteamaculans	Outer membrane protein assembly factor BamA
						P0A9W5	Shigella flexneri	Energy-dependent translational throttle protein EttA										A8GKI1	Serratia proteamaculans	50S ribosomal protein L18
						P69800	Shigella flexneri	PTS system mannose-specific EIIAB component										A8GAN7	Serratia proteamaculans	6,7-dimethyl-8-ribityllumazine synthase
						P0ACE9	Shigella flexneri	HIT-like protein HinT										A8GD62	Serratia proteamaculans	Enoyl-[acyl-carrier-protein] reductase [NADH]
						P0A961	Shigella flexneri	Glutamate-pyruvate aminotransferase AlaA										A8G8E4	Serratia proteamaculans	50S ribosomal protein L1
						P0AC72	Shigella flexneri	Glutaredoxin-4										A8GB83	Serratia proteamaculans	Succinyl-CoA ligase [ADP-forming] subunit beta
						P0A9Z6	Shigella flexneri	Nitrogen regulatory protein P-II 1										A8GCH0	Serratia proteamaculans	Phosphoserine aminotransferase
						P0AC87	Shigella flexneri	Glycogen phosphorylase										A8GLC8	Serratia proteamaculans	ADP-L-glycero-D-manno-heptose-6-epimerase
						P0AEX6	Shigella flexneri	Probable phosphoribulokinase										A8GFJ2	Serratia proteamaculans	Aspartate--tRNA ligase
						Q3Z3B7	Shigella sonnei	NAD(P)H dehydrogenase (quinone)										A8GL98	Serratia proteamaculans	Regulator of ribonuclease activity A
						A6U5Y5	Sinorhizobium medicae	UDP-N-acetylglucosamine 1-carboxyvinyltransferase										A8GHT4	Serratia proteamaculans	Hydroxyethylthiazole kinase
						A6U6I5	Sinorhizobium medicae	60 kDa chaperonin 1										A8GID0	Serratia proteamaculans	Acetyl-coenzyme A carboxylase carboxyl transferase subunit alpha
						Q2NQL6	Sodalis glossinidius	Elongation factor G										A8GIE3	Serratia proteamaculans	Ribosome-recycling factor
						Q2NS76	Sodalis glossinidius	Phosphoribosylaminoimidazole-succinocarboxamide synthase										A8GL77	Serratia proteamaculans	Soluble pyridine nucleotide transhydrogenase
						Q9ALA4	Sodalis glossinidius	Cell division protein FtsZ										A8GAQ8	Serratia proteamaculans	Trigger factor
						Q2NRD5	Sodalis glossinidius	Phosphoglycerate kinase										A8GL95	Serratia proteamaculans	ATP-dependent protease subunit HslV
						Q02BU3	Solibacter usitatus	ATP synthase subunit alpha										A8G8W4	Serratia proteamaculans	30S ribosomal protein S6
						Q01SX2	Solibacter usitatus	Elongation factor Tu										A8GL82	Serratia proteamaculans	Argininosuccinate synthase
						A5V3U9	Sphingomonas wittichii	Aspartyl/glutamyl-tRNA(Asn/Gln) amidotransferase subunit B										A8GCH4	Serratia proteamaculans	Integration host factor subunit beta
						Q5HJ90	Staphylococcus aureus	Protein EsaA										A8GFZ8	Serratia proteamaculans	D-cysteine desulfhydrase
						Q5HQI5	Staphylococcus epidermidis	Chaperone protein ClpB										A8GDQ5	Serratia proteamaculans	Threonine--tRNA ligase
						Q8CPY5	Staphylococcus epidermidis	Glyceraldehyde-3-phosphate dehydrogenase 1										A8GDA1	Serratia proteamaculans	Outer-membrane lipoprotein LolB
						Q49X39	Staphylococcus saprophyticus	ATP-dependent protease ATPase subunit HslU										A8GJZ0	Serratia proteamaculans	Penicillin-binding protein activator LpoA
						Q49V58	Staphylococcus saprophyticus	Elongation factor Tu										A8GD35	Serratia proteamaculans	Penicillin-binding protein activator LpoB
						C0MH79	Streptococcus equi	Glucose-1-phosphate adenylyltransferase										A8GKD1	Serratia proteamaculans	Glucose-6-phosphate isomerase
						Q8DWB2	Streptococcus mutans	Polyribonucleotide nucleotidyltransferase										A8GHW4	Serratia proteamaculans	Histidine--tRNA ligase
						P0C0G6	Streptococcus pyogenes	Glyceraldehyde-3-phosphate dehydrogenase										A8GIE9	Serratia proteamaculans	2,3,4,5-tetrahydropyridine-2,6-dicarboxylate N-succinyltransferase
						A4VYP8	Streptococcus suis	50S ribosomal protein L22										A8GD09	Serratia proteamaculans	Dihydroorotase
						Q05065	Streptomyces cinnamonensis	Methylmalonyl-CoA mutase large subunit										A8GKG6	Serratia proteamaculans	Methionyl-tRNA formyltransferase
						Q9Z507	Streptomyces coelicolor	UvrABC system protein A										A8GCK7	Serratia proteamaculans	Ribosomal RNA large subunit methyltransferase K/L
						P11857	Stylonychia lemnae	Tubulin beta chain										A8GL83	Serratia proteamaculans	Acetylglutamate kinase
						Q67JU0	Symbiobacterium thermophilum	Elongation factor G										A8GHX6	Serratia proteamaculans	Peptidase B
						Q59967	Synechococcus elongatus	Serine acetyltransferase, plasmid										A8G978	Serratia proteamaculans	Probable cytosol aminopeptidase
						Q7U5E8	Synechococcus sp.	Transaldolase										A8GKH4	Serratia proteamaculans	30S ribosomal protein S4
						Q5N127	Synechococcus sp.	Transaldolase										A8G9X7	Serratia proteamaculans	Sulfite reductase [NADPH] hemoprotein beta-component
						Q2JLU2	Synechococcus sp.	ATP-dependent Clp protease ATP-binding subunit ClpX										A1S209	Shewanella amazonensis	50S ribosomal protein L10
						A0LNQ8	Syntrophobacter fumaroxidans	NAD(P)H dehydrogenase (quinone)										A3D1R1	Shewanella baltica	Multifunctional CCA protein
						A0LHM4	Syntrophobacter fumaroxidans	Polyribonucleotide nucleotidyltransferase										B0TP63	Shewanella halifaxensis	Tryptophan synthase beta chain
						C5BKJ5	Teredinibacter turnerae	ATP synthase subunit beta										A3Q968	Shewanella loihica	Elongation factor Tu 1
						C5BQ64	Teredinibacter turnerae	50S ribosomal protein L2										Q8EHU1	Shewanella oneidensis	Gamma-glutamyl phosphate reductase
						C5BQ44	Teredinibacter turnerae	Elongation factor Tu										Q8ECV2	Shewanella oneidensis	Anthranilate phosphoribosyltransferase
						Q47NE4	Thermobifida fusca	Ornithine carbamoyltransferase										Q8EA81	Shewanella oneidensis	Single-stranded DNA-binding protein
						Q5JFT1	Thermococcus kodakarensis	Shikimate dehydrogenase (NADP(+))										A8H2H4	Shewanella pealeana	Probable phosphatase Spea_1436
						A5IKS6	Thermotoga petrophila	tRNA N6-adenosine threonylcarbamoyltransferase										A0L2T0	Shewanella sp.	ATP synthase subunit alpha
						B8GL19	Thioalkalivibrio sulfidiphilus	60 kDa chaperonin										B1KRR0	Shewanella woodyi	Translation initiation factor IF-2
						Q3SKD9	Thiobacillus denitrificans	Lysine--tRNA ligase										P0A9Z6	Shigella flexneri	Nitrogen regulatory protein P-II 1
						P45363	Thiocystis violacea	Acetyl-CoA acetyltransferase										P0ABK1	Shigella flexneri	Cytochrome bd-I ubiquinol oxidase subunit 1
						C4LBQ0	Tolumonas auensis	Protein RecA										P0ABC6	Shigella flexneri	Modulator of FtsH protease HflC
						Q73NE3	Treponema denticola	ATP-dependent protease ATPase subunit HslU										P0A9W5	Shigella flexneri	Energy-dependent translational throttle protein EttA
						Q73MX5	Treponema denticola	V-type ATP synthase subunit E										P69800	Shigella flexneri	PTS system mannose-specific EIIAB component
						O83668	Treponema pallidum	Fructose-bisphosphate aldolase										P0AC87	Shigella flexneri	Glycogen phosphorylase
						P62786	Triticum aestivum	Histone H4 variant TH091										Q3Z3B7	Shigella sonnei	NAD(P)H dehydrogenase (quinone)
						Q83GW1	Tropheryma whipplei	Elongation factor Tu										A6U5Y5	Sinorhizobium medicae	UDP-N-acetylglucosamine 1-carboxyvinyltransferase
						P56220	Unknown prokaryotic	2,3,4,5-tetrahydropyridine-2,6-dicarboxylate N-succinyltransferase										Q2NX47	Sodalis glossinidius	DNA replication and repair protein RecF
						Q9PQU3	Ureaplasma parvum	Phosphate import ATP-binding protein PstB										Q2NQL6	Sodalis glossinidius	Elongation factor G
						C5CWV9	Variovorax paradoxus	2,3-bisphosphoglycerate-dependent phosphoglycerate mutase										Q2NQM2	Sodalis glossinidius	50S ribosomal protein L3
						A1WF56	Verminephrobacter eiseniae	ATP synthase subunit alpha										Q01YD1	Solibacter usitatus	Enolase
						E9RGS3	Vibrio alginolyticus	Protein translocase subunit SecD										Q01WA6	Solibacter usitatus	30S ribosomal protein S8
						P19904	Vibrio alginolyticus	Glutamine synthetase										Q01VB2	Solibacter usitatus	DNA-directed RNA polymerase subunit beta'
						A7MXE4	Vibrio campbellii	Elongation factor Tu										P47767	Spiroplasma citri	DNA-directed RNA polymerase subunit beta
						A7MTS6	Vibrio campbellii	CTP synthase										A5IQ91	Staphylococcus aureus	50S ribosomal protein L11
						A7MV84	Vibrio campbellii	Trigger factor										Q2YSF1	Staphylococcus aureus	Phosphoglycerate kinase
						Q9KPF6	Vibrio cholerae	Dihydrolipoyl dehydrogenase										A6QGF8	Staphylococcus aureus	Uridylate kinase
						Q9KUP2	Vibrio cholerae	Transketolase 1										Q6GG37	Staphylococcus aureus	Delta-aminolevulinic acid dehydratase
						Q9KNJ2	Vibrio cholerae	Glutamine synthetase										P45554	Staphylococcus aureus	Chaperone protein DnaK
						A5F2T1	Vibrio cholerae	Glutamine--tRNA ligase										A6QEJ2	Staphylococcus aureus	50S ribosomal protein L7/L12
						A5F534	Vibrio cholerae	Adenylosuccinate synthetase										Q2G1D8	Staphylococcus aureus	Formate acetyltransferase
						A5F3U8	Vibrio cholerae	Bifunctional purine biosynthesis protein PurH										B9DJJ9	Staphylococcus carnosus	Enolase
						P40607	Vibrio parahaemolyticus	Adenylosuccinate synthetase										B9DMJ6	Staphylococcus carnosus	2-isopropylmalate synthase
						Q87KA6	Vibrio parahaemolyticus	ATP synthase subunit alpha										B9DKV8	Staphylococcus carnosus	Elongation factor Tu
						B7VJR8	Vibrio tasmaniensis	Queuine tRNA-ribosyltransferase										B9DKX2	Staphylococcus carnosus	50S ribosomal protein L10
						Q7MHK7	Vibrio vulnificus	Transketolase 1										Q8CPY5	Staphylococcus epidermidis	Glyceraldehyde-3-phosphate dehydrogenase 1
						Q7MNU0	Vibrio vulnificus	Carbamoyl-phosphate synthase large chain										Q5HRF7	Staphylococcus epidermidis	Phosphate acetyltransferase
						Q7MH42	Vibrio vulnificus	Elongation factor G 1										Q5HRK4	Staphylococcus epidermidis	Elongation factor Tu
						Q8D228	Wigglesworthia glossinidia	Chaperone protein HtpG										Q5HQQ0	Staphylococcus epidermidis	Probable cysteine desulfurase
						Q73FL0	Wolbachia pipientis	Translation initiation factor IF-2										Q5HQV0	Staphylococcus epidermidis	Enolase
						P61189	Wolbachia pipientis	Chaperone protein HtpG										Q5HKH9	Staphylococcus epidermidis	Formate acetyltransferase
						Q7MAK0	Wolinella succinogenes	30S ribosomal protein S2										Q4L5Q5	Staphylococcus haemolyticus	Carbamoyl-phosphate synthase large chain
						P58942	Xanthomonas axonopodis	Carbamoyl-phosphate synthase large chain										Q49W02	Staphylococcus saprophyticus	2,3-bisphosphoglycerate-independent phosphoglycerate mutase
						Q3BSJ1	Xanthomonas campestris	Gamma-glutamyl phosphate reductase										Q49W03	Staphylococcus saprophyticus	Enolase
						Q9PBB2	Xylella fastidiosa	Catalase-peroxidase										Q49V58	Staphylococcus saprophyticus	Elongation factor Tu
						B0U239	Xylella fastidiosa	UDP-3-O-acylglucosamine N-acyltransferase										Q49Y22	Staphylococcus saprophyticus	Chaperone protein DnaK
						A1JJR4	Yersinia enterocolitica	Enolase										Q49XH6	Staphylococcus saprophyticus	Indole-3-glycerol phosphate synthase
						A1JS11	Yersinia enterocolitica	30S ribosomal protein S5										Q4A040	Staphylococcus saprophyticus	Polyphosphate kinase
						A1JS01	Yersinia enterocolitica	DNA-directed RNA polymerase subunit alpha										Q8E2B0	Streptococcus agalactiae	50S ribosomal protein L17
						A1JID7	Yersinia enterocolitica	sn-glycerol-3-phosphate-binding periplasmic protein UgpB										Q8CX00	Streptococcus agalactiae	60 kDa chaperonin
						A1JS15	Yersinia enterocolitica	50S ribosomal protein L6										C0MH79	Streptococcus equi	Glucose-1-phosphate adenylyltransferase
						A1JTD0	Yersinia enterocolitica	ATP synthase subunit delta										C0ME86	Streptococcus equi	Chaperone protein DnaK
						A1JS08	Yersinia enterocolitica	50S ribosomal protein L15										C0MDY5	Streptococcus equi	Translation initiation factor IF-2
						A1JMK2	Yersinia enterocolitica	Translation initiation factor IF-3										A8AY46	Streptococcus gordonii	Enolase
						A1JJR3	Yersinia enterocolitica	CTP synthase										Q8DTS9	Streptococcus mutan	Enolase
						A1JPR0	Yersinia enterocolitica	Phosphoglycerate kinase										O07329	Streptococcus mutans	Catabolite control protein A
						A1JIW5	Yersinia enterocolitica	Phosphoglucosamine mutase										Q00752	Streptococcus mutans	Multiple sugar-binding transport ATP-binding protein MsmK
						A1JS16	Yersinia enterocolitica	30S ribosomal protein S8										P26283	Streptococcus mutans	L-lactate dehydrogenase
						A1JKP3	Yersinia enterocolitica	Serine hydroxymethyltransferase										Q8DS11	Streptococcus mutans	30S ribosomal protein S2
						A1JTC7	Yersinia enterocolitica	ATP synthase gamma chain										O06942	Streptococcus mutans	Chaperone protein DnaK
						A1JJD0	Yersinia enterocolitica	Transaldolase										Q8DT49	Streptococcus mutans	DNA ligase
						A1JHZ3	Yersinia enterocolitica	ATP-dependent 6-phosphofructokinase										P27624	Streptococcus mutans	Protein RecA
						A1JSF6	Yersinia enterocolitica	Fe/S biogenesis protein NfuA										Q54970	Streptococcus pneumoniae	Pyruvate oxidase
						A1JL09	Yersinia enterocolitica	Phosphoribosylaminoimidazole-succinocarboxamide synthase										C1CP92	Streptococcus pneumoniae	30S ribosomal protein S19
						A1JIU6	Yersinia enterocolitica	Fructose-1,6-bisphosphatase class 1										P0A4D8	Streptococcus pneumoniae	DEAD-box ATP-dependent RNA helicase CshA
						A1JTC6	Yersinia enterocolitica	ATP synthase subunit beta										A2RFF4	Streptococcus pyogenes	50S ribosomal protein L31 type B
						A1JPN3	Yersinia enterocolitica	Glycine dehydrogenase (decarboxylating)										B5XJH4	Streptococcus pyogenes	V-type ATP synthase beta chain
						A1JIH8	Yersinia enterocolitica	50S ribosomal protein L10										P0C0F5	Streptococcus pyogenes	UDP-glucose 6-dehydrogenase
						P53655	Yersinia enterocolitica	Superoxide dismutase [Mn]										Q5XC60	Streptococcus pyogenes	Probable NADH oxidase
						A1JIS0	Yersinia enterocolitica	Adenylosuccinate synthetase										Q5XAQ3	Streptococcus pyogenes	Cysteine synthase
						A1JS47	Yersinia enterocolitica	50S ribosomal protein L3										Q1JCT6	Streptococcus pyogenes	Elongation factor Tu
						A1JRK5	Yersinia enterocolitica	Probable transcriptional regulatory protein YE2395										A3CQH4	Streptococcus sanguinis	30S ribosomal protein S15
						A1JK22	Yersinia enterocolitica	30S ribosomal protein S16										A3CK73	Streptococcus sanguinis	50S ribosomal protein L14
						A1JJ99	Yersinia enterocolitica	Phosphopentomutase										A3CK48	Streptococcus sanguinis	V-type ATP synthase alpha chain
						A1JME5	Yersinia enterocolitica	UPF0227 protein YE1706										A4VVI4	Streptococcus suis	Mannonate dehydratase
						A1JN84	Yersinia enterocolitica	FMN-dependent NADH-azoreductase										A4VZZ3	Streptococcus suis	Elongation factor Tu
						A1JIX3	Yersinia enterocolitica	Polyribonucleotide nucleotidyltransferase										A4VYX6	Streptococcus suis	Elongation factor G
						A1JT88	Yersinia enterocolitica	Enoyl-[acyl-carrier-protein] reductase [NADH]										Q5LXV0	Streptococcus thermophilus	Ketol-acid reductoisomerase
						A1JIX0	Yersinia enterocolitica	Ribosome-binding factor A										Q03IX4	Streptococcus thermophilus	Protein translocase subunit SecA
						A1JMF6	Yersinia enterocolitica	Outer-membrane lipoprotein carrier protein										Q5LYH1	Streptococcus thermophilus	Dihydroxy-acid dehydratase
						A1JTC8	Yersinia enterocolitica	ATP synthase subunit alpha										B9DW28	Streptococcus uberis	60 kDa chaperonin
						A1JKR7	Yersinia enterocolitica	Nucleoside diphosphate kinase										B9DSH7	Streptococcus uberis	GTPase Obg
						A1JIP2	Yersinia enterocolitica	10 kDa chaperonin										Q59800	Streptomyces aureofaciens	Glyceraldehyde-3-phosphate dehydrogenase
						A1JK26	Yersinia enterocolitica	50S ribosomal protein L19										Q827Z1	Streptomyces avermitilis	Argininosuccinate synthase
						A1JRA1	Yersinia enterocolitica	UDP-N-acetylglucosamine 1-carboxyvinyltransferase										Q826F2	Streptomyces avermitilis	Chaperone protein ClpB 2
						A1JKT2	Yersinia enterocolitica	GMP synthase [glutamine-hydrolyzing]										O31212	Streptomyces coelicolor	30S ribosomal protein S2
						A1JI53	Yersinia enterocolitica	Dihydroxy-acid dehydratase										P35886	Streptomyces coelicolor	DNA gyrase subunit B
						A1JRT1	Yersinia enterocolitica	2,3-bisphosphoglycerate-dependent phosphoglycerate mutase										O88018	Streptomyces coelicolor	Transaldolase 1
						A1JTD1	Yersinia enterocolitica	ATP synthase subunit b										O54151	Streptomyces coelicolor	3-oxoacyl-[acyl-carrier-protein] synthase 3 protein 3
						A1JI57	Yersinia enterocolitica	Ketol-acid reductoisomerase										B1VUW6	Streptomyces griseus	Adenosylhomocysteinase
						A1JRZ1	Yersinia enterocolitica	Peptide deformylase										B1W0Z3	Streptomyces griseus	Phosphoglycerate kinase
						A1JRB6	Yersinia enterocolitica	Succinyl-CoA ligase [ADP-forming] subunit beta										B1VXD7	Streptomyces griseus	50S ribosomal protein L27
						A1JTV7	Yersinia enterocolitica	ATP phosphoribosyltransferase										B1VS80	Streptomyces griseus	2,3-bisphosphoglycerate-dependent phosphoglycerate mutase
						A1JS20	Yersinia enterocolitica	50S ribosomal protein L5										P16542	Streptomyces violaceoruber	Granaticin polyketide synthase putative ketoacyl reductase 1
						A1JNB1	Yersinia enterocolitica	Adenylate kinase										Q67S38	Symbiobacterium thermophilum	UPF0365 protein STH520
						A1JII0	Yersinia enterocolitica	DNA-directed RNA polymerase subunit beta										Q67NS9	Symbiobacterium thermophilum	GTPase Der
						A1JIH7	Yersinia enterocolitica	50S ribosomal protein L1										Q0AYK4	Syntrophomonas wolfei	30S ribosomal protein S2
						A1JS31	Yersinia enterocolitica	50S ribosomal protein L22										C5BMZ8	Teredinibacter turnerae	Biotin biosynthesis bifunctional protein BioHC
						A7FFY5	Yersinia enterocolitica	Nucleoside diphosphate kinase										C5BL83	Teredinibacter turnerae	Succinyl-CoA ligase [ADP-forming] subunit beta
						A4TRC8	Yersinia pestis	ATP-dependent RNA helicase RhlB										P42476	Terrimonas ferruginea	Elongation factor Tu
						Q0WD32	Yersinia pestis	Inosine-5'-monophosphate dehydrogenase										Q93GT6	Tetragenococcus halophilus	60 kDa chaperonin
						A9R462	Yersinia pestis	Elongation factor G										Q93R27	Tetragenococcus halophilus	Chaperone protein DnaK
						A4TGZ5	Yersinia pestis	50S ribosomal protein L2										B0K1P9	Thermoanaerobacter sp.	30S ribosomal protein S2
						Q8ZJ06	Yersinia pestis	Single-stranded DNA-binding protein										B0K5H2	Thermoanaerobacter sp.	30S ribosomal protein S7
						Q1C9L0	Yersinia pestis	Phosphonates import ATP-binding protein PhnC										Q47NE4	Thermobifida fusca	Ornithine carbamoyltransferase
						Q8ZHG8	Yersinia pestis	Biosynthetic arginine decarboxylase										Q47LM6	Thermobifida fusca	30S ribosomal protein S9
						Q8ZIL4	Yersinia pestis	Carbamoyl-phosphate synthase large chain										Q47LK2	Thermobifida fusca	30S ribosomal protein S17
						P58607	Yersinia pestis	Chaperone protein Skp										Q47S52	Thermobifida fusca	Elongation factor Ts
						Q8ZDL2	Yersinia pestis	NADH-quinone oxidoreductase subunit G										B5YJP5	Thermodesulfovibrio yellowstonii	Aspartate--tRNA(Asp/Asn) ligase
						Q8ZBB3	Yersinia pestis	Transcription elongation factor GreA										B9KZ44	Thermomicrobium roseum	Serine hydroxymethyltransferase
						Q1CKD2	Yersinia pestis	Phosphoribosylformylglycinamidine synthase										A6LJ42	Thermosipho melanesiensis	Glutamate--tRNA ligase 1
						Q8ZCT2	Yersinia pestis	Nucleoside diphosphate kinase										Q01698	Thermus aquaticus	Elongation factor Tu
						Q8ZH40	Yersinia pestis	D-methionine-binding lipoprotein MetQ										P00361	Thermus aquaticus	Glyceraldehyde-3-phosphate dehydrogenase
						Q1C8M2	Yersinia pestis	Iron uptake system component EfeO										Q5SHQ6	Thermus thermophilus	50S ribosomal protein L30
						A4TJK5	Yersinia pestis	Aspartate--tRNA ligase										P52028	Thermus thermophilus	DNA polymerase I, thermostable
						A9R4J2	Yersinia pestis	Phosphoglycerate kinase										B8GL19	Thioalkalivibrio sulfidiphilus	60 kDa chaperonin
						Q74X11	Yersinia pestis	Chaperone protein ClpB										Q3SEX4	Thiobacillus denitrificans	Chaperone protein HscA homolog
						Q9XBV2	Yersinia pestis	Thiol:disulfide interchange protein DsbA										Q73LG6	Treponema denticola	Protein translocase subunit SecA
						Q66F99	Yersinia pseudotuberculosis	50S ribosomal protein L9										Q73NB9	Treponema denticola	Triosephosphate isomerase
						A7FGQ6	Yersinia pseudotuberculosis	NADH-quinone oxidoreductase subunit B										Q73MX5	Treponema denticola	V-type ATP synthase subunit E
						Q66F11	Yersinia pseudotuberculosis	Valine--tRNA ligase										Q73NE3	Treponema denticola	ATP-dependent protease ATPase subunit HslU
						A7FME3	Yersinia pseudotuberculosis	Chaperone protein DnaK										O83110	Treponema pallidum	Chaperone protein ClpB
						B2K5M6	Yersinia pseudotuberculosis	30S ribosomal protein S19										Q83IB5	Tropheryma whipplei	50S ribosomal protein L33
