# Supplementary material for: Proteomics of the Dark-Ventral-Patch Sexual Signal in Male Red Deer
Source: Animals (Basel). 2025 Jan 17;15(2):252. doi: 10.3390/ani15020252 (PMC11758638; doi:10.3390/ani15020252)
Supplement: Supplementary file 1 [file animals-15-00252-s001.zip › 05-Suppl. Table S5.xlsx]

## Sheet: S5
Suppl. Table 5: Differentially expressed proteins in red deer male ventral dark patch
From	Entry	Reviewed	Entry Name	Protein names	Gene Names	Organism	Length
A0A212C0Q4	A0A212C0Q4	unreviewed	A0A212C0Q4_CEREH	Lipocalin/cytosolic fatty-acid binding domain-containing protein	Celaphus_00010171	Cervus elaphus hippelaphus (European red deer)	216
A0A212C778	A0A212C778	unreviewed	A0A212C778_CEREH	Desmoglein-1	DSG1	Cervus elaphus hippelaphus (European red deer)	1028
A0A212CHG3	A0A212CHG3	unreviewed	A0A212CHG3_CEREH	S100 calcium-binding protein A8 (Calgranulin A)	S100A8	Cervus elaphus hippelaphus (European red deer)	89
A0A9N6WTH0	A0A9N6WTH0	unreviewed	A0A9N6WTH0_RANTA	Protein S100 (S100 calcium-binding protein)	MRATA1EN1_LOCUS382	Rangifer tarandus platyrhyncus	97
A0A212CIN6	A0A212CIN6	unreviewed	A0A212CIN6_CEREH	CeruloplasminCP	CP	Cervus elaphus hippelaphus (European red deer)	360
A0A212CML8	A0A212CML8	unreviewed	A0A212CML8_CEREH	Lipocalin/cytosolic fatty-acid binding domain-containing protein	Celaphus_00016923	Cervus elaphus hippelaphus (European red deer)	275
A0A212CWY8	A0A212CWY8	unreviewed	A0A212CWY8_CEREH	Lipocalin/cytosolic fatty-acid binding domain-containing protein	Celaphus_00005190	Cervus elaphus hippelaphus (European red deer)	199
A0A212D5R7	A0A212D5R7	unreviewed	A0A212D5R7_CEREH	Joining chain of multimeric IgA and IgM	JCHAIN	Cervus elaphus hippelaphus (European red deer)	158
A0A212D6R3	A0A212D6R3	unreviewed	A0A212D6R3_CEREH	Keratin 10	KRT10	Cervus elaphus hippelaphus (European red deer)	565
A0A212D6S5	A0A212D6S5	unreviewed	A0A212D6S5_CEREH	Keratin 17	KRT17	Cervus elaphus hippelaphus (European red deer)	1348
A0A212DA24	A0A212DA24	unreviewed	A0A212DA24_CEREH	IF rod domain-containing protein	Celaphus_00001321	Cervus elaphus hippelaphus (European red deer)	1138
A0A212DCM0	A0A212DCM0	unreviewed	A0A212DCM0_CEREH	CD177 molecule	CD177	Cervus elaphus hippelaphus (European red deer)	388
A0A6J0VI26	A0A6J0VI26	unreviewed	A0A6J0VI26_ODOVR	Secretoglobin family 2B member 2-like	LOC110121693	Odocoileus virginianus texanus	117
A0A212DD04	A0A212DD04	unreviewed	A0A212DD04_CEREH	Alpha-1-B glycoprotein	A1BG	Cervus elaphus hippelaphus (European red deer)	533
A0A212DF16	A0A212DF16	unreviewed	A0A212DF16_CEREH	Keratin, type II cytoskeletal 1 (Cytokeratin-1) (Keratin-1)	Celaphus_00011447	Cervus elaphus hippelaphus (European red deer)	606
A0A212DF80	A0A212DF80	unreviewed	A0A212DF80_CEREH	Keratin 5	KRT5	Cervus elaphus hippelaphus (European red deer)	594
A0A5J5MN80	A0A5J5MN80	unreviewed	A0A5J5MN80_MUNRE	Carboxylic ester hydrolase (EC 3.1.1.-)	FD755_003571	Muntiacus reevesi (Reeves' muntjac) (Cervus reevesi)	570
A0A5N3WZU4	A0A5N3WZU4	unreviewed	A0A5N3WZU4_MUNMU	Protein S100 (S100 calcium-binding protein)	FD754_010564	Muntiacus muntjak (Barking deer) (Indian muntjac)	148
A0A5N3UKJ0	A0A5N3UKJ0	unreviewed	A0A5N3UKJ0_MUNMU	Uncharacterized protein	FD754_025337	Muntiacus muntjak (Barking deer) (Indian muntjac)	131
A0A5N3VKC1	A0A5N3VKC1	unreviewed	A0A5N3VKC1_MUNMU	Tr-type G domain-containing protein	FD754_014558	Muntiacus muntjak (Barking deer) (Indian muntjac)	502
A0A5N3VA25	A0A5N3VA25	unreviewed	A0A5N3VA25_MUNRE	Jacalin-type lectin domain-containing protein	FD755_024208	Muntiacus reevesi (Reeves' muntjac) (Cervus reevesi)	156
A0A5N3VVB0	A0A5N3VVB0	unreviewed	A0A5N3VVB0_MUNRE	Uncharacterized protein	FD755_023980 FD755_023981	Muntiacus reevesi (Reeves' muntjac) (Cervus reevesi)	157
A0A5N3VVC0	A0A5N3VVC0	unreviewed	A0A5N3VVC0_MUNRE	Cathelicidin antimicrobial peptide C-terminal domain-containing protein	FD755_023969 FD755_023971	Muntiacus reevesi (Reeves' muntjac) (Cervus reevesi)	159
A0A5N3WP78	A0A5N3WP78	unreviewed	A0A5N3WP78_MUNMU	ShKT domain-containing protein	FD754_007399	Muntiacus muntjak (Barking deer) (Indian muntjac)	257
A0A5N3W8P2	A0A5N3W8P2	unreviewed	A0A5N3W8P2_MUNMU	Ig-like domain-containing protein	FD754_002197	Muntiacus muntjak (Barking deer) (Indian muntjac)	223
A0A5N3X4A5	A0A5N3X4A5	unreviewed	A0A5N3X4A5_MUNRE	Annexin	FD755_019746	Muntiacus reevesi (Reeves' muntjac) (Cervus reevesi)	346
A0A5N3WET3	A0A5N3WET3	unreviewed	A0A5N3WET3_MUNMU	Peptidase S1 domain-containing protein	FD754_003351	Muntiacus muntjak (Barking deer) (Indian muntjac)	246
A0A5N3WLN1	A0A5N3WLN1	unreviewed	A0A5N3WLN1_MUNMU	Serpin domain-containing protein	FD754_006885	Muntiacus muntjak (Barking deer) (Indian muntjac)	378
A0A5N3WNK0	A0A5N3WNK0	unreviewed	A0A5N3WNK0_MUNMU	Ceruloplasmin	FD754_007548	Muntiacus muntjak (Barking deer) (Indian muntjac)	1043
A0A5N3Y204	A0A5N3Y204	unreviewed	A0A5N3Y204_MUNRE	IF rod domain-containing protein	FD755_010524	Muntiacus reevesi (Reeves' muntjac) (Cervus reevesi)	642
A0A5N3Y0D4	A0A5N3Y0D4	unreviewed	A0A5N3Y0D4_MUNRE	IF rod domain-containing protein	FD755_010526	Muntiacus reevesi (Reeves' muntjac) (Cervus reevesi)	582
A0A6J0VJ94	A0A6J0VJ94	unreviewed	A0A6J0VJ94_ODOVR	Major allergen I polypeptide chain 2-like isoform X2	LOC110122373	Odocoileus virginianus texanus	105
A0A6J0VPV5	A0A6J0VPV5	unreviewed	A0A6J0VPV5_ODOVR	Odorant-binding protein-like	LOC110122944	Odocoileus virginianus texanus	84
A0A6J0W0K5	A0A6J0W0K5	unreviewed	A0A6J0W0K5_ODOVR	Allergen Bos d 2-like	LOC110125863	Odocoileus virginianus texanus	172
A0A6J0WC91	A0A6J0WC91	unreviewed	A0A6J0WC91_ODOVR	Clusterin	CLU	Odocoileus virginianus texanus	439
A0A6J0WQ91	A0A6J0WQ91	unreviewed	A0A6J0WQ91_ODOVR	Cathepsin D (EC 3.4.23.5)	CTSD	Odocoileus virginianus texanus	412
A0A6J0XLV5	A0A6J0XLV5	unreviewed	A0A6J0XLV5_ODOVR	Keratin, type II cytoskeletal 1b-like	LOC110138205	Odocoileus virginianus texanus	602
A0A6J0Y9C7	A0A6J0Y9C7	unreviewed	A0A6J0Y9C7_ODOVR	Lactoperoxidase	LPO	Odocoileus virginianus texanus	714
A0A6J0Z7G1	A0A6J0Z7G1	unreviewed	A0A6J0Z7G1_ODOVR	Major allergen I polypeptide chain 1-like	LOC110150871	Odocoileus virginianus texanus	93
A0A6J0ZAF0	A0A6J0ZAF0	unreviewed	A0A6J0ZAF0_ODOVR	Odorant-binding protein-like	LOC110151198	Odocoileus virginianus texanus	172
A0A6J0ZE94	A0A6J0ZE94	unreviewed	A0A6J0ZE94_ODOVR	Cathelicidin-1	LOC110152261	Odocoileus virginianus texanus	155
A0A833RZW5	A0A833RZW5	unreviewed	A0A833RZW5_9CERV	Ig-like domain-containing protein	G4228_020241	Cervus hanglu yarkandensis (Yarkand deer)	538
A0A833SGU9	A0A833SGU9	unreviewed	A0A833SGU9_9CERV	Lipocalin/cytosolic fatty-acid binding domain-containing protein	G4228_020161 G4228_020163	Cervus hanglu yarkandensis (Yarkand deer)	178
A0A833W347	A0A833W347	unreviewed	A0A833W347_9CERV	Ig-like domain-containing protein	G4228_019969	Cervus hanglu yarkandensis (Yarkand deer)	310
A0A9N6X7I9	A0A9N6X7I9	unreviewed	A0A9N6X7I9_RANTA	Ig-like domain-containing protein	MRATA1EN1_LOCUS7264	Rangifer tarandus platyrhyncus	1282
A0A9N6XIP2	A0A9N6XIP2	unreviewed	A0A9N6XIP2_RANTA	IF rod domain-containing protein	MRATA1EN1_LOCUS12354	Rangifer tarandus platyrhyncus	842
A0A9N6ZLD8	A0A9N6ZLD8	unreviewed	A0A9N6ZLD8_RANTA	Lipid-binding serum glycoprotein N-terminal domain-containing protein	MRATA1EN1_LOCUS3495	Rangifer tarandus platyrhyncus	333
A0A9N6ZT55	A0A9N6ZT55	unreviewed	A0A9N6ZT55_RANTA	Amine oxidase (EC 1.4.3.-)	MRATA1EN1_LOCUS12408	Rangifer tarandus platyrhyncus	786
A0A9N6ZXW4	A0A9N6ZXW4	unreviewed	A0A9N6ZXW4_RANTA	IF rod domain-containing protein	MRATA1EN1_LOCUS16666	Rangifer tarandus platyrhyncus	987
A0A9N7A980	A0A9N7A980	unreviewed	A0A9N7A980_RANTA	Lipocalin/cytosolic fatty-acid binding domain-containing protein	MRATA1EN1_LOCUS29028	Rangifer tarandus platyrhyncus	545
A0A9N7A9K9	A0A9N7A9K9	unreviewed	A0A9N7A9K9_RANTA	Lipocalin/cytosolic fatty-acid binding domain-containing protein	MRATA1EN1_LOCUS29026	Rangifer tarandus platyrhyncus	243
