# Supplementary material for: Proteomics of the Dark-Ventral-Patch Sexual Signal in Male Red Deer
Source: Animals (Basel). 2025 Jan 17;15(2):252. doi: 10.3390/ani15020252 (PMC11758638; doi:10.3390/ani15020252)
Supplement: Supplementary file 1 [file animals-15-00252-s001.zip › 06-Suppl. Table S6.xlsx]

## Sheet: HC
Supp. Table S6. STRING mapping of the proteins exclusively present in male red deer living in fenced estates
String Id	Preferred Name	Annotation
9913.ENSBTAP00000001674	PLG	Plasmin heavy chain A, short form; Plasmin dissolves the fibrin of blood clots and acts as a proteolytic factor in a variety of other processes including embryonic development, tissue remodeling, tumor invasion, and inflammation. In ovulation, weakens the walls of the Graafian follicle. It activates the urokinase-type plasminogen activator, collagenases and several complement zymogens, such as C1…
9913.ENSBTAP00000003930	CAMP	Cathelicidin-7; Exerts a potent antimicrobial activity.
9913.ENSBTAP00000023309	FETUB	Fetuin-B; Protease inhibitor required for egg fertilization. Required to prevent premature zona pellucida hardening before fertilization, probably by inhibiting the protease activity of ASTL, a protease that mediates the cleavage of ZP2 and triggers zona pellucida hardening (By similarity).
9913.ENSBTAP00000026345	APOA4	Apolipoprotein A-IV; May have a role in chylomicrons and VLDL secretion and catabolism. Required for efficient activation of lipoprotein lipase by ApoC-II; potent activator of LCAT. Apoa-IV is a major component of HDL and chylomicrons (By similarity).
9913.ENSBTAP00000010022	CTSD	Cathepsin D; Acid protease active in intracellular protein breakdown. Plays a role in APP processing following cleavage and activation by ADAM30 which leads to APP degradation; Belongs to the peptidase A1 family.
9913.ENSBTAP00000004984	PSMB3	Proteasome subunit beta type-3; Component of the 20S core proteasome complex involved in the proteolytic degradation of most intracellular proteins. This complex plays numerous essential roles within the cell by associating with different regulatory particles. Associated with two 19S regulatory particles, forms the 26S proteasome and thus participates in the ATP- dependent degradation of ubiquiti…
9913.ENSBTAP00000014138	CSTA	Cystatin-A; This is an intracellular thiol proteinase inhibitor; Belongs to the cystatin family.
9913.ENSBTAP00000028731	PRSS2	Anionic trypsin; Belongs to the peptidase S1 family.
9913.ENSBTAP00000017420	COL1A1	Collagen alpha-1(I) chain; Type I collagen is a member of group I collagen (fibrillar forming collagen).
9913.ENSBTAP00000011576	SERPINA3-7	Serpin A3-7; Serine protease inhibitor.
9913.ENSBTAP00000042274	CCT4	T-complex protein 1 subunit delta; Component of the chaperonin-containing T-complex (TRiC), a molecular chaperone complex that assists the folding of proteins upon ATP hydrolysis. The TRiC complex mediates the folding of WRAP53/TCAB1, thereby regulating telomere maintenance. As part of the TRiC complex may play a role in the assembly of BBSome, a complex involved in ciliogenesis regulating transp…
9913.ENSBTAP00000000324	CHIA	Acidic mammalian chitinase; Degrades chitin and chitotriose. May participate in the defense against nematodes, fungi and other pathogens. Plays a role in T-helper cell type 2 (Th2) immune response. Contributes to the response to IL-13 and inflammation in response to IL-13. Stimulates chemokine production by pulmonary epithelial cells. Protects lung epithelial cells against apoptosis and promotes …
9913.ENSBTAP00000048995	KNG1	Kininogen-1 heavy chain; (1) Kininogens are inhibitors of thiol proteases; (2) HMW- kininogen plays an important role in blood coagulation by helping to position optimally prekallikrein and factor XI next to factor XII; (3) HMW-kininogen inhibits the thrombin- and plasmin-induced aggregation of thrombocytes; (4) the active peptide bradykinin that is released from HMW-kininogen shows a variety of …
9913.ENSBTAP00000003201	RPS28	40S ribosomal protein S28; Belongs to the eukaryotic ribosomal protein eS28 family.
9913.ENSBTAP00000069446	A1BG	Alpha-1B-glycoprotein.
9913.ENSBTAP00000018382	DSG1	Desmoglein-1; Component of intercellular desmosome junctions. Involved in the interaction of plaque proteins and intermediate filaments mediating cell-cell adhesion.
9913.ENSBTAP00000063467	CA4	Carbonic anhydrase 4; Reversible hydration of carbon dioxide. May stimulate the sodium/bicarbonate transporter activity of SLC4A4 (By similarity). Belongs to the alpha-carbonic anhydrase family.
9913.ENSBTAP00000054321	HIST1H2AA	Histone H2A; Belongs to the histone H2A family.
9913.ENSBTAP00000011485	SERPINE2	Serine protease inhibitor clade E member 2; Belongs to the serpin family.
9913.ENSBTAP00000058883	MSMB	Beta-microseminoprotein.
9913.ENSBTAP00000063017	RHBDF1	Inactive rhomboid protein 1; Regulates ADAM17 protease, a sheddase of the epidermal growth factor (EGF) receptor ligands and TNF, thereby plays a role in sleep, cell survival, proliferation, migration and inflammation. Does not exhibit any protease activity on its own.
9913.ENSBTAP00000030310	SAA2	Serum amyloid A protein; Major acute phase reactant. Apolipoprotein of the HDL complex; Belongs to the SAA family.
9913.ENSBTAP00000000683	CSTB	Cystatin-B; This is an intracellular thiol proteinase inhibitor.
9913.ENSBTAP00000034498	CATHL1	Cathelicidin-3; Exerts, in vitro, a potent antimicrobial activity. Probably due to an impairment of the function of the respiratory chain and of energy-dependent activities in the inner membrane of susceptible microorganisms; Belongs to the cathelicidin family.
9913.ENSBTAP00000073132	CFH	Complement factor H; Glycoprotein that plays an essential role in maintaining a well-balanced immune response by modulating complement activation. Acts as a soluble inhibitor of complement, where its binding to self markers such as glycan structures prevents complement activation and amplification on cell surfaces. Accelerates the decay of the complement alternative pathway (AP) C3 convertase C3b…
9913.ENSBTAP00000015716	EEF1G	Elongation factor 1-gamma; Probably plays a role in anchoring the complex to other cellular components.
9913.ENSBTAP00000009469	TAGLN	Transgelin; Actin cross-linking/gelling protein.
9913.ENSBTAP00000000195	GSTT4	Uncharacterized protein; Belongs to the GST superfamily.
9913.ENSBTAP00000009327	MYH1	Myosin-1; Muscle contraction.
9913.ENSBTAP00000017251	VDAC2	Voltage-dependent anion-selective channel protein 2; Forms a channel through the cell membrane that allows diffusion from small hydrophilic molecules.
9913.ENSBTAP00000017580	SLC25A4	ADP/ATP translocase 1; Involved in mitochondrial ADP/ATP transport. Catalyzes the exchange of cytoplasmic ADP with mitochondrial ATP across the mitochondrial inner membrane.
9913.ENSBTAP00000005581	EEF2	Elongation factor 2; Catalyzes the GTP-dependent ribosomal translocation step during translation elongation. During this step, the ribosome changes from the pre-translocational (PRE) to the post-translocational (POST) state as the newly formed A-site-bound peptidyl-tRNA and P-site-bound deacylated tRNA move to the P and E sites, respectively. Catalyzes the coordinated movement of the two tRNA mol…
9913.ENSBTAP00000026183	RACK1	Receptor of activated protein C kinase 1, N-terminally processed; Scaffolding protein involved in the recruitment, assembly and/or regulation of a variety of signaling molecules. Interacts with a wide variety of proteins and plays a role in many cellular processes. Component of the 40S ribosomal subunit involved in translational repression (By similarity). Involved in the initiation of the riboso…
9913.ENSBTAP00000002349	RPL36	60S ribosomal protein L36; Component of the large ribosomal subunit.
9913.ENSBTAP00000024307	PDHX	Pyruvate dehydrogenase protein X component; Required for anchoring dihydrolipoamide dehydrogenase (E3) to the dihydrolipoamide transacetylase (E2) core of the pyruvate dehydrogenase complexes of eukaryotes. This specific binding is essential for a functional PDH complex.
9913.ENSBTAP00000005025	CCNL1	Cyclin L1; Belongs to the cyclin family.
9913.ENSBTAP00000015873	GOT1	Aspartate aminotransferase, cytoplasmic; Biosynthesis of L-glutamate from L-aspartate or L-cysteine. Important regulator of levels of glutamate, the major excitatory neurotransmitter of the vertebrate central nervous system. Acts as a scavenger of glutamate in brain neuroprotection. The aspartate aminotransferase activity is involved in hepatic glucose synthesis during development and in adipocyt…
9913.ENSBTAP00000004190	RPL23	60S ribosomal protein L23; Belongs to the universal ribosomal protein uL14 family.
9913.ENSBTAP00000066720	PTBP1	Polypyrimidine tract-binding protein 1; Plays a role in pre-mRNA splicing and in the regulation of alternative splicing events. Activates exon skipping of its own pre- mRNA during muscle cell differentiation. Binds to the polypyrimidine tract of introns. May promote RNA looping when bound to two separate polypyrimidine tracts in the same pre-mRNA. May promote the binding of U2 snRNP to pre-mRNA. …

## Sheet: LC
STRING mapping of the proteins exclusively present in male red deer living in unfenced estates
String Id	Preferred Name	Annotation
9913.ENSBTAP00000037647	A2ML1	Alpha-2-macroglobulin like 1.
9913.ENSBTAP00000024782	ABHD14B	Protein ABHD14B; Has hydrolase activity towards p-nitrophenyl butyrate (in vitro). May activate transcription (By similarity).
9913.ENSBTAP00000003660	ACAT2	Acetyl-Coenzyme A acetyltransferase 2; Belongs to the thiolase-like superfamily. Thiolase family.
9913.ENSBTAP00000003706	ACBD7	Acyl-CoA-binding domain-containing protein 7; Binds medium- and long-chain acyl-CoA esters.
9913.ENSBTAP00000070369	ACOX1	Peroxisomal acyl-CoA oxidase 1, A chain; Catalyzes the desaturation of acyl-CoAs to 2-trans-enoyl- CoAs.
9913.ENSBTAP00000013434	ACR	Acrosin; Acrosin is the major protease of mammalian spermatozoa. It is a serine protease of trypsin-like cleavage specificity, it is synthesized in a zymogen form, proacrosin and stored in the acrosome.
9913.ENSBTAP00000045557	ACRBP	Acrosin binding protein.
9913.ENSBTAP00000044695	ACRV1	Acrosomal vesicle protein 1.
9913.ENSBTAP00000024787	ACY1	M20_dimer domain-containing protein.
9913.ENSBTAP00000024092	AHCY	Adenosylhomocysteinase; Adenosylhomocysteine is a competitive inhibitor of S- adenosyl-L-methionine-dependent methyl transferase reactions; therefore adenosylhomocysteinase may play a key role in the control of methylations via regulation of the intracellular concentration of adenosylhomocysteine.
9913.ENSBTAP00000033996	ALDH9A1	4-trimethylaminobutyraldehyde dehydrogenase; Converts gamma-trimethylaminobutyraldehyde into gamma- butyrobetaine with high efficiency (in vitro). Can catalyze the irreversible oxidation of a broad range of aldehydes to the corresponding acids in an NAD-dependent reaction, but with low efficiency.
9913.ENSBTAP00000021256	ANXA1	Annexin A1; Plays important roles in the innate immune response as effector of glucocorticoid-mediated responses and regulator of the inflammatory process. Has anti-inflammatory activity. Plays a role in glucocorticoid-mediated down-regulation of the early phase of the inflammatory response. Promotes resolution of inflammation and wound healing (By similarity). Functions at least in part by activ…
9913.ENSBTAP00000069186	ANXA3	Annexin A3; Inhibitor of phospholipase A2, also possesses anti-coagulant properties. Also cleaves the cyclic bond of inositol 1,2-cyclic phosphate to form inositol 1-phosphate (By similarity); Belongs to the annexin family.
9913.ENSBTAP00000073504	ANXA8L1	Annexin A8; This protein is an anticoagulant protein that acts as an indirect inhibitor of the thromboplastin-specific complex, which is involved in the blood coagulation cascade; Belongs to the annexin family.
9913.ENSBTAP00000026133	APCS	Serum amyloid P-component.
9913.ENSBTAP00000015388	APEH	Acylamino-acid-releasing enzyme; This enzyme catalyzes the hydrolysis of the N-terminal peptide bond of an N-acetylated peptide to generate an N-acetylated amino acid and a peptide with a free N-terminus. It preferentially cleaves off Ac-Ala, Ac-Met and Ac-Ser; Belongs to the peptidase S9C family.
9913.ENSBTAP00000043789	APOD	Apolipoprotein D; APOD occurs in the macromolecular complex with lecithin- transport and binding of bilin. Appears to be able to transport a variety of ligands in a number of different contexts (By similarity).
9913.ENSBTAP00000005751	APOF	Apolipoprotein F.
9913.ENSBTAP00000002492	APOH	Beta-2-glycoprotein 1; Binds to various kinds of negatively charged substances such as heparin, phospholipids, and dextran sulfate. May prevent activation of the intrinsic blood coagulation cascade by binding to phospholipids on the surface of damaged cells.
9913.ENSBTAP00000016461	ARG1	Arginase-1.
9913.ENSBTAP00000008325	ART1	NAD(P)(+)--arginine ADP-ribosyltransferase.
9913.ENSBTAP00000074023	ASL	Argininosuccinate lyase; Belongs to the lyase 1 family. Argininosuccinate lyase subfamily.
9913.ENSBTAP00000000721	ATP5F1D	ATP synthase subunit delta, mitochondrial; Mitochondrial membrane ATP synthase (F(1)F(0) ATP synthase or Complex V) produces ATP from ADP in the presence of a proton gradient across the membrane which is generated by electron transport complexes of the respiratory chain. F-type ATPases consist of two structural domains, F(1) - containing the extramembraneous catalytic core, and F(0) - containing …
9913.ENSBTAP00000005416	BACH1	BTB domain and CNC homolog 1.
9913.ENSBTAP00000007039	BAG2	BAG family molecular chaperone regulator 2; Co-chaperone for HSP70 and HSC70 chaperone proteins. Acts as a nucleotide-exchange factor (NEF) promoting the release of ADP from the HSP70 and HSC70 proteins thereby triggering client/substrate protein release.
9913.ENSBTAP00000073110	C4BPA	C4b-binding protein alpha chain; Controls the classical pathway of complement activation. It binds as a cofactor to C3b/C4b inactivator (C3bINA), which then hydrolyzes the complement fragment C4b. It also accelerates the degradation of the C4bC2a complex (C3 convertase) by dissociating the complement fragment C2a. Alpha chain binds C4b. It interacts also with serum amyloid P component.
9913.ENSBTAP00000033320	C8B	Complement C8 beta chain.
9913.ENSBTAP00000021495	C9	Complement component C9; Constituent of the membrane attack complex (MAC) that plays a key role in the innate and adaptive immune response by forming pores in the plasma membrane of target cells. C9 is the pore-forming subunit of the MAC.
9913.ENSBTAP00000031584	CABYR	Calcium binding tyrosine-(Y)-phosphorylation regulated.
9913.ENSBTAP00000021878	CACHD1	Cache domain containing 1.
9913.ENSBTAP00000065995	CAPG	Macrophage-capping protein; Calcium-sensitive protein which reversibly blocks the barbed ends of actin filaments but does not sever preformed actin filaments. May play an important role in macrophage function. May play a role in regulating cytoplasmic and/or nuclear structures through potential interactions with actin. May bind DNA (By similarity).
9913.ENSBTAP00000061529	CAST	Calpastatin; Specific inhibition of calpain (calcium-dependent cysteine protease). Plays a key role in postmortem tenderization of meat and have been proposed to be involved in muscle protein degradation in living tissue; Belongs to the protease inhibitor I27 (calpastatin) family.
9913.ENSBTAP00000018917	CCT8	T-complex protein 1 subunit theta; Component of the chaperonin-containing T-complex (TRiC), a molecular chaperone complex that assists the folding of proteins upon ATP hydrolysis. The TRiC complex mediates the folding of WRAP53/TCAB1, thereby regulating telomere maintenance. As part of the TRiC complex may play a role in the assembly of BBSome, a complex involved in ciliogenesis regulating transp…
9913.ENSBTAP00000048925	CD44	CD44 antigen.
9913.ENSBTAP00000065225	CD46	Membrane cofactor protein; Acts as a cofactor for complement factor I, a serine protease which protects autologous cells against complement-mediated injury by cleaving C3b and C4b deposited on host tissue. May be involved in the fusion of the spermatozoa with the oocyte during fertilization. May act as a costimulatory factor for T-cells which induces the differentiation of CD4+ into T-regulatory …
9913.ENSBTAP00000036036	CDC37	Hsp90 co-chaperone Cdc37, N-terminally processed; Co-chaperone that binds to numerous kinases and promotes their interaction with the Hsp90 complex, resulting in stabilization and promotion of their activity. Inhibits HSP90AA1 ATPase activity. Belongs to the CDC37 family.
9913.ENSBTAP00000028238	CDH2	Cadherin-2; Calcium-dependent cell adhesion protein; preferentially mediates homotypic cell-cell adhesion by dimerization with a CDH2 chain from another cell. Cadherins may thus contribute to the sorting of heterogeneous cell types. Acts as a regulator of neural stem cells quiescence by mediating anchorage of neural stem cells to ependymocytes in the adult subependymal zone: upon cleavage by MMP2…
9913.ENSBTAP00000063736	CENPA	Histone H3-like centromeric protein A; Histone H3-like nucleosomal protein that is specifically found in centromeric nucleosomes. Replaces conventional H3 in the nucleosome core of centromeric chromatin at the inner plate of the kinetochore. The presence of CENPA subtly modifies the nucleosome structure and the way DNA is wrapped around the nucleosome and gives rise to protruding DNA ends that ar…
9913.ENSBTAP00000053882	CENPB	Centromere protein B.
9913.ENSBTAP00000074288	CES1	Carboxylic ester hydrolase; Belongs to the type-B carboxylesterase/lipase family.
9913.ENSBTAP00000012929	CFDP2	Craniofacial development protein 2.
9913.ENSBTAP00000024253	CHI3L1	Chitinase-3-like protein 1; Carbohydrate-binding lectin with a preference for chitin. Has no chitinase activity. May play a role in tissue remodeling and in the capacity of cells to respond to and cope with changes in their environment. Plays a role in T-helper cell type 2 (Th2) inflammatory response and IL-13-induced inflammation, regulating allergen sensitization, inflammatory cell apoptosis, d…
9913.ENSBTAP00000035211	COL4A1	Collagen alpha-1(IV) chain; Type IV collagen is the major structural component of glomerular basement membranes (GBM), forming a 'chicken-wire' meshwork together with laminins, proteoglycans and entactin/nidogen.
9913.ENSBTAP00000020644	CPNE3	CPNE3 protein.
9913.ENSBTAP00000071583	CPPED1	Serine/threonine-protein phosphatase CPPED1; Protein phosphatase that dephosphorylates AKT family kinase specifically at 'Ser-473', blocking cell cycle progression and promoting cell apoptosis. May play an inhibitory role in glucose uptake by adipocytes (By similarity); Belongs to the metallophosphoesterase superfamily. CPPED1 family.
9913.ENSBTAP00000068738	CPQ	Carboxypeptidase Q; Carboxypeptidase that may play an important role in the hydrolysis of circulating peptides. Catalyzes the hydrolysis of dipeptides with unsubstituted terminals into amino acids. May play a role in the liberation of thyroxine hormone from its thyroglobulin (Tg) precursor (By similarity).
9913.ENSBTAP00000063053	CRNN	EF-hand domain-containing protein.
9913.ENSBTAP00000056275	CTH	Cystathionine gamma-lyase.
9913.ENSBTAP00000011204	CTRB1	Chymotrypsin B chain A; Belongs to the peptidase S1 family.
9913.ENSBTAP00000023325	DBNL	Drebrin-like protein; Adapter protein that binds F-actin and DNM1, and thereby plays a role in receptor-mediated endocytosis. Plays a role in the reorganization of the actin cytoskeleton, formation of cell projections, such as neurites, in neuron morphogenesis and synapse formation via its interaction with WASL and COBL. Does not bind G-actin and promote actin polymerization by itself. Required f…
9913.ENSBTAP00000066387	DCTN2	Dynactin subunit 2; Modulates cytoplasmic dynein binding to an organelle, and plays a role in prometaphase chromosome alignment and spindle organization during mitosis. Involved in anchoring microtubules to centrosomes. May play a role in synapse formation during brain development (By similarity).
9913.ENSBTAP00000065643	DDT	D-dopachrome decarboxylase; Tautomerization of D-dopachrome with decarboxylation to give 5,6-dihydroxyindole (DHI); Belongs to the MIF family.
9913.ENSBTAP00000057042	DEFB1	Beta-defensin 1; Has bactericidal activity. Active against E.coli ML35 but not against S.aureus 502A. May act as a ligand for C-C chemokine receptor CCR6. Positively regulates the sperm motility and bactericidal activity in a CCR6-dependent manner. Binds to CCR6 and triggers Ca2+ mobilization in the sperm which is important for its motility (By similarity); Belongs to the beta-defensin family.
9913.ENSBTAP00000066174	DEFB4A	Beta-defensin 4; Has bactericidal activity. Active against E.coli ML35 and S.aureus 502A.
9913.ENSBTAP00000066174	DEFB4A	Beta-defensin 4; Has bactericidal activity. Active against E.coli ML35 and S.aureus 502A.
9913.ENSBTAP00000042889	DERL2	Derlin; Functional component of endoplasmic reticulum-associated degradation (ERAD) for misfolded lumenal proteins. May act by forming a channel that allows the retrotranslocation of misfolded proteins into the cytosol where they are ubiquitinated and degraded by the proteasome; Belongs to the derlin family.
9913.ENSBTAP00000026784	DNASE1	Deoxyribonuclease-1; Serum endocuclease secreted into body fluids by a wide variety of exocrine and endocrine organs. Expressed by non- hematopoietic tissues and preferentially cleaves protein-free DNA (By similarity). Among other functions, seems to be involved in cell death by apoptosis. Binds specifically to G-actin and blocks actin polymerization. Together with DNASE1L3, plays a key role in d…
9913.ENSBTAP00000028671	DNPEP	Aspartyl aminopeptidase; Aminopeptidase with specificity towards an acidic amino acid at the N-terminus. Likely to play an important role in intracellular protein and peptide metabolism (By similarity).
9913.ENSBTAP00000069892	DPYSL2	Dihydropyrimidinase-related protein 2; Plays a role in neuronal development and polarity, as well as in axon growth and guidance, neuronal growth cone collapse and cell migration. Necessary for signaling by class 3 semaphorins and subsequent remodeling of the cytoskeleton. May play a role in endocytosis (By similarity).
9913.ENSBTAP00000020274	DSC3	Desmocollin-3; Component of intercellular desmosome junctions. Involved in the interaction of plaque proteins and intermediate filaments mediating cell-cell adhesion. May contribute to epidermal cell positioning (stratification) by mediating differential adhesiveness between cells that express different isoforms.
9913.ENSBTAP00000029228	DSG2	Desmoglein 2.
9913.ENSBTAP00000002538	DSG3	Desmoglein 3; Component of intercellular desmosome junctions. Involved in the interaction of plaque proteins and intermediate filaments mediating cell-cell adhesion.
9913.ENSBTAP00000053548	DST	Dystonin.
9913.ENSBTAP00000073344	ECHS1	Enoyl-CoA hydratase, mitochondrial; Straight-chain enoyl-CoA thioesters from C4 up to at least C16 are processed, although with decreasing catalytic rate (By similarity). Has high substrate specificity for crotonyl-CoA and moderate specificity for acryloyl-CoA, 3-methylcrotonyl-CoA and methacrylyl-CoA. It is noteworthy that binds tiglyl-CoA, but hydrates only a small amount of this substrate (By …
9913.ENSBTAP00000013144	ECI1	Enoyl-CoA delta isomerase 1.
9913.ENSBTAP00000019499	EEF1D	Elongation factor 1-delta; EF-1-beta and EF-1-delta stimulate the exchange of GDP bound to EF-1-alpha to GTP; Belongs to the EF-1-beta/EF-1-delta family.
9913.ENSBTAP00000018645	EIF3H	Eukaryotic translation initiation factor 3 subunit H; Component of the eukaryotic translation initiation factor 3 (eIF-3) complex, which is required for several steps in the initiation of protein synthesis. The eIF-3 complex associates with the 40S ribosome and facilitates the recruitment of eIF-1, eIF-1A, eIF- 2:GTP:methionyl-tRNAi and eIF-5 to form the 43S pre-initiation complex (43S PIC). The …
9913.ENSBTAP00000009044	EIF4B	Eukaryotic translation initiation factor 4B.
9913.ENSBTAP00000043168	ENDOU	Poly(U)-specific endoribonuclease; Endoribonuclease that cleaves single-stranded RNAs at uridylates and releases products that have 2'-3'-cyclic phosphate termini; Belongs to the ENDOU family.
9913.ENSBTAP00000063298	ENO3	Beta-enolase; Appears to have a function in striated muscle development and regeneration; Belongs to the enolase family.
9913.ENSBTAP00000065737	ESD	S-formylglutathione hydrolase; Serine hydrolase involved in the detoxification of formaldehyde.
9913.ENSBTAP00000005747	ETHE1	Persulfide dioxygenase ETHE1, mitochondrial; Sulfur dioxygenase that plays an essential role in hydrogen sulfide catabolism in the mitochondrial matrix. Hydrogen sulfide (H(2)S) is first oxidized by SQRDL, giving rise to cysteine persulfide residues. ETHE1 consumes molecular oxygen to catalyze the oxidation of the persulfide, once it has been transferred to a thiophilic acceptor, such as glutathi…
9913.ENSBTAP00000009406	F2	Activation peptide fragment 1; Thrombin, which cleaves bonds after Arg and Lys, converts fibrinogen to fibrin and activates factors V, VII, VIII, XIII, and, in complex with thrombomodulin, protein C. Functions in blood homeostasis, inflammation and wound healing (By similarity); Belongs to the peptidase S1 family.
9913.ENSBTAP00000048279	F9	Coagulation factor IXa heavy chain; Factor IX is a vitamin K-dependent plasma protein that participates in the intrinsic pathway of blood coagulation by converting factor X to its active form in the presence of Ca(2+) ions, phospholipids, and factor VIIIa.
9913.ENSBTAP00000024032	FABP1	Fatty acid-binding protein, liver; Plays a role in lipoprotein-mediated cholesterol uptake in hepatocytes. Binds cholesterol. Binds free fatty acids and their coenzyme A derivatives, bilirubin, and some other small molecules in the cytoplasm. May be involved in intracellular lipid transport.
9913.ENSBTAP00000073849	FAH	Fumarylacetoacetase.
9913.ENSBTAP00000029348	FLNB	Filamin B.
9913.ENSBTAP00000010925	FN1	Fibronectin; Fibronectins bind cell surfaces and various compounds including collagen, fibrin, heparin, DNA, and actin. Fibronectins are involved in cell adhesion, cell motility, opsonization, wound healing, and maintenance of cell shape. Involved in osteoblast compaction through the fibronectin fibrillogenesis cell-mediated matrix assembly process, essential for osteoblast mineralization. Partic…
9913.ENSBTAP00000064784	FTH1	Ferritin; Stores iron in a soluble, non-toxic, readily available form. Important for iron homeostasis. Iron is taken up in the ferrous form and deposited as ferric hydroxides after oxidation.
9913.ENSBTAP00000065253	GCAT	2-amino-3-ketobutyrate coenzyme A ligase, mitochondrial; Belongs to the class-II pyridoxal-phosphate-dependent aminotransferase family.
9913.ENSBTAP00000009923	GLUD1	Glutamate dehydrogenase 1, mitochondrial; Mitochondrial glutamate dehydrogenase that converts L- glutamate into alpha-ketoglutarate. Plays a key role in glutamine anaplerosis by producing alpha-ketoglutarate, an important intermediate in the tricarboxylic acid cycle. May be involved in learning and memory reactions by increasing the turnover of the excitatory neurotransmitter glutamate; Belongs t…
9913.ENSBTAP00000043661	GSTA2	Glutathione S-transferase A2; Conjugation of reduced glutathione to a wide number of exogenous and endogenous hydrophobic electrophiles.
9913.ENSBTAP00000002908	GSTA3	Glutathione S-transferase, alpha 3.
9913.ENSBTAP00000006132	HAAO	3-hydroxyanthranilate 3,4-dioxygenase; Catalyzes the oxidative ring opening of 3-hydroxyanthranilate to 2-amino-3-carboxymuconate semialdehyde, which spontaneously cyclizes to quinolinate; Belongs to the 3-HAO family.
9913.ENSBTAP00000022034	HBA1	GLOBIN domain-containing protein; Belongs to the globin family.
9913.ENSBTAP00000024094	HMGB1	High mobility group protein B1; Multifunctional redox sensitive protein with various roles in different cellular compartments. In the nucleus is one of the major chromatin-associated non-histone proteins and acts as a DNA chaperone involved in replication, transcription, chromatin remodeling, V(D)J recombination, DNA repair and genome stability. Proposed to be an universal biosensor for nucleic a…
9913.ENSBTAP00000011658	HNRNPF	Heterogeneous nuclear ribonucleoprotein F, N-terminally processed; Component of the heterogeneous nuclear ribonucleoprotein (hnRNP) complexes which provide the substrate for the processing events that pre-mRNAs undergo before becoming functional, translatable mRNAs in the cytoplasm. Plays a role in the regulation of alternative splicing events. Binds G-rich sequences in pre-mRNAs and keeps target…
9913.ENSBTAP00000071329	HP	Haptoglobin alpha chain; As a result of hemolysis, hemoglobin is found to accumulate in the kidney and is secreted in the urine. Haptoglobin captures, and combines with free plasma hemoglobin to allow hepatic recycling of heme iron and to prevent kidney damage. Haptoglobin also acts as an antioxidant, has antibacterial activity and plays a role in modulating many aspects of the acute phase respon…
9913.ENSBTAP00000063559	HPD	4-hydroxyphenylpyruvate dioxygenase; Key enzyme in the degradation of tyrosine.
9913.ENSBTAP00000023642	HSD17B10	3-hydroxyacyl-CoA dehydrogenase type-2; Mitochondrial dehydrogenase that catalyzes the beta-oxidation at position 17 of androgens and estrogens and has 3-alpha- hydroxysteroid dehydrogenase activity with androsterone. Catalyzes the third step in the beta-oxidation of fatty acids. Carries out oxidative conversions of 7-alpha-OH and 7-beta-OH bile acids. Also exhibits 20- beta-OH and 21-OH dehydrog…
9913.ENSBTAP00000061981	HSPA2	Heat shock-related 70 kDa protein 2; Molecular chaperone implicated in a wide variety of cellular processes, including protection of the proteome from stress, folding and transport of newly synthesized polypeptides, activation of proteolysis of misfolded proteins and the formation and dissociation of protein complexes. Plays a pivotal role in the protein quality control system, ensuring the corre…
9913.ENSBTAP00000052422	HSPA5	Endoplasmic reticulum chaperone BiP; Endoplasmic reticulum chaperone that plays a key role in protein folding and quality control in the endoplasmic reticulum lumen (By similarity). Involved in the correct folding of proteins and degradation of misfolded proteins via its interaction with DNAJC10/ERdj5, probably to facilitate the release of DNAJC10/ERdj5 from its substrate (By similarity). Acts as…
9913.ENSBTAP00000034717	HSPB9	Heat shock protein beta-9.
9913.ENSBTAP00000071272	HYAL3	Hyaluronidase.
9913.ENSBTAP00000027348	IDH1	Isocitrate dehydrogenase [NADP] cytoplasmic; May act as a corneal epithelial crystallin and may be involved in maintaining corneal epithelial transparency.
9913.ENSBTAP00000054571	ITGAM	Integrin subunit alpha M; Belongs to the integrin alpha chain family.
9913.ENSBTAP00000059292	ITGB2	Integrin beta-2; Integrin ITGAL/ITGB2 is a receptor for ICAM1, ICAM2, ICAM3 and ICAM4. Integrin ITGAL/ITGB2 is also a receptor for the secreted form of ubiquitin-like protein ISG15; the interaction is mediated by ITGAL. Integrins ITGAM/ITGB2 and ITGAX/ITGB2 are receptors for the iC3b fragment of the third complement component and for fibrinogen. Integrin ITGAX/ITGB2 recognizes the sequence G-P-R …
9913.ENSBTAP00000040707	KRT25	Keratin, type I cytoskeletal 25; Essential for the proper assembly of type I and type II keratin protein complexes and formation of keratin intermediate filaments in the inner root sheath (irs) (By similarity). Plays a role in the cytoskeleton organization (By similarity).
9913.ENSBTAP00000038264	KRT71	Keratin, type II cytoskeletal 74; Has a role in hair formation. Specific component of keratin intermediate filaments in the inner root sheath (IRS) of the hair follicle (By similarity).
9913.ENSBTAP00000001108	KRT8	Keratin, type II cytoskeletal 8; Together with KRT19, helps to link the contractile apparatus to dystrophin at the costameres of striated muscle; Belongs to the intermediate filament family.
9913.ENSBTAP00000008857	KRT83	Keratin, type II cuticular Hb3; Belongs to the intermediate filament family.
9913.ENSBTAP00000068948	L1CAM	L1 cell adhesion molecule.
9913.ENSBTAP00000007860	LAP3	Cytosol aminopeptidase; Presumably involved in the processing and regular turnover of intracellular proteins. Catalyzes the removal of unsubstituted N- terminal amino acids from various peptides; Belongs to the peptidase M17 family.
9913.ENSBTAP00000044870	LHX1	LIM homeobox 1.
9913.ENSBTAP00000023373	LMNA	Lamin A/C; Belongs to the intermediate filament family.
9913.ENSBTAP00000064901	LOC781146	Lysozyme C, tracheal isozyme; Lysozymes have primarily a bacteriolytic function; those in tissues and body fluids are associated with the monocyte-macrophage system and enhance the activity of immunoagents; Belongs to the glycosyl hydrolase 22 family.
9913.ENSBTAP00000003856	LRCH1	Leucine rich repeats and calponin homology domain containing 1.
9913.ENSBTAP00000021833	LTA4H	Leukotriene A-4 hydrolase; Epoxide hydrolase that catalyzes the final step in the biosynthesis of the proinflammatory mediator leukotriene B4. Has also aminopeptidase activity (By similarity).
9913.ENSBTAP00000064631	LYPD3	LY6/PLAUR domain containing 3.
9913.ENSBTAP00000038081	LYZ	Lysozyme C, non-stomach isozyme; Lysozymes have primarily a bacteriolytic function; those in tissues and body fluids are associated with the monocyte-macrophage system and enhance the activity of immunoagents.
9913.ENSBTAP00000013640	LYZL1	Lysozyme-like protein 1.
9913.ENSBTAP00000054178	MAGED4B	Melanoma-associated antigen D4; May enhance ubiquitin ligase activity of RING-type zinc finger-containing E3 ubiquitin-protein ligases. Proposed to act through recruitment and/or stabilization of the Ubl-conjugating enzyme (E2) at the E3:substrate complex (By similarity).
9913.ENSBTAP00000004272	MFGE8	Lactadherin; Contributes to phagocytic removal of apoptotic cells in many tissues. Plays an important role in the maintenance of intestinal epithelial homeostasis and the promotion of mucosal healing. Promotes VEGF-dependent neovascularization (By similarity). Specific ligand for the alpha-v/beta-3 and alpha-v/beta-5 receptors. Also binds to phosphatidylserine-enriched cell surfaces in a receptor…
9913.ENSBTAP00000073394	MIF	Macrophage migration inhibitory factor; Pro-inflammatory cytokine. Involved in the innate immune response to bacterial pathogens. The expression of MIF at sites of inflammation suggests a role as mediator in regulating the function of macrophages in host defense. Counteracts the anti-inflammatory activity of glucocorticoids. Has phenylpyruvate tautomerase and dopachrome tautomerase activity (in v…
9913.ENSBTAP00000048009	MSMP	Beta-microseminoprotein.
9913.ENSBTAP00000065840	MYH10	Myosin-10; Cellular myosin that appears to play a role in cytokinesis, cell shape, and specialized functions such as secretion and capping. Involved with LARP6 in the stabilization of type I collagen mRNAs for CO1A1 and CO1A2. During cell spreading, plays an important role in cytoskeleton reorganization, focal contacts formation (in the central part but not the margins of spreading cells), and la…
9913.ENSBTAP00000059646	NDRG1	Protein NDRG1; Stress-responsive protein involved in hormone responses, cell growth, and differentiation. Acts as a tumor suppressor in many cell types. Necessary but not sufficient for p53/TP53-mediated caspase activation and apoptosis. Has a role in cell trafficking notably of the Schwann cell and is necessary for the maintenance and development of the peripheral nerve myelin sheath. Required f…
9913.ENSBTAP00000073589	NDRG2	Protein NDRG2; Contributes to the regulation of the Wnt signaling pathway. Down-regulates CTNNB1-mediated transcriptional activation of target genes, such as CCND1, and may thereby act as tumor suppressor. May be involved in dendritic cell and neuron differentiation (By similarity).
9913.ENSBTAP00000058743	NGF	Beta-nerve growth factor; Nerve growth factor is important for the development and maintenance of the sympathetic and sensory nervous systems. Extracellular ligand for the NTRK1 and NGFR receptors, activates cellular signaling cascades to regulate neuronal proliferation, differentiation and survival (By similarity). The immature NGF precursor (proNGF) functions as ligand for the heterodimeric rec…
9913.ENSBTAP00000008580	NSFL1C	NSFL1 cofactor p47; Reduces the ATPase activity of VCP. Necessary for the fragmentation of Golgi stacks during mitosis and for VCP-mediated reassembly of Golgi stacks after mitosis. May play a role in VCP- mediated formation of transitional endoplasmic reticulum (tER). Inhibits the activity of CTSL (in vitro). Together with UBXN2B/p37, regulates the centrosomal levels of kinase AURKA/Aurora A dur…
9913.ENSBTAP00000006568	NXT1	NTF2-related export protein 1; Stimulator of protein export for NES-containing proteins. Also plays a role in the nuclear export of U1 snRNA, tRNA, and mRNA. The NXF1-NXT1 heterodimer is involved in the export of HSP70 mRNA in conjunction with ALYREF/THOC4 and THOC5 (By similarity).
9913.ENSBTAP00000004476	ODF1	Outer dense fiber protein 1; Component of the outer dense fibers (ODF) of spermatozoa. ODF are filamentous structures located on the outside of the axoneme in the midpiece and principal piece of the mammalian sperm tail and may help to maintain the passive elastic structures and elastic recoil of the sperm tail.
9913.ENSBTAP00000007943	P4HB	Protein disulfide-isomerase; This multifunctional protein catalyzes the formation, breakage and rearrangement of disulfide bonds. At the cell surface, seems to act as a reductase that cleaves disulfide bonds of proteins attached to the cell. May therefore cause structural modifications of exofacial proteins. Inside the cell, seems to form/rearrange disulfide bonds of nascent proteins. At high con…
9913.ENSBTAP00000015978	PADI3	Peptidyl arginine deiminase 3.
9913.ENSBTAP00000006727	PAFAH2	Platelet-activating factor acetylhydrolase 2, cytoplasmic; Has a marked selectivity for phospholipids with short acyl chains at the sn-2 position. May share a common physiologic function with the plasma-type enzyme.
9913.ENSBTAP00000019038	PBLD	Phenazine biosynthesis-like domain-containing protein.
9913.ENSBTAP00000015750	PCBD1	Pterin-4-alpha-carbinolamine dehydratase; Involved in tetrahydrobiopterin biosynthesis. Seems to both prevent the formation of 7-pterins and accelerate the formation of quinonoid-BH2. Coactivator for HNF1A-dependent transcription. Regulates the dimerization of homeodomain protein HNF1A and enhances its transcriptional activity (By similarity); Belongs to the pterin-4-alpha-carbinolamine dehydrata…
9913.ENSBTAP00000022782	PDIA4	Protein disulfide-isomerase A4.
9913.ENSBTAP00000002508	PDIA6	Protein disulfide isomerase family A member 6; Belongs to the protein disulfide isomerase family.
9913.ENSBTAP00000014850	PDLIM1	PDZ and LIM domain protein 1; Cytoskeletal protein that may act as an adapter that brings other proteins (like kinases) to the cytoskeleton (By similarity). Involved in assembly, disassembly and directioning of stress fibers in fibroblasts. Required for the localization of ACTN1 and PALLD to stress fibers. Required for cell migration and in maintaining cell polarity of fibroblasts (By similarity).
9913.ENSBTAP00000003472	PFKP	ATP-dependent 6-phosphofructokinase; Catalyzes the phosphorylation of D-fructose 6-phosphate to fructose 1,6-bisphosphate by ATP, the first committing step of glycolysis; Belongs to the phosphofructokinase type A (PFKA) family. ATP-dependent PFK group I subfamily. Eukaryotic two domain clade 'E' sub-subfamily.
9913.ENSBTAP00000044262	PGLYRP2	Peptidoglycan recognition protein 2.
9913.ENSBTAP00000068756	PHPT1	14 kDa phosphohistidine phosphatase; Exhibits phosphohistidine phosphatase activity.
9913.ENSBTAP00000061000	PKLR	Pyruvate kinase; Belongs to the pyruvate kinase family.
9913.ENSBTAP00000055657	POSTN	Periostin.
9913.ENSBTAP00000015924	PPIA	Peptidyl-prolyl cis-trans isomerase A, N-terminally processed; PPIase that catalyzes the cis-trans isomerization of proline imidic peptide bonds in oligopeptides and may therefore assist protein folding; Belongs to the cyclophilin-type PPIase family. PPIase A subfamily.
9913.ENSBTAP00000001128	PPP1R2	Protein phosphatase inhibitor 2; Inhibitor of protein-phosphatase 1.
9913.ENSBTAP00000006383	PRDX6	Peroxiredoxin-6; Thiol-specific peroxidase that catalyzes the reduction of hydrogen peroxide and organic hydroperoxides to water and alcohols, respectively. Can reduce H(2)O(2) and short chain organic, fatty acid, and phospholipid hydroperoxides. Also has phospholipase activity, and can therefore either reduce the oxidized sn-2 fatty acyl grup of phospholipids (peroxidase activity) or hydrolyze t…
9913.ENSBTAP00000043964	PRM1	Sperm protamine P1.
9913.ENSBTAP00000025742	PROK2	Prokineticin-2; May function as an output molecule from the suprachiasmatic nucleus (SCN) that transmits behavioral circadian rhythm. May also function locally within the SCN to synchronize output. Potently contracts gastrointestinal (GI) smooth muscle (By similarity).
9913.ENSBTAP00000033392	PRSS1	Protease, serine, 1 (trypsin 1).
9913.ENSBTAP00000008621	PSMA1	Proteasome subunit alpha type-1; Component of the 20S core proteasome complex involved in the proteolytic degradation of most intracellular proteins. This complex plays numerous essential roles within the cell by associating with different regulatory particles. Associated with two 19S regulatory particles, forms the 26S proteasome and thus participates in the ATP- dependent degradation of ubiquit…
9913.ENSBTAP00000014649	PTGR1	Prostaglandin reductase 1; Functions as 15-oxo-prostaglandin 13-reductase and acts on 15-oxo-PGE1, 15-oxo-PGE2 and 15-oxo-PGE2-alpha. Has no activity towards PGE1, PGE2 and PGE2-alpha. Catalyzes the conversion of leukotriene B4 into its biologically less active metabolite, 12-oxo-leukotriene B4. This is an initial and key step of metabolic inactivation of leukotriene B4 (By similarity).
9913.ENSBTAP00000003305	PTMA	Prothymosin alpha, N-terminally processed; Prothymosin alpha may mediate immune function by conferring resistance to certain opportunistic infections; Belongs to the pro/parathymosin family.
9913.ENSBTAP00000067410	PTMS	Parathymosin; Parathymosin may mediate immune function by blocking the effect of prothymosin alpha which confers resistance to certain opportunistic infections.
9913.ENSBTAP00000011863	PTX3	Pentraxin-related protein PTX3; Plays a role in the regulation of innate resistance to pathogens, inflammatory reactions, possibly clearance of self- components and female fertility.
9913.ENSBTAP00000063715	PYGL	Glycogen phosphorylase, liver form; Phosphorylase is an important allosteric enzyme in carbohydrate metabolism. Enzymes from different sources differ in their regulatory mechanisms and in their natural substrates. However, all known phosphorylases share catalytic and structural properties (By similarity).
9913.ENSBTAP00000049659	QDPR	Dihydropteridine reductase; The product of this enzyme, tetrahydrobiopterin (BH-4), is an essential cofactor for phenylalanine, tyrosine, and tryptophan hydroxylases; Belongs to the short-chain dehydrogenases/reductases (SDR) family.
9913.ENSBTAP00000018493	QPCT	Glutaminyl-peptide cyclotransferase; Responsible for the biosynthesis of pyroglutamyl peptides. Has a bias against acidic and tryptophan residues adjacent to the N- terminal glutaminyl residue and a lack of importance of chain length after the second residue. Also catalyzes N-terminal pyroglutamate formation (By similarity).
9913.ENSBTAP00000056900	RBP2	Retinol binding protein 2; Belongs to the calycin superfamily. Fatty-acid binding protein (FABP) family.
9913.ENSBTAP00000009113	ROPN1	Ropporin-1; Important for male fertility. With ROPN1L, involved in fibrous sheath integrity and sperm motility, plays a role in PKA- dependent signaling processes required for spermatozoa capacitation. Belongs to the ropporin family.
9913.ENSBTAP00000042524	SDS	L-serine dehydratase/L-threonine deaminase; Belongs to the serine/threonine dehydratase family.
9913.ENSBTAP00000063723	SELENBP1	Methanethiol oxidase; Catalyzes the oxidation of methanethiol, an organosulfur compound known to be produced in substantial amounts by gut bacteria (By similarity). Selenium-binding protein which may be involved in the sensing of reactive xenobiotics in the cytoplasm. May be involved in intra-Golgi protein transport.
9913.ENSBTAP00000054846	SERPINA3-1	Serpin A3-1; Potent inhibitor of the serine proteases elastase and trypsin. Moderately inhibits the serine proteases plasmin and chymotrypsin, and the thiol protease proenkephalin-processing enzyme. Does not inhibit the serine proteases cathepsin G, furin, kallikrein, thrombin, tissue plasminogen activator and urokinase, or the cysteine proteases cathepsin B, cathepsin L and papain. Belongs to th…
9913.ENSBTAP00000070967	SERPINB6	Serpin B6; Inhibitor of cathepsin G, kallikrein-8 and thrombin. May play an important role in the inner ear in the protection against leakage of lysosomal content during stress (By similarity). May be involved in the regulation of serine proteinases present in the brain or extravasated from the blood; Belongs to the serpin family. Ov-serpin subfamily.
9913.ENSBTAP00000012804	SERPINF1	Pigment epithelium-derived factor; Neurotrophic protein; induces extensive neuronal differentiation in retinoblastoma cells. Potent inhibitor of angiogenesis. As it does not undergo the S (stressed) to R (relaxed) conformational transition characteristic of active serpins, it exhibits no serine protease inhibitory activity.
9913.ENSBTAP00000012599	SH3BGRL3	SH3 domain-binding glutamic acid-rich-like protein 3; Could act as a modulator of glutaredoxin biological activity. Belongs to the SH3BGR family.
9913.ENSBTAP00000005537	SHBG	Sex hormone binding globulin.
9913.ENSBTAP00000055370	SLC25A6	ADP/ATP translocase 3, N-terminally processed; Catalyzes the exchange of cytoplasmic ADP with mitochondrial ATP across the mitochondrial inner membrane. May participate in the formation of the permeability transition pore complex (PTPC) responsible for the release of mitochondrial products that triggers apoptosis (By similarity).
9913.ENSBTAP00000022931	SLC26A8	Testis anion transporter 1; Acts as a DIDS-sensitive anion exchanger mediating chloride, sulfate and oxalate transport. May fulfill critical anion exchange functions in male germ line during meiosis and hence may play a role in spermatogenesis. May be involved in a new regulatory pathway linking sulfate transport to RhoGTPase signaling in male germ cells. A critical component of the sperm annulus…
9913.ENSBTAP00000032384	SOD1	Superoxide dismutase [Cu-Zn]; Destroys radicals which are normally produced within the cells and which are toxic to biological systems. Belongs to the Cu-Zn superoxide dismutase family.
9913.ENSBTAP00000068065	SORD	Sorbitol dehydrogenase; Polyol dehydrogenase that catalyzes the reversible NAD(+)- dependent oxidation of various sugar alcohols. Is mostly active with xylitol, D-sorbitol (D-glucitol) and L-iditol as substrates, leading to the C2-oxidized products D-xylulose, D-fructose and L-sorbose, respectively. Is a key enzyme in the polyol pathway that interconverts glucose and fructose via sorbitol, which …
9913.ENSBTAP00000025934	SPACA1	Sperm acrosome membrane-associated protein 1; Plays a role in acrosome expansion and establishment of normal sperm morphology during spermatogenesis. Important for male fertility.
9913.ENSBTAP00000000449	SPACA3	Sperm acrosome membrane-associated protein 3; Sperm surface membrane protein that may be involved in sperm- egg plasma membrane adhesion and fusion during fertilization. It could be a potential receptor for the egg oligosaccharide residue N- acetylglucosamine, which is present in the extracellular matrix over the egg plasma membrane. The processed form has no detectable bacteriolytic activity in …
9913.ENSBTAP00000054329	SPACA4	Sperm acrosome membrane-associated protein 4; Sperm surface membrane protein that may be involved in sperm- egg plasma membrane adhesion and fusion during fertilization. Belongs to the SPACA4/bouncer family.
9913.ENSBTAP00000019506	SPATA19	Spermatogenesis-associated protein 19, mitochondrial; May have a role in spermiogenesis.
9913.ENSBTAP00000059983	SPATS1	Spermatogenesis associated serine rich 1.
9913.ENSBTAP00000005532	SRR	Serine racemase; Catalyzes the synthesis of D-serine from L-serine. D-serine is a key coagonist with glutamate at NMDA receptors. Has dehydratase activity towards both L-serine and D-serine (By similarity).
9913.ENSBTAP00000072070	ST13	ST13 Hsp70 interacting protein.
9913.ENSBTAP00000070239	TAT	Tyrosine aminotransferase; Transaminase involved in tyrosine breakdown. Converts tyrosine to p-hydroxyphenylpyruvate. Can catalyze the reverse reaction, using glutamic acid, with 2-oxoglutarate as cosubstrate (in vitro). Has much lower affinity and transaminase activity for phenylalanine (By similarity).
9913.ENSBTAP00000066329	TCHH	EF-hand domain-containing protein.
9913.ENSBTAP00000027423	TCN1	Transcobalamin 1.
9913.ENSBTAP00000013158	TDRD6	Tudor domain containing 6.
9913.ENSBTAP00000022313	TEX101	Testis expressed 101.
9913.ENSBTAP00000066029	THBD	Thrombomodulin; Thrombomodulin is a specific endothelial cell receptor that forms a 1:1 stoichiometric complex with thrombin. This complex is responsible for the conversion of protein C to the activated protein C (protein Ca). Once evolved, protein Ca scissions the activated cofactors of the coagulation mechanism, factor Va and factor VIIIa, and thereby reduces the amount of thrombin generated.
9913.ENSBTAP00000017547	TIMD4	T cell immunoglobulin and mucin domain containing 4.
9913.ENSBTAP00000069894	TKFC	ATP-dependent dihydroxyacetone kinase; Catalyzes both the phosphorylation of dihydroxyacetone and of glyceraldehyde, and the splitting of ribonucleoside diphosphate-X compounds among which FAD is the best substrate. Represses IFIH1- mediated cellular antiviral response.
9913.ENSBTAP00000034614	TNFRSF1B	Tumor necrosis factor receptor superfamily, member 1B.
9913.ENSBTAP00000070521	TNKS1BP1	Tankyrase 1 binding protein 1.
9913.ENSBTAP00000068048	TRIM29	Tripartite motif containing 29.
9913.ENSBTAP00000070222	UCHL1	Ubiquitin carboxyl-terminal hydrolase isozyme L1; Ubiquitin-protein hydrolase involved both in the processing of ubiquitin precursors and of ubiquitinated proteins. This enzyme is a thiol protease that recognizes and hydrolyzes a peptide bond at the C- terminal glycine of ubiquitin (By similarity). Also binds to free monoubiquitin and may prevent its degradation in lysosomes (By similarity). The …
9913.ENSBTAP00000065088	UCHL3	Ubiquitin carboxyl-terminal hydrolase isozyme L3; Deubiquitinating enzyme (DUB) that controls levels of cellular ubiquitin through processing of ubiquitin precursors and ubiquitinated proteins. Thiol protease that recognizes and hydrolyzes a peptide bond at the C-terminal glycine of either ubiquitin or NEDD8. Has a 10-fold preference for Arg and Lys at position P3''. Deubiquitinates ENAC in apica…
9913.ENSBTAP00000061186	UMOD	Uromodulin, secreted form; [Uromodulin]: Functions in biogenesis and organization of the apical membrane of epithelial cells of the thick ascending limb of Henle's loop (TALH), where it promotes formation of complex filamentous gel-like structure that may play a role in the water barrier permeability. May serve as a receptor for binding and endocytosis of cytokines (IL-1, IL-2) and TNF. Facilitat…
9913.ENSBTAP00000069381	UPB1	Beta-ureidopropionase 1.
9913.ENSBTAP00000024572	VIM	Vimentin; Vimentins are class-III intermediate filaments found in various non-epithelial cells, especially mesenchymal cells. Vimentin is attached to the nucleus, endoplasmic reticulum, and mitochondria, either laterally or terminally.
9913.ENSBTAP00000061236	WWOX	WW domain containing oxidoreductase.
